# Supplementary material for: Zea mays iRS1563: A Comprehensive Genome-Scale Metabolic Reconstruction of Maize Metabolism
Source: PLoS One. 2011 Jul 6;6(7):e21784. doi: 10.1371/journal.pone.0021784 (PMC3131064; doi:10.1371/journal.pone.0021784)
Supplement: File S1 — A. thaliana iRS1597 model along with established GPR for AraGEM. (XLS) [file pone.0021784.s001.xls]

## Sheet: Arabidopsis thaliana iRS1597
Rxn ID	Gene Locus/ Loci	Enzyme Name	EC No	Rxn Description	Rxn Description (detailed)
Bc1				C00267[c] --> C00267_biomass	alpha-D-Glucose[c] = Glucose_biomass
Bc10				C02553[c] --> C00065_biomass + C01650[c]	L-Seryl-tRNA(Ser)[c] = L-Serine_biomass + tRNA(Ser)[c]
Bc11				C02992[c] --> C00188_biomass + C01651[c]	L-Threonyl-tRNA(Thr)[c] = L-Threonine_biomass + tRNA(Thr)[c]
Bc12				C02430[c] --> C00073_biomass + C01647[c]	L-Methionyl-tRNA(Met)[c] = L-Methionine_biomass + tRNA(Met)[c]
Bc13				C03125[c] --> C00097_biomass + C01639[c]	L-Cysteinyl-tRNA(Cys)[c] = L-Cysteine_biomass + tRNA(Cys)[c]
Bc14				C02554[c] --> C00183_biomass + C01653 [c]	L-Valyl-tRNA(Val)[c] = L-Valine_biomass + tRNA(Val)[c]
Bc15				C02047[c] --> C00123_biomass + C01645[c]	L-Leucyl-tRNA(Leu)[c] = L-Leucine_biomass + tRNA(Leu)[c]
Bc16				C03127[c] --> C00407_biomass + C01644[c]	L-Isoleucyl-tRNA(Ile)[c] = L-Isoleucine_biomass + tRNA(Ile)[c]
Bc17				C02282[c] --> C00064_biomass + C01640[c]	Glutaminyl-tRNA(Gln)[c] = L-Glutamine_biomass + tRNA(Gln)[c]
Bc18				C02163[c] --> C00062_biomass + C01636[c]	L-Arginyl-tRNA(Arg)[c] = L-Arginine_biomass + tRNA(Arg)[c]
Bc19				C02702[c] --> C00148_biomass + C01649[c]	L-Prolyl-tRNA(Pro)[c] = L-Proline_biomass + tRNA(Pro)[c]
Bc2				C00089[c] --> C00089_biomass	Sucrose[c] = Sucrose_biomass
Bc20				C01931[c] --> C00047_biomass + C01646[c]	L-Lysyl-tRNA(Lys)[c] = L-Lysine_biomass + tRNA(Lys)[c]
Bc21				C02988[c] --> C00135_biomass + C01643[c]	L-Histidyl-tRNA(His)[c] = L-Histidine_biomass + tRNA(His)[c]
Bc22				C03511[c] --> C00079_biomass + C01648[c]	L-Phenylalanyl-tRNA(Phe)[c] = L-Phenylalanine_biomass + tRNA(Phe)[c]
Bc23				C02839[c] --> C00082_biomass + C00787[c]	L-Tyrosyl-tRNA(Tyr)[c] = L-Tyrosine_biomass + tRNA(Tyr)[c]
Bc24				C03512[c] --> C00078_biomass + C01652[c]	L-Tryptophanyl-tRNA(Trp)[c] = L-Tryptophan_biomass + tRNA(Trp)[c]
Bc25				C03402[c] --> C00152_biomass + C01637[c]	L-Asparaginyl-tRNA(Asn)[c] = L-Asparagine_biomass + tRNA(Asn)[c]
Bc26				C02646[c] --> C02646_biomass	4-Coumaryl alcohol[c] = 4-Coumaryl alcohol_biomass
Bc27				C00590[c] --> C00590_biomass	Coniferyl alcohol[c] = Coniferyl alcohol_biomass
Bc28				C02325[c] --> C02325_biomass	Sinapyl alcohol[c] = Sinapyl alcohol_biomass
Bc29				C02336[c] --> C02336_biomass	beta-D-Fructose[c] = beta-D-Fructose_biomass
Bc3				C00760[c] --> C00760_biomass	Cellulose[c] = Cellulose_biomass
Bc30				C00249[c] --> C00249_biomass	Hexadecanoic acid_acc = Hexadecanoic acid_biomass
Bc31				C00131[c] --> C00131_biomass + C00013[c]	dATP[c] = dATP_biomass + Pyrophosphate[c]
Bc32				C00286[c] --> C00286_biomass + C00013[c]	dGTP[c] = dGTP_biomass + Pyrophosphate[c]
Bc33				C00458[c] --> C00458_biomass + C00013[c]	dCTP[c] = dCTP_biomass + Pyrophosphate[c]
Bc34				C00459[c] --> C00459_biomass + C00013[c]	dTTP[c] = dTTP_biomass + Pyrophosphate[c]
Bc35				C00002[c] --> C00002_biomass + C00013[c]	ATP[c] = ATP_biomass + Pyrophosphate[c]
Bc36				C00044[c] --> C00044_biomass + C00013[c]	GTP[c] = GTP_biomass + Pyrophosphate[c]
Bc37				C00063[c] --> C00063_biomass + C00013[c]	CTP[c] = CTP_biomass + Pyrophosphate[c]
Bc38				C00075[c] --> C00075_biomass + C00013[c]	UTP[c] = UTP_biomass + Pyrophosphate[c]
Bc4				C00369[p] --> C00369_biomass	Starch[p] = Starch_biomass
Bc5				C00181[c] --> C00181_biomass	D-Xylose[c] = D-Xylose_biomass
Bc6				C06112[c] --> C00025_biomass + C01640[c]	L-Glutamyl-tRNA(Glu)[c] = L-Glutamate_biomass + tRNA(Glu)[c]
Bc7				C00886[c] --> C00041_biomass + C01635[c]	L-Alanyl-tRNA[c] = L-Alanine_biomass + tRNA(Ala)[c]
Bc8				C06113[c] --> C00049_biomass + C01637[c]	L-Aspartyl-tRNA(Asn)[c] = L-Aspartate_biomass + tRNA(Asn)[c]
Bc9				C02412[c] --> C00037_biomass + C01642[c]	Glycyl-tRNA(Gly)[c] = Glycine_biomass + tRNA(Gly)[c]
BIO_L				(0.096) C00089_biomass + (0.053) C00267_biomass + (0.053) C02336_biomass + (0.265) C00369_biomass + (0.305) C00760_biomass + (0.282) C00181_biomass + (0.04) C02646_biomass + (0.048) C00590_biomass + (0.056) C02325_biomass + (0.107) C00041_biomass + (0.39) C00152_biomass + (0.162) C00049_biomass + (0.024) C00097_biomass + (0.39) C00025_biomass + (0.35) C00064_biomass + (0.14) C00037_biomass + (0.0…	0.096 Sucrose_biomass + 0.053 Glucose_biomass + 0.053 beta-D-Fructose_biomass + 0.265 Starch_biomass + 0.305 Cellulose_biomass + 0.282 D-Xylose_biomass + 0.04 4-Coumaryl alcohol_biomass + 0.048 Coniferyl alcohol_biomass + 0.056 Sinapyl alcohol_biomass + 0.107 L-Alanine_biomass + 0.39 L-Asparagine_biomass + 0.162 L-Aspartate_biomass + 0.024 L-Cysteine_biomass + 0.39 L-Glutamate_biomass + 0.35 L-Gl…
Ex1				C00011[e] --> C00011[c]	CO2_ext = CO2[c]
Ex10				C00065[c] <==> C00065[e]	L-Serine[c] = L-Serine_ext
Ex11				C00283[e] --> C00283[c]	Hydrogen sulfide_ext = Hydrogen sulfide[c]
Ex12				C00059[e] --> C00059[c]	Sulfate_ext = Sulfate[c]
Ex13				C00267[c] --> C00267[e]	alpha-D-Glucose[c] = Glucose_ext
Ex14				C02336[c] <==> C02336[e]	beta-D-Fructose[c] = beta-D-Fructose_ext
Ex15				C00208[c] --> C00208[e]	Maltose[c] = Maltose_ext
Ex16				hv[e] --> hv[p]	hv_ext = hv_p
Ex17				C00089[c] --> C00089[e]	Sucrose[c] = Sucrose_ext
Ex18				C00009[e] --> C00009[c]	Orthophosphate_ext = Orthophosphate[c]
Ex2				C00001[e] <==> C00001[c]	H2O_ext = H2O[c]
Ex3				C00007[c] <==> C00007[e]	Oxygen[c] = Oxygen_ext
Ex4				C00244[e] <==> C00244[c]	Nitrate_ext = Nitrate[c]
Ex5				C00014[c] <==> C00014[e]	NH3[c] = NH3_ext
Ex6				C00025[c] <==> C00025[e]	L-Glutamate[c] = L-Glutamate_ext
Ex7				C00064[c] <==> C00064[e]	L-Glutamine[c] = L-Glutamine_ext
Ex8				C00049[c] <==> C00049[e]	L-Aspartate[c] = L-Aspartate_ext
Ex9				C00041[c] <==> C00041[e]	L-Alanine[c] = L-Alanine_ext
R00004[c]	AT1G01050 or AT2G18230 or AT2G46860 or AT3G53620 or AT4G01480	ARABIDOPSIS THALIANA PYROPHOSPHORYLASE 1 or Soluble inorganic pyrophosphatase 2 or ARABIDOPSIS THALIANA PYROPHOSPHORYLASE 3 or ARABIDOPSIS THALIANA PYROPHOSPHORYLASE 4 or ARABIDOPSIS THALIANA PYROPHOSPHORYLASE 5	3.6.1.1	[c] : C00013 + C00001 --> (2) C00009	[c] : Pyrophosphate + H2O = 2 Orthophosphate
R00006[c]	AT3G48560	acetolactate synthase, chloroplast / acetohydroxy-acid synthase (ALS)	2.2.1.6	[c] : (2) C00022 --> C00900 + C00011	[c] :2 Pyruvate = 2-Acetolactate + CO2
R00009[x]	AT1G20620 or AT1G20630 or AT4G35090	Catalase-3 or Catalase-1 or Catalase-2	1.11.1.6	[x] : (2) C00027 --> C00007 + (2) C00001	[x] :2 H2O2 = Oxygen + 2 H2O
R00010[c]	AT4G24040	glycosyl hydrolase family protein 37 / trehalase, putative	3.2.1.28	[c] : C01083 + C00001 --> (2) C00031	[c] : alpha,alpha-Trehalose + H2O = 2 D-Glucose
R00014[c]	(AT1G01090 and AT1G24180 and AT1G30120 or AT2G34590 or AT5G50850) or (AT4G33070 and AT5G01320 and AT5G01330 and AT5G54960)	(pyruvate dehydrogenase E1 component alpha subunit, chloroplast and Pyruvate dehydrogenase E1 component subunit alpha-2 and Pyruvate dehydrogenase E1 beta subunit, putative ) or pyruvate decarboxylase, putative	1.2.4.1 or 4.1.1.1	[c] : C00068 + C00022 --> C05125 + C00011	[c] : Thiamin diphosphate + Pyruvate = 2-(alpha-Hydroxyethyl)thiamine diphosphate + CO2
R00021[p]	AT2G41220 or AT5G04140	glutamate synthase, chloroplast (GLU2) or glutamate synthase, chloroplast (GLU1)	1.4.7.1	[p] : C00064 + C00026 + (2) C00138 --> (2) C00025 + (2) C00139	[p] : L-Glutamine + 2-Oxoglutarate + 2 Reduced ferredoxin = 2 L-Glutamate + 2 Oxidized ferredoxin
R00022[c]	AT1G05590 or AT3G55260	BETA-HEXOSAMINIDASE 2 or BETA-HEXOSAMINIDASE 1	3.2.1.52	[c] : C01674 + C00001 --> (2) C00140	[c] : Chitobiose + H2O = 2 N-Acetyl-D-glucosamine
R00024[p]	AT1G67090 and AT5G38410 and AT5G38420 and AT5G38430 and ARTHCP030	Ribulose bisphosphate carboxylase small chain 1A, chloroplastic and Ribulose bisphosphate carboxylase small chain 3B, chloroplastic and Ribulose bisphosphate carboxylase small chain 2B, chloroplastic and Ribulose bisphosphate carboxylase small chain 1B, chloroplastic and Ribulose bisphosphate carboxylase large chain	4.1.1.39	[p] : C01182 + C00011 + C00001 --> (2) C00197	[p] : D-Ribulose 1,5-bisphosphate + CO2 + H2O = 2 3-Phospho-D-glycerate
R00026[c]	AT1G02640 or (AT1G26560 or AT2G44450 or AT2G44480 or AT3G18080 or AT5G42260 or AT5G44640) or (AT3G47000 or AT3G47050)	BETA-XYLOSIDASE 2 or glycosyl hydrolase family 1 protein or glycosyl hydrolase family 3 protein	3.2.1.21	[c] : C00185 + C00001 --> (2) C00221	[c] : Cellobiose + H2O = 2 beta-D-Glucose
R00028[c]	AT3G45940 or AT5G11720 or AT5G63840	alpha-xylosidase, putative or alpha-glucosidase 1 or alpha-glucosidase 2	3.2.1.20	[c] : C00208 + C00001 --> (2) C00267	[c] : Maltose + H2O = 2 alpha-D-Glucose
R00028[p]	AT3G45940 or AT5G11720 or AT5G63840	alpha-xylosidase, putative or alpha-glucosidase 1 or alpha-glucosidase 2	3.2.1.20	[p] : C00208 + C00001 --> (2) C00267	[p] : Maltose + H2O = 2 alpha-D-Glucose
R00036[c]	AT1G44318 or AT1G69740	Delta-aminolevulinic acid dehydratase (Alad), putative or Delta-aminolevulinic acid dehydratase, chloroplastic	4.2.1.24	[c] : (2) C00430 --> C00931 + (2) C00001	[c] :2 5-Aminolevulinate = Porphobilinogen + 2 H2O
R00047[c]	AT4G14210	omega-3 fatty acid desaturase, chloroplast (FAD7) (FADD)	1.14.99.-	[c] : C00007 + (2) C01020 --> (2) C01059 + (2) C00011	[c] : Oxygen + 2 6-Hydroxynicotinate = 2 2,5-Dihydroxypyridine + 2 CO2
R00066[c]	AT2G20690	lumazine-binding family protein	2.5.1.9	[c] : (2) C04332 --> C00255 + C04732	[c] :2 6,7-Dimethyl-8-(1-D-ribityl)lumazine = Riboflavin + 5-Amino-6-(1-D-ribitylamino)uracil
R00068[c]	AT1G55570 or AT5G21100	copper ion binding / oxidoreductase or L-ascorbate oxidase, putative	1.10.3.3	[c] : C00007 + (2) C00072 --> (2) C05422 + (2) C00001	[c] : Oxygen + 2 Ascorbate = 2 L-Dehydroascorbate + 2 H2O
R00075[c]	AT1G09240	S-adenosyl-L-methionine:S-adenosyl-L-methionine	2.5.1.43	[c]:3 C00019 <=> 3 C00170 + C05324	[c]: 3 S-Adenosyl-L-methionine <=> 3 5'-Methylthioadenosine + Nicotianamine
R00081[c]	AT1G22450	Ferrocytochrome-c:oxygen oxidoreductase	1.9.3.1	[c]: 3 C00007 + 4 C00126 +12 C00080 <==> 4 C00125 + 6 C00001	[c]:3 Oxygen + 4 Ferrocytochrome c + 12 H+ <==> 4 Ferricytochrome c + 6 H2O
R00084[c]	AT5G08280	hydroxymethylbilane synthase (porphobilinogen deaminase, chloroplast) (pre-uroporphyrinogen synthase)	2.5.1.61	[c] : (4) C00931 + C00001 --> C01024 + (4) C00014	[c] :4 Porphobilinogen + H2O = Hydroxymethylbilane + 4 NH3
R00086[c]	(AT1G13210 or AT1G17500 or AT1G26130 or AT1G54280 or AT1G59820 or AT1G68710 or AT1G72700 or AT3G13900 or AT3G25610 or AT3G27870 or AT5G44240) or (AT1G17260 or AT1G80660 or AT2G07560 or AT2G18960 or AT2G24520 or AT3G42640 or AT3G47950 or AT3G60330 or AT4G30190 or AT5G57350 or AT5G62670) or (ARTHMP035 and ARTHMP098) or AT1G80350 or AT4G04910	(Putative phospholipid-transporting ATPase 11 or Putative phospholipid-transporting ATPase 4 or Putative phospholipid-transporting ATPase 12 or Putative phospholipid-transporting ATPase 6 or Phospholipid-transporting ATPase 3 or Putative phospholipid-transporting ATPase 9 or Putative phospholipid-transporting ATPase 5 or Putative phospholipid-transporting ATPase 7 or Putative phospholipid-transpo…	3.6.3.1 or 3.6.3.6 or 3.6.3.14 or 3.6.4.3 or 3.6.4.6	[c] : C00002 + C00001 <==> C00008 + C00009	[c] : ATP + H2O = ADP + Orthophosphate
R00089[c]	AT2G11890	adenylate cyclase	4.6.1.1	[c] : C00002 --> C00575 + C00013	[c] : ATP = 3',5'-Cyclic AMP + Pyrophosphate
R00093[p]	AT5G53460	glutamate synthase, NADH-dependent glutamate synthase, located in plastid	1.4.1.14	[p] : C00064 + C00026 + C00004 + C00080 --> (2) C00025 + C00003	[p] : L-Glutamine + 2-Oxoglutarate + NADH + H+ = 2 L-Glutamate + NAD+
R00095[c]	AT3G09940 or AT3G27820 or AT3G52880 or AT5G03630	Probable monodehydroascorbate reductase, cytoplasmic isoform 1 or Probable monodehydroascorbate reductase, cytoplasmic isoform 2 or Probable monodehydroascorbate reductase, cytoplasmic isoform 3 or Probable monodehydroascorbate reductase, cytoplasmic isoform 4	1.6.5.4	[c] : C00003 + (2) C00072 <==> C00004 + (2) C01041 + C00080	[c] : NAD+ + 2 Ascorbate = NADH + 2 Monodehydroascorbate + H+
R00095_tmx				C00004[x] + (2) C01041[c] + C00080[x] <==> C00003[x] + (2) C00072[c]	NADH[x] + 2 Monodehydroascorbate[c] + H+[x] = NAD+[x] + 2 Ascorbate[c]
R00100[c]	AT5G17770	NADH-cytochrome b5 reductase	1.6.2.2	[c] : C00004 + (2) C00996 + C00080 --> C00003 + (2) C00999	[c] : NADH + 2 Ferricytochrome b5 + H+ = NAD+ + 2 Ferrocytochrome b5
R00103[c]		nucleotide diphosphatase	3.6.1.9	[c] : C00003 + C00001 --> C00020 + C00455	[c] : NAD+ + H2O = AMP + Nicotinamide D-ribonucleotide
R00114[c]	AT5G53460	glutamate synthase [NADH]	1.4.1.13	[c] : C00064 + C00026 + C00005 + C00080 --> (2) C00025 + C00006	[c] : L-Glutamine + 2-Oxoglutarate + NADPH + H+ = 2 L-Glutamate + NADP+
R00115[c]	AT3G54660	glutathione reductase, putative	1.8.1.7	[c] : C00006 + (2) C00051 <==> C00127 + C00005 + C00080	[c] : NADP+ + 2 Glutathione = Oxidized glutathione + NADPH + H+
R00122[c]	AT3G04080 or AT5G18280	Apyrase 1 or Apyrase 2	3.6.1.15	[c] : C00008 + C00001 --> C00020 + C00009	[c] : ADP + H2O = AMP + Orthophosphate
R00124[c]	AT4G23900 or AT5G63310	Nucleoside diphosphate kinase IV, chloroplastic or nucleoside-diphosphate kinase Nucleoside diphosphate kinase II, chloroplastic	2.7.4.6	[c] : C00002 + C00008 <==> C00008 + C00002	[c] : ATP + ADP = ADP + ATP
R00126[c]				[c] : C00008 + C00002 --> C00009 + C01260	[c] : ADP + ATP = Orthophosphate + P1,P4-Bis(5'-adenosyl) tetraphosphate
R00127[c]	AT5G47840 or AT5G50370	Probable adenylate kinase 2, chloroplastic or Adenylate kinase 2	2.7.4.3	[c] : C00002 + C00020 <==> (2) C00008	[c] : ATP + AMP = 2 ADP
R00130[c]	AT2G27490	dephospho-CoA kinase family	2.7.1.24	[c] : C00002 + C00882 --> C00008 + C00010	[c] : ATP + Dephospho-CoA = ADP + CoA
R00131[c]	AT1G67550	urease, putative / urea amidohydrolase, putative	3.5.1.5	[c] : C00086 + C00001 --> C00011 + (2) C00014	[c] : Urea + H2O = CO2 + 2 NH3
R00132N[c]	(AT1G08065 or AT1G08080) or (AT1G23730 or AT1G58180 or AT1G70410 or AT3G52720) or (AT4G20990 or AT4G21000 or AT5G04180) or AT5G14740	carbonic anhydrase family protein Carbonic anhydrase or Putative carbonic anhydrase or Carbonic anhydrase-like protein or Carbonic anhydrase 2	4.2.1.1	[c] : C00001 + C00011 --> C00080 + C00288	[c] : H2O + CO2 = H+ + HCO3-
R00132N[m]	(AT1G08065 or AT1G08080) or (AT1G23730 or AT1G58180 or AT1G70410 or AT3G52720) or (AT4G20990 or AT4G21000 or AT5G04180) or AT5G14740	carbonic anhydrase family protein Carbonic anhydrase or Putative carbonic anhydrase or Carbonic anhydrase-like protein or Carbonic anhydrase 2	4.2.1.1	[m] : C00001 + C00011 --> C00080 + C00288	[m] : H2O + CO2 = H+ + HCO3-
R00132N[p]	(AT1G08065 or AT1G08080) or (AT1G23730 or AT1G58180 or AT1G70410 or AT3G52720) or (AT2G28210 or AT3G01500) or (AT4G20990 or AT4G21000 or AT5G04180) or AT5G14740	carbonic anhydrase family protein Carbonic anhydrase or Putative carbonic anhydrase or Carbonic anhydrase, chloroplastic or Carbonic anhydrase-like protein or Carbonic anhydrase 2	4.2.1.1	[p] : C00001 + C00011 --> C00080 + C00288	[p] : H2O + CO2 = H+ + HCO3-
R00149[c]	AT1G29900	Carbon-dioxide:ammonia ligase	6.3.4.16	[c] : (2) C00002 + C00014 + C00011 + C00001 <==> (2) C00008 + C00009 + C00169	[c] :2 ATP + NH3 + CO2 + H2O = 2 ADP + Orthophosphate + Carbamoyl phosphate
R00149[p]	AT1G29900	Carbon-dioxide:ammonia ligase	6.3.4.16	[p] : (2) C00002 + C00014 + C00011 + C00001 <==> (2) C00008 + C00009 + C00169	[p] :2 ATP + NH3 + CO2 + H2O = 2 ADP + Orthophosphate + Carbamoyl phosphate
R00155[c]		ATP-diphosphatase or nucleoside-diphosphatase	3.6.1.5 or 3.6.1.6	[c] : C00015 + C00001 --> C00105 + C00009	[c] : UDP + H2O = UMP + Orthophosphate
R00156[c]	AT4G23900 or AT5G63310	Nucleoside diphosphate kinase IV, chloroplastic or Nucleoside diphosphate kinase II, chloroplastic	2.7.4.6	[c] : C00002 + C00015 <==> C00008 + C00075	[c] : ATP + UDP = ADP + UTP
R00157[c]				[c] : C00075 + C00020 --> C00015 + C00008	[c] : UTP + AMP = UDP + ADP
R00158[c]	AT3G18680 or AT5G26667	aspartate/glutamate/uridylate kinase family protein or uridylate kinase / uridine monophosphate kinase / UMP kinase	2.7.4.22	[c] : C00002 + C00105 <==> C00008 + C00015	[c] : ATP + UMP = ADP + UDP
R00159[c]				[c] : C00075 + C00001 --> C00015 + C00009	[c] : UTP + H2O = UDP + Orthophosphate
R00164[c]	AT4G03080	Phosphoprotein phosphohydrolase	3.1.3.16	[c]: C00562 + C00001 <==> C00017 + C00009	[c]: Phosphoprotein + H2O <==> Protein + Orthophosphate
R00174[c]	AT5G37850	pfkB type carbohydrate kinase protein family	2.7.1.35	[c] : C00002 + C00250 --> C00008 + C00018	[c] : ATP + Pyridoxal = ADP + Pyridoxal phosphate
R00177[c]	AT2G36880 or AT3G17390	S-adenosylmethionine synthetase 3 or S-adenosylmethionine synthetase 4	2.5.1.6	[c] : C00002 + C00073 + C00001 --> C00009 + C00013 + C00019	[c] : ATP + L-Methionine + H2O = Orthophosphate + Pyrophosphate + S-Adenosyl-L-methionine
R00178[c]	AT3G02470 or AT3G25570 or AT5G15950 or AT5G18930	S-adenosylmethionine decarboxylase proenzyme 1 or adenosylmethionine decarboxylase family protein or S-adenosylmethionine decarboxylase proenzyme 2 or adenosylmethionine decarboxylase	4.1.1.50	[c] : C00019 --> C01137 + C00011	[c] : S-Adenosyl-L-methionine = S-Adenosylmethioninamine + CO2
R00179[c]	AT2G22810 or AT3G49700 or AT3G61510 or AT4G37770 or AT5G65800	1-aminocyclopropane-1-carboxylate synthase 4 or 1-aminocyclopropane-1-carboxylate synthase 9 or 1-aminocyclopropane-1-carboxylate synthase-like protein 1 or 1-aminocyclopropane-1-carboxylate synthase 8 or 1-aminocyclopropane-1-carboxylate synthase 5	4.4.1.14	[c] : C00019 --> C01234 + C00170	[c] : S-Adenosyl-L-methionine = 1-Aminocyclopropane-1-carboxylate + 5'-Methylthioadenosine
R00181[c]		AMP deaminase, putative / myoadenylate deaminase, putative	3.5.4.17	[c] : C00020 + C00001 --> C00130 + C00014	[c] : AMP + H2O = IMP + NH3
R00183[c]	AT1G72880 or AT4G14930	acid phosphatase survival protein SurE, putative	3.1.3.5	[c] : C00020 + C00001 --> C00212 + C00009	[c] : AMP + H2O = Adenosine + Orthophosphate
R00184[c]	AT1G30110	Nudix hydrolase 25	3.6.1.17	[c] : C01260 + C00001 --> C00002 + C00020	[c] : P1,P4-Bis(5'-adenosyl) tetraphosphate + H2O = ATP + AMP
R00185[c]		adenosine kinase 1 (ADK1) / adenosine 5'-phosphotransferase 1	2.7.1.74	[c] : C00002 + C00212 <==> C00008 + C00020	[c] : ATP + Adenosine = ADP + AMP
R00187[c]	AT5G58240	bis(5'-adenosyl)-triphosphatase-related; also similar to fragile histidine triad	3.6.1.29	[c] : C06197 + C00001 --> C00008 + C00020	[c] : P1,P3-Bis(5'-adenosyl) triphosphate + H2O = ADP + AMP
R00190[c]	[AT1G27450 or AT1G80050 or AT4G12440 or (AT4G22570 or AT5G11160)] or AT1G71750	Adenine phosphoribosyltransferase 1or Adenine phosphoribosyltransferase 2 or Putative adenine phosphoribosyltransferase or Adenine phosphoribosyltransferase-like protein or phosphoribosyltransferase family protein	2.4.2.7 or 2.4.2.8	[c] : C00020 + C00013 <==> C00147 + C00119	[c] : AMP + Pyrophosphate = Adenine + 5-Phospho-alpha-D-ribose 1-diphosphate
R00191[c]		phosphodiesterase 1A, calmodulin-dependent (homodimer)	3.1.4.17	[c] : C00575 + C00001 --> C00020	[c] : 3',5'-Cyclic AMP + H2O = AMP
R00192[c]	AT3G23810	adenosylhomocysteinase, putative / S-adenosyl-L-homocysteine hydrolase, putative / AdoHcyase, putative	3.3.1.1	[c] : C00021 + C00001 --> C00212 + C00155	[c] : S-Adenosyl-L-homocysteine + H2O = Adenosine + L-Homocysteine
R00200[c]	(AT1G32440 or AT3G04050 or AT3G25960 or AT3G52990 or AT3G55650 or AT3G55810 or AT5G08570 or AT5G52920 or AT5G56350 or AT5G63680 or AT1G32440 or AT3G04050 or AT3G49160 or AT3G52990 or AT3G55650 or AT3G55810 or AT3G55810 or AT5G08570 or AT5G52920 or AT5G56350 or AT5G63680) or AT3G49160 or (AT4G26390 or AT4G26390)	Pyruvate kinase or Pyruvate kinase-like protein or Probable pyruvate kinase, cytosolic isozyme	2.7.1.40	[c] : C00008 + C00074 --> C00002 + C00022	[c] : ADP + Phosphoenolpyruvate = ATP + Pyruvate
R00200[p]	(AT1G32440 or AT3G04050 or AT3G25960 or AT3G52990 or AT3G55650 or AT3G55810 or AT5G08570 or AT5G52920 or AT5G56350 or AT5G63680 or AT1G32440 or AT3G04050 or AT3G49160 or AT3G52990 or AT3G55650 or AT3G55810 or AT3G55810 or AT5G08570 or AT5G52920 or AT5G56350 or AT5G63680) or AT3G49160	Pyruvate kinase or Pyruvate kinase-like protein	2.7.1.40	[p] : C00008 + C00074 --> C00002 + C00022	[p] : ADP + Phosphoenolpyruvate = ATP + Pyruvate
R00206[p]	AT4G15530	pyruvate phosphate dikinase family protein	2.7.9.1	[p] : C00002 + C00022 + C00009 --> C00020 + C00074 + C00013	[p] : ATP + Pyruvate + Orthophosphate = AMP + Phosphoenolpyruvate + Pyrophosphate
R00209[m]	[(AT1G48030 or AT3G17240) or (AT3G16950 or AT4G16155)] or [AT1G34430 or (AT1G54220 and AT3G13930 and AT3G52200)]	[Dihydrolipoyl dehydrogenase 1, mitochondrial or Dihydrolipoamide S-acetyltransferase, putative] or [dihydrolipoyllysine-residue acetyltransferase or (Dihydrolipoyllysine-residue acetyltransferase component 3 of pyruvate dehydrogenase complex, mitochondrial and Dihydrolipoyllysine-residue acetyltransferase component 2 of pyruvate dehydrogenase complex, mitochondrial and Dihydrolipoyllysine-residu…	1.8.1.4 or 2.3.1.12	[m] : C00022 + C00010 + C00003 --> C00024 + C00011 + C00004	[m] : Pyruvate + CoA + NAD+ = Acetyl-CoA + CO2 + NADH
R00209[p]	(AT3G16950 or AT4G16155) or AT1G34430	Dihydrolipoamide S-acetyltransferase, putative or dihydrolipoyllysine-residue acetyltransferase	1.8.1.4 or 2.3.1.12	[p] : C00022 + C00010 + C00003 --> C00024 + C00011 + C00004	[p] : Pyruvate + CoA + NAD+ = Acetyl-CoA + CO2 + NADH
R00214[c]		malate dehydrogenase	1.1.1.38 or 4.1.1.3	[c] : C00149 + C00003 --> C00022 + C00011 + C00004	[c] : (S)-Malate + NAD+ = Pyruvate + CO2 + NADH
R00216[c]	AT4G00570	malate oxidoreductase, putative	1.1.1.39	[c] : C00149 + C00006 --> C00022 + C00011 + C00005	[c] : (S)-Malate + NADP+ = Pyruvate + CO2 + NADPH
R00216[p]	AT4G00570	malate oxidoreductase, putative	1.1.1.39	[p] : C00149 + C00006 --> C00022 + C00011 + C00005	[p] : (S)-Malate + NADP+ = Pyruvate + CO2 + NADPH
R00219[c]	AT4G09520	2,3-biphosphoglycerate-independent phosphoglycerate mutase family protein / phosphoglyceromutase family protein	4.1.1.-	[c] : C03981 --> C00022 + C00011	[c] : 2-Hydroxyethylenedicarboxylate = Pyruvate + CO2
R00220[c]	AT3G10050	L-serine ammonia-lyase	4.3.1.19	[c]: 1 C00065 <==> 1 C00022 + 1 C00014	[c]:L-Serine <==> Pyruvate + NH3
R00224[c]	AT4G33070	pyruvate carboxy-lyase (acetaldehyde-forming)	4.1.1.1	[c]: 1 C00022 + 1 C00008 <==> 1 C00084 + 1 C00011	[c]:Pyruvate <==> Acetaldehyde + CO2
R00233[c]		malonyl-CoA decarboxylase family protein	4.1.1.9	[c] : C00083 --> C00024 + C00011	[c] : Malonyl-CoA = Acetyl-CoA + CO2
R00236[c]	AT5G36880	acetyl-CoA synthetase, putative / acetate-CoA ligase, putative	6.2.1.1	[c] : C05993 + C00010 <==> C00020 + C00024	[c] : Acetyl adenylate + CoA = AMP + Acetyl-CoA
R00236[m]	AT5G36880	acetyl-CoA synthetase, putative / acetate-CoA ligase, putative	6.2.1.1	[m] : C05993 + C00010 <==> C00020 + C00024	[m] : Acetyl adenylate + CoA = AMP + Acetyl-CoA
R00238[c]	AT5G48230 or AT5G48230	Acetyl-CoA acetyltransferase, cytosolic 1	2.3.1.9	[c] : (2) C00024 <==> C00010 + C00332	[c] :2 Acetyl-CoA = CoA + Acetoacetyl-CoA
R00238[m]	AT5G48230			[m] : (2) C00024 <==> C00010 + C00332	[m] :2 Acetyl-CoA = CoA + Acetoacetyl-CoA
R00238[p]	AT5G48230			[p] : (2) C00024 <==> C00010 + C00332	[p] :2 Acetyl-CoA = CoA + Acetoacetyl-CoA
R00238[x]	AT5G48230 or (AT1G04710 or AT2G33150 or AT5G48880)	3-ketoacyl-CoA thiolase 1, peroxisomal or 3-ketoacyl-CoA thiolase 2, peroxisomal or 3-ketoacyl-CoA thiolase 5, peroxisomal	2.3.1.16	[x] : (2) C00024 <==> C00010 + C00332	[x] :2 Acetyl-CoA = CoA + Acetoacetyl-CoA
R00239[c]	AT3G55610	delta 1-pyrroline-5-carboxylate synthetase A / P5CS A (P5CS1)	1.2.1.41	[c] : C00002 + C00025 --> C00008 + C03287	[c] : ATP + L-Glutamate = ADP + L-Glutamyl 5-phosphate
R00243[c]	AT5G07440	Glutamate dehydrogenase 2	1.4.1.3	[c] : C00025 + C00003 + C00001 <==> C00026 + C00014 + C00004 + C00080	[c] : L-Glutamate + NAD+ + H2O = 2-Oxoglutarate + NH3 + NADH + H+
R00243[m]	AT3G03910 or AT5G07440 or AT5G18170	Probable glutamate dehydrogenase 3 or Glutamate dehydrogenase 2 or Glutamate dehydrogenase 1	1.4.1.3	[m] : C00025 + C00003 + C00001 <==> C00026 + C00014 + C00004 + C00080	[m] : L-Glutamate + NAD+ + H2O = 2-Oxoglutarate + NH3 + NADH + H+
R00245[c]	AT5G62530	L-Glutamate 5-semialdehyde:NAD+ oxidoreductase	1.5.1.12	[c] : C01165 + C00003 + C00001 <==> C00025 + C00004 + C00080	[c] : L-Glutamate 5-semialdehyde + NAD+ + H2O = L-Glutamate + NADH + H+
R00251[c]	AT5G37830	5-oxoprolinase -related protein	3.5.2.9	[c] : C00002 + C01879 + (2) C00001 --> C00008 + C00009 + C00025	[c] : ATP + 5-Oxoproline + 2 H2O = ADP + Orthophosphate + L-Glutamate
R00253[c]	AT1G48470 or AT3G17820 or AT5G37600	Glutamine synthetase cytosolic isozyme 1-5 or Glutamine synthetase cytosolic isozyme 1-3 or Glutamine synthetase cytosolic isozyme 1-1	6.3.1.2	[c] : C00002 + C00025 + C00014 <==> C00008 + C00009 + C00064	[c] : ATP + L-Glutamate + NH3 = ADP + Orthophosphate + L-Glutamine
R00253[m]	AT5G35630	Glutamine synthetase, chloroplastic/mitochondrial	6.3.1.2	[m] : C00002 + C00025 + C00014 <==> C00008 + C00009 + C00064	[m] : ATP + L-Glutamate + NH3 = ADP + Orthophosphate + L-Glutamine
R00253[p]	AT5G35630	Glutamine synthetase, chloroplastic/mitochondrial	6.3.1.2	[p] : C00002 + C00025 + C00014 <==> C00008 + C00009 + C00064	[p] : ATP + L-Glutamate + NH3 = ADP + Orthophosphate + L-Glutamine
R00257[c]	AT1G55090	carbon-nitrogen hydrolase family protein	6.3.5.1	[c] : C00002 + C00857 + C00064 + C00001 --> C00020 + C00013 + C00003 + C00025	[c] : ATP + Deamino-NAD+ + L-Glutamine + H2O = AMP + Pyrophosphate + NAD+ + L-Glutamate
R00258[c]	AT1G70580			[c] : C00041 + C00026 <==> C00022 + C00025	[c] : L-Alanine + 2-Oxoglutarate = Pyruvate + L-Glutamate
R00258[p]	AT1G70580	Glutamate:glyoxylate aminotransferase 2	2.6.1.2	[p] : C00041 + C00026 <==> C00022 + C00025	[p] : L-Alanine + 2-Oxoglutarate = Pyruvate + L-Glutamate
R00259[c]	AT2G37500	arginine biosynthesis protein ArgJ family	2.3.1.35	[c] : C00024 + C00025 --> C00010 + C00624	[c] : Acetyl-CoA + L-Glutamate = CoA + N-Acetyl-L-glutamate
R00261[c]	AT2G02000 or AT3G17760 or AT5G17330	Putative glutamate decarboxylase or Glutamate decarboxylas or lutamate decarboxylase 1	4.1.1.15	[c] : C00025 --> C00334 + C00011	[c] : L-Glutamate = 4-Aminobutanoate + CO2
R00267[c]	(AT1G54340 or AT1G54340) or (AT1G65930 or AT5G14590 or AT1G65930 or AT5G14590)	NADP specific isocitrate dehydrogenase or NADP+ isocitrate dehydrogenase, putative	1.1.1.42	[c] : C00311 + C00006 <==> C00026 + C00011 + C00005 + C00080	[c] : Isocitrate + NADP+ = 2-Oxoglutarate + CO2 + NADPH + H+
R00267[m]	AT1G54340 or (AT1G65930 or AT5G14590)			[m] : C00311 + C00006 <==> C00026 + C00011 + C00005 + C00080	[m] : Isocitrate + NADP+ = 2-Oxoglutarate + CO2 + NADPH + H+
R00274[c]	AT1G63460	glutathione:hydrogen-peroxide oxidoreductase	1.11.1.9	[c]: 1 C00027 + 2 C00051 <==> 1 C00127 + 2 C00001	[c]:H2O2 + 2 Glutathione <==> Glutathione disulfide + 2 H2O
R00281[c]	AT5G18800 and AT5G47890 and AT4G02580	NADH:acceptor oxidoreductase	1.6.99.3	[c]: C00028 + C00004 + C00080 <==> C00030 + C00003	[c]:Acceptor + NADH + H+ <==> Reduced acceptor + NAD+
R00286[c]	AT1G26570 or (AT3G29360 or AT5G15490 or AT5G39320)	UDP-glucose 6-dehydrogenase or UDP-glucose 6-dehydrogenase, putative	1.1.1.22	[c] : C00029 + C00001 + (2) C00003 --> C00167 + (2) C00004 + C00080	[c] : UDP-glucose + H2O + 2 NAD+ = UDP-glucuronate + 2 NADH + H+
R00289[c]	AT5G17310	UDP-glucose pyrophosphorylase	2.7.7.9	[c] : C00075 + C00103 --> C00013 + C00029	[c] : UTP + D-Glucose 1-phosphate = Pyrophosphate + UDP-glucose
R00291[c]	AT1G12780 or AT1G63180 or AT1G64440 or AT4G23920	UDP-glucose 4-epimerase 1 or UDP-glucose 4-epimerase/ protein dimerization or UDP-glucose 4-epimerase or UDP-glucose 4-epimerase 3	5.1.3.2	[c] : C00029 <==> C00052	[c] : UDP-glucose = UDP-D-galactose
R00293[c]	AT1G78570	UDP-glucose 4,6-hydro-lyase (UDP-4-dehydro-6-deoxy-D-glucose-forming)	4.2.1.76	[c]: 1 C00029 <==> 1 C04089 + 1 C00001	[c]: UDP-glucose <==> UDP-4-dehydro-6-deoxy-D-glucose + H2O
R00308[c]	AT3G57260	glycosyl hydrolase family 17 protein	3.2.1.39	[c] : C00965 + C00001 --> C00031 + C00965	[c] : 1,3-beta-D-Glucan + H2O = D-Glucose + 1,3-beta-D-Glucan
R00310[c]	AT5G26030	ferrochelatase II	4.99.1.1	[c] : C02191 + C14818 --> C00032 + (2) C00080	[c] : Protoporphyrin + Fe2+ = Heme + 2 H+
R00316[m]	AT5G36880	acetyl-CoA synthetase (acetate-CoA ligase), putative	6.2.1.1	[m] : C00002 + C00033 <==> C00013 + C05993	[m] : ATP + Acetate = Pyrophosphate + Acetyl adenylate
R00328[c]	AT3G04080 or AT5G18280	Apyrase 1 or Apyrase 2	3.6.1.15	[c] : C00035 + C00001 --> C00144 + C00009	[c] : GDP + H2O = GMP + Orthophosphate
R00330[c]	AT4G23900 or AT5G63310	Nucleoside diphosphate kinase II	2.7.4.6	[c] : C00002 + C00035 <==> C00008 + C00044	[c] : ATP + GDP = ADP + GTP
R00332[c]	AT3G06200	guanylate kinase, putative	2.7.4.8	[c] : C00002 + C00144 <==> C00008 + C00035	[c] : ATP + GMP = ADP + GDP
R00335[c]	AT3G04080 or AT5G18280	Apyrase 1 or Apyrase 2	3.6.1.15	[c] : C00044 + C00001 --> C00035 + C00009	[c] : GTP + H2O = GDP + Orthophosphate
R00341[c]	AT4G37870 or AT5G65690	Phosphoenolpyruvate carboxykinase [ATP]	4.1.1.49	[c] : C00002 + C00036 --> C00008 + C00074 + C00011	[c] : ATP + Oxaloacetate = ADP + Phosphoenolpyruvate + CO2
R00342[c]	AT1G04410 or AT5G43330 or AT5G56720	Malate dehydrogenase, cytoplasmic 1 or Malate dehydrogenase, cytoplasmic 2 or Malate dehydrogenase	1.1.1.37	[c] : C00149 + C00003 <==> C00036 + C00004 + C00080	[c] : (S)-Malate + NAD+ = Oxaloacetate + NADH + H+
R00342[m]	AT1G53240 or AT3G15020	Malate dehydrogenase 1, mitochondrial or Malate dehydrogenase 2, mitochondrial	1.1.1.37	[m] : C00149 + C00003 <==> C00036 + C00004 + C00080	[m] : (S)-Malate + NAD+ = Oxaloacetate + NADH + H+
R00342[p]	AT3G47520 or AT5G56720 or AT5G58330	Malate dehydrogenase, chloroplastic or Malate dehydrogenase or malate dehydrogenase (NADP), chloroplast, putative	1.1.1.37	[p] : C00149 + C00003 <==> C00036 + C00004 + C00080	[p] : (S)-Malate + NAD+ = Oxaloacetate + NADH + H+
R00342[x]	AT2G22780 or AT5G09660	Probable malate dehydrogenase, glyoxysomal or Malate dehydrogenase, glyoxysomal	1.1.1.37	[x] : C00149 + C00003 <==> C00036 + C00004 + C00080	[x] : (S)-Malate + NAD+ = Oxaloacetate + NADH + H+
R00343[m]		malate dehydrogenase [NADP]	1.1.1.82	[m] : C00149 + C00006 <==> C00036 + C00005 + C00080	[m] : (S)-Malate + NADP+ = Oxaloacetate + NADPH + H+
R00343[p]		malate dehydrogenase [NADP], chloroplast, putative	1.1.1.82	[p] : C00149 + C00006 <==> C00036 + C00005 + C00080	[p] : (S)-Malate + NADP+ = Oxaloacetate + NADPH + H+
R00344[c]		pyruvate carboxylase	6.4.1.1	[c] : C00002 + C00022 + C00288 --> C00008 + C00009 + C00036	[c] : ATP + Pyruvate + HCO3- = ADP + Orthophosphate + Oxaloacetate
R00345[c]	AT1G53310 or AT1G68750 or AT2G42600 or AT3G14940	Phosphoenolpyruvate carboxylase 1 or Phosphoenolpyruvate carboxylase 4 or Phosphoenolpyruvate carboxylase 2 or Phosphoenolpyruvate carboxylase 3	4.1.1.31	[c] : C00009 + C00036 <==> C00001 + C00074 + C00011	[c] : Orthophosphate + Oxaloacetate = H2O + Phosphoenolpyruvate + CO2
R00351[m]		citrate synthase, mitochondrial, putative	2.3.3.3	[m] : C00024 + C00001 + C00036 --> C00158 + C00010	[m] : Acetyl-CoA + H2O + Oxaloacetate = Citrate + CoA
R00351[x]		citrate synthase, glyoxysomal, putative	2.3.3.3	[x] : C00024 + C00001 + C00036 --> C00158 + C00010	[x] : Acetyl-CoA + H2O + Oxaloacetate = Citrate + CoA
R00352[c]	(AT1G09430 and AT1G10670 and AT1G60810) or (AT3G06650 and AT5G49460)	(ATP-citrate lyase A-3 and ATP-citrate lyase A-1 and ATP-citrate lyase A-2) or (ATP-citrate lyase B-1 and ATP-citrate lyase B-2)	2.3.3.8	[c] : C00002 + C00158 + C00010 --> C00008 + C00009 + C00024 + C00036	[c] : ATP + Citrate + CoA = ADP + Orthophosphate + Acetyl-CoA + Oxaloacetate
R00355[c]	AT1G62800 or AT5G19550	Aspartate aminotransferase, cytoplasmic isozyme 2 or Aspartate aminotransferase, cytoplasmic isozyme 1	2.6.1.1	[c] : C00049 + C00026 <==> C00036 + C00025	[c] : L-Aspartate + 2-Oxoglutarate = Oxaloacetate + L-Glutamate
R00355[m]	AT2G30970	Aspartate aminotransferase, mitochondrial	2.6.1.1	[m] : C00049 + C00026 <==> C00036 + C00025	[m] : L-Aspartate + 2-Oxoglutarate = Oxaloacetate + L-Glutamate
R00355[p]	AT4G31990 or AT5G11520	Aspartate aminotransferase, chloroplastic	2.6.1.1	[p] : C00049 + C00026 <==> C00036 + C00025	[p] : L-Aspartate + 2-Oxoglutarate = Oxaloacetate + L-Glutamate
R00369[c]	AT4G39660	alanine--glyoxylate aminotransferase, putative / beta-alanine-pyruvate aminotransferase, putative / AGT, putative	2.6.1.44	[c] : C00041 + C00048 <==> C00022 + C00037	[c] : L-Alanine + Glyoxylate = Pyruvate + Glycine
R00372[x]		alanine transaminase	2.6.1.4	[x] : C00037 + C00026 <==> C00048 + C00025	[x] : Glycine + 2-Oxoglutarate = Glyoxylate + L-Glutamate
R00376N[c]				[c] : C00286 + C00039 <==> C00013 + C00039	[c] : dGTP + DNA = Pyrophosphate + DNA
R00392[c]	AT3G06810	Acyl-CoA:acceptor 2,3-oxidoreductase	1.3.99.3	[c]: C00040 + C00028 <==> C00605 + C00030	[c]:Acyl-CoA + Acceptor <==> 2,3-Dehydroacyl-CoA + Reduced acceptor
R00405[m]	AT2G20420 and AT5G08300 and AT5G23250	Succinyl-CoA ligase [GDP-forming] subunit beta, mitochondrial and Succinyl-CoA ligase [GDP-forming] subunit alpha-1, mitochondrial and Succinyl-CoA ligase [GDP-forming] subunit alpha-2, mitochondrial	6.2.1.4	[m] : C00002 + C00042 + C00010 <==> C00008 + C00009 + C00091	[m] : ATP + Succinate + CoA = ADP + Orthophosphate + Succinyl-CoA
R00408[m]		succinate dehydrogenase	1.3.99.1	[m] : C00042 + C00016 <==> C01352 + C00122	[m] : Succinate + FAD = FADH2 + Fumarate
R00415[c]	AT1G31070	UDP-N-acetylglucosamine pyrophosphorylase-related	2.7.7.23	[c] : C00075 + C04256 <==> C00013 + C00043	[c] : UTP + N-Acetyl-D-glucosamine 1-phosphate = Pyrophosphate + UDP-N-acetyl-D-glucosamine
R00416[c]	AT1G31070	UDP-N-acetylglucosamine pyrophosphorylase-related	2.7.7.23	[c] : C00075 + C04501 <==> C00013 + C00043	[c] : UTP + N-Acetyl-alpha-D-glucosamine 1-phosphate = Pyrophosphate + UDP-N-acetyl-D-glucosamine
R00425[c]	AT2G22450 or AT5G59750	riboflavin biosynthesis protein, putative	3.5.4.25	[c] : C00044 + (3) C00001 --> C00058 + C01304 + C00013	[c] : GTP + 3 H2O = Formate + 2,5-Diamino-6-hydroxy-4-(5'-phosphoribosylamino)pyrimidine + Pyrophosphate
R00426[c]	AT4G13720	inosine triphosphate pyrophosphatase, putative, HAM1 family protein	3.6.1.19	[c] : C00044 + C00001 --> C00144 + C00013	[c] : GTP + H2O = GMP + Pyrophosphate
R00428[c]	AT3G07270	GTP cyclohydrolase I	3.5.4.16	[c] : C00044 + C00001 --> C05922	[c] : GTP + H2O = Formamidopyrimidine nucleoside triphosphate
R00429[c]		RelA/SpoT protein, putative (RSH1)	2.7.6.5	[c] : C00002 + C00044 --> C00020 + C04494	[c] : ATP + GTP = AMP + Guanosine 3'-diphosphate 5'-triphosphate
R00430[c]	(AT1G32440 or AT3G04050 or AT3G25960 or AT3G52990 or AT3G55650 or AT3G55810 or AT5G08570 or AT5G52920 or AT5G56350 or AT5G63680) or AT3G49160 or AT4G26390	pyruvate kinase or Pyruvate kinase-like protein or Probable pyruvate kinase, cytosolic isozyme	2.7.1.40	[c] : C00044 + C00022 <==> C00035 + C00074	[c] : GTP + Pyruvate = GDP + Phosphoenolpyruvate
R00432[c]	AT2G20420	Succinate:CoA ligase (GDP-forming)	6.2.1.4	[c]: 1 C00044 + 1 C00042 + 1 C00010 <==> 1 C00035 + 1 C00009 + 1 C00091	[c]:GTP + Succinate + CoA <==> GDP + Orthophosphate + Succinyl-CoA
R00434[c]	AT2G11890	adenylate cyclase 6	4.6.1.1	[c] : C00044 --> C00942 + C00013	[c] : GTP = 3',5'-Cyclic GMP + Pyrophosphate
R00443[c]				[c] : C00075 + C00046 <==> C00013 + C00046	[c] : UTP + RNA = Pyrophosphate + RNA
R00451[c]	AT3G14390 or AT5G11880	Diaminopimelate decarboxylase 1, chloroplastic or Diaminopimelate decarboxylase 2, chloroplastic	4.1.1.20	[c] : C00680 --> C00047 + C00011	[c] : meso-2,6-Diaminoheptanedioate = L-Lysine + CO2
R00472[x]	AT5G03860	malate synthase, putative	2.3.3.9	[x] : C00024 + C00001 + C00048 <==> C00149 + C00010	[x] : Acetyl-CoA + H2O + Glyoxylate = (S)-Malate + CoA
R00475[x]	AT3G14415 or AT4G18360	robable peroxisomal (S)-2-hydroxy-acid oxidase 1	1.1.3.15	[x] : C00160 + C00007 --> C00048 + C00027	[x] : Glycolate + Oxygen = Glyoxylate + H2O2
R00479[x]	AT3G21720	isocitrate lyase, putative	4.1.3.1	[x] : C00311 --> C00042 + C00048	[x] : Isocitrate = Succinate + Glyoxylate
R00480[c]	AT1G31230 or AT4G19710	aspartate kinase/ homoserine dehydrogenase or bifunctional aspartokinase/homoserine dehydrogenase 1	2.7.2.4	[c] : C00002 + C00049 <==> C00008 + C03082	[c] : ATP + L-Aspartate = ADP + 4-Phospho-L-aspartate
R00481[c]	AT5G14760	L-aspartate oxidase family	1.4.3.16	[c] : C00049 + C00007 --> C05840 + C00027	[c] : L-Aspartate + Oxygen = Iminoaspartate + H2O2
R00485[c]		asparaginase	3.5.1.38	[c] : C00152 + C00001 --> C00049 + C00014	[c] : L-Asparagine + H2O = L-Aspartate + NH3
R00489[c]		glutamate decarboxylase 2 (GAD 2)	4.1.1.11	[c] : C00049 --> C00099 + C00011	[c] : L-Aspartate = beta-Alanine + CO2
R00494[c]	AT4G39640	gamma-glutamyltranspeptidase family protein	2.3.2.2	[c] : C00051 + C00001 --> C01419 + C00025	[c] : Glutathione + H2O = Cys-Gly + L-Glutamate
R00497[c]	AT5G27380	glutathione synthetase (GSH2)	6.3.2.3	[c] : C00002 + C00669 + C00037 --> C00008 + C00009 + C00051	[c] : ATP + gamma-L-Glutamyl-L-cysteine + Glycine = ADP + Orthophosphate + Glutathione
R00502[c]	AT5G18200	galactose-1-phosphate uridyl transferase-related protein	2.7.7.10	[c] : C00075 + C00446 <==> C00013 + C00052	[c] : UTP + alpha-D-Galactose 1-phosphate = Pyrophosphate + UDP-D-galactose
R00507[c]		ectonucleotide pyrophosphatase/phosphodiesterase 1	3.1.4.1 or 3.6.1.9	[c] : C00053 + C00001 --> C00059 + C00054	[c] : 3'-Phosphoadenylyl sulfate + H2O = Sulfate + Adenosine 3',5'-bisphosphate
R00508[c]	AT5G63980	3(2),5-bisphosphate nucleotidase	3.1.3.57	[c] : C00053 + C00001 --> C00224 + C00009	[c] : 3'-Phosphoadenylyl sulfate + H2O = Adenylyl sulfate + Orthophosphate
R00509[c]	AT5G67520	Adenylyl sulfate kinase 1 (AKN1)	2.7.1.25	[c] : C00002 + C00224 <==> C00008 + C00053	[c] : ATP + Adenylyl sulfate = ADP + 3'-Phosphoadenylyl sulfate
R00511[c]	AT1G72880 or AT4G14930	acid phosphatase survival protein SurE, putative	3.1.3.5	[c] : C00055 + C00001 --> C00475 + C00009	[c] : CMP + H2O = Cytidine + Orthophosphate
R00512[c]	AT5G26667	uridine monophosphate kinase	2.7.4.14	[c] : C00002 + C00055 <==> C00008 + C00112	[c] : ATP + CMP = ADP + CDP
R00513[c]				[c] : C00002 + C00475 --> C00008 + C00055	[c] : ATP + Cytidine = ADP + CMP
R00514[c]				[c] : C00112 + C00001 --> C00055 + C00009	[c] : CDP + H2O = CMP + Orthophosphate
R00516[c]				[c] : C00075 + C00475 --> C00015 + C00055	[c] : UTP + Cytidine = UDP + CMP
R00517[c]				[c] : C00044 + C00475 --> C00035 + C00055	[c] : GTP + Cytidine = GDP + CMP
R00519[x]	AT5G14780	formate dehydrogenase (FDH)	1.2.1.2	[x] : C00058 + C00003 <==> C00080 + C00011 + C00004	[x] : Formate + NAD+ = H+ + CO2 + NADH
R00529[c]	AT4G14680 or AT5G43780	sulfate adenylyltransferase	2.7.7.4	[c] : C00002 + C00059 --> C00013 + C00224	[c] : ATP + Sulfate = Pyrophosphate + Adenylyl sulfate
R00533[c]		sulfite oxidase	1.8.3.1	[c] : C00094 + C00007 + C00001 --> C00059 + C00027	[c] : Sulfite + Oxygen + H2O = Sulfate + H2O2
R00538[c]	AT1G23800	Aldehyde:NAD+ oxidoreductase	1.2.1.3	[c]: 1 C00071 + 1 C00003 + 1 C00001 <==> 1 C00060 + 1 C00004 + 2 C00008	[c]:Aldehyde + NAD+ + H2O <==> Carboxylate + NADH + 2 H+
R00540[c]		arylacetonitrilase or ricinine nitrilase or aliphatic nitrilase	3.5.5.5 or 3.5.5.2 or 3.5.5.7	[c] : C00726 + (2) C00001 --> C00060 + C00014	[c] : Nitrile + 2 H2O = Carboxylate + NH3
R00548[c]	AT1G14700	purple acid phosphatase, putative	3.1.3.2	[c] : C00061 + C00001 --> C00255 + C00009	[c] : FMN + H2O = Riboflavin + Orthophosphate
R00549[c]	AT4G21470	riboflavin kinase/FAD synthetase family protein	2.7.1.26	[c] : C00002 + C00255 --> C00008 + C00061	[c] : ATP + Riboflavin = ADP + FMN
R00551[c]	AT4G08900	arginase, putative	3.5.3.1	[c] : C00062 + C00001 <==> C00077 + C00086	[c] : L-Arginine + H2O = L-Ornithine + Urea
R00566[c]	AT2G16500 or AT4G34710	Arginine decarboxylase 1 or Arginine decarboxylase 2	4.1.1.19	[c] : C00062 --> C00179 + C00011	[c] : L-Arginine = Agmatine + CO2
R00569[c]				[c] : C00063 + C00001 --> C00112 + C00009	[c] : CTP + H2O = CDP + Orthophosphate
R00570[c]	AT4G23900 or AT5G63310	nucleoside diphosphate kinase 4 or nucleoside-diphosphate kinase	2.7.4.6	[c] : C00002 + C00112 <==> C00008 + C00063	[c] : ATP + CDP = ADP + CTP
R00571[c]	(AT1G30820 or AT2G34890) or AT3G12670	CTP synthase, putative / UTP--ammonia ligase, putative or CTP synthase	6.3.4.2	[c] : C00002 + C00075 + C00014 --> C00008 + C00009 + C00063	[c] : ATP + UTP + NH3 = ADP + Orthophosphate + CTP
R00573[c]	(AT1G30820 or AT2G34890) or AT3G12670	CTP synthase, putative / UTP--ammonia ligase, putative or CTP synthase	6.3.4.2	[c] : C00002 + C00075 + C00064 + C00001 --> C00008 + C00009 + C00063 + C00025	[c] : ATP + UTP + L-Glutamine + H2O = ADP + Orthophosphate + CTP + L-Glutamate
R00575[c]	AT3G27740	carbamoyl-phosphate synthase	6.3.5.5	[c] : (2) C00002 + C00064 + C00288 + C00001 --> (2) C00008 + C00009 + C00025 + C00169	[c] :2 ATP + L-Glutamine + HCO3- + H2O = 2 ADP + Orthophosphate + L-Glutamate + Carbamoyl phosphate
R00575[m]	AT3G27740	carbamoyl-phosphate synthase	6.3.5.5	[m] : (2) C00002 + C00064 + C00288 + C00001 --> (2) C00008 + C00009 + C00025 + C00169	[m] :2 ATP + L-Glutamine + HCO3- + H2O = 2 ADP + Orthophosphate + L-Glutamate + Carbamoyl phosphate
R00578[c]	AT3G47340 or AT5G10240 or AT5G65010	asparagine synthase (glutamine-hydrolysing)	6.3.5.4	[c] : C00002 + C00049 + C00064 + C00001 --> C00020 + C00013 + C00152 + C00025	[c] : ATP + L-Aspartate + L-Glutamine + H2O = AMP + Pyrophosphate + L-Asparagine + L-Glutamate
R00582[c]	AT1G18640	phosphoserine phosphatase	3.1.3.3	[c] : C01005 + C00001 --> C00065 + C00009	[c] : O-Phospho-L-serine + H2O = L-Serine + Orthophosphate
R00586[c]	AT1G55920 or AT5G56760	Serine acetyltransferase 1 or Serine acetyltransferase 5	EC 2.3.1.30	[c] : C00065 + C00024 --> C00979 + C00010	[c] : L-Serine + Acetyl-CoA = O-Acetyl-L-serine + CoA
R00588[x]	AT2G13360	serine-glyoxylate aminotransferase-related	2.6.1.45	[x] : C00065 + C00048 --> C00168 + C00037	[x] : L-Serine + Glyoxylate = Hydroxypyruvate + Glycine
R00589[c]	AT4G11640	serine racemase;	5.1.1.18	[c]:C00065 <=> C00740	[c]: L-Serine <=> D-Serine
R00602[c]	(AT1G05260 or AT1G14540 or AT1G14550 or AT1G24110 or AT1G30870 or AT1G34510 or AT1G44970 or AT1G49570 or AT1G68850 or AT1G71695 or AT2G18140 or AT2G18150 or AT2G18980 or AT2G22420 or AT2G24800 or AT2G34060 or AT2G37130 or AT2G38380 or AT2G38390 or AT2G39040 or AT2G41480 or AT2G43480 or AT3G01190 or AT3G03670 or AT3G17070 or AT3G21770 or AT3G28200 or AT3G49110 or AT3G49120 or AT3G49960 or AT4G0877…	(Peroxidase 3 or Peroxidase 4 or Peroxidase 5 or Peroxidase 6 or Peroxidase 7 or Peroxidase 8 or Peroxidase 9 or Peroxidase 10 or Peroxidase 11 or Peroxidase 12 or Peroxidase 14 or Peroxidase 15 or Peroxidase 16 or Peroxidase 17 or Peroxidase 18 or Peroxidase 19 or Peroxidase 21 or Peroxidase 22 or Peroxidase 23 or Peroxidase 24 or Peroxidase 25 or Probable peroxidase 26 or Peroxidase 27 or Perox…	1.11.1.7 or 1.11.1.6	[c] : C00132 + C00027 --> C00067 + (2) C00001	[c] : Methanol + H2O2 = Formaldehyde + 2 H2O
R00610[c]	AT2G24580	sarcosine oxidase family protein	1.5.3.1	[c] : C00213 + C00001 + C00007 --> C00037 + C00067 + C00027	[c] : Sarcosine + H2O + Oxygen = Glycine + Formaldehyde + H2O2
R00615[c]	AT3G04080 or AT5G18280	Apyrase 1 or Apyrase 2	3.6.1.15	[c] : C00068 + C00001 --> C01081 + C00009	[c] : Thiamin diphosphate + H2O = Thiamin monophosphate + Orthophosphate
R00616[c]		thiamin pyrophosphokinase, putative	2.7.4.15	[c] : C00002 + C00068 --> C00008 + C03028	[c] : ATP + Thiamin diphosphate = ADP + Thiamin triphosphate
R00619[c]		thiamin pyrophosphokinase, putative	2.7.6.2	[c] : C00002 + C00378 --> C00020 + C00068	[c] : ATP + Thiamin = AMP + Thiamin diphosphate
R00621[m]	AT3G55410 or AT5G65750	2-oxoglutarate dehydrogenase E1 component, putative	1.2.4.2	[m] : C00026 + C00068 --> C05381 + C00011	[m] : 2-Oxoglutarate + Thiamin diphosphate = 3-Carboxy-1-hydroxypropyl-ThPP + CO2
R00623[c]		alcohol dehydrogenase, putative	1.1.1.71	[c] : C00226 + C00003 <==> C00071 + C00004 + C00080	[c] : Primary alcohol + NAD+ = Aldehyde + NADH + H+
R00631[c]	AT1G54100	Aldehyde dehydrogenase family 2 member B7 or Aldehyde dehydrogenase family 7 member B4 or Aldehyde dehydrogenase family 3 member I1	1.2.1.3	[c] : C00162 + C00004 --> C00071 + C00003 + C00001	[c] : Fatty acid + NADH = Aldehyde + NAD+ + H2O
R00636[c]	AT4G33070	2-oxo-acid carboxy-lyase (aldehyde-forming)	4.1.1.1	[c]: 1 C00161 + 1 C00008 <==> 1 C00071 + 1 C00011	[c]:2-Oxo acid <==> Aldehyde + CO2
R00640[c]	AT3G47930	L-galactono-1,4-lactone dehydrogenase, putative	1.3.2.3	[c] : C01115 + (2) C00125 --> C00072 + (2) C00126	[c] : L-Galactono-1,4-lactone + 2 Ferricytochrome c = Ascorbate + 2 Ferrocytochrome c
R00644[c]	AT4G32320	L-ascorbate:hydrogen-peroxide oxidoreductase	1.11.1.11	[c]:C00072 + C00027 <==> C05422 + 2 C00001	[c]:Ascorbate + H2O2 <==> Dehydroascorbate + 2 H2O
R00644_tmx				C00072[c] + C00027[x] --> C05422[c] + (2) C00001[x]	Ascorbate[c] + H2O2[x] = L-Dehydroascorbate[c] + 2 H2O[x]
R00645[c]	(AT1G01190 or AT1G01600 or AT1G11600 or AT1G11610 or AT1G13090 or AT1G13100 or AT1G13710 or AT2G30750 or AT3G13730 or AT3G26150 or AT3G26160 or AT3G26170 or AT3G26190 or AT3G26200 or AT3G26210 or AT3G26220 or AT3G26230 or AT3G26270 or AT3G26280 or AT3G26290 or AT3G26300 or AT3G26310 or AT3G26320 or AT3G26830 or AT3G30180 or AT3G44250 or AT3G52970 or AT3G53280 or AT3G53290 or AT3G53300 or AT3G5663…	(CYP78A8 (cytochrome P450, family 78, subfamily A, polypeptide 8); oxygen binding or CYP86A4 (cytochrome P450, family 86, subfamily A, polypeptide 4); oxygen binding or CYP77B1 (cytochrome P450, family 77, subfamily B, polypeptide 1); oxygen binding or CYP71A18 (cytochrome P450, family 71, subfamily A, polypeptide 18); oxygen binding or CYP71B28 (cytochrome P450, family 71, subfamily B, polypepti…	1.14.-.-	[c] : C00072 <==> C01041 + C00080	[c] : Ascorbate = Monodehydroascorbate + H+
R00649[c]	AT5G49810	S-Adenosyl-L-methionine:L-methionine S-methyltransferase	2.1.1.12	[c]:C00019 + C00073 <=> C00021 + C03172	[c]: S-Adenosyl-L-methionine + L-Methionine <=> S-Adenosyl-L-homocysteine + S-Methyl-L-methionine
R00650[c]	AT3G22740	homocysteine S-methyltransferase 3 (HMT-3)	2.1.1.10	[c] : C00019 + C00155 --> C00021 + C00073	[c] : S-Adenosyl-L-methionine + L-Homocysteine = S-Adenosyl-L-homocysteine + L-Methionine
R00658[c]	AT1G74030 or AT2G36530 or AT1G74030 or AT2G36530	Enolase	4.2.1.11	[c] : C00631 <==> C00074 + C00001	[c] : 2-Phospho-D-glycerate = Phosphoenolpyruvate + H2O
R00658[p]	AT1G74030 or AT2G36530	Enolase	4.2.1.11	[p] : C00631 <==> C00074 + C00001	[p] : 2-Phospho-D-glycerate = Phosphoenolpyruvate + H2O
R00662[c]	AT4G13720	inosine triphosphate pyrophosphatase, putative, HAM1 family protein	3.6.1.19	[c] : C00075 + C00001 --> C00105 + C00013	[c] : UTP + H2O = UMP + Pyrophosphate
R00667[c]	AT5G46180	ornithine--oxo-acid aminotransferase (ornithine aminotransferase/ornithine ketoacid aminotransferase), putative	2.6.1.13	[c] : C00077 + C00026 <==> C01165 + C00025	[c] : L-Ornithine + 2-Oxoglutarate = L-Glutamate 5-semialdehyde + L-Glutamate
R00669[c]	(AT1G44180 or AT1G44820) or AT4G17830	Aminoacylase, putative or Aminoacylase like protein or peptidase M20/M25/M40 family protein	3.5.1.14 or 3.5.1.16	[c] : C00437 + C00001 --> C00033 + C00077	[c] : N-Acetylornithine + H2O = Acetate + L-Ornithine
R00685[c]	AT2G20340	L-Tryptophan decarboxy-lyase	4.1.1.28	[c]: 1 C00078 <==> 1 C00398 + 1 C00011	[c]:L-Tryptophan <==> Tryptamine + CO2
R00691[c]		prephenate dehydratase family protein	4.2.1.91	[c] : C00826 --> C00079 + C00001 + C00011	[c] : L-Arogenate = L-Phenylalanine + H2O + CO2
R00694[c]	(AT1G62800 or AT5G19550) or AT5G53970	(Aspartate aminotransferase, cytoplasmic isozyme 2 or Aspartate aminotransferase, cytoplasmic isozyme 1) or aminotransferase, putative	2.6.1.1 or 2.6.1.5	[c] : C00079 + C00026 <==> C00166 + C00025	[c] : L-Phenylalanine + 2-Oxoglutarate = Phenylpyruvate + L-Glutamate
R00697[c]	AT2G37040 or AT3G10340 or AT3G53260 or AT5G04230	Phenylalanine ammonia-lyase 1 or Phenylalanine ammonia-lyase 4 or Phenylalanine ammonia-lyase 2 or Phenylalanine ammonia-lyase 3	4.3.1.24	[c] : C00079 <==> C00423 + C00014	[c] : L-Phenylalanine = trans-Cinnamate + NH3
R00698[c]	AT1G05260 or AT1G14540 or AT1G14550 or AT1G24110 or AT1G30870 or AT1G34510 or AT1G44970 or AT1G49570 or AT1G68850 or AT1G71695 or AT2G18140 or AT2G18150 or AT2G18980 or AT2G22420 or AT2G24800 or AT2G34060 or AT2G37130 or AT2G38380 or AT2G38390 or AT2G39040 or AT2G41480 or AT2G43480 or AT3G01190 or AT3G03670 or AT3G17070 or AT3G21770 or AT3G28200 or AT3G49110 or AT3G49120 or AT3G49960 or AT4G08770…	Peroxidase 3 or Peroxidase 4 or Peroxidase 5 or Peroxidase 6 or Peroxidase 7 or Peroxidase 8 or Peroxidase 9 or Peroxidase 10 or Peroxidase 11 or Peroxidase 12 or Peroxidase 14 or Peroxidase 15 or Peroxidase 16 or Peroxidase 17 or Peroxidase 18 or Peroxidase 19 or Peroxidase 21 or Peroxidase 22 or Peroxidase 23 or Peroxidase 24 or Peroxidase 25 or Probable peroxidase 26 or Peroxidase 27 or Peroxi…	1.11.1.7	[c] : C00079 --> C02505	[c] : L-Phenylalanine = 2-Phenylacetamide
R00699[c]	AT2G20340	L-phenylalanine carboxy-lyase (phenylethylamine-forming)	4.1.1.28	[c]: 1 C00079 <==> 1 C05332 + 1 C00011	[c]:L-Phenylalanine <==> Phenethylamine + CO2
R00702[c]	AT4G34640 or AT4G34650	Squalene synthetase 1 or Squalene synthetase 2	2.5.1.21	[c] : (2) C00448 --> C00013 + C03428 + C00080	[c] :2 trans,trans-Farnesyl diphosphate = Pyrophosphate + Presqualene diphosphate + H+
R00703[c]	AT4G17260	L-lactate dehydrogenase, putative	1.1.1.27	[c] : C00186 + C00003 <==> C00022 + C00004 + C00080	[c] : (S)-Lactate + NAD+ = Pyruvate + NADH + H+
R00705[c]		methylmalonate-semialdehyde dehydrogenase, putative	1.2.1.18	[c] : C00222 + C00010 + C00003 --> C00024 + C00011 + C00004 + C00080	[c] : 3-Oxopropanoate + CoA + NAD+ = Acetyl-CoA + CO2 + NADH + H+
R00709[m]		isocitrate dehydrogenase subunit 2 / NAD+ isocitrate dehydrogenase subunit 2, mitochondrial	1.1.1.286	[m] : C00311 + C00003 <==> C00026 + C00011 + C00004 + C00080	[m] : Isocitrate + NAD+ = 2-Oxoglutarate + CO2 + NADH + H+
R00710[c]		aldehyde dehydrogenase, mitochondrial (ALDH3)	1.2.1.5	[c] : C00084 + C00003 + C00001 <==> C00033 + C00004 + C00080	[c] : Acetaldehyde + NAD+ + H2O = Acetate + NADH + H+
R00711[c]		aldehyde dehydrogenase, mitochondrial (ALDH3)	1.2.1.5	[c] : C00084 + C00006 + C00001 <==> C00033 + C00005 + C00080	[c] : Acetaldehyde + NADP+ + H2O = Acetate + NADPH + H+
R00713[c]		succinate-semialdehyde dehydrogenase (SSADH1)	1.2.1.24	[c] : C00232 + C00003 + C00001 <==> C00042 + C00004 + C00080	[c] : Succinate semialdehyde + NAD+ + H2O = Succinate + NADH + H+
R00714[c]	AT1G79440	succinate-semialdehyde dehydrogenase (SSADH1)	1.2.1.16	[c] : C00232 + C00006 + C00001 <==> C00042 + C00005 + C00080	[c] : Succinate semialdehyde + NADP+ + H2O = Succinate + NADPH + H+
R00715[c]	AT4G33150	LKR (SACCHAROPINE DEHYDROGENASE)	1.5.1.7 or 1.5.1.8 or 1.5.1.9	[c] : C00449 + C00003 + C00001 <==> C00047 + C00026 + C00004 + C00080	[c] : N6-(L-1,3-Dicarboxypropyl)-L-lysine + NAD+ + H2O = L-Lysine + 2-Oxoglutarate + NADH + H+
R00716[c]	AT4G33150	LKR (SACCHAROPINE DEHYDROGENASE)	1.5.1.7 or 1.5.1.8 or 1.5.1.9	[c] : C00449 + C00006 + C00001 <==> C00047 + C00026 + C00005 + C00080	[c] : N6-(L-1,3-Dicarboxypropyl)-L-lysine + NADP+ + H2O = L-Lysine + 2-Oxoglutarate + NADPH + H+
R00719[c]	AT3G04080 or AT5G18280	Apyrase 1 or Apyrase 2	3.6.1.15	[c] : C00081 + C00001 --> C00104 + C00009	[c] : ITP + H2O = IDP + Orthophosphate
R00720[c]	AT4G13720	inosine triphosphate pyrophosphatase, putative, HAM1 family protein	3.6.1.19	[c] : C00081 + C00001 --> C00130 + C00013	[c] : ITP + H2O = IMP + Pyrophosphate
R00722[c]	AT4G23900 or AT5G63310	nucleoside diphosphate kinase 4 or NUCLEOSIDE DIPHOSPHATE KINASE 2	2.7.4.6	[c] : C00002 + C00104 <==> C00008 + C00081	[c] : ATP + IDP = ADP + ITP
R00734[c]		aspartate aminotransferase, cytoplasmic isozyme 2 / transaminase A (ASP4)	2.6.1.57	[c] : C00082 + C00026 <==> C01179 + C00025	[c] : L-Tyrosine + 2-Oxoglutarate = 3-(4-Hydroxyphenyl)pyruvate + L-Glutamate
R00736[c]		tyrosine decarboxylase, putative	4.1.1.28	[c] : C00082 --> C00483 + C00011	[c] : L-Tyrosine = Tyramine + CO2
R00737[c]		phenylalanine ammonia-lyase 1 (PAL1)	4.3.1.23	[c] : C00082 --> C00811 + C00014	[c] : L-Tyrosine = 4-Coumarate + NH3
R00742[c]	AT1G36160 and AT2G38040 and AT1G36160 and AT2G38040	acetyl-CoA carboxylase	6.4.1.2	[c] : C00002 + C00024 + C00288 --> C00008 + C00009 + C00083	[c] : ATP + Acetyl-CoA + HCO3- = ADP + Orthophosphate + Malonyl-CoA
R00742[p]	AT1G36160 and AT2G38040	acetyl-CoA carboxylase	6.4.1.2	[p] : C00002 + C00024 + C00288 --> C00008 + C00009 + C00083	[p] : ATP + Acetyl-CoA + HCO3- = ADP + Orthophosphate + Malonyl-CoA
R00750[c]		threonine aldolase family protein	4.1.3.39	[c] : C00084 + C00022 <==> C03589	[c] : Acetaldehyde + Pyruvate = 4-Hydroxy-2-oxopentanoate
R00754[c]		alcohol dehydrogenase, putative	1.1.1.71	[c] : C00469 + C00003 <==> C00084 + C00004 + C00080	[c] : Ethanol + NAD+ = Acetaldehyde + NADH + H+
R00755[c]	(AT4G33070 and AT5G01320) or (AT5G01330 and AT5G54960)	pyruvate decarboxylase, putative or pyruvate decarboxylase	4.1.1.1	[c] : C05125 --> C00084 + C00068	[c] : 2-(alpha-Hydroxyethyl)thiamine diphosphate = Acetaldehyde + Thiamin diphosphate
R00756[c]	AT2G22480	ATP:D-fructose-6-phosphate 1-phosphotransferase	2.7.1.11	[c]: 1 C00002 + 1 C00085 <==> 1 C00008 + 1 C00354 + 2 C00008	[c]:ATP + D-Fructose 6-phosphate <==> ADP + D-Fructose 1,6-bisphosphate
R00760[c]	AT1G47840 or AT1G06030	ATP:D-fructose 6-phosphotransferase	2.7.1.1 or 2.7.1.4	[c]: 1 C00002 + 1 C00095 <==> 1 C00008 + 1 C00085 + 2 C00008	[c]:ATP + D-Fructose <==> ADP + D-Fructose 6-phosphate
R00762[c]	AT1G43670	Fructose-1,6-bisphosphatase, cytosolic	3.1.3.11	[c] : C00354 + C00001 --> C00085 + C00009	[c] : D-Fructose 1,6-bisphosphate + H2O = D-Fructose 6-phosphate + Orthophosphate
R00762[p]	AT3G54050	Fructose-1,6-bisphosphatase, chloroplastic	3.1.3.11	[p] : C00354 + C00001 --> C00085 + C00009	[p] : D-Fructose 1,6-bisphosphate + H2O = D-Fructose 6-phosphate + Orthophosphate
R00763[c]	AT1G07110	beta-D-fructose-2,6-bisphosphate 2-phosphohydrolase	3.1.3.46	[c]: 1 C00665 + 1 C00001 <==> 1 C00085 + 1 C00009	[c]:beta-D-Fructose 2,6-bisphosphate + H2O <==> D-Fructose 6-phosphate + Orthophosphate
R00764[c]	AT1G12000	diphosphate:D-fructose-6-phosphate 1-phosphotransferase	2.7.1.90	[c]: 1 C00013 + 1 C00085 <==> 1 C00009 + 1 C00354 + 1 C00008	[c]:Diphosphate + D-Fructose 6-phosphate <==> Orthophosphate + D-Fructose 1,6-bisphosphate
R00766[c]	AT5G20280	sucrose-phosphate synthase, putative	2.4.1.14	[c] : C00029 + C05345 --> C00015 + C02591	[c] : UDP-glucose + beta-D-Fructose 6-phosphate = UDP + Sucrose 6-phosphate
R00768[c]	AT3G24090	glucosamine--fructose-6-phosphate aminotransferase [isomerizing], putative / hexosephosphate aminotransferase, putative / glucosamine-6-phosphate synthase, putative / D-fructose-6-phosphate amidotransferase, putative / GLCN6P synthase, putative	2.6.1.16	[c] : C00064 + C00085 <==> C00025 + C00352	[c] : L-Glutamine + D-Fructose 6-phosphate = L-Glutamate + D-Glucosamine 6-phosphate
R00769[c]	AT2G22480	UTP:D-fructose-6-phosphate 1-phosphotransferase	2.7.1.11	[c]: 1 C00075 + 1 C00085 <==> 1 C00015 + 1 C00354 + 1 C00008	[c]:UTP + D-Fructose 6-phosphate <==> UDP + D-Fructose 1,6-bisphosphate
R00770[c]	AT2G22480	ITP:D-fructose-6-phosphate 1-phosphotransferase	2.7.1.11	[c]: 1 C00081 + 1 C00085 <==> 1 C00104 + 1 C00354 + 1 C00008	[c]:ITP + D-Fructose 6-phosphate <==> IDP + D-Fructose 1,6-bisphosphate
R00771[c]	AT4G24620	D-glucose-6-phosphate aldose-ketose-isomerase	5.3.1.9	[c]: 1 C00092 <==> 1 C00085	[c]:D-Glucose 6-phosphate <==> D-Fructose 6-phosphate
R00776[c]		Ureidoglycolate urea-lyase	4.3.2.3	[c] : C00603 --> C00048 + C00086	[c] : (-)-Ureidoglycolate = Glyoxylate + Urea
R00782[c]		cystathionine beta-lyase, chloroplast / beta-cystathionase / cysteine lyase (CBL)	4.4.1.1	[c] : C00097 + C00001 --> C00283 + C00022 + C00014	[c] : L-Cysteine + H2O = Hydrogen sulfide + Pyruvate + NH3
R00790[c]	AT2G15620	ferredoxin--nitrite reductase, putative	1.7.7.1	[c] : C00088 + (6) C00138 + (7) C00080 --> C00014 + (2) C00001 + (6) C00139	[c] : Nitrite + 6 Reduced ferredoxin + 7 H+ = NH3 + 2 H2O + 6 Oxidized ferredoxin
R00790[p]	AT2G15620	ferredoxin--nitrite reductase, putative	1.7.7.1	[p] : C00088 + (6) C00138 + (7) C00080 --> C00014 + (2) C00001 + (6) C00139	[p] : Nitrite + 6 Reduced ferredoxin + 7 H+ = NH3 + 2 H2O + 6 Oxidized ferredoxin
R00794[c]		nitrate reductase 2 (NR2)	1.7.1.2	[c] : C00244 + C00004 + C00080 --> C00088 + C00003 + C00001	[c] : Nitrate + NADH + H+ = Nitrite + NAD+ + H2O
R00801[c]	AT3G45940 or AT5G11720 or AT5G63840	alpha-xylosidase, putative or alpha-glucosidase 1 or alpha-glucosidase	3.2.1.20	[c] : C00089 + C00001 --> C00095 + C00031	[c] : Sucrose + H2O = D-Fructose + D-Glucose
R00802[c]		beta-fructosidase (BFRUCT4) / beta-fructofuranosidase / invertase, vacuolar	3.2.1.48	[c] : C00089 + C00001 --> C02336 + C00267	[c] : Sucrose + H2O = beta-D-Fructose + alpha-D-Glucose
R00805[c]		Sucrose-6-phosphate phosphohydrolase	3.1.3.24	[c] : C02591 + C00001 --> C00089 + C00009	[c] : Sucrose 6-phosphate + H2O = Sucrose + Orthophosphate
R00806[c]	AT3G43190 or AT5G20830 or AT5G49190	UDP-glycosyltransferase/ sucrose synthase/ transferase, transferring glycosyl groups or UDP-glycosyltransferase/ sucrose synthase or UDP-glycosyltransferase/ sucrose synthase/ transferase, transferring glycosyl groups	2.4.1.13	[c] : C00029 + C00095 <==> C00015 + C00089	[c] : UDP-glucose + D-Fructose = UDP + Sucrose
R00829[c]		acetyl-CoA C-acyltransferase, putative / 3-ketoacyl-CoA thiolase, putative	2.3.1.174	[c] : C00010 + C02232 --> C00091 + C00024	[c] : CoA + 3-Oxoadipyl-CoA = Succinyl-CoA + Acetyl-CoA
R00834[c]	AT2G21260	D-Sorbitol 6-phosphate:NADP+ 1-oxidoreductase	1.1.1.200	[c]:C01096 + C00006 <=> C00092 + C00005 + C00080	[c]: Sorbitol 6-phosphate + NADP+ <=> D-Glucose 6-phosphate + NADPH + H+
R00840[c]	AT2G22240 or AT4G39800 or AT5G10170	Inositol-3-phosphate synthase isozyme 2 or Inositol-3-phosphate synthase isozyme 1 or Probable inositol-3-phosphate synthase isozyme 3	5.5.1.4	[c] : C01177 <==> C00092	[c] : Inositol 1-phosphate = D-Glucose 6-phosphate
R00842[c]		dihydroxyacetone 3-phosphate reductase (dhaprd)	1.1.1.94	[c] : C00093 + C00003 <==> C00111 + C00004 + C00080	[c] : sn-Glycerol 3-phosphate + NAD+ = Glycerone phosphate + NADH + H+
R00847[c]	AT1G80460	glycerol kinase, putative	2.7.1.30	[c] : C00002 + C00116 --> C00008 + C00093	[c] : ATP + Glycerol = ADP + sn-Glycerol 3-phosphate
R00848[c]	AT3G10370	glycerol-3-phosphate dehydrogenase, putative	1.1.99.5	[c] : C00093 + C00016 <==> C00111 + C01352	[c] : sn-Glycerol 3-phosphate + FAD = Glycerone phosphate + FADH2
R00851[c]		glycerol-3-phosphate acyltransferase, chloroplast (ATS1)	2.3.1.15	[c] : C00093 + C00040 --> C00681 + C00010	[c] : sn-Glycerol 3-phosphate + Acyl-CoA = 1-Acyl-sn-glycerol 3-phosphate + CoA
R00859[c]	AT5G04590	sulphite reductase	1.8.7.1	[c] : C00094 + (3) C00138 --> C00283 + (3) C00139 + (3) C00001	[c] : Sulfite + 3 Reduced ferredoxin = Hydrogen sulfide + 3 Oxidized ferredoxin + 3 H2O
R00867[c]	AT1G06030 or AT1G66430 or (AT2G31390 and AT5G51830 and AT5G51830) or AT3G59480 or AT4G10260 or AT1G47840 or AT2G19860 or AT4G29130 or AT4G37840	Probable fructokinase-2 or Fructokinase, putative or Probable fructokinase-1 or Probable fructokinase-4 or Putative fructokinase-5 or Hexokinase-like 1 protein or Hexokinase-2 or Hexokinase-1 or Probable hexokinase-like 2 protein	2.7.1.4	[c] : C00002 + C00095 --> C00008 + C05345	[c] : ATP + D-Fructose = ADP + beta-D-Fructose 6-phosphate
R00875[c]		L-iditol 2-dehydrogenase (sorbitol dehydrogenase), putative	1.1.1.15	[c] : C00794 + C00003 <==> C00095 + C00004 + C00080	[c] : D-Sorbitol + NAD+ = D-Fructose + NADH + H+
R00876[c]	AT1G47840	ITP:D-fructose 6-phosphotransferase	2.7.1.1	[c]: 1 C00081 + 1 C00095 <==> 1 C00104 + 1 C00085 + 1 C00008	[c]:ITP + D-Fructose <==> IDP + D-Fructose 6-phosphate
R00878[c]	AT5G57655	xylose isomerase family protein	5.3.1.5	[c] : C00267 <==> C00095	[c] : alpha-D-Glucose = D-Fructose
R00883[c]	AT2G39770 or AT3G55590	nucleotidyltransferase or GDP-mannose pyrophosphorylase, putative	2.7.7.22	[c] : C00035 + C00636 <==> C00009 + C00096	[c] : GDP + D-Mannose 1-phosphate = Orthophosphate + GDP-mannose
R00887N[c]	AT1G05570 or AT1G11880 or AT1G14070 or AT1G14080 or AT1G16900 or AT1G71220 or AT1G71990 or AT1G78800 or AT2G03210 or AT2G13680 or AT2G15350 or AT2G15370 or AT2G40190 or AT2G44660 or AT3G02350 or AT3G25140 or AT5G01220 or AT5G02410 or AT5G14850 or AT5G22130 or AT5G38460	Callose synthase 1 or hypothetical protein or ucosyltransferase 7 or fucosyltransferase 6 or sugar binding / transferase, transferring glycosyl group or UDP-glucose:glycoprotein glucosyltransferase/ transferase or fucosyltransferase 13 or glycosyl transferase family 1 protein or fucosyltransferase 2 or CALLOSE SYNTHASE 5 or fucosyltransferase 10 or Fucosyltransferase 5 or glycosyl transferase fam…	2.4.1.-	[c] : C00096 --> C00035 + C00464	[c] : GDP-mannose = GDP + Mannan
R00888[c]	AT3G51160 or AT5G66280	GDP-mannose 4,6 dehydratase 2 or DP-mannose 4,6 dehydratase 1	4.2.1.47	[c] : C00096 --> C01222 + C00001	[c] : GDP-mannose = GDP-4-dehydro-6-deoxy-D-mannose + H2O
R00889[c]	AT5G28840	GME (GDP-D-MANNOSE 3',5'-EPIMERASE) or GDP-mannose 3,5-epimerase, NAD binding , catalytic	5.1.3.18 or 5.1.3.-	[c] : C00096 <==> C02280	[c] : GDP-mannose = GDP-L-galactose
R00890[c]	AT1G05570 or AT1G11880 or AT1G14070 or AT1G14080 or AT1G16900 or AT1G71220 or AT1G71990 or AT1G78800 or AT2G03210 or AT2G13680 or AT2G15350 or AT2G15370 or AT2G40190 or AT2G44660 or AT3G02350 or AT3G25140 or AT5G01220 or AT5G02410 or AT5G14850 or AT5G22130 or AT5G38460	Callose synthase 1 or hypothetical protein or ucosyltransferase 7 or fucosyltransferase 6 or sugar binding / transferase, transferring glycosyl group or UDP-glucose:glycoprotein glucosyltransferase/ transferase or fucosyltransferase 13 or glycosyl transferase family 1 protein or fucosyltransferase 2 or CALLOSE SYNTHASE 5 or fucosyltransferase 10 or Fucosyltransferase 5 or glycosyl transferase fam…	2.4.1.-	[c] : C00096 + C02492 --> C00035 + C02492	[c] : GDP-mannose + 1,4-beta-D-Mannan = GDP + 1,4-beta-D-Mannan
R00894[c]		glutamate-cysteine ligase / gamma-glutamylcysteine synthetase (GSH1)	6.3.2.2	[c] : C00002 + C00025 + C00097 --> C00008 + C00009 + C00669	[c] : ATP + L-Glutamate + L-Cysteine = ADP + Orthophosphate + gamma-L-Glutamyl-L-cysteine
R00895[c]	AT1G62800	L-Cysteine:2-oxoglutarate aminotransferase	2.6.1.1	[c]: 1 C00097 + 1 C00026 <==> 1 C00957 + 1 C00025	[c]:L-Cysteine + 2-Oxoglutarate <==> Mercaptopyruvate + L-Glutamate
R00896[c]	AT1G62800 or AT5G19550	Aspartate aminotransferase, cytoplasmic isozyme 2 or Aspartate aminotransferase, cytoplasmic isozyme 1	2.6.1.1	[c] : C00957 + C00302 --> C00097 + C00026	[c] : Mercaptopyruvate + Glutamate = L-Cysteine + 2-Oxoglutarate
R00897[c]		pyridoxal-5'-phosphate-dependent enzyme, beta family protein	2.5.1.65	[c] : C00979 + C00283 --> C00097 + C00033	[c] : O-Acetyl-L-serine + Hydrogen sulfide = L-Cysteine + Acetate
R00899[c]	AT2G24200	Leucine aminopeptidase 1	3.4.11.1	[c] : C01419 + C00001 --> C00097 + C00037	[c] : Cys-Gly + H2O = L-Cysteine + Glycine
R00904[c]	AT1G54100	Aldehyde dehydrogenase family 7 member B4	1.2.1.3	[c] : C05665 + C00003 + C00001 --> C00099 + C00004	[c] : beta-Aminopropion aldehyde + NAD+ + H2O = beta-Alanine + NADH
R00905[c]	AT5G64370	beta-ureidopropionase	3.5.1.6	[c] : C02642 + C00001 <==> C00099 + C00011 + C00014	[c] : 3-Ureidopropionate + H2O = beta-Alanine + CO2 + NH3
R00919[c]	AT1G74470 or AT1G75280 or AT3G55360 or AT4G13660	geranylgeranyl reductase or isoflavone reductase, putative or 3-oxo-5-alpha-steroid 4-dehydrogenase/ fatty acid elongase/ trans-2-enoyl-CoA reductase (NADPH) or pinoresinol-lariciresinol reductase, putative	1.3.1.-	[c] : C00100 + C00006 <==> C00894 + C00005	[c] : Propanoyl-CoA + NADP+ = Propenoyl-CoA + NADPH
R00924[c]	AT3G06810	acyl-CoA dehydrogenase-related	1.3.99.3	[c] : C00100 + C00016 <==> C01352 + C00894	[c] : Propanoyl-CoA + FAD = FADH2 + Propenoyl-CoA
R00926[c]		acetyl-CoA synthetase (acetate-CoA ligase), putative	6.2.1.17	[c] : C05983 + C00010 <==> C00020 + C00100	[c] : Propinol adenylate + CoA = AMP + Propanoyl-CoA
R00927[c]	AT1G04710 or (AT2G33150 and AT5G48880)	acetyl-CoA C-acyltransferase, putative or cetyl-CoA C-acyltransferase	2.3.1.16	[c] : C00010 + C03344 --> C00100 + C00024	[c] : CoA + 2-Methylacetoacetyl-CoA = Propanoyl-CoA + Acetyl-CoA
R00935[c]	AT2G14170	methylmalonate-semialdehyde dehydrogenase, putative	1.2.1.27	[c] : C06002 + C00010 + C00003 --> C00100 + C00011 + C00004 + C00080	[c] : (S)-Methylmalonate semialdehyde + CoA + NAD+ = Propanoyl-CoA + CO2 + NADH + H+
R00936[c]	AT2G16370	bifunctional dihydrofolate reductase-thymidylate synthase 1 / DHFR-TS (THY-1)	1.5.1.3	[c] : C00415 + C00004 + C00080 --> C00101 + C00003	[c] : Dihydrofolate + NADH + H+ = Tetrahydrofolate + NAD+
R00937[c]	AT2G16370	bifunctional dihydrofolate reductase-thymidylate synthase 1 / DHFR-TS (THY-1)	1.5.1.3	[c] : C00504 + C00004 --> C00101 + C00003	[c] : Folate + NADH = Tetrahydrofolate + NAD+
R00939[c]	AT2G16370	bifunctional dihydrofolate reductase-thymidylate synthase 1 / DHFR-TS (THY-1)	1.5.1.3	[c] : C00101 + C00006 <==> C00415 + C00005 + C00080	[c] : Tetrahydrofolate + NADP+ = Dihydrofolate + NADPH + H+
R00940[c]	AT2G16370	bifunctional dihydrofolate reductase-thymidylate synthase 1 / DHFR-TS (THY-1)	1.5.1.3	[c] : C00504 + C00005 --> C00101 + C00006	[c] : Folate + NADPH = Tetrahydrofolate + NADP+
R00942[c]	AT5G41480	folylpolyglutamate synthase (fpgs2)	6.3.2.17	[c] : C00002 + C00101 + C00025 <==> C00008 + C00009 + C09332	[c] : ATP + Tetrahydrofolate + L-Glutamate = ADP + Orthophosphate + Tetrahydrofolyl-[Glu](2)
R00943[c]	AT1G50480	Formate--tetrahydrofolate ligase	6.3.4.3	[c] : C00101 + C00058 + C00002 <==> C00008 + C00009 + C00234	[c] : Tetrahydrofolate + Formate + ATP = ADP + Orthophosphate + 10-Formyltetrahydrofolate
R00944[c]	AT4G17360	formyltetrahydrofolate deformylase, putative	3.5.1.10	[c] : C00234 + C00001 --> C00058 + C00101	[c] : 10-Formyltetrahydrofolate + H2O = Formate + Tetrahydrofolate
R00945[c]	AT4G13890 or AT4G13930	serine hydroxymethyltransferase 5 or serine hydroxymethyltransferase 4	2.1.2.1	[c] : C00143 + C00037 + C00001 <==> C00101 + C00065	[c] : 5,10-Methylenetetrahydrofolate + Glycine + H2O = Tetrahydrofolate + L-Serine
R00945[m]	AT1G22020 or AT1G36370 or AT4G13890 or AT4G13930 or AT4G32520 or AT4G37930	serine hydroxymethyltransferase 6 or serine hydroxymethyltransferase 7 or serine hydroxymethyltransferase 5 or serine hydroxymethyltransferase 4 or serine hydroxymethyltransferase 3 or serine hydroxymethyltransferase 1	2.1.2.1	[m] : C00143 + C00037 + C00001 <==> C00101 + C00065	[m] : 5,10-Methylenetetrahydrofolate + Glycine + H2O = Tetrahydrofolate + L-Serine
R00946[c]		5-Methyltetrahydrofolate:L-homocysteine S-methyltransferase	2.1.1.13	[c] : C00440 + C00155 --> C00101 + C00073	[c] : 5-Methyltetrahydrofolate + L-Homocysteine = Tetrahydrofolate + L-Methionine
R00948[c]	AT1G27680 and AT5G19220 and AT5G48300	Glucose-1-phosphate adenylyltransferase large subunit 2 and Glucose-1-phosphate adenylyltransferase large subunit 1 and Glucose-1-phosphate adenylyltransferase small subunit	2.7.7.27	[c] : C00002 + C00103 <==> C00013 + C00498	[c] : ATP + D-Glucose 1-phosphate = Pyrophosphate + ADP-glucose
R00948[p]	AT1G05610 and AT1G27680 and AT4G39210 and AT5G19220 and AT5G48300	Glucose-1-phosphate adenylyltransferase small subunit 2 and chloroplastic and Glucose-1-phosphate adenylyltransferase large subunit 2, chloroplastic and Glucose-1-phosphate adenylyltransferase large subunit 3, chloroplastic and Glucose-1-phosphate adenylyltransferase large subunit 1, chloroplastic and Glucose-1-phosphate adenylyltransferase small subunit, chloroplastic	2.7.7.27	[p] : C00002 + C00103 <==> C00013 + C00498	[p] : ATP + D-Glucose 1-phosphate = Pyrophosphate + ADP-glucose
R00951[c]		ADP-sugar diphosphatase	3.6.1.21	[c] : C00498 + C00001 --> C00020 + C00103	[c] : ADP-glucose + H2O = AMP + D-Glucose 1-phosphate
R00959[c]		phosphoglucomutase, cytoplasmic, putative / glucose phosphomutase, putative	5.4.2.5	[c] : C00103 <==> C00668	[c] : D-Glucose 1-phosphate = alpha-D-Glucose 6-phosphate
R00959[p]		phosphoglucomutase, cytoplasmic, putative / glucose phosphomutase, putative	5.4.2.5	[p] : C00103 <==> C00668	[p] : D-Glucose 1-phosphate = alpha-D-Glucose 6-phosphate
R00961[c]	AT3G04080 or AT5G18280	Apyrase 1 or Apyrase 2	3.6.1.15	[c] : C00104 + C00001 --> C00130 + C00009	[c] : IDP + H2O = IMP + Orthophosphate
R00962[c]				[c] : C00081 + C00475 --> C00104 + C00055	[c] : ITP + Cytidine = IDP + CMP
R00963[c]	AT1G72880 and AT4G14930	acid phosphatase survival protein SurE, putative	3.1.3.5	[c] : C00105 + C00001 --> C00299 + C00009	[c] : UMP + H2O = Uridine + Orthophosphate
R00964[c]				[c] : C00002 + C00299 --> C00008 + C00105	[c] : ATP + Uridine = ADP + UMP
R00965[c]	AT3G54470	uridine 5'-monophosphate synthase / UMP synthase (PYRE-F) (UMPS)	4.1.1.23	[c] : C01103 --> C00105 + C00011	[c] : Orotidine 5'-phosphate = UMP + CO2
R00966[c]	AT3G53900	uracil phosphoribosyltransferase, putative / UMP pyrophosphorylase, putative / UPRTase, putative	2.4.2.9	[c] : C00105 + C00013 <==> C00106 + C00119	[c] : UMP + Pyrophosphate = Uracil + 5-Phospho-alpha-D-ribose 1-diphosphate
R00967[c]				[c] : C00075 + C00299 --> C00015 + C00105	[c] : UTP + Uridine = UDP + UMP
R00968[c]				[c] : C00044 + C00299 --> C00035 + C00105	[c] : GTP + Uridine = GDP + UMP
R00970[c]				[c] : C00081 + C00299 --> C00104 + C00105	[c] : ITP + Uridine = IDP + UMP
R00974[c]				[c] : C00380 + C00001 --> C00106 + C00014	[c] : Cytosine + H2O = Uracil + NH3
R00978[c]				[c] : C00429 + C00006 <==> C00106 + C00005 + C00080	[c] : 5,6-Dihydrouracil + NADP+ = Uracil + NADPH + H+
R00985[c]	[(AT3G55870 and AT5G05730) and (AT1G24807 and AT1G24909 and AT1G25220 and AT5G57890)] or AT2G29690	(anthranilate synthase, alpha subunit, putative and anthranilate synthase beta subunit, putative) or anthranilate synthase 2	4.1.3.27	[c] : C00251 + C00014 --> C00108 + C00022 + C00001	[c] : Chorismate + NH3 = Anthranilate + Pyruvate + H2O
R00986[c]	[(AT3G55870 and AT5G05730) and (AT1G24807 and AT1G24909 and AT1G25220 and AT5G57890)] or AT2G29690	(anthranilate synthase, alpha subunit, putative and anthranilate synthase beta subunit, putative) or anthranilate synthase 2	4.1.3.27	[c] : C00251 + C00064 --> C00108 + C00022 + C00025	[c] : Chorismate + L-Glutamine = Anthranilate + Pyruvate + L-Glutamate
R00994[c]	AT1G31180	3-isopropylmalate dehydrogenase, chloroplast, putative	1.1.1.85	[c] : C00109 + C00011 + C00004 + C00080 <==> C06032 + C00003	[c] : 2-Oxobutanoate + CO2 + NADH + H+ = D-erythro-3-Methylmalate + NAD+
R00996[c]	AT3G10050	threonine ammonia-lyase / threonine dehydratase / threonine deaminase (OMR1)	4.3.1.19	[c] : C00188 --> C00109 + C00014	[c] : L-Threonine = 2-Oxobutanoate + NH3
R00999[c]	AT3G01120	cystathionine gamma-synthase, chloroplast / O-succinylhomoserine (Thiol)-lyase (CGS)	2.5.1.48	[c] : C01118 + C00001 <==> C00109 + C00042 + C00014	[c] : O-Succinyl-L-homoserine + H2O = 2-Oxobutanoate + Succinate + NH3
R01000[c]	AT4G17260	L-lactate dehydrogenase, putative	1.1.1.27	[c] : C05984 + C00003 --> C00109 + C00004 + C00080	[c] : 2-Hydroxybutanoic acid + NAD+ = 2-Oxobutanoate + NADH + H+
R01001[c]		L-Cystathionine Lysteine-lyase (deaminating)	4.4.1.1	[c] : C00097 + C00014 + C00109 --> C02291 + C00001	[c] : L-Cysteine + NH3 + 2-Oxobutanoate = L-Cystathionine + H2O
R01004[c]	AT5G03080	phosphatidic acid phosphatase (PAP2)-related	3.6.1.43	[c] : C00621 + C00001 --> C00110 + C00009	[c] : Dolichyl diphosphate + H2O = Dolichyl phosphate + Orthophosphate
R01005[c]	AT2G39630	glycosyl transferase family 2 protein	2.4.1.117	[c] : C00029 + C00110 <==> C00015 + C01246	[c] : UDP-glucose + Dolichyl phosphate = UDP + Dolichyl beta-D-glucosyl phosphate
R01009[c]	AT1G20575	dolichyl-phosphate beta-D-mannosyltransferase, putative / dolichol-phosphate mannosyltransferase, putative / mannose-P-dolichol synthase, putative	2.4.1.83	[c] : C00096 + C00110 --> C00035 + C03862	[c] : GDP-mannose + Dolichyl phosphate = GDP + Dolichyl phosphate D-mannose
R01010[c]	AT1G14700	Glycerone phosphate phosphohydrolase	3.1.3.2	[c]: C00111 + C00001 <==> C00184 + C00009	[c]:Glycerone phosphate + H2O <==> Glycerone + Orthophosphate
R01015[c]	AT2G21170 and AT3G55440 and AT2G21170 and AT3G55440	Triosephosphate isomerase	5.3.1.1	[c] : C00118 <==> C00111	[c] : (2R)-2-Hydroxy-3-(phosphonooxy)-propanal = Glycerone phosphate
R01015[p]	AT2G21170 and AT3G55440 and AT2G21170 and AT3G55440	Triosephosphate isomerase	5.3.1.1	[p] : C00118 <==> C00111	[p] : (2R)-2-Hydroxy-3-(phosphonooxy)-propanal = Glycerone phosphate
R01021[c]		ATP:choline phosphotransferase	2.7.1.32	[c] : C00002 + C00114 <==> C00008 + C00588	[c] : ATP + Choline = ADP + Choline phosphate
R01030[c]		glycerophosphoryl diester phosphodiesterase family protein	3.1.4.2	[c] : C00670 + C00001 --> C00114 + C00093	[c] : sn-glycero-3-Phosphocholine + H2O = Choline + sn-Glycerol 3-phosphate
R01036[c]		alcohol dehydrogenase, putative	1.1.1.21	[c] : C00116 + C00003 <==> C00577 + C00004 + C00080	[c] : Glycerol + NAD+ = D-Glyceraldehyde + NADH + H+
R01041[c]		alcohol dehydrogenase, putative	1.1.1.72	[c] : C00116 + C00006 --> C00577 + C00005 + C00080	[c] : Glycerol + NADP+ = D-Glyceraldehyde + NADPH + H+
R01049[c]	AT1G32380 or AT2G35390 or AT2G44530	Ribose-phosphate pyrophosphokinase 2 or Ribose-phosphate pyrophosphokinase 1 or Ribose-phosphate pyrophosphokinase 5	2.7.6.1	[c] : C00002 + C00117 <==> C00020 + C00119	[c] : ATP + D-Ribose 5-phosphate = AMP + 5-Phospho-alpha-D-ribose 1-diphosphate
R01051[c]	AT1G17160	pfkB-type carbohydrate kinase family protein	2.7.1.15	[c] : C00002 + C00121 <==> C00008 + C00117	[c] : ATP + D-Ribose = ADP + D-Ribose 5-phosphate
R01054[c]	AT2G04450	ADP-ribose pyrophosphatase	3.6.1.13	[c] : C00301 + C00001 --> C00020 + C00117	[c] : ADP-ribose + H2O = AMP + D-Ribose 5-phosphate
R01055[c]		tRNA pseudouridine synthase family protein	4.2.1.70	[c] : C00106 + C00117 <==> C01168 + C00001	[c] : Uracil + D-Ribose 5-phosphate = Pseudouridine 5'-phosphate + H2O
R01056[c]	AT1G71100 and AT2G01290 and AT3G04790 and AT1G71100 and AT2G01290 and AT3G04790	Putative ribose 5-phosphate isomerase	5.3.1.6	[c] : C00117 <==> C00199	[c] : D-Ribose 5-phosphate = D-Ribulose 5-phosphate
R01056[p]	AT1G71100 and AT2G01290 and AT3G04790 and AT1G71100 and AT2G01290 and AT3G04790	Putative ribose 5-phosphate isomerase	5.3.1.6	[p] : C00117 <==> C00199	[p] : D-Ribose 5-phosphate = D-Ribulose 5-phosphate
R01057[c]		phosphoglucomutase, cytoplasmic, putative / glucose phosphomutase, putative	5.4.2.7	[c] : C00620 <==> C00117	[c] : alpha-D-Ribose 1-phosphate = D-Ribose 5-phosphate
R01061[c]	AT1G13440 and AT1G79530 and AT3G04120	Putative glyceraldehyde-3-phosphate dehydrogenase	1.2.1.12	[c] : C00118 + C00009 + C00003 <==> C00236 + C00004 + C00080	[c] : (2R)-2-Hydroxy-3-(phosphonooxy)-propanal + Orthophosphate + NAD+ = 3-Phospho-D-glyceroyl phosphate + NADH + H+
R01061[p]	AT3G26650 and AT1G12900 and AT1G16300 and AT1G42970 and AT1G79530	Glyceraldehyde-3-phosphate dehydrogenase A, chloroplastic	1.2.1.12	[p] : C00118 + C00009 + C00003 <==> C00236 + C00004 + C00080	[p] : (2R)-2-Hydroxy-3-(phosphonooxy)-propanal + Orthophosphate + NAD+ = 3-Phospho-D-glyceroyl phosphate + NADH + H+
R01063[p]		glyceraldehyde 3-phosphate dehydrogenase, chloroplast, putative / NADP-dependent glyceraldehydephosphate dehydrogenase, putative	1.2.1.59	[p] : C00118 + C00009 + C00006 <==> C00236 + C00005 + C00080	[p] : (2R)-2-Hydroxy-3-(phosphonooxy)-propanal + Orthophosphate + NADP+ = 3-Phospho-D-glyceroyl phosphate + NADPH + H+
R01068N[p]	AT2G01140 or AT2G21330 or (AT2G36460 and AT3G52930 and AT4G38970 and AT5G03690) or AT4G26520	Probable fructose-bisphosphate aldolase 3, chloroplastic or Probable fructose-bisphosphate aldolase 1, chloroplastic or fructose-bisphosphate aldolase, putative or Fructose-bisphosphate aldolase	4.1.2.13	[p] : C00111 + C00118 --> C00354	[p] : Glycerone phosphate + (2R)-2-Hydroxy-3-(phosphonooxy)-propanal = D-Fructose 1,6-bisphosphate
R01070N[c]	(AT2G36460 and AT3G52930 and AT4G26530 and AT5G03690) or AT4G26520	fructose-bisphosphate aldolase, putative or Fructose-bisphosphate aldolase	4.1.2.13	[c] : C05378 <==> C00111 + C00118	[c] : beta-D-Fructose 1,6-bisphosphate = Glycerone phosphate + (2R)-2-Hydroxy-3-(phosphonooxy)-propanal
R01070N[p]	AT2G01140 or AT2G21330 or (AT2G36460 and AT3G52930 and AT4G38970 and AT5G03690) or AT4G26520	Probable fructose-bisphosphate aldolase 3, chloroplastic or Probable fructose-bisphosphate aldolase 1, chloroplastic or fructose-bisphosphate aldolase, putative or Fructose-bisphosphate aldolase	4.1.2.13	[p] : C05378 <==> C00111 + C00118	[p] : beta-D-Fructose 1,6-bisphosphate = Glycerone phosphate + (2R)-2-Hydroxy-3-(phosphonooxy)-propanal
R01071[c]	AT1G09795	1-(5-Phospho-D-ribosyl)-ATP:pyrophosphate phosphoribosyl-transferase	2.4.2.17	[c] : C00002 + C00119 --> C02739 + C00013	[c] : ATP + 5-Phospho-alpha-D-ribose 1-diphosphate = Phosphoribosyl-ATP + Pyrophosphate
R01072[c]	AT2G16570 or AT4G34740 or AT4G38880	amidophosphoribosyltransferase 1 or amidophosphoribosyltransferase 2 or amidophosphoribosyltransferase-like protein	2.4.2.14	[c] : C00064 + C00119 + C00001 --> C03090 + C00013 + C00025	[c] : L-Glutamine + 5-Phospho-alpha-D-ribose 1-diphosphate + H2O = 5-Phosphoribosylamine + Pyrophosphate + L-Glutamate
R01073[c]	AT5G17990	anthranilate phosphoribosyltransferase	2.4.2.18	[c] : C04302 + C00013 <==> C00108 + C00119	[c] : N-(5-Phospho-D-ribosyl)anthranilate + Pyrophosphate = Anthranilate + 5-Phospho-alpha-D-ribose 1-diphosphate
R01078[c]	AT2G43360	biotin synthase (BioB) (BIO2)	2.8.1.6	[c] : C01909 + C00087 --> C00120	[c] : Dethiobiotin + Sulfur = Biotin
R01080[c]				[c] : C00299 + C00001 --> C00106 + C00121	[c] : Uridine + H2O = Uracil + D-Ribose
R01082[m]	AT2G47510 or AT5G50950	Fumarate hydratase 1, mitochondrial or fumarate hydratase, putative / fumarase, putative	4.2.1.2	[m] : C00149 <==> C00122 + C00001	[m] : (S)-Malate = Fumarate + H2O
R01083[c]	AT1G36280 and AT4G18440	adenylosuccinate lyase, putative / adenylosuccinase, putative	4.3.2.2	[c] : C03794 <==> C00122 + C00020	[c] : N6-(1,2-Dicarboxyethyl)-AMP = Fumarate + AMP
R01086[c]	AT5G10920	argininosuccinate lyase (AtArgH)	4.3.2.1	[c] : C03406 <==> C00122 + C00062	[c] : N-(L-Arginino)succinate = Fumarate + L-Arginine
R01090[c]		leucine transaminase or norleucine transaminase	2.6.1.6 or 2.6.1.67	[c] : C00123 + C00026 <==> C00233 + C00025	[c] : L-Leucine + 2-Oxoglutarate = 4-Methyl-2-oxopentanoate + L-Glutamate
R01092[c]	AT3G06580 or AT3G10700	Galactokinase or GHMP kinase family protein	2.7.1.6	[c] : C00002 + C00124 <==> C00008 + C00446	[c] : ATP + D-Galactose = ADP + alpha-D-Galactose 1-phosphate
R01100[c]	AT1G72990	Lactose galactohydrolase	3.2.1.23	[c]: 1 C00243 + 1 C00001 <==> 1 C00031 + 1 C00124	[c]:Lactose + H2O <==> D-Glucose + D-Galactose
R01101[c]	AT3G45940 or AT5G11720 or AT5G63840 or AT3G56310	alpha-xylosidase, putative or alpha-glucosidase 1 or Glucosidase II alpha subunit or Putative alpha-galactosidase	3.2.1.20	[c] : C05402 + C00001 --> C00124 + C00031	[c] : Melibiose + H2O = D-Galactose + D-Glucose
R01103[c]	AT3G56310	alpha-galactosidase, putative / melibiase, putative / alpha-D-galactoside galactohydrolase, putative	3.2.1.22	[c] : C00492 + C00001 --> C00124 + C00089	[c] : Raffinose + H2O = D-Galactose + Sucrose
R01104[c]	AT3G56310	alpha-galactosidase, putative / melibiase, putative / alpha-D-galactoside galactohydrolase, putative	3.2.1.22	[c] : C05401 + C00001 <==> C00124 + C00116	[c] : 3-beta-D-Galactosyl-sn-glycerol + H2O = D-Galactose + Glycerol
R01105[c]	AT3G52840 or AT3G54440	Beta-galactosidase 2 or Beta Galactosidase-like protein	3.2.1.23	[c] : C05796 + C00001 --> C00124 + C05796	[c] : Galactan + H2O = D-Galactose + Galactan
R01121[c]	AT2G38700 or AT3G54250	mevalonate diphosphate decarboxylase 1 or mevalonate diphosphate decarboxylase, putative	4.1.1.33	[c] : C00002 + C01143 --> C00008 + C00009 + C00129 + C00011	[c] : ATP + (R)-5-Diphosphomevalonate = ADP + Orthophosphate + Isopentenyl diphosphate + CO2
R01123[c]	AT3G02780 or AT5G16440	Isopentenyl-diphosphate Delta-isomerase II or sopentenyl-diphosphate Delta-isomerase I	5.3.3.2	[c] : C00129 <==> C00235	[c] : Isopentenyl diphosphate = Dimethylallyl diphosphate
R01126[c]	AT1G72880 and AT4G14930	acid phosphatase survival protein SurE, putative	3.1.3.5	[c] : C00130 + C00001 --> C00294 + C00009	[c] : IMP + H2O = Inosine + Orthophosphate
R01127[c]	AT2G35040	IMP 1,2-hydrolase (decyclizing)	3.5.4.10	[c] : C00130 + C00001 <==> C04734	[c] : IMP + H2O = 1-(5'-Phosphoribosyl)-5-formamido-4-imidazolecarboxamide
R01130[c]	AT1G16350 or AT1G79470	inosine-5'-monophosphate dehydrogenase, putative or inosine-5'-monophosphate dehydrogenase	1.1.1.205	[c] : C00130 + C00003 + C00001 <==> C00655 + C00004 + C00080	[c] : IMP + NAD+ + H2O = Xanthosine 5'-phosphate + NADH + H+
R01131[c]		ATP:inosine 5'-phosphotransferase	2.7.1.73	[c] : C00002 + C00294 <==> C00008 + C00130	[c] : ATP + Inosine = ADP + IMP
R01132[c]	AT1G71750	phosphoribosyltransferase family protein	2.4.2.8	[c] : C00130 + C00013 <==> C00262 + C00119	[c] : IMP + Pyrophosphate = Hypoxanthine + 5-Phospho-alpha-D-ribose 1-diphosphate
R01134[c]		guanosine monophosphate reductase	1.7.1.7	[c] : C00144 + C00005 + C00080 --> C00130 + C00014 + C00006	[c] : GMP + NADPH + H+ = IMP + NH3 + NADP+
R01135[c]	AT3G57610	adenylosuccinate synthetase (ADSS)	6.3.4.4	[c] : C00044 + C00130 + C00049 <==> C00035 + C00009 + C03794	[c] : GTP + IMP + L-Aspartate = GDP + Orthophosphate + N6-(1,2-Dicarboxyethyl)-AMP
R01137[c]	AT4G23900 or AT5G63310	Nucleoside diphosphate kinase IV, chloroplastic or Nucleoside diphosphate kinase II, chloroplastic	2.7.4.6	[c] : C00002 + C00206 <==> C00008 + C00131	[c] : ATP + dADP = ADP + dATP
R01138[c]	(AT1G32440 and AT5G52920 or (AT3G04050 and AT3G25960 and AT3G52990 and AT3G55650 and AT3G55810 and AT4G26390 and AT5G08570 and AT5G56350 and AT5G63680) or AT3G49160	pyruvate kinase or pyruvate kinase, putative or pyruvate kinase family protein	2.7.1.40	[c] : C00131 + C00022 <==> C00206 + C00074	[c] : dATP + Pyruvate = dADP + Phosphoenolpyruvate
R01151[c]		copper amine oxidase, putative	1.4.3.10 or 1.4.3.22	[c] : C00134 + C00007 + C00001 <==> C00555 + C00014 + C00027	[c] : Putrescine + Oxygen + H2O = 4-Aminobutanal + NH3 + H2O2
R01159[c]	AT1G50000 or AT2G19670 or AT2G47420 or AT3G13180 or AT3G20020 or AT3G27180 or AT4G16570 or AT4G29510	hypothetical protein or protein arginine N-methyltransferase, putative or dimethyladenosine transferase, putative or NOL1/NOP2/sun family protein / antitermination NusB domain-containing protein or protein arginine N-methyltransferase family protein or hypothetical protein or protein arginine N-methyltransferase-related or protein-arginine N-methyltransferase	2.1.1.-	[c] : C00135 + C00019 --> C01152 + C00021	[c] : L-Histidine + S-Adenosyl-L-methionine = N(pi)-Methyl-L-histidine + S-Adenosyl-L-homocysteine
R01163[c]		L-Histidinal:NAD+ oxidoreductase	1.1.1.24	[c] : C01929 + C00001 + (2) C00003 --> C00135 + (2) C00004 + C00080	[c] : L-Histidinal + H2O + 2 NAD+ = L-Histidine + 2 NADH + H+
R01167[c]	AT1G43710	carboxy-lyase	4.1.1.22	[c] : C00135 --> C00388 + C00011	[c] : L-Histidine = 1H-Imidazole-4-ethanamine + CO2
R01175N[x]	AT1G06290 or AT1G06310 or AT2G35690 or AT3G51840 or AT4G16760 or AT5G65110 or AT3G06810	Acyl-coenzyme A oxidase 3, peroxisomal or Putative acyl-coenzyme A oxidase 3.2, peroxisomal or Putative peroxisomal acyl-coenzyme A oxidase 1.2 or Acyl-coenzyme A oxidase 4, peroxisomal or Peroxisomal acyl-coenzyme A oxidase 1 or Acyl-coenzyme A oxidase 2, peroxisomal or Putative acetyl-coA dehydrogenase	1.3.3.6	[x] : C00136 + C00007 --> C00027 + C00877	[x] : Butanoyl-CoA + Oxygen = H2O2 + Crotonoyl-CoA
R01177[x]	AT1G04710 or AT2G33150 or AT5G48880 or AT5G48230	3-ketoacyl-CoA thiolase 1, peroxisomal or 3-ketoacyl-CoA thiolase 2, peroxisomal or 3-ketoacyl-CoA thiolase 5, peroxisomal or acetyl-CoA C-acetyltransferase	2.3.1.16	[x] : C00024 + C00136 <==> C00010 + C05269	[x] : Acetyl-CoA + Butanoyl-CoA = CoA + 3-Oxohexanoyl-CoA
R01184[c]	AT1G14520 or AT2G19800 or AT4G26260 or AT5G56640	Inositol oxygenase 1 or Inositol oxygenase 2 or Inositol oxygenase 4 or Inositol oxygenase 5	1.13.99.1	[c] : C00137 + C00007 --> C00191 + C00001	[c] : myo-Inositol + Oxygen = D-Glucuronate + H2O
R01185[c]	AT3G02870	inositol-1(or 4)-monophosphatase, putative / inositol monophosphatase, putative / IMPase, putative	3.1.3.25	[c] : C01177 + C00001 <==> C00137 + C00009	[c] : Inositol 1-phosphate + H2O = myo-Inositol + Orthophosphate
R01186[c]	AT3G02870	inositol-1(or 4)-monophosphatase, putative / inositol monophosphatase, putative / IMPase, putative	3.1.3.25	[c] : C03546 + C00001 --> C00137 + C00009	[c] : myo-Inositol 4-phosphate + H2O = myo-Inositol + Orthophosphate
R01187[c]	AT3G02870	inositol-1(or 4)-monophosphatase, putative / inositol monophosphatase, putative / IMPase, putative	3.1.3.25	[c] : C04006 + C00001 --> C00137 + C00009	[c] : 1D-myo-Inositol 3-phosphate + H2O = myo-Inositol + Orthophosphate
R01194[c]	AT3G56310	alpha-galactosidase, putative / melibiase, putative / alpha-D-galactoside galactohydrolase, putative	3.2.1.22	[c] : C01235 + C00001 <==> C00137 + C00124	[c] : 1-alpha-D-Galactosyl-myo-inositol + H2O = myo-Inositol + D-Galactose
R01195[p]	AT1G20020 or AT1G30510 or AT4G05390 or AT4G32360 or AT5G66190	Ferredoxin--NADP reductase, leaf isozyme 2, chloroplastic or Ferredoxin--NADP reductase, root isozyme 2, chloroplastic or Ferredoxin--NADP reductase, root isozyme 1, chloroplastic or NADP adrenodoxin-like ferredoxin reductase or Ferredoxin--NADP reductase, leaf isozyme 1, chloroplastic	1.18.1.2	[p] : C00138 + C00006 <==> C00139 + C00005 + C00080	[p] : Reduced ferredoxin + NADP+ = Oxidized ferredoxin + NADPH + H+
R01197[m]		2-oxoglutarate synthase	1.2.7.3	[m] : C00138 + C00091 + C00011 --> C00139 + C00026 + C00010	[m] : Reduced ferredoxin + Succinyl-CoA + CO2 = Oxidized ferredoxin + 2-Oxoglutarate + CoA
R01209[c]	AT3G23940	dehydratase family	4.2.1.9	[c] : C04039 --> C00141 + C00001	[c] : 2,3-Dihydroxy-3-methylbutanoate = 3-Methyl-2-oxobutanoic acid + H2O
R01213[c]	(AT1G18500 or AT1G74040) or (AT5G23010 or AT5G23020)	(2-isopropylmalate synthase 1, chloroplastic or 2-isopropylmalate synthase 2, chloroplastic) or (Methylthioalkylmalate synthase 1, chloroplastic or Methylthioalkylmalate synthase 3, chloroplasti)	2.3.3.13 or 2.3.3.-	[c] : C00024 + C00141 + C00001 --> C02504 + C00010	[c] : Acetyl-CoA + 3-Methyl-2-oxobutanoic acid + H2O = (2S)-2-Isopropylmalate + CoA
R01214[c]		branched-chain amino acid aminotransferase 1 / branched-chain amino acid transaminase 1 (BCAT1)	2.6.1.6	[c] : C00183 + C00026 <==> C00141 + C00025	[c] : L-Valine + 2-Oxoglutarate = 3-Methyl-2-oxobutanoic acid + L-Glutamate
R01220[c]	AT3G12290	tetrahydrofolate dehydrogenase/cyclohydrolase, putative	3.5.4.9	[c] : C00143 + C00006 <==> C00445 + C00005 + C00080	[c] : 5,10-Methylenetetrahydrofolate + NADP+ = 5,10-Methenyltetrahydrofolate + NADPH + H+
R01221[c]	AT1G11860	aminomethyltransferase, putative	2.1.2.10	[c] : C00037 + C00101 + C00003 <==> C00143 + C00014 + C00011 + C00004 + C00080	[c] : Glycine + Tetrahydrofolate + NAD+ = 5,10-Methylenetetrahydrofolate + NH3 + CO2 + NADH + H+
R01221[m]	AT1G11860	glycine decarboxylase	2.1.2.10	[m] : C00037 + C00101 + C00003 <==> C00143 + C00014 + C00011 + C00004 + C00080	[m] : Glycine + Tetrahydrofolate + NAD+ = 5,10-Methylenetetrahydrofolate + NH3 + CO2 + NADH + H+
R01222[c]	AT2G44160,AT3G59970			[c] : C00143 + C01352 <==> C00440 + C00016	[c] : 5,10-Methylenetetrahydrofolate + FADH2 = 5-Methyltetrahydrofolate + FAD
R01224[c]	AT2G44160 and AT3G59970	methylenetetrahydrofolate reductase (NADPH)	1.5.1.20	[c] : C00143 + C00005 + C00080 --> C00440 + C00006	[c] : 5,10-Methylenetetrahydrofolate + NADPH + H+ = 5-Methyltetrahydrofolate + NADP+
R01226[c]		ketopantoate hydroxymethyltransferase family protein	2.1.2.11	[c] : C00143 + C00141 + C00001 --> C00101 + C00966	[c] : 5,10-Methylenetetrahydrofolate + 3-Methyl-2-oxobutanoic acid + H2O = Tetrahydrofolate + 2-Dehydropantoate
R01227[c]	AT1G72880 and AT4G14930	acid phosphatase survival protein SurE, putative	3.1.3.5	[c] : C00144 + C00001 --> C00387 + C00009	[c] : GMP + H2O = Guanosine + Orthophosphate
R01229[c]		adenine phosphoribosyltransferase 1 (APT1)	2.4.2.22	[c] : C00144 + C00013 <==> C00242 + C00119	[c] : GMP + Pyrophosphate = Guanine + 5-Phospho-alpha-D-ribose 1-diphosphate
R01230[c]	AT1G63660	GMP synthase [glutamine-hydrolyzing], putative / glutamine amidotransferase, putative	6.3.5.2	[c] : C00002 + C00655 + C00014 --> C00020 + C00013 + C00144	[c] : ATP + Xanthosine 5'-phosphate + NH3 = AMP + Pyrophosphate + GMP
R01231[c]	AT1G63660	GMP synthase [glutamine-hydrolyzing], putative / glutamine amidotransferase, putative	6.3.5.2	[c] : C00002 + C00655 + C00064 + C00001 --> C00020 + C00013 + C00144 + C00025	[c] : ATP + Xanthosine 5'-phosphate + L-Glutamine + H2O = AMP + Pyrophosphate + GMP + L-Glutamate
R01232[c]	AT1G30110	Nudix hydrolase 25	3.6.1.17	[c] : C01261 + C00001 --> C00044 + C00144	[c] : P1,P4-Bis(5'-guanosyl) tetraphosphate + H2O = GTP + GMP
R01234[c]		3',5'-cyclic-nucleotide phosphodiesterase	3.1.4.17	[c] : C00942 + C00001 --> C00144	[c] : 3',5'-Cyclic GMP + H2O = GMP
R01237[c]	AT2G44460	Thioglucoside glucohydrolase	3.2.1.147	[c]:C02085 + C00001 <=> C00145 + C11477	[c]: Thioglucoside + H2O <=> Thiol + Sugar
R01244[c]		Adenine aminohydrolase	3.5.4.2	[c] : C00147 + C00001 --> C00262 + C00014	[c] : Adenine + H2O = Hypoxanthine + NH3
R01245[c]		Adenosine ribohydrolase	3.2.2.1	[c] : C00212 + C00001 --> C00147 + C00121	[c] : Adenosine + H2O = Adenine + D-Ribose
R01248[c]	AT5G14800	pyrroline-5-carboxylate reductase	1.5.1.2	[c] : C00148 + C00003 <==> C03912 + C00004 + C00080	[c] : L-Proline + NAD+ = (S)-1-Pyrroline-5-carboxylate + NADH + H+
R01251[c]	AT5G14800	pyrroline-5-carboxylate reductase	1.5.1.2	[c] : C00148 + C00006 <==> C03912 + C00005 + C00080	[c] : L-Proline + NADP+ = (S)-1-Pyrroline-5-carboxylate + NADPH + H+
R01252[c]	AT3G28480	oxidoreductase, 2OG-Fe(II) oxygenase family protein	1.14.11.2	[c] : C00148 + C00026 + C00007 --> C01157 + C00042 + C00011	[c] : L-Proline + 2-Oxoglutarate + Oxygen = trans-4-Hydroxy-L-proline + Succinate + CO2
R01262[c]	AT4G39640	gamma-glutamyltranspeptidase family protein	2.3.2.2	[c] : C00051 + C00151 --> C01419 + C03740	[c] : Glutathione + L-Amino acid = Cys-Gly + (5-L-Glutamyl)-L-amino acid
R01279[x]	AT2G38050	acyl-CoA dehydrogenase-related	1.3.99.-	[x] : C00154 + C00007 --> C05272 + C00027	[x] : Palmitoyl-CoA + Oxygen = trans-Hexadec-2-enoyl-CoA + H2O2
R01280[x]	AT1G49430 or (AT1G64400 and AT4G11030 and AT4G23850) or AT1G77590 or AT3G05970 or AT4G14070 or AT5G27600	LONG-CHAIN ACYL-COA SYNTHETASE 2 or long-chain-fatty-acid--CoA ligase, putative or LONG CHAIN ACYL-COA SYNTHETASE 9 or LONG-CHAIN ACYL-COA SYNTHETASE 6 or long-chain-fatty-acid-[acyl-carrier-protein] ligase or LONG-CHAIN ACYL-COA SYNTHETASE 7	6.2.1.3	[x] : C00002 + C00249 + C00010 <==> C00020 + C00154 + C00013	[x] : ATP + Hexadecanoic acid + CoA = AMP + Palmitoyl-CoA + Pyrophosphate
R01281[c]	(AT3G48780 and AT3G48790) or AT5G23670	serine C-palmitoyltransferase, putative or Serine palmitoyltransferase	2.3.1.50	[c] : C00154 + C00065 --> C02934 + C00010 + C00011	[c] : Palmitoyl-CoA + L-Serine = 3-Dehydrosphinganine + CoA + CO2
R01286[c]	AT3G57050	cystathionine beta-lyase, chloroplast / beta-cystathionase / cysteine lyase (CBL)	4.4.1.8	[c] : C02291 + C00001 --> C00155 + C00014 + C00022	[c] : L-Cystathionine + H2O = L-Homocysteine + NH3 + Pyruvate
R01287[c]		cystathionine gamma-synthase, chloroplast / O-succinylhomoserine (Thiol)-lyase (CGS)	2.5.1.49	[c] : C01077 + C00283 --> C00155 + C00033	[c] : O-Acetyl-L-homoserine + Hydrogen sulfide = L-Homocysteine + Acetate
R01288[c]	AT1G17050 or AT1G60600 or AT1G78510 or AT2G44050 or AT2G44520	dimethylallyltranstransferase/ trans-octaprenyltranstransferasen or ABERRANT CHLOROPLAST DEVELOPMENT 4 or SOLANESYL DIPHOSPHATE SYNTHASE 1) or 6,7-dimethyl-8-ribityllumazine synthase or CYTOCHROME C OXIDASE 10	2.5.1.-	[c] : C01118 + C00297 <==> C00155 + C00042	[c] : O-Succinyl-L-homoserine + Sulfide = L-Homocysteine + Succinate
R01290[c]		cystathionine beta-synthase	4.2.1.22	[c] : C00065 + C00155 --> C02291 + C00001	[c] : L-Serine + L-Homocysteine = L-Cystathionine + H2O
R01303[c]	AT4G14210	omega-3 fatty acid desaturase, chloroplast (FAD7) (FADD)	1.14.99.-	[c] : C00156 + C00028 + C00001 --> C00633 + C00030 + C00007	[c] : 4-Hydroxybenzoate + Acceptor + H2O = 4-Hydroxybenzaldehyde + Reduced acceptor + Oxygen
R01310[c]	AT1G55180 and AT2G42010 and AT3G05630 and AT3G15730 and AT4G11840 and AT4G11850 and AT5G25370	Phospholipase D epsilon and Phospholipase D beta 1 and Phospholipase D p2 and Phospholipase D alpha 1 and Phospholipase D gamma 3 and Phospholipase D gamma 1 and Phospholipase D zeta	3.1.4.4	[c] : C00157 + C00001 --> C00416 + C00114	[c] : Phosphatidylcholine + H2O = Phosphatidate + Choline
R01312[c]	AT1G07230	Phosphatidylcholine cholinephosphohydrolase	3.1.4.3	[c]: 1 C00157 + 1 C00001 <==> 1 C00641 + 1 C00588 + 1 C00008	[c]:Phosphatidylcholine + H2O <==> 1,2-Diacyl-sn-glycerol + Choline phosphate
R01318[c]	AT1G80950	Acyl-CoA:1-acyl-sn-glycero-3-phosphocholine O-acyltransferase	2.3.1.23	[c]: 1 C00040 + 1 C04230 <==> 1 C00010 + 1 C00157	[c]:Acyl-CoA + 1-Acyl-sn-glycero-3-phosphocholine <==> CoA + Phosphatidylcholine
R01321[c]		diacylglycerol cholinephosphotransferase	2.7.8.2	[c] : C00307 + C00641 --> C00055 + C00157	[c] : CDP-choline + 1,2-Diacyl-sn-glycerol = CMP + Phosphatidylcholine
R01324[c]	AT4G35830	Aconitate hydratase 1	4.2.1.3	[c] : C00158 <==> C00311	[c] : Citrate = Isocitrate
R01324[m]	AT2G05710 or AT4G26970 or AT4G35830	Aconitate hydratase 2, mitochondrial or Aconitate hydratase 3, mitochondria or Aconitate hydratase 1	4.2.1.3	[m] : C00158 <==> C00311	[m] : Citrate = Isocitrate
R01325[x]		aconitate hydratase, cytoplasmic, putative / citrate hydro-lyase/aconitase, putative	4.2.1.4	[x] : C00158 <==> C00417 + C00001	[x] : Citrate = cis-Aconitate + H2O
R01326[c]		hexokinase, putative	2.7.1.7	[c] : C00002 + C00159 --> C00008 + C00275	[c] : ATP + D-Mannose = ADP + D-Mannose 6-phosphate
R01329[c]	AT3G56310	alpha-galactosidase, putative / melibiase, putative / alpha-D-galactoside galactohydrolase, putative	3.2.1.22	[c] : C05400 + C00001 <==> C00159 + C00124	[c] : Epimelibiose + H2O = D-Mannose + D-Galactose
R01334[p]		phosphoglycolate phosphatase	3.1.3.18	[p] : C00988 + C00001 --> C00160 + C00009	[p] : 2-Phosphoglycolate + H2O = Glycolate + Orthophosphate
R01354[c]		acetyl-CoA synthetase (acetate-CoA ligase), putative	6.2.1.17	[c] : C00002 + C00163 <==> C00013 + C05983	[c] : ATP + Propanoate = Pyrophosphate + Propinol adenylate
R01360[c]	AT2G26800	hydroxymethylglutaryl-CoA lyase, putative / 3-hydroxy-3-methylglutarate-CoA lyase, putative / HMG-CoA lyase, putative	4.1.3.4	[c] : C00356 <==> C00024 + C00164	[c] : (S)-3-Hydroxy-3-methylglutaryl-CoA = Acetyl-CoA + Acetoacetate
R01364[c]	AT1G12050	fumarylacetoacetase, putative	3.7.1.2	[c] : C00164 + C00122 <==> C01061 + C00001	[c] : Acetoacetate + Fumarate = 4-Fumarylacetoacetate + H2O
R01372[c]	AT1G06570	4-hydroxyphenylpyruvate dioxygenase (HPD)	1.13.11.27	[c] : C00166 + C00007 --> C05852 + C00011	[c] : Phenylpyruvate + Oxygen = 2-Hydroxyphenylacetate + CO2
R01373[c]		prephenate dehydratase family protein or Prephenate hydro-lyase (decarboxylating)	4.2.1.51 or 4.2.1.91	[c] : C00254 <==> C00166 + C00001 + C00011	[c] : Prephenate = Phenylpyruvate + H2O + CO2
R01377[c]	AT4G09520	phenylpyruvate carboxy-lyase (phenylacetaldehyde-forming)	4.1.1.-	[c]: 1 C00166 + 1 C00008 <==> 1 C00601 + 1 C00011	[c]:Phenylpyruvate <==> Phenylacetaldehyde + CO2
R01384[c]		UDP-glucuronate decarboxylase	4.1.1.35	[c] : C00167 --> C00190 + C00011	[c] : UDP-glucuronate = UDP-D-xylose + CO2
R01388[x]		hydroxypyruvate reductase	1.1.1.26 or 1.1.1.81	[x] : C00258 + C00003 <==> C00168 + C00004 + C00080	[x] : D-Glycerate + NAD+ = Hydroxypyruvate + NADH + H+
R01395[c]		ATP:carbamate phosphotransferase	2.7.2.2	[c] : C00002 + C01563 --> C00008 + C00169	[c] : ATP + Carbamate = ADP + Carbamoyl phosphate
R01397[c]	AT3G20330	aspartate carabmoyltransferase, chloroplast / aspartate transcarbamylase / ATCase (PYRB)	2.1.3.2	[c] : C00169 + C00049 --> C00009 + C00438	[c] : Carbamoyl phosphate + L-Aspartate = Orthophosphate + N-Carbamoyl-L-aspartate
R01398[c]	AT1G75330	ornithine carbamoyltransferase, chloroplast / ornithine transcarbamylase / OTCase (OTC)	2.1.3.3	[c] : C00169 + C00077 <==> C00009 + C00327	[c] : Carbamoyl phosphate + L-Ornithine = Orthophosphate + L-Citrulline
R01398[m]	AT1G75330	ornithine carbamoyltransferase, chloroplast / ornithine transcarbamylase / OTCase (OTC)	2.1.3.3	[m] : C00169 + C00077 <==> C00009 + C00327	[m] : Carbamoyl phosphate + L-Ornithine = Orthophosphate + L-Citrulline
R01398[p]	AT1G75330	ornithine carbamoyltransferase, chloroplast / ornithine transcarbamylase / OTCase (OTC)	2.1.3.3	[p] : C00169 + C00077 <==> C00009 + C00327	[p] : Carbamoyl phosphate + L-Ornithine = Orthophosphate + L-Citrulline
R01409[c]	AT1G73050 or AT3G07990	(R)-mandelonitrile lyase, putative / (R)-oxynitrilase, putative or serine carboxypeptidase-like 27	4.1.2.10 or 4.1.2.11	[c] : C05712 --> C00177 + C00071	[c] : Cyanohydrin = Cyanide + Aldehyde
R01415[c]				[c] : C00906 + C00006 <==> C00178 + C00005 + C00080	[c] : 5,6-Dihydrothymine + NADP+ = Thymine + NADPH + H+
R01432[c]	AT5G57655	xylulose kinase, putative	5.3.1.5	[c] : C00181 <==> C00310	[c] : D-Xylose = D-Xylulose
R01433[c]		xylan 1,4-beta-xylosidase	3.2.1.37	[c] : C02352 + C00001 --> C00181	[c] : 1,4-beta-D-Xylan + H2O = D-Xylose
R01451[c]	AT1G50430	7-dehydrocholesterol reductase / 7-DHC reductase / sterol delta-7-reductase (ST7R) / dwarf5 protein (DWF5)	1.3.1.21	[c] : C01164 + C00004 + C00080 --> C00187 + C00003	[c] : Cholesta-5,7-dien-3beta-ol + NADH + H+ = Cholesterol + NAD+
R01456[c]	AT1G50430	7-dehydrocholesterol reductase / 7-DHC reductase / sterol delta-7-reductase (ST7R) / dwarf5 protein (DWF5)	1.3.1.21	[c] : C01164 + C00005 + C00080 --> C00187 + C00006	[c] : Cholesta-5,7-dien-3beta-ol + NADPH + H+ = Cholesterol + NADP+
R01457[c]	AT3G19820	DWF1 (DIMINUTO 1), catalytic	1.3.1.72	[c] : C01802 + C00080 + C00005 --> C00187 + C00006	[c] : Desmosterol + H+ + NADPH = Cholesterol + NADP+
R01466[c]	AT1G72810 or AT4G29840	threonine synthase, putative or hreonine synthase	4.2.3.1	[c] : C01102 + C00001 --> C00188 + C00009	[c] : O-Phospho-L-homoserine + H2O = L-Threonine + Orthophosphate
R01468[c]		ATP:ethanolamine O-phosphotransferase	2.7.1.82	[c] : C00002 + C00189 --> C00008 + C00346	[c] : ATP + Ethanolamine = ADP + Ethanolamine phosphate
R01470[c]		glycerophosphoryl diester phosphodiesterase family protein	3.1.4.2	[c] : C01233 + C00001 --> C00189 + C00093	[c] : sn-glycero-3-Phosphoethanolamine + H2O = Ethanolamine + sn-Glycerol 3-phosphate
R01495[c]		putative ceramide kinase	2.7.1.138	[c] : C00008 + C02960 --> C00002 + C00195	[c] : ADP + Ceramide 1-phosphate = ATP + N-Acylsphingosine
R01512[c]	AT1G79550 and AT3G12780	Phosphoglycerate kinase	2.7.2.3	[c] : C00002 + C00197 <==> C00008 + C00236	[c] : ATP + 3-Phospho-D-glycerate = ADP + 3-Phospho-D-glyceroyl phosphate
R01512[p]	AT1G56190 and AT1G79550 and AT3G12780	Phosphoglycerate kinase, chloroplastic	2.7.2.3	[p] : C00002 + C00197 <==> C00008 + C00236	[p] : ATP + 3-Phospho-D-glycerate = ADP + 3-Phospho-D-glyceroyl phosphate
R01513[c]	AT1G17745 or AT3G19480 or AT4G34200	D-3-phosphoglycerate dehydrogenase, chloroplastic or Phosphoglycerate dehydrogenase or Phosphoglycerate dehydrogenase-like protein	1.1.1.95	[c] : C00197 + C00003 <==> C03232 + C00004 + C00080	[c] : 3-Phospho-D-glycerate + NAD+ = 3-Phosphonooxypyruvate + NADH + H+
R01514[p]		glycerate kinase	2.7.1.31	[p] : C00002 + C00258 <==> C00008 + C00197	[p] : ATP + D-Glycerate = ADP + 3-Phospho-D-glycerate
R01518[c]	AT1G09780 or AT3G08590 or AT3G50520	2,3-bisphosphoglycerate-independent phosphoglycerate mutase 1 or Probable 2,3-bisphosphoglycerate-independent phosphoglycerate mutase 2 or phosphoglycerate/bisphosphoglycerate mutase family protein	5.4.2.1	[c] : C00631 <==> C00197	[c] : 2-Phospho-D-glycerate = 3-Phospho-D-glycerate
R01518[p]	AT3G50520	phosphoglycerate/bisphosphoglycerate mutase family protein	5.4.2.1	[p] : C00631 <==> C00197	[p] : 2-Phospho-D-glycerate = 3-Phospho-D-glycerate
R01523[c]	AT1G32060	phosphoribulokinase (PRK) / phosphopentokinase	2.7.1.19	[c] : C00002 + C00199 --> C00008 + C01182	[c] : ATP + D-Ribulose 5-phosphate = ADP + D-Ribulose 1,5-bisphosphate
R01523[p]	AT1G32060	phosphoribulokinase (PRK) / phosphopentokinase	2.7.1.19	[p] : C00002 + C00199 --> C00008 + C01182	[p] : ATP + D-Ribulose 5-phosphate = ADP + D-Ribulose 1,5-bisphosphate
R01528[c]	AT3G02360 and AT5G41670	6-phosphogluconate dehydrogenase, decarboxylating	1.1.1.44	[c] : C00345 + C00006 --> C00199 + C00011 + C00005 + C00080	[c] : 6-Phospho-D-gluconate + NADP+ = D-Ribulose 5-phosphate + CO2 + NADPH + H+
R01528[p]	AT1G64190 and AT3G02360 and AT5G41670	6-phosphogluconate dehydrogenase, decarboxylating	1.1.1.44	[p] : C00345 + C00006 --> C00199 + C00011 + C00005 + C00080	[p] : 6-Phospho-D-gluconate + NADP+ = D-Ribulose 5-phosphate + CO2 + NADPH + H+
R01529[c]	AT1G63290 and AT3G01850 and AT5G61410	ribulose-phosphate 3-epimerase, cytosolic, putative	5.1.3.1	[c] : C00199 <==> C00231	[c] : D-Ribulose 5-phosphate = D-Xylulose 5-phosphate
R01529[p]	AT5G61410	ribulose-phosphate 3-epimerase, cytosolic, putative	5.1.3.1	[p] : C00199 <==> C00231	[p] : D-Ribulose 5-phosphate = D-Xylulose 5-phosphate
R01547[c]		adenylate kinase -related protein	2.7.4.11	[c] : C00002 + C00360 <==> C00008 + C00206	[c] : ATP + dAMP = ADP + dADP
R01548[c]				[c] : C00131 + C00475 --> C00206 + C00055	[c] : dATP + Cytidine = dADP + CMP
R01549[c]				[c] : C00131 + C00299 --> C00206 + C00105	[c] : dATP + Uridine = dADP + UMP
R01560[c]	AT4G04880	adenosine/AMP deaminase family protein	3.5.4.4	[c] : C00212 + C00001 --> C00294 + C00014	[c] : Adenosine + H2O = Inosine + NH3
R01561[c]		purine-nucleoside phosphorylase	2.4.2.1	[c] : C00212 + C00009 <==> C00147 + C00620	[c] : Adenosine + Orthophosphate = Adenine + alpha-D-Ribose 1-phosphate
R01567[c]	AT3G07800 and AT5G23070	thymidine kinase, putative	2.7.1.21	[c] : C00002 + C00214 --> C00008 + C00364	[c] : ATP + Thymidine = ADP + dTMP
R01569[c]		acid phosphatase survival protein SurE, putative	3.1.3.35	[c] : C00364 + C00001 --> C00214 + C00009	[c] : dTMP + H2O = Thymidine + Orthophosphate
R01600[c]	AT1G47840 or AT2G19860 or AT4G29130 or AT4G37840	Hexokinase-like 1 protein or Hexokinase-2 or Hexokinase-1 or Probable hexokinase-like 2 protein	2.7.1.1	[c] : C00002 + C00221 --> C00008 + C01172	[c] : ATP + beta-D-Glucose = ADP + beta-D-Glucose 6-phosphate
R01602[c]	AT3G17940 and AT3G47800 and AT5G15140	aldose 1-epimerase family protein	5.1.3.3	[c] : C00267 <==> C00221	[c] : alpha-D-Glucose = beta-D-Glucose
R01613[c]	AT1G02050 or AT5G13930	chalcone and stilbene synthase family protein or naringenin-chalcone synthase	2.3.1.74	[c] : C00223 + (3) C00083 --> C06561 + (4) C00010 + (3) C00011	[c] : p-Coumaroyl-CoA + 3 Malonyl-CoA = Isosalipurpol + 4 CoA + 3 CO2
R01615[c]	AT1G15950 or AT1G80820	Cinnamoyl CoA reductase 1 or CINNAMOYL COA REDUCTASE	1.2.1.44	[c] : C00223 + C00005 --> C05608 + C00010 + C00006	[c] : p-Coumaroyl-CoA + NADPH = 4-Hydroxycinnamyl aldehyde + CoA + NADP+
R01616[c]	AT1G20480 or (AT1G51680 and AT1G62940) or AT1G65060 or AT3G21230 or AT3G21240 or AT4G05160	4-coumarate--CoA ligase family protein or 4-coumarate--CoA ligase 1 or 4-coumarate--CoA ligase 3 or 4-coumarate--CoA ligase 4 or 4-coumarate--CoA ligase 2 or 4-coumarate--CoA ligase-like 7	6.2.1.12	[c] : C00002 + C00811 + C00010 --> C00020 + C00013 + C00223	[c] : ATP + 4-Coumarate + CoA = AMP + Pyrophosphate + p-Coumaroyl-CoA
R01618[c]				[c] : C00224 + C00002 --> C00059 + C01260	[c] : Adenylyl sulfate + ATP = Sulfate + P1,P4-Bis(5'-adenosyl) tetraphosphate
R01624[c]	AT2G04540			[c] : C00024 + C00229 <==> C00010 + C03939	[c] : Acetyl-CoA + Acyl-carrier protein = CoA + Acetyl-[acyl-carrier protein]
R01624[p]	AT1G62640	3-oxoacyl-[acyl-carrier-protein] synthase III, chloroplastic	2.3.1.180	[p] : C00024 + C00229 <==> C00010 + C03939	[p] : Acetyl-CoA + Acyl-carrier protein = CoA + Acetyl-[acyl-carrier protein]
R01626[c]		fatty-acid synthase	2.3.1.85	[c] : C00083 + C00229 <==> C00010 + C01209	[c] : Malonyl-CoA + Acyl-carrier protein = CoA + Malonyl-[acyl-carrier protein]
R01626[p]		fatty-acid synthase	2.3.1.86	[p] : C00083 + C00229 <==> C00010 + C01209	[p] : Malonyl-CoA + Acyl-carrier protein = CoA + Malonyl-[acyl-carrier protein]
R01627[c]	AT2G22230	3-Dehydroshikimate hydro-lyase	4.2.1.-	[c]: 1 C02637 <==> 1 C00230 + 1 C00001	[c]:3-Dehydroshikimate <==> 3,4-Dihydroxybenzoate + H2O
R01639[c]	AT5G49650	xylose isomerase family protein	2.7.1.17	[c] : C00002 + C00310 <==> C00008 + C00231	[c] : ATP + D-Xylulose = ADP + D-Xylulose 5-phosphate
R01641[c]	AT3G60750	transketolase, putative	2.2.1.1	[c] : C05382 + C00118 <==> C00117 + C00231	[c] : D-Sedoheptulose 7-phosphate + (2R)-2-Hydroxy-3-(phosphonooxy)-propanal = D-Ribose 5-phosphate + D-Xylulose 5-phosphate
R01641[p]	AT2G45290 and AT3G60750	transketolase, putative	2.2.1.1	[p] : C05382 + C00118 <==> C00117 + C00231	[p] : D-Sedoheptulose 7-phosphate + (2R)-2-Hydroxy-3-(phosphonooxy)-propanal = D-Ribose 5-phosphate + D-Xylulose 5-phosphate
R01645[c]	AT3G04520 or AT4G15440	threonine aldolase or heme binding / iron ion binding / monooxygenase	4.1.2.5 or 4.1.2.-	[c] : C05601 --> C00232 + C00022	[c] : 4-Hydroxy-2-oxo-heptanedioate = Succinate semialdehyde + Pyruvate
R01652[c]		non enzymatic reaction (spontaneous)		[c] : C04236 --> C00233 + C00011	[c] : (2S)-2-Isopropyl-3-oxosuccinate = 4-Methyl-2-oxopentanoate + CO2
R01655[c]	AT3G12290	tetrahydrofolate dehydrogenase/cyclohydrolase, putative	3.5.4.9	[c] : C00445 + C00001 <==> C00234 + C00080	[c] : 5,10-Methenyltetrahydrofolate + H2O = 10-Formyltetrahydrofolate + H+
R01658[c]	AT2G23800 or AT4G36810	Geranylgeranyl pyrophosphate synthetase 2 or Geranylgeranyl pyrophosphate synthetase 1	2.5.1.1	[c] : C00235 + C00129 --> C00013 + C00341	[c] : Dimethylallyl diphosphate + Isopentenyl diphosphate = Pyrophosphate + Geranyl diphosphate
R01663[c]	AT3G48540	cytidine/deoxycytidylate deaminase family protein	3.5.4.12	[c] : C00239 + C00001 --> C00365 + C00014	[c] : dCMP + H2O = dUMP + NH3
R01664[c]	AT1G72880 and AT4G14930	acid phosphatase survival protein SurE, putative	3.1.3.5	[c] : C00239 + C00001 --> C00881 + C00009	[c] : dCMP + H2O = Deoxycytidine + Orthophosphate
R01665[c]	AT5G26667	uridylate kinase , uridine monophosphate kinase , UMP kinase (PYR6)	2.7.4.14	[c] : C00002 + C00239 --> C00008 + C00705	[c] : ATP + dCMP = ADP + dCDP
R01666[c]				[c] : C00002 + C00881 --> C00008 + C00239	[c] : ATP + Deoxycytidine = ADP + dCMP
R01676[c]		guanine deaminase	3.5.4.3	[c] : C00242 + C00001 --> C00385 + C00014	[c] : Guanine + H2O = Xanthine + NH3
R01677[c]		Guanosine ribohydrolase	3.2.2.1	[c] : C00387 + C00001 --> C00242 + C00121	[c] : Guanosine + H2O = Guanine + D-Ribose
R01678[c]		glycosyl hydrolase family 35 protein	3.2.1.108	[c] : C00243 + C00001 --> C00267 + C00124	[c] : Lactose + H2O = alpha-D-Glucose + D-Galactose
R01679[c]	AT3G52840 or AT3G54440	Beta-galactosidase 2 or glycoside hydrolase family 2 protein	3.2.1.23	[c] : C00243 + C00009 --> C05396 + C00001	[c] : Lactose + Orthophosphate = Lactose 6-phosphate + H2O
R01682[c]		glutamate decarboxylase 2 (GAD 2)	4.1.1.29	[c] : C00506 --> C00245 + C00011	[c] : L-Cysteate = Taurine + CO2
R01687[c]	AT4G39640	gamma-glutamyltranspeptidase family protein	2.3.2.2	[c] : C03193 + C00245 --> C00012 + C05844	[c] : (5-L-Glutamyl)-peptide + Taurine = Peptide + 5-L-Glutamyl-taurine
R01698[c]	AT1G48030	Dihydrolipoamide:NAD+ oxidoreductase	1.8.1.4	[c]: 1 C00579 + 1 C00003 <==> 1 C00248 + 1 C00004 + 1 C00008	[c]:Dihydrolipoamide + NAD+ <==> Lipoamide + NADH + H+
R01701[c]	(AT1G21400 and AT1G55510 and AT3G13450 and AT5G09300) or AT5G34780	3-methyl-2-oxobutanoate dehydrogenase or dehydrogenase E1 component family protein	1.2.4.4	[c] : C00141 + C00248 --> C04424 + C00011	[c] : 3-Methyl-2-oxobutanoic acid + Lipoamide = S-(2-Methylpropanoyl)-dihydrolipoamide + CO2
R01702[c]	(AT1G21400 and AT1G55510 and AT3G13450 and AT5G09300) or AT5G34780	3-methyl-2-oxobutanoate dehydrogenase or dehydrogenase E1 component family protein	1.2.4.4	[c] : C00233 + C00248 --> C05119 + C00011	[c] : 4-Methyl-2-oxopentanoate + Lipoamide = S-(3-Methylbutanoyl)-dihydrolipoamide + CO2
R01706[c]		Oleoyl-[acyl-carrier-protein] hydrolase	2.3.1.85	[c] : C05764 + C00001 <==> C00229 + C00249	[c] : Hexadecanoyl-[acp] + H2O = Acyl-carrier protein + Hexadecanoic acid
R01706[p]		Oleoyl-[acyl-carrier-protein] hydrolase	2.3.1.85	[p] : C05764 + C00001 <==> C00229 + C00249	[p] : Hexadecanoyl-[acp] + H2O = Acyl-carrier protein + Hexadecanoic acid
R01714[c]	AT1G48850	chorismate synthase, putative / 5-enolpyruvylshikimate-3-phosphate phospholyase, putative	4.2.3.5	[c] : C01269 --> C00251 + C00009	[c] : 5-O-(1-Carboxyvinyl)-3-phosphoshikimate = Chorismate + Orthophosphate
R01715[c]	AT1G69370 and AT3G29200 and AT5G10870	chorismate mutase	5.4.99.5	[c] : C00251 <==> C00254	[c] : Chorismate = Prephenate
R01716[c]	AT2G28880	aminodeoxychorismate synthase	2.6.1.85	[c] : C00251 + C00064 --> C11355 + C00025	[c] : Chorismate + L-Glutamine = 4-Amino-4-deoxychorismate + L-Glutamate
R01717[c]	AT1G74710 and AT1G18870	isochorismate synthase 1 (ICS1) / isochorismate mutase	5.4.4.2	[c] : C00251 <==> C00885	[c] : Chorismate = Isochorismate
R01719[c]	AT1G03190 or (AT1G08840 and AT1G27880) or (AT1G10930 and AT1G20960 and AT2G01440 and AT3G53110 and AT5G41360) or AT1G31360 or AT1G35530 or AT1G67440 or AT1G79890 or AT2G13370 or AT2G33730 or AT3G19210 or AT5G51280 or AT5G61140 or AT5G67630	DNA repair helicase UVH6 or ATP-dependent DNA helicase or ATP-dependent helicase or ATP-dependent helicase/ protein binding or DEAD/DEAH box helicase, putative or GTP binding / GTPase or helicase-related or ATP binding / DNA binding / chromatin binding / helicase or DEAD box RNA helicase, putative or ATP binding / DNA binding / helicase or DEAD-box protein abstrakt, putative or DEAD box RNA helic…	3.6.1.-	[c] : C00252 + C00002 + C00001 --> C00252 + C00009 + C00008	[c] : Isomaltose + ATP + H2O = Isomaltose + Orthophosphate + ADP
R01724[c]	AT2G23420	nicotinate phosphoribosyltransferase family protein , NAPRTase family protein	2.4.2.11	[c] : C01185 + C00013 <==> C00253 + C00119	[c] : Nicotinate D-ribonucleotide + Pyrophosphate = Nicotinate + 5-Phospho-alpha-D-ribose 1-diphosphate
R01728[c]		Prephenate:NAD+ oxidoreductase(decarboxylating)	1.3.1.43	[c] : C00254 + C00003 --> C01179 + C00011 + C00004 + C00080	[c] : Prephenate + NAD+ = 3-(4-Hydroxyphenyl)pyruvate + CO2 + NADH + H+
R01736[c]		hydroxyacylglutathione hydrolase, mitochondrial / glyoxalase II (GLX2-1)	3.1.2.6	[c] : C03451 + C00001 --> C00051 + C00256	[c] : (R)-S-Lactoylglutathione + H2O = Glutathione + (R)-Lactate
R01737[c]	AT2G16790	shikimate kinase family protein	2.7.1.12	[c] : C00002 + C00257 --> C00008 + C00345	[c] : ATP + D-Gluconic acid = ADP + 6-Phospho-D-gluconate
R01752[c]	AT1G54100	Aldehyde dehydrogenase family 7 member B4	1.2.1.3	[c] : C00577 + C00003 + C00001 <==> C00258 + C00004 + C00080	[c] : D-Glyceraldehyde + NAD+ + H2O = D-Glycerate + NADH + H+
R01767[c]	AT1G73050	Mandelonitrile benzaldehyde-lyase (cyanide-forming)	4.1.2.10	[c]:C00561 <=> C00177 + C00261	[c]: Mandelonitrile <=> Cyanide + Benzaldehyde
R01768[c]	AT4G34890	xanthine dehydrogenase, putative	1.17.3.2	[c] : C00385 + C00004 --> C00262 + C00003 + C00001	[c] : Xanthine + NADH = Hypoxanthine + NAD+ + H2O
R01769[c]	AT4G34890	xanthine dehydrogenase, putative	1.17.3.2	[c] : C00262 + C00007 + C00001 --> C00385 + C00027	[c] : Hypoxanthine + Oxygen + H2O = Xanthine + H2O2
R01770[c]		Inosine ribohydrolase	3.2.2.1	[c] : C00294 + C00001 --> C00262 + C00121	[c] : Inosine + H2O = Hypoxanthine + D-Ribose
R01771[c]	AT2G17265	homoserine kinase (HSK)	2.7.1.39	[c] : C00002 + C00263 --> C00008 + C01102	[c] : ATP + L-Homoserine = ADP + O-Phospho-L-homoserine
R01773[c]	AT1G31230	aspartate kinase/ homoserine dehydrogenase	1.1.1.3	[c] : C00263 + C00003 <==> C00441 + C00004 + C00080	[c] : L-Homoserine + NAD+ = L-Aspartate 4-semialdehyde + NADH + H+
R01775[c]	AT1G31230	aspartate kinase/ homoserine dehydrogenase	1.1.1.3	[c] : C00263 + C00006 <==> C00441 + C00005 + C00080	[c] : L-Homoserine + NADP+ = L-Aspartate 4-semialdehyde + NADPH + H+
R01777[c]		homoserine O-succinyltransferase	2.3.1.46	[c] : C00091 + C00263 --> C00010 + C01118	[c] : Succinyl-CoA + L-Homoserine = CoA + O-Succinyl-L-homoserine
R01786[c]	(AT1G47840 and AT4G29130) or AT2G19860 or AT4G37840	Hexokinase-like 1 protein or Hexokinase-2 or Probable hexokinase-like 2 protein	2.7.1.1	[c] : C00002 + C00267 --> C00008 + C00668	[c] : ATP + alpha-D-Glucose = ADP + alpha-D-Glucose 6-phosphate
R01788[c]		alpha-D-Glucose 6-phosphate phosphohydrolase	3.1.3.9	[c] : C00668 + C00001 --> C00267 + C00009	[c] : alpha-D-Glucose 6-phosphate + H2O = alpha-D-Glucose + Orthophosphate
R01788[p]		alpha-D-Glucose 6-phosphate phosphohydrolase	3.1.3.9	[p] : C00668 + C00001 --> C00267 + C00009	[p] : alpha-D-Glucose 6-phosphate + H2O = alpha-D-Glucose + Orthophosphate
R01791[c]		glucoamylase or isomaltase	3.2.1.10	[c] : C00721 + C00001 --> (2) C00267	[c] : Dextrin + H2O = 2 alpha-D-Glucose
R01799[c]	AT1G62430 and AT4G26770	Phosphatidate cytidylyltransferase	2.7.7.41	[c] : C00063 + C00416 --> C00013 + C00269	[c] : CTP + Phosphatidate = Pyrophosphate + CDP-diacylglycerol
R01801[c]	AT2G39290 and AT3G55030	CDP-alcohol phosphatidyltransferase	2.7.8.5	[c] : C00269 + C00093 --> C00055 + C03892	[c] : CDP-diacylglycerol + sn-Glycerol 3-phosphate = CMP + Phosphatidylglycerophosphate
R01802[c]	AT1G68000 or AT4G38570	CDP-diacylglycerol-inositol 3-phosphatidyltransferase or probable CDP-diacylglycerol-inositol 3-phosphatidyltransferase 2	2.7.8.11	[c] : C00269 + C00137 --> C00055 + C01194	[c] : CDP-diacylglycerol + myo-Inositol = CMP + 1-Phosphatidyl-D-myo-inositol
R01818[c]	AT2G45790	eukaryotic phosphomannomutase family protein	5.4.2.8	[c] : C00275 <==> C00636	[c] : D-Mannose 6-phosphate = D-Mannose 1-phosphate
R01819[c]	AT1G67070 and AT3G02570	mannose-6-phosphate isomerase	5.3.1.8	[c] : C00275 <==> C05345	[c] : D-Mannose 6-phosphate = beta-D-Fructose 6-phosphate
R01826[c]	AT1G22410	Putative phospho-2-dehydro-3-deoxyheptonate aldolase 1	2.5.1.54	[c] : C00074 + C00279 + C00001 --> C04691 + C00009	[c] : Phosphoenolpyruvate + D-Erythrose 4-phosphate + H2O = 2-Dehydro-3-deoxy-D-arabino-heptonate 7-phosphate + Orthophosphate
R01827[c]				[c] : C05382 + C00118 <==> C00279 + C05345	[c] : D-Sedoheptulose 7-phosphate + (2R)-2-Hydroxy-3-(phosphonooxy)-propanal = D-Erythrose 4-phosphate + beta-D-Fructose 6-phosphate
R01827[p]	AT1G12230 and AT5G13420	transaldolase, putative	2.2.1.2	[p] : C05382 + C00118 <==> C00279 + C05345	[p] : D-Sedoheptulose 7-phosphate + (2R)-2-Hydroxy-3-(phosphonooxy)-propanal = D-Erythrose 4-phosphate + beta-D-Fructose 6-phosphate
R01829[c]	(AT2G36460 and AT4G26520 and AT4G26530 and AT5G03690) or AT3G52930,	Fructose-bisphosphate aldolase or fructose-bisphosphate aldolase, putative	4.1.2.13	[c] : C00111 + C00279 --> C00447	[c] : Glycerone phosphate + D-Erythrose 4-phosphate = Sedoheptulose 1,7-bisphosphate
R01829[p]	AT2G01140 or AT2G21330 or (AT2G36460 and AT4G26520 and AT4G26530 and AT5G03690) or AT3G52930 or AT4G38970	Probable fructose-bisphosphate aldolase 3, chloroplastic or Probable fructose-bisphosphate aldolase 1, chloroplastic or fructose-bisphosphate aldolase, putative or Probable fructose-bisphosphate aldolase 2, chloroplastic	4.1.2.13	[p] : C00111 + C00279 --> C00447	[p] : Glycerone phosphate + D-Erythrose 4-phosphate = Sedoheptulose 1,7-bisphosphate
R01830[c]	AT3G60750	transketolase, putative	2.2.1.1	[c] : C05345 + C00118 <==> C00279 + C00231	[c] : beta-D-Fructose 6-phosphate + (2R)-2-Hydroxy-3-(phosphonooxy)-propanal = D-Erythrose 4-phosphate + D-Xylulose 5-phosphate
R01830[p]	AT2G45290 and AT3G60750	transketolase, putative	2.2.1.1	[p] : C05345 + C00118 <==> C00279 + C00231	[p] : beta-D-Fructose 6-phosphate + (2R)-2-Hydroxy-3-(phosphonooxy)-propanal = D-Erythrose 4-phosphate + D-Xylulose 5-phosphate
R01843[c]	AT2G22480	ATP:Sedoheptulose 7-phosphate 1-phosphotransferase	2.7.1.11	[c]: 1 C00002 + 1 C05382 <==> 1 C00008 + 1 C00447 + 2 C00008	[c]:ATP + Sedoheptulose 7-phosphate <==> ADP + Sedoheptulose 1,7-bisphosphate
R01845[c]	AT1G43670	Fructose-1,6-bisphosphatase, cytosolic	3.1.3.11	[c] : C00447 + C00001 --> C00281 + C00009	[c] : Sedoheptulose 1,7-bisphosphate + H2O = Sedoheptulose 7-phosphate + Orthophosphate
R01845[p]	AT3G54050	Fructose-1,6-bisphosphatase, chloroplastic	3.1.3.11	[p] : C00447 + C00001 --> C00281 + C00009	[p] : Sedoheptulose 1,7-bisphosphate + H2O = Sedoheptulose 7-phosphate + Orthophosphate
R01855[c]	AT4G13720	inosine triphosphate pyrophosphatase, putative, HAM1 family protein	3.6.1.19	[c] : C00286 + C00001 --> C00362 + C00013	[c] : dGTP + H2O = dGMP + Pyrophosphate
R01857[c]	AT5G63310	Nucleoside diphosphate kinase II	2.7.4.6	[c] : C00002 + C00361 <==> C00008 + C00286	[c] : ATP + dGDP = ADP + dGTP
R01858[c]	(AT1G32440 and AT3G04050 and AT3G25960 and AT3G52990 and AT3G55650 and AT3G55810 and AT5G08570 and AT5G52920 and AT5G56350 and AT5G63680) or AT3G49160 or AT4G26390	Pyruvate kinase or Pyruvate kinase-like protein or Probable pyruvate kinase, cytosolic isozyme	2.7.1.40	[c] : C00361 + C00074 --> C00286 + C00022	[c] : dGDP + Phosphoenolpyruvate = dGTP + Pyruvate
R01863[c]		inosine:orthophosphate ribosyltransferase	2.4.2.1	[c] : C00294 + C00009 <==> C00262 + C00620	[c] : Inosine + Orthophosphate = Hypoxanthine + alpha-D-Ribose 1-phosphate
R01867[c]		dihydroorotate dehydrogenase precursor (dihydroorotate oxidase) (sp|P32746)	1.3.99.11	[c] : C00337 + C00007 <==> C00295 + C00027	[c] : (S)-Dihydroorotate + Oxygen = Orotate + H2O2
R01870[c]	AT3G54470	uridine 5'-monophosphate synthase / UMP synthase (PYRE-F) (UMPS)	4.1.1.23	[c] : C01103 + C00013 <==> C00295 + C00119	[c] : Orotidine 5'-phosphate + Pyrophosphate = Orotate + 5-Phospho-alpha-D-ribose 1-diphosphate
R01876[c]				[c] : C00299 + C00009 <==> C00106 + C00620	[c] : Uridine + Orthophosphate = Uracil + alpha-D-Ribose 1-phosphate
R01878[c]	AT2G19570	cytidine deaminase (CDD) / cytidine aminohydrolase	3.5.4.5	[c] : C00475 + C00001 --> C00299 + C00014	[c] : Cytidine + H2O = Uridine + NH3
R01880[c]				[c] : C00286 + C00299 --> C00361 + C00105	[c] : dGTP + Uridine = dGDP + UMP
R01887[c]	AT3G44300 or AT3G44320 or AT5G22300	Nitrilase 2 or Nitrilase 3 or Bifunctional nitrilase/nitrile hydratase NIT4	3.5.5.1	[c] : C05715 + (2) C00001 --> C00302 + C00014	[c] : gamma-Amino-gamma-cyanobutanoate + 2 H2O = Glutamate + NH3
R01890[c]	AT2G32260	CTP:choline-phosphate cytidylyltransferase	2.7.7.15	[c] : C00063 + C00588 --> C00013 + C00307	[c] : CTP + Choline phosphate = Pyrophosphate + CDP-choline
R01900[x]	AT4G35830	Aconitate hydratase 1	4.2.1.3	[x] : C00417 + C00001 <==> C00311	[x] : cis-Aconitate + H2O = Isocitrate
R01909[c]	AT5G37850	pfkB type carbohydrate kinase protein family	2.7.1.35	[c] : C00002 + C00314 --> C00008 + C00627	[c] : ATP + Pyridoxine = ADP + Pyridoxine phosphate
R01920[c]	AT1G23820 or AT1G70310	Spermidine synthase 1 or Spermidine synthase 2	2.5.1.16	[c] : C01137 + C00134 --> C00170 + C00315	[c] : S-Adenosylmethioninamine + Putrescine = 5'-Methylthioadenosine + Spermidine
R01933[c]	AT3G16950 or AT4G16155 or AT4G26910 or AT5G55070	Dihydrolipoyl dehydrogenase or Dihydrolipoyl dehydrogenase or Putative dihydrolipoamide succinyltransferase or 2-oxoacid dehydrogenase family protein	1.8.1.4	[c] : C00322 + C00010 + C00003 --> C00527 + C00011 + C00004 + C00080	[c] : 2-Oxoadipate + CoA + NAD+ = Glutaryl-CoA + CO2 + NADH + H+
R01940[c]	AT3G55410 and AT5G65750	2-oxoglutarate dehydrogenase E1 component, putative	1.2.4.2	[c] : C00322 + C00248 --> C06157 + C00011	[c] : 2-Oxoadipate + Lipoamide = S-Glutaryldihydrolipoamide + CO2
R01941[c]	AT1G15950	Cinnamoyl CoA reductase 1	1.2.1.44	[c] : C10945 + C00010 + C00006 <==> C00323 + C00005 + C00080	[c] : Caffeic aldehyde + CoA + NADP+ = Caffeoyl-CoA + NADPH + H+
R01942[c]	AT1G24735 and AT4G34050	caffeoyl-CoA 3-O-methyltransferase, putative	2.1.1.104	[c] : C00019 + C00323 --> C00021 + C00406	[c] : S-Adenosyl-L-methionine + Caffeoyl-CoA = S-Adenosyl-L-homocysteine + Feruloyl-CoA
R01943[c]	AT1G20480 or AT1G51680 or AT1G62940 or AT1G65060 or AT3G21230 or AT3G21240 or AT4G05160	4-coumarate--CoA ligase family protein or 4-coumarate--CoA ligase 1or 4-coumarate--CoA ligase-like 1 or 4-coumarate--CoA ligase 3 or 4-coumarate--CoA ligase 4 or 4-coumarate--CoA ligase 2 or 4-coumarate--CoA ligase-like 7	6.2.1.12	[c] : C00002 + C01197 + C00010 --> C00020 + C00013 + C00323	[c] : ATP + 3,4-Dihydroxy-trans-cinnamate + CoA = AMP + Pyrophosphate + Caffeoyl-CoA
R01954[c]	AT4G24830	arginosuccinate synthase family	6.3.4.5	[c] : C00002 + C00327 + C00049 <==> C00020 + C00013 + C03406	[c] : ATP + L-Citrulline + L-Aspartate = AMP + Pyrophosphate + N-(L-Arginino)succinate
R01961[c]		hexokinase, putative	2.7.1.8	[c] : C00002 + C00329 --> C00008 + C00352	[c] : ATP + D-Glucosamine = ADP + D-Glucosamine 6-phosphate
R01966[c]	AT3G60120 or AT5G24540 or AT5G24550	glycosyl hydrolase family 1 protein or Beta-glucosidase or glycosyl hydrolase family 1 protein	3.2.1.-	[c] : C00329 + C06023 --> C06023 + C00001	[c] : D-Glucosamine + D-Glucosaminide = D-Glucosaminide + H2O
R01967[c]		deoxyguanosine kinase	2.7.1.113	[c] : C00002 + C00330 --> C00008 + C00362	[c] : ATP + Deoxyguanosine = ADP + dGMP
R01968[c]	AT1G72880 and AT4G14930	acid phosphatase survival protein SurE, putative	3.1.3.5	[c] : C00362 + C00001 <==> C00330 + C00009	[c] : dGMP + H2O = Deoxyguanosine + Orthophosphate
R01969[c]		purine-nucleoside phosphorylase	2.4.2.1	[c] : C00330 + C00009 <==> C00242 + C00672	[c] : Deoxyguanosine + Orthophosphate = Guanine + 2-Deoxy-D-ribose 1-phosphate
R01975[x]	AT3G06860 and AT4G29010	enoyl-CoA hydratase	4.2.1.17	[x] : C01144 + C00003 <==> C00332 + C00004	[x] : (S)-3-Hydroxybutanoyl-CoA + NAD+ = Acetoacetyl-CoA + NADH
R01976[c]	AT3G15290	3-hydroxybutyryl-CoA dehydrogenase, putative	1.1.1.157	[c] : C01144 + C00006 <==> C00332 + C00005 + C00080	[c] : (S)-3-Hydroxybutanoyl-CoA + NADP+ = Acetoacetyl-CoA + NADPH + H+
R01978[c]	AT4G11820	hydroxymethylglutaryl-CoA synthase / HMG-CoA synthase / 3-hydroxy-3-methylglutaryl coenzyme A synthase	2.3.3.10	[c] : C00356 + C00010 <==> C00024 + C00001 + C00332	[c] : (S)-3-Hydroxy-3-methylglutaryl-CoA + CoA = Acetyl-CoA + H2O + Acetoacetyl-CoA
R01986[c]	AT1G54100	Aldehyde dehydrogenase family 7 member B4	1.2.1.3	[c] : C00555 + C00006 + C00001 --> C00334 + C00005	[c] : 4-Aminobutanal + NADP+ + H2O = 4-Aminobutanoate + NADPH
R01993[c]	AT4G04955	amidohydrolase family protein	3.5.2.3	[c] : C00337 + C00001 <==> C00438	[c] : (S)-Dihydroorotate + H2O = N-Carbamoyl-L-aspartate
R02003[c]	AT2G23800	Geranylgeranyl pyrophosphate synthetase 2	2.5.1.10	[c] : C00341 + C00129 --> C00013 + C00448	[c] : Geranyl diphosphate + Isopentenyl diphosphate = Pyrophosphate + trans,trans-Farnesyl diphosphate
R02006[c]	AT3G25830	myrcene/ocimene synthase, putative	4.2.3.11	[c] : C00341 + C00001 --> C02462 + C00013	[c] : Geranyl diphosphate + H2O = Sabinene hydrate + Pyrophosphate
R02009[c]	AT2G24210	geranyldiphosphate diphosphate-lyase (myrcene-forming)	4.2.3.15	[c]:C00341 <=> C06074 + C00013	[c]: Geranyl diphosphate <=> Myrcene + Diphosphate
R02010[c]	AT3G25820	geranyl-diphosphate diphosphate-lyase (cyclizing,	4.2.3.-	[c]:C00341 <=> C06075 + C00013	[c]: Geranyl diphosphate <=> Terpinolene + Diphosphate
R02011[c]	AT3G25820	geranyl-diphosphate diphosphate-lyase (cyclizing, Comphene-forming)	4.2.3.-	[c]:C00341 <=> C06076 + C00013	[c]: Geranyl diphosphate <=> Comphene + Diphosphate
R02016[c]	AT4G35460	thioredoxin reductase 2 / NADPH-dependent thioredoxin reductase 2 (NTR2)	1.8.1.9	[c] : C00343 + C00005 + C00080 --> C00342 + C00006	[c] : Oxidized thioredoxin + NADPH + H+ = Thioredoxin + NADP+
R02017[c]	AT2G21790 and AT3G23580 and AT3G27060	Ribonucleoside-diphosphate reductase large subunit and Ribonucleoside-diphosphate reductase small chain A and Ribonucleoside-diphosphate reductase small chain C	1.17.4.1	[c] : C00342 + C00008 --> C00206 + C00343 + C00001	[c] : Thioredoxin + ADP = dADP + Oxidized thioredoxin + H2O
R02018[c]	AT2G21790 and AT3G23580 and AT3G27060	Ribonucleoside-diphosphate reductase large subunit and Ribonucleoside-diphosphate reductase small chain A and Ribonucleoside-diphosphate reductase small chain C	1.17.4.1	[c] : C00342 + C00015 --> C01346 + C00343 + C00001	[c] : Thioredoxin + UDP = dUDP + Oxidized thioredoxin + H2O
R02019[c]	AT2G21790 and AT3G23580 and AT3G27060	Ribonucleoside-diphosphate reductase large subunit and Ribonucleoside-diphosphate reductase small chain A and Ribonucleoside-diphosphate reductase small chain C	1.17.4.1	[c] : C00035 + C00342 --> C00361 + C00343 + C00001	[c] : GDP + Thioredoxin = dGDP + Oxidized thioredoxin + H2O
R02021[c]		phosphoadenosine phosphosulfate reductase	1.8.4.8	[c] : C00342 + C00053 --> C00343 + C00094 + C00054	[c] : Thioredoxin + 3'-Phosphoadenylyl sulfate = Oxidized thioredoxin + Sulfite + Adenosine 3',5'-bisphosphate
R02024[c]	AT2G21790 and AT3G23580 and AT3G27060	Ribonucleoside-diphosphate reductase large subunit and Ribonucleoside-diphosphate reductase small chain A and Ribonucleoside-diphosphate reductase small chain C	1.17.4.1	[c] : C00342 + C00112 --> C00705 + C00343 + C00001	[c] : Thioredoxin + CDP = dCDP + Oxidized thioredoxin + H2O
R02026[c]	AT3G01120	cystathionine gamma-synthase, chloroplast / O-succinylhomoserine (Thiol)-lyase (CGS)	2.5.1.48	[c] : C01077 + C00320 + C00342 + C00080 <==> C00155 + C00094 + C00343 + C00033	[c] : O-Acetyl-L-homoserine + Thiosulfate + Thioredoxin + H+ = L-Homocysteine + Sulfite + Oxidized thioredoxin + Acetate
R02027[c]	AT1G07230	Phosphatidylglycerol cholinephosphohydrolase	3.1.4.3	[c]: C00344 + C00001 <==> C00641 + C00093	[c]:Phosphatidylglycerol + H2O <==> 1,2-Diacyl-sn-glycerol + sn-Glycerol 3-phosphate
R02029[c]		Phosphatidylglycerophosphate phosphohydrolase	3.1.3.27	[c] : C03892 + C00001 <==> C00344 + C00009	[c] : Phosphatidylglycerophosphate + H2O = Phosphatidylglycerol + Orthophosphate
R02035[c]	AT1G13700 or AT3G49360 or AT5G24410 or AT5G24420	Probable 6-phosphogluconolactonase 1 or Probable 6-phosphogluconolactonase 2 or Probable 6-phosphogluconolactonase 4 or Probable 6-phosphogluconolactonase 3	3.1.1.31	[c] : C01236 + C00001 <==> C00345	[c] : D-Glucono-1,5-lactone 6-phosphate + H2O = 6-Phospho-D-gluconate
R02035[p]	AT1G13700 or AT3G49360 or AT5G24400	Probable 6-phosphogluconolactonase 1 or Probable 6-phosphogluconolactonase 2 or Probable 6-phosphogluconolactonase 5, chloroplastic	3.1.1.31	[p] : C01236 + C00001 <==> C00345	[p] : D-Glucono-1,5-lactone 6-phosphate + H2O = 6-Phospho-D-gluconate
R02037[c]		phosphoethanolamine N-methyltransferase 2, putative (NMT2)	2.1.1.103	[c] : C00019 + C00346 --> C00021 + C01210	[c] : S-Adenosyl-L-methionine + Ethanolamine phosphate = S-Adenosyl-L-homocysteine + N-Methylethanolamine phosphate
R02038[c]	AT2G38670	ethanolamine-phosphate cytidylyltransferase, putative / phosphorylethanolamine transferase, putative / CTP:phosphoethanolamine cytidylyltransferase, putative	2.7.7.14	[c] : C00063 + C00346 --> C00013 + C00570	[c] : CTP + Ethanolamine phosphate = Pyrophosphate + CDP-ethanolamine
R02051[c]	AT1G55180 and AT2G42010 and AT3G05630 and AT3G15730 and AT4G11840 and AT4G11850 and AT5G25370	Phospholipase D epsilon and Phospholipase D beta 1 and Phospholipase D p2 and Phospholipase D alpha 1and Phospholipase D gamma 3 and Phospholipase D gamma 1 and Phospholipase D zeta	3.1.4.4	[c] : C00350 + C00001 --> C00189 + C00416	[c] : Phosphatidylethanolamine + H2O = Ethanolamine + Phosphatidate
R02055[c]	AT4G16700	phosphatidylserine decarboxylase	4.1.1.65	[c] : C02737 --> C00350 + C00011	[c] : Phosphatidylserine = Phosphatidylethanolamine + CO2
R02057[c]	AT1G13560	aminoalcoholphosphotransferase (AAPT1)	2.7.8.1	[c] : C00570 + C00641 --> C00055 + C00350	[c] : CDP-ethanolamine + 1,2-Diacyl-sn-glycerol = CMP + Phosphatidylethanolamine
R02058[c]	AT5G15770	GCN5-related N-acetyltransferase (GNAT) family	2.3.1.4	[c] : C00024 + C00352 <==> C00010 + C00357	[c] : Acetyl-CoA + D-Glucosamine 6-phosphate = CoA + N-Acetyl-D-glucosamine 6-phosphate
R02061[c]	AT2G23800	Geranylgeranyl pyrophosphate synthetase 2	2.5.1.29	[c] : C00448 + C00129 --> C00013 + C00353	[c] : trans,trans-Farnesyl diphosphate + Isopentenyl diphosphate = Pyrophosphate + Geranylgeranyl diphosphate
R02063[c]	AT1G74470	geranylgeranyl reductase	1.3.1.-	[c] : C00353 + (3) C00080 + (3) C00005 --> C05427 + (3) C00006	[c] : Geranylgeranyl diphosphate + 3 H+ + 3 NADPH = Phytyl diphosphate + 3 NADP+
R02065[c]	AT5G17230	Geranylgeranyl-diphosphate:geranylgeranyl-diphosphate geranylgeranyltransferase	2.5.1.32	[c]: 2 C00353 <==> 1 C00013 + 1 C03427	[c]:2 Geranylgeranyl diphosphate <==> Diphosphate + Prephytoene diphosphate
R02068[c]	AT4G02780	copalyl diphosphate synthase / CPS / ent-kaurene synthetase A (GA1)	5.5.1.13	[c] : C00353 --> C06089	[c] : Geranylgeranyl diphosphate = ent-Copalyl diphosphate
R02073[c]	[(AT1G12000 and AT4G04040) and AT1G76550] or AT1G20950	(pyrophosphate--fructose-6-phosphate 1-phosphotransferase beta subunit and pyrophosphate--fructose-6-phosphate 1-phosphotransferase alpha subunit, putative or putative) or pyrophosphate--fructose-6-phosphate 1-phosphotransferase-related	2.7.1.90	[c] : C00013 + C05345 <==> C00009 + C05378	[c] : Pyrophosphate + beta-D-Fructose 6-phosphate = Orthophosphate + beta-D-Fructose 1,6-bisphosphate
R02080[c]	AT2G20340	tyrosine decarboxylase, putative	4.1.1.28	[c] : C00355 --> C03758 + C00011	[c] : 3,4-Dihydroxy-L-phenylalanine = 4-(2-Aminoethyl)-1,2-benzenediol + CO2
R02082[c]	AT1G76490 or AT2G17370	3-hydroxy-3-methylglutaryl-coenzyme A reductase 1or 3-hydroxy-3-methylglutaryl-coenzyme A reductase 2	1.1.1.34	[c] : C00356 + (2) C00005 + (2) C00080 --> C00418 + C00010 + (2) C00006	[c] : (S)-3-Hydroxy-3-methylglutaryl-CoA + 2 NADPH + 2 H+ = (R)-Mevalonate + CoA + 2 NADP+
R02086[c]	AT5G18070	N-acetylglucosamine-phosphate mutase	5.4.2.3	[c] : C00357 <==> C04256	[c] : N-Acetyl-D-glucosamine 6-phosphate = N-Acetyl-D-glucosamine 1-phosphate
R02088[c]	AT1G72880 and AT4G14930	acid phosphatase survival protein SurE, putative	3.1.3.5	[c] : C00360 + C00001 <==> C00559 + C00009	[c] : dAMP + H2O = Deoxyadenosine + Orthophosphate
R02090[c]		guanylate kinase, putative	2.7.4.12	[c] : C00002 + C00362 <==> C00008 + C00361	[c] : ATP + dGMP = ADP + dGDP
R02091[c]				[c] : C00286 + C00475 --> C00361 + C00055	[c] : dGTP + Cytidine = dGDP + CMP
R02092[c]				[c] : C00363 + C00001 --> C00364 + C00009	[c] : dTDP + H2O = dTMP + Orthophosphate
R02093[c]	AT4G23900 or AT5G63310	nucleoside diphosphate kinase 4 or nucleoside diphosphate kinase 2	2.7.4.6	[c] : C00002 + C00363 <==> C00008 + C00459	[c] : ATP + dTDP = ADP + dTTP
R02094[c]		thymidylate kinase - like protein	2.7.4.12	[c] : C00002 + C00364 <==> C00008 + C00363	[c] : ATP + dTMP = ADP + dTDP
R02095[c]				[c] : C00459 + C00001 --> C00363 + C00009	[c] : dTTP + H2O = dTDP + Orthophosphate
R02096[c]				[c] : C00459 + C00475 --> C00363 + C00055	[c] : dTTP + Cytidine = dTDP + CMP
R02097[c]				[c] : C00459 + C00299 --> C00363 + C00105	[c] : dTTP + Uridine = dTDP + UMP
R02098[c]		thymidylate kinase - like protein	2.7.4.4	[c] : C00002 + C00365 <==> C00008 + C01346	[c] : ATP + dUMP = ADP + dUDP
R02099[c]	AT3G07800 and AT5G23070	thymidine kinase, putative	2.7.1.21	[c] : C00002 + C00526 --> C00008 + C00365	[c] : ATP + Deoxyuridine = ADP + dUMP
R02100[c]	AT4G13720	deoxyuridine 5'-triphosphate nucleotidohydrolase family	3.6.1.19	[c] : C00460 + C00001 --> C00365 + C00013	[c] : dUTP + H2O = dUMP + Pyrophosphate
R02101[c]	AT2G16370	bifunctional dihydrofolate reductase-thymidylate synthase 1 / DHFR-TS (THY-1)	1.5.1.3	[c] : C00365 + C00143 <==> C00415 + C00364	[c] : dUMP + 5,10-Methylenetetrahydrofolate = Dihydrofolate + dTMP
R02102[c]				[c] : C00365 + C00001 --> C00526 + C00009	[c] : dUMP + H2O = Deoxyuridine + Orthophosphate
R02103[c]	AT4G34890	xanthine dehydrogenase, putative	1.17.3.2	[c] : C00385 + C00003 + C00001 --> C00366 + C00004 + C00080	[c] : Xanthine + NAD+ + H2O = Urate + NADH + H+
R02106[c]	AT2G26230	uricase / urate oxidase / nodulin 35, putative	1.7.3.3	[c] : C00366 + C00007 + C00001 --> C11821 + C00027	[c] : Urate + Oxygen + H2O = 5-Hydroxyisourate + H2O2
R02107[c]	AT4G34890	xanthine dehydrogenase, putative	1.17.3.2	[c] : C00385 + C00001 + C00007 --> C00366 + C00027	[c] : Xanthine + H2O + Oxygen = Urate + H2O2
R02110[p]	AT2G36390 and AT5G03650	STARCH BRANCHING ENZYME 2.1 and STARCH BRANCHING ENZYME 2.2	2.4.1.18	[p] : (2) C00718 --> C00369	[p] :2 Amylose = Starch
R02111[p]	AT3G29320 or AT3G46970	glucan phosphorylase, putative or ALPHA-GLUCAN PHOSPHORYLASE 2	2.4.1.1	[p] : C00718 + C00009 --> C00103	[p] : Amylose + Orthophosphate = D-Glucose 1-phosphate
R02112N[p]	AT4G17090	[matodextrin has been excluded, C unbalanced]beta-amylase (BMY1) / 1,4-alpha-D-glucan maltohydrolase	3.2.1.2	[p] : C00369 --> C00208	[p] : Starch = Maltose
R02124[c]	AT1G22430 or AT1G22440 or AT5G42250 or AT5G43940	Alcohol dehydrogenase-like 1 or Alcohol dehydrogenase-like 2 or Alcohol dehydrogenase-like 7 or Alcohol dehydrogenase class-3	1.1.1.1	[c] : C00473 + C00003 <==> C00376 + C00004 + C00080	[c] : Retinol + NAD+ = Retinal + NADH + H+
R02142[c]		phosphoribosyltransferase family protein	2.4.2.22	[c] : C00655 + C00013 <==> C00385 + C00119	[c] : Xanthosine 5'-phosphate + Pyrophosphate = Xanthine + 5-Phospho-alpha-D-ribose 1-diphosphate
R02143[c]		Xanthosine ribohydrolase	3.2.2.1	[c] : C01762 + C00001 --> C00385 + C00121	[c] : Xanthosine + H2O = Xanthine + D-Ribose
R02147[c]		purine-nucleoside phosphorylase	2.4.2.1	[c] : C00387 + C00009 <==> C00242 + C00620	[c] : Guanosine + Orthophosphate = Guanine + alpha-D-Ribose 1-phosphate
R02150[c]		copper amine oxidase, putative	1.4.3.22	[c] : C00388 + C00007 + C00001 --> C05130 + C00014 + C00027	[c] : 1H-Imidazole-4-ethanamine + Oxygen + H2O = Imidazole-4-acetaldehyde + NH3 + H2O2
R02157[c]	AT5G54160	O-methyltransferase 1	2.1.1.76	[c] : C00019 + C00389 --> C00021 + C04443	[c] : S-Adenosyl-L-methionine + Quercetin = S-Adenosyl-L-homocysteine + 3',4',5,7-Tetrahydroxy-3-methoxyflavone
R02158[c]	AT5G17050	UDP-glucoronosyl/UDP-glucosyl transferase family protein	2.4.1.91	[c] : C00029 + C00389 --> C00015 + C05623	[c] : UDP-glucose + Quercetin = UDP + Quercetin 3-O-glucoside
R02160[c]	AT5G08640 and AT5G63590	Flavonol synthase/flavanone 3-hydroxylase	1.14.11.23	[c] : C01617 + C00026 + C00007 --> C00389 + C00042 + C00011 + C00001	[c] : Taxifolin + 2-Oxoglutarate + Oxygen = Quercetin + Succinate + CO2 + H2O
R02166[c]	(AT1G16700 and AT5G08530 and AT1G16700 and AT2G29990 and AT4G21490 and AT5G08530 and AT5G37510 and AT5G67590) or (AT1G49140 and AT2G47690 and AT3G03070 and AT3G18410 and AT3G62790 and AT5G52840 and AT1G49140 and AT2G47690 and AT3G03070 and AT3G18410 and AT3G62790 and AT5G52840) or (AT2G02050 and AT2G07751 and AT5G47890 and ARTHCP027 and (ARTHCP068 and ARTHMP026) and ARTHCP071 and (ARTHCP074 and A…	NADH dehydrogenase (ubiquinone) or NADH-ubiquinone oxidoreductase-related or (NADH-ubiquinone oxidoreductase B18 subunit, putative and NADH-ubiquinone oxidoreductase chain 3, putative and NADH-ubiquinone oxidoreductase B8 subunit, putative and NADH dehydrogenase subunit 3 and NADH dehydrogenase subunit 2 and NADH dehydrogenase subunit 5 and NADH dehydrogenase subunit 4 and NADH dehydrogenase subu…	1.6.5.3	[c] : C00390 <==> C00399 + (2) C00080	[c] : Ubiquinol = Ubiquinone + 2 H+
R02173[c]	(AT1G12000 and AT1G76550) or AT1G20950 or AT4G04040	(pyrophosphate--fructose-6-phosphate 1-phosphotransferase beta subunit, putative / pyrophosphate-dependent 6-phosphofructose-1-kinase, putative and pyrophosphate--fructose-6-phosphate 1-phosphotransferase alpha subunit, putative / pyrophosphate-dependent 6-phosphofructose-1-kinase, putative) or pyrophosphate--fructose-6-phosphate 1-phosphotransferase-related or diphosphate-fructose-6-phosphate 1 …	2.7.1.90	[c] : C00398 + C00001 + C00007 --> C00637 + C00014 + C00027	[c] : Tryptamine + H2O + Oxygen = Indole-3-acetaldehyde + NH3 + H2O2
R02175[c]	AT2G30920	hexaprenyldihydroxybenzoate methyltransferase	2.1.1.114	[c] : C05805 + C00019 --> C00399 + C00021	[c] : 2-Hexaprenyl-3-methyl-5-hydroxy-6-methoxy-1,4-benzoquinone + S-Adenosyl-L-methionine = Ubiquinone + S-Adenosyl-L-homocysteine
R02193[c]	AT1G15950 or AT1G80820	Cinnamoyl CoA reductase 1 or CINNAMOYL COA REDUCTASE	1.2.1.44	[c] : C00406 + C00005 + C00080 --> C02666 + C00010 + C00006	[c] : Feruloyl-CoA + NADPH + H+ = Coniferyl aldehyde + CoA + NADP+
R02194[c]	(AT1G20480 and AT1G62940) or AT1G51680 or AT1G65060 or AT3G21230 or AT3G21240 or AT4G05160	4-coumarate--CoA ligase family protein or 4-COUMARATE:COA LIGASE 1 or 4-coumarate:CoA ligase 3 or (4-COUMARATE:COA LIGASE 5 or 4-coumarate:CoA ligase 2 or 4-coumarate--CoA ligase, putative / 4-coumaroyl-CoA synthase, putative	6.2.1.12	[c] : C00002 + C01494 + C00010 --> C00020 + C00013 + C00406	[c] : ATP + Ferulate + CoA = AMP + Pyrophosphate + Feruloyl-CoA
R02198[c]				[c] : C00407 + C00026 --> C03465 + C00025	[c] : L-Isoleucine + 2-Oxoglutarate = 3-Methyl-2-oxopentanoate + L-Glutamate
R02199[c]	(AT1G10070 and AT5G57850) or AT1G50090 or AT1G50110 or AT3G19710 or AT3G49680	branched-chain-amino-acid transaminase/ catalytic or aminotransferase class IV family protein or branched-chain amino acid aminotransferase 6 or BRANCHED-CHAIN AMINOTRANSFERASE4 or BRANCHED-CHAIN AMINOTRANSFERASE 3	2.6.1.42	[c] : C00671 + C00025 --> C00407 + C00026	[c] : (S)-3-Methyl-2-oxopentanoic acid + L-Glutamate = L-Isoleucine + 2-Oxoglutarate
R02220[c]	AT1G15950 or AT1G80820	Cinnamoyl CoA reductase 1 or CINNAMOYL COA REDUCTASE	1.2.1.44	[c] : C00411 + C00005 --> C05610 + C00010 + C00006	[c] : Sinapoyl-CoA + NADPH = Sinapoyl aldehyde + CoA + NADP+
R02221[c]	(AT1G20480 and AT1G62940) or AT1G51680 or AT1G65060 or AT3G21230 or AT3G21240 or AT4G05160	4-coumarate--CoA ligase family protein or 4-COUMARATE:COA LIGASE 1 or 4-coumarate:CoA ligase 3 or (4-COUMARATE:COA LIGASE 5 or 4-coumarate:CoA ligase 2 or 4-coumarate--CoA ligase, putative / 4-coumaroyl-CoA synthase, putative	6.2.1.12	[c] : C00002 + C00482 + C00010 --> C00020 + C00013 + C00411	[c] : ATP + Sinapate + CoA = AMP + Pyrophosphate + Sinapoyl-CoA
R02235[c]	AT2G16370	bifunctional dihydrofolate reductase-thymidylate synthase 1 / DHFR-TS (THY-1)	1.5.1.3	[c] : C00415 + C00003 <==> C00504 + C00004 + C00080	[c] : Dihydrofolate + NAD+ = Folate + NADH + H+
R02236[c]	AT2G16370	bifunctional dihydrofolate reductase-thymidylate synthase 1 / DHFR-TS (THY-1)	1.5.1.3	[c] : C00415 + C00006 <==> C00504 + C00005 + C00080	[c] : Dihydrofolate + NADP+ = Folate + NADPH + H+
R02237[c]		folylpolyglutamate synthase (fpgs2)	6.3.2.12	[c] : C00002 + C00921 + C00025 --> C00008 + C00009 + C00415	[c] : ATP + Dihydropteroate + L-Glutamate = ADP + Orthophosphate + Dihydrofolate
R02239[c]		phosphatidate phosphatase	3.1.3.4	[c] : C00416 + C00001 <==> C00641 + C00009	[c] : Phosphatidate + H2O = 1,2-Diacyl-sn-glycerol + Orthophosphate
R02240[c]	AT5G07920	Diacylglycerol kinase 1	2.7.1.107	[c] : C00002 + C00641 --> C00008 + C00416	[c] : ATP + 1,2-Diacyl-sn-glycerol = ADP + Phosphatidate
R02241[c]	AT4G30580	phospholipid/glycerol acyltransferase family protein	2.3.1.51	[c] : C00681 + C00040 --> C00416 + C00010	[c] : 1-Acyl-sn-glycerol 3-phosphate + Acyl-CoA = Phosphatidate + CoA
R02245[c]	AT5G27450	mevalonate kinase	2.7.1.36	[c] : C00002 + C00418 --> C00008 + C01107	[c] : ATP + (R)-Mevalonate = ADP + (R)-5-Phosphomevalonate
R02253[c]	AT2G30490	trans-cinnamate 4-monooxygenase / cinnamic acid 4-hydroxylase (C4H) (CA4H) / cytochrome P450 73 (CYP73) (CYP73A5)	1.14.13.11	[c] : C00423 + C00007 + C00005 + C00080 --> C00811 + C00006 + C00001	[c] : trans-Cinnamate + Oxygen + NADPH + H+ = 4-Coumarate + NADP+ + H2O
R02255[c]	(AT1G20480 and AT1G62940) or AT1G51680 or AT1G65060 or AT3G21230 or AT3G21240 or AT4G05160	4-coumaroyl-CoA synthase family protein or 4-COUMARATE:COA LIGASE 1 or 4-coumarate:CoA ligase 3 or 4-COUMARATE:COA LIGASE 5 or (4-coumarate:CoA ligase 2 or 4-coumaroyl-CoA synthase, putative	6.2.1.12	[c] : C00002 + C00423 + C00010 --> C00020 + C00013 + C00540	[c] : ATP + trans-Cinnamate + CoA = AMP + Pyrophosphate + Cinnamoyl-CoA
R02261[c]	AT4G15440		4.1.2.-	[c]: 1 C03979 <==> 1 C00424 + 1 C00022	[c]:2-Dehydro-3-deoxy-L-rhamnonate <==> (S)-Lactaldehyde + Pyruvate
R02269[c]	AT5G12200	dihydropyrimidinase	3.5.2.2	[c] : C00429 + C00001 <==> C02642	[c] : 5,6-Dihydrouracil + H2O = 3-Ureidopropionate
R02272[c]	AT3G48730 or AT5G63570	Glutamate-1-semialdehyde 2,1-aminomutase 2 or Glutamate-1-semialdehyde 2,1-aminomutase 1	5.4.3.8	[c] : C03741 --> C00430	[c] : (S)-4-Amino-5-oxopentanoate = 5-Aminolevulinate
R02282[c]	AT2G37500	arginine biosynthesis protein ArgJ family	2.3.1.35	[c] : C00437 + C00025 <==> C00077 + C00624	[c] : N-Acetylornithine + L-Glutamate = L-Ornithine + N-Acetyl-L-glutamate
R02283[c]	AT1G80600	acetylornithine aminotransferase, mitochondrial, putative / acetylornithine transaminase, putative / AOTA, putative / ACOAT, putative	2.6.1.11	[c] : C00437 + C00026 <==> C01250 + C00025	[c] : N-Acetylornithine + 2-Oxoglutarate = N-Acetyl-L-glutamate 5-semialdehyde + L-Glutamate
R02291[c]	AT1G14810	semialdehyde dehydrogenase family protein	1.2.1.11	[c] : C00441 + C00009 + C00006 <==> C03082 + C00005 + C00080	[c] : L-Aspartate 4-semialdehyde + Orthophosphate + NADP+ = 4-Phospho-L-aspartate + NADPH + H+
R02292[c]	AT2G45440	dihydrodipicolinate synthase 2 (DHDPS2)	4.2.1.52	[c] : C00441 + C00022 --> C03340 + (2) C00001	[c] : L-Aspartate 4-semialdehyde + Pyruvate = L-2,3-Dihydrodipicolinate + 2 H2O
R02296[c]				[c] : C00475 + C00009 <==> C00380 + C00620	[c] : Cytidine + Orthophosphate = Cytosine + alpha-D-Ribose 1-phosphate
R02297[c]		purine-nucleoside phosphorylase	2.4.2.1	[c] : C01762 + C00009 <==> C00385 + C00620	[c] : Xanthosine + Orthophosphate = Xanthine + alpha-D-Ribose 1-phosphate
R02300[c]	AT1G11860	aminomethyltransferase, putative	2.1.2.10	[c] : C00445 + C00001 --> C03479	[c] : 5,10-Methenyltetrahydrofolate + H2O = 5-Formyltetrahydrofolate
R02301[c]	AT1G76730	5-formyltetrahydrofolate cyclo-ligase (5,10-methenyltetrahydrofolate synthetase) (5-FCL)	6.3.3.2	[c] : C00002 + C03479 --> C00008 + C00009 + C00445	[c] : ATP + 5-Formyltetrahydrofolate = ADP + Orthophosphate + 5,10-Methenyltetrahydrofolate
R02313[c]	AT4G33150	LKR (SACCHAROPINE DEHYDROGENASE)	1.5.1.7 or 1.5.1.8 or 1.5.1.9	[c] : C00449 + C00003 + C00001 <==> C00025 + C04076 + C00004 + C00080	[c] : N6-(L-1,3-Dicarboxypropyl)-L-lysine + NAD+ + H2O = L-Glutamate + L-2-Aminoadipate 6-semialdehyde + NADH + H+
R02320[c]	(AT3G04050 and AT3G25960 and AT3G52990 and AT3G55650 and AT3G55810 and AT4G26390 and AT5G08570 and AT5G56350 and AT5G63680) or AT3G49160	Pyruvate kinase or pyruvate kinase family protein	2.7.1.40	[c] : C00454 + C00074 --> C00201 + C00022	[c] : NDP + Phosphoenolpyruvate = Nucleoside triphosphate + Pyruvate
R02323[c]	AT1G72880 and AT4G14930	acid phosphatase survival protein SurE, putative	3.1.3.5	[c] : C00455 + C00001 --> C03150 + C00009	[c] : Nicotinamide D-ribonucleotide + H2O = N-Ribosylnicotinamide + Orthophosphate
R02326[c]	AT4G23900 or AT5G63310	nucleoside diphosphate kinase 4 or NUCLEOSIDE DIPHOSPHATE KINASE 2	2.7.4.6	[c] : C00002 + C00705 <==> C00008 + C00458	[c] : ATP + dCDP = ADP + dCTP
R02327[c]				[c] : C00458 + C00299 --> C00705 + C00105	[c] : dCTP + Uridine = dCDP + UMP
R02331[c]	AT4G23900 or AT5G63310	nucleoside diphosphate kinase 4 or NUCLEOSIDE DIPHOSPHATE KINASE 2	2.7.4.6	[c] : C00002 + C01346 <==> C00008 + C00460	[c] : ATP + dUDP = ADP + dUTP
R02332[c]				[c] : C00460 + C00299 --> C01346 + C00105	[c] : dUTP + Uridine = dUDP + UMP
R02340[c]		tryptophan synthase, alpha subunit, putative	4.1.2.8	[c] : C03506 <==> C00463 + C00118	[c] : Indoleglycerol phosphate = Indole + (2R)-2-Hydroxy-3-(phosphonooxy)-propanal
R02351[c]		omega-3 fatty acid desaturase, chloroplast (FAD7) (FADD)	1.14.14.1	[c] : C05297 + C00080 + C00007 + C00005 --> C00468 + C00058 + C00006 + C00001	[c] : 19-Oxoandrost-4-ene-3,17-dione + H+ + Oxygen + NADPH = Estrone + Formate + NADP+ + H2O
R02362[c]	(AT1G11590 and AT5G04970) or AT1G53830 or (AT2G45220 and and AT3G43270 and AT5G19730 and AT5G49180) or AT2G47030	pectin methylesterase, putative or Arabidopsis thaliana pectin methylesterase 2 or pectinesterase family protein or pectinesterase	3.1.1.11	[c] : C00714 + C00001 --> C00132 + C00470	[c] : Pectin + H2O = Methanol + Pectate
R02371[c]				[c] : C00458 + C00475 --> C00705 + C00055	[c] : dCTP + Cytidine = dCDP + CMP
R02372[c]				[c] : C00460 + C00475 --> C01346 + C00055	[c] : dUTP + Cytidine = dUDP + CMP
R02379[c]		S-Adenosyl-L-methionine:3,4-dihydroxy-trans-cinnamate 3-O-methyltransferase	2.1.1.68	[c] : C00019 + C05619 --> C00021 + C00482	[c] : S-Adenosyl-L-methionine + 5-Hydroxyferulate = S-Adenosyl-L-homocysteine + Sinapate
R02380[c]	AT3G21560	UDPglucose:sinapate D-glucosyltransferase	2.4.1.120	[c]: 1 C00029 + 1 C00482 <==> 1 C00015 + 1 C01175	[c]:UDP-glucose + Sinapate <==> UDP + 1-O-Sinapoyl-beta-D-glucose
R02382[c]	(AT2G42490 and AT3G43670) or AT4G14940	copper amine oxidase, putative or amine oxidase 1	1.4.3.21	[c] : C00483 + C00001 + C00007 --> C03765 + C00014 + C00027	[c] : Tyramine + H2O + Oxygen = 4-Hydroxyphenylacetaldehyde + NH3 + H2O2
R02383[c]	AT1G04610	Monophenol,L-dopa:oxygen oxidoreductase	1.14.13.-	[c]: 1 C00483 + 1 C00007 + 1 C00004 + 1 C00008 <==> 1 C03758 + 1 C00003 + 1 C00001	[c]:Tyramine + Oxygen + NADH + H+ <==> Dopamine + NAD+ + H2O
R02408[c]		cystathionine beta-lyase, chloroplast / beta-cystathionase / cysteine lyase (CBL)	4.4.1.1	[c] : C00491 + C00001 --> C00022 + C00014 + C01962	[c] : L-Cystine + H2O = Pyruvate + NH3 + Thiocysteine
R02410[c]	(AT1G12240 and AT1G62660) or AT2G36190 or AT3G13790	Beta-fructosidase or Beta-fructofuranosidase, insoluble isoenzyme CWINV4 or Beta-fructofuranosidase, insoluble isoenzyme CWINV1	3.2.1.26	[c] : C00492 + C00001 --> C05402 + C00095	[c] : Raffinose + H2O = Melibiose + D-Fructose
R02411[c]		galactinol-raffinose galactosyltransferase, putative	2.4.1.82	[c] : C01235 + C00089 --> C00137 + C00492	[c] : 1-alpha-D-Galactosyl-myo-inositol + Sucrose = myo-Inositol + Raffinose
R02412[c]	AT2G21940 or AT4G39540	shikimate kinase, putative or shikimate kinase family protein	2.7.1.71	[c] : C00002 + C00493 --> C00008 + C03175	[c] : ATP + Shikimate = ADP + Shikimate 3-phosphate
R02413[c]	AT3G06350	EMB3004,MEE32 (EMBRYO DEFECTIVE 3004), 3-dehydroquinate dehydratase, NADP binding , binding , catalytic, shikimate 5-dehydrogenase	1.1.1.25 or 4.2.1.10	[c] : C00493 + C00006 <==> C02637 + C00005 + C00080	[c] : Shikimate + NADP+ = 3-Dehydroshikimate + NADPH + H+
R02418[c]	AT3G49600 and AT4G39370 and AT2G40930	Ubiquitin-C-terminal-thiolester hydrolase	3.1.2.15	[c]: C04090 + C00001 <==> C00496 + C00145	[c]: Ubiquitin C-terminal thiolester + H2O <==> Ubiquitin + Thiol
R02421[p]		starch synthase	2.4.1.21	[p] : C00498 --> C00008 + C00718	[p] : ADP-glucose = ADP + Amylose
R02422[c]		allantoicase	3.5.3.4	[c] : C00499 + C00001 --> C00603 + C00086	[c] : Allantoate + H2O = (-)-Ureidoglycolate + Urea
R02425[c]	AT4G04955	(S)(+)-Allantoin amidohydrolase	3.5.2.5	[c] : C02350 + C00001 --> C00499	[c] : (S)(+)-Allantoin + H2O = Allantoate
R02433[c]	AT1G62800 or AT5G19550	Aspartate aminotransferase, cytoplasmic isozyme 2 or Aspartate aminotransferase, cytoplasmic isozyme	2.6.1.1	[c] : C00506 + C00026 <==> C05528 + C00302	[c] : L-Cysteate + 2-Oxoglutarate = 3-Sulfopyruvate + Glutamate
R02435[c]	AT2G03760	steroid sulfotransferase, putative	2.8.2.-	[c] : C02218 + C00053 --> C00506 + C00054	[c] : 2-Aminoacrylate + 3'-Phosphoadenylyl sulfate = L-Cysteate + Adenosine 3',5'-bisphosphate
R02442[c]		cytochrome P450 75A5 / flavonoid 3'-monooxygenase / flavonoid 3'-hydroxylase (F3'H) (F3'5'H) (TT7)	1.14.13.88	[c] : C00509 + C00005 + C00080 + C00007 --> C05631 + C00006 + C00001	[c] : Naringenin + NADPH + H+ + Oxygen = Eriodictyol + NADP+ + H2O
R02444[c]	AT3G51240	naringenin 3-dioxygenase / flavanone 3-hydroxylase (F3H)	1.14.11.9	[c] : C00509 + C00026 + C00007 --> C00974 + C00042 + C00011	[c] : Naringenin + 2-Oxoglutarate + Oxygen = Dihydrokaempferol + Succinate + CO2
R02446[c]	AT3G55120 or AT5G66220	Chalcone--flavonone isomerase 1 or Chalcone--flavonone isomerase 2	5.5.1.6	[c] : C00509 --> C06561	[c] : Naringenin = Isosalipurpol
R02464[c]	AT1G27980	pyridoxal-dependent decarboxylase family protein	4.1.2.27	[c] : C01120 --> C00346 + C00517	[c] : Sphinganine 1-phosphate = Ethanolamine phosphate + Hexadecanal
R02466[c]		glutamate decarboxylase 2 (GAD 2)	4.1.1.29	[c] : C00606 --> C00519 + C00011	[c] : 3-Sulfino-L-alanine = Hypotaurine + CO2
R02473[c]	AT5G48840	pantoate-beta-alanine ligase	6.3.2.1	[c] : C00002 + C00522 + C00099 --> C00020 + C00013 + C00864	[c] : ATP + (R)-Pantoate + beta-Alanine = AMP + Pyrophosphate + Pantothenate
R02484[c]				[c] : C00526 + C00009 <==> C00106 + C00672	[c] : Deoxyuridine + Orthophosphate = Uracil + 2-Deoxy-D-ribose 1-phosphate
R02485[c]		cytidine deaminase (CDD) / cytidine aminohydrolase	3.5.4.14	[c] : C00881 + C00001 --> C00526 + C00014	[c] : Deoxycytidine + H2O = Deoxyuridine + NH3
R02487[c]		short-chain acyl-CoA oxidase	1.3.99.7	[c] : C00527 + C00016 --> C01352 + C00877 + C00011	[c] : Glutaryl-CoA + FAD = FADH2 + Crotonoyl-CoA + CO2
R02488[c]		short-chain acyl-CoA oxidase	1.3.99.7	[c] : C00527 + C00028 --> C00877 + C00030 + C00011	[c] : Glutaryl-CoA + Acceptor = Crotonoyl-CoA + Reduced acceptor + CO2
R02493[c]	AT5G37850	pfkB type carbohydrate kinase protein family	2.7.1.35	[c] : C00002 + C00534 --> C00008 + C00647	[c] : ATP + Pyridoxamine = ADP + Pyridoxamine phosphate
R02506[c]	AT1G15950	cinnamaldehyde:NADP+ oxidoreductase (CoA-cinnamoylating)	1.2.1.44	[c]:C00903 + C00010 + C00006 <=> C00540 + C00005 + C00080	[c]: Cinnamaldehyde + CoA + NADP+ <=> Cinnamoyl-CoA + NADPH + H+
R02518[c]	AT4G09520	2,3-biphosphoglycerate-independent phosphoglycerate mutase family protein / phosphoglyceromutase family protein	4.1.1.-	[c] : C00544 + C00007 + C00005 --> C05585 + C00011 + C00006 + C00080 + C00001	[c] : Homogentisate + Oxygen + NADPH = Gentisate aldehyde + CO2 + NADP+ + H+ + H2O
R02519[c]		homogentisate 1,2-dioxygenase	1.13.11.5	[c] : C00544 + C00007 --> C01036	[c] : Homogentisate + Oxygen = 4-Maleylacetoacetate
R02521[c]	AT1G06570	4-hydroxyphenylpyruvate dioxygenase (HPD)	1.13.11.27	[c] : C01179 + C00007 --> C00544 + C00011	[c] : 3-(4-Hydroxyphenyl)pyruvate + Oxygen = Homogentisate + CO2
R02529[c]	(AT2G42490 and AT3G43670) or AT4G14940	copper amine oxidase, putative or amine oxidase 1	1.4.3.21	[c] : C01888 + C00001 + C00007 --> C00546 + C00014 + C00027	[c] : Aminoacetone + H2O + Oxygen = Methylglyoxal + NH3 + H2O2
R02530[c]		lactoylglutathione lyase, putative / glyoxalase I, putative	4.4.1.5	[c] : C03451 <==> C00051 + C00546	[c] : (R)-S-Lactoylglutathione = Glutathione + Methylglyoxal
R02549[c]	AT1G23800	4-aminobutanal:NAD+ 1-oxidoreductase; 4-aminobutyraldehyde:NAD+ oxidoreductase	1.2.1.3	[c]: C00555 + C00003 + C00001 <==> C00334 + C00004 + C00080	[c]:4-Aminobutanal + NAD+ + H2O <==> 4-Aminobutanoate + NADH + H+
R02556[c]	AT4G04880	adenosine/AMP deaminase family protein	3.5.4.4	[c] : C00559 + C00001 <==> C05512 + C00014	[c] : Deoxyadenosine + H2O = Deoxyinosine + NH3
R02557[c]		purine-nucleoside phosphorylase	2.4.2.1	[c] : C00559 + C00009 <==> C00147 + C00672	[c] : Deoxyadenosine + Orthophosphate = Adenine + 2-Deoxy-D-ribose 1-phosphate
R02565[c]	AT1G74920 and AT3G48170	3-chloroallyl aldehyde dehydrogenase	1.2.1.8	[c] : C00576 + C00003 + C00001 --> C00719 + C00004 + C00080	[c] : Betaine aldehyde + NAD+ + H2O = Betaine + NADH + H+
R02566[c]	AT1G74920 and AT3G48170	3-chloroallyl aldehyde dehydrogenase	1.2.1.8	[c] : C00576 + C00006 + C00001 --> C00719 + C00005	[c] : Betaine aldehyde + NADP+ + H2O = Betaine + NADPH
R02568[c]	AT2G01140 and AT2G21330 and AT2G36460 and AT3G52930 and AT4G26520 and AT4G26530 and AT4G38970 and AT5G03690	fructose-bisphosphate aldolase, putative	4.1.2.13	[c] : C01094 <==> C00111 + C00577	[c] : D-Fructose 1-phosphate = Glycerone phosphate + D-Glyceraldehyde
R02569[c]	AT1G34430	acetyl-CoA:enzyme N6-(dihydrolipoyl)lysine S-acetyltransferase	2.3.1.12	[c]:C00024 + C15973 <==> C00010 + C16255	[c]:Acetyl-CoA + Enzyme N6-(dihydrolipoyl)lysine <==> CoA + [Dihydrolipoyllysine-residue acetyltransferase] S-acetyldihydrolipoyllysine
R02570N[m]	AT4G26910 and AT5G55070	2-oxoacid dehydrogenase family protein	2.3.1.61	[m] : C00091 + C15973 <==> C00010 + C00N01	[m] : Succinyl-CoA + Enzyme N6-(dihydrolipoyl)lysine = CoA + [Dihydrolipoyllysine-residue succinyltransferase]S-succinyldihydrolipoyllysine
R02571[c]	AT4G26910 and AT5G55070	2-oxoacid dehydrogenase family protein	2.3.1.61	[c] : C00527 + C00579 <==> C00010 + C06157	[c] : Glutaryl-CoA + Dihydrolipoamide = CoA + S-Glutaryldihydrolipoamide
R02581[c]		short-chain dehydrogenase/reductase (SDR) family protein	1.1.1.189	[c] : C00584 + C00005 + C00080 --> C00639 + C00006	[c] : Prostaglandin E2 + NADPH + H+ = Prostaglandin F2alpha + NADP+
R02584[c]	AT1G77720	ATP:[protein]-L-tyrosine O-phosphotransferase	2.7.12.1	[c]:C00002 + C00585 <==> C00008 + C01167	[c]:ATP + Protein tyrosine <==> ADP + Protein tyrosine phosphate
R02593[c]		cinnamyl-alcohol dehydrogenase (CAD)	1.1.1.194	[c] : C00590 + C00006 <==> C02666 + C00005 + C00080	[c] : Coniferyl alcohol + NADP+ = Coniferyl aldehyde + NADPH + H+
R02594[c]	AT3G50740	UDPglucose:coniferyl-alcohol 4'-beta-D-glucosyltransferase	2.4.1.111	[c]:C00029 + C00590 <=> C00015 + C00761	[c]: UDP-glucose + Coniferyl alcohol <=> UDP + Coniferin
R02596[c]	AT1G05260 or AT1G14540 or AT1G14550 or AT1G24110 or AT1G30870 or AT1G34510 or AT1G44970 or AT1G49570 or AT1G68850 or AT1G71695 or AT2G18140 or AT2G18150 or AT2G18980 or AT2G22420 or AT2G24800 or AT2G34060 or AT2G37130 or AT2G38380 or AT2G38390 or AT2G39040 or AT2G41480 or AT2G43480 or AT3G01190 or AT3G03670 or AT3G17070 or AT3G21770 or AT3G28200 or AT3G49110 or AT3G49120 or AT3G49960 or AT4G08770…	Chalcone--flavonone isomerase 2 or Peroxidase 4 or Peroxidase 5 or Peroxidase 6 or Peroxidase 7 or Peroxidase 8 or Peroxidase 9 or Peroxidase 10 or Peroxidase 11 or Peroxidase 12 or Peroxidase 14 or Peroxidase 15 or Peroxidase 16 or Peroxidase 17 or Peroxidase 18 or Peroxidase 19 or Peroxidase 21 or Peroxidase 22 or Peroxidase 23 or Peroxidase 24 or Peroxidase 25 or Probable peroxidase 26 or Pero…	5.5.1.6	[c] : C00590 --> C05615	[c] : Coniferyl alcohol = Lignin
R02613[c]	(AT2G42490 and AT3G43670) or AT4G14940	copper amine oxidase, putative or amine oxidase 1	1.4.3.21	[c] : C05332 + C00007 + C00001 --> C00601 + C00014 + C00027	[c] : Phenethylamine + Oxygen + H2O = Phenylacetaldehyde + NH3 + H2O2
R02619[c]	AT1G62800 or AT2G30970 or AT4G31990 or AT5G11520 or AT5G19550	ASPARTATE AMINOTRANSFERASE 4 or ASPARTATE AMINOTRANSFERASE 1 or ASPARTATE AMINOTRANSFERASE 5 or ASPARTATE AMINOTRANSFERASE 3 or ASPARTATE AMINOTRANSFERASE 2	2.6.1.1	[c] : C00606 + C00026 --> C05527 + C00302	[c] : 3-Sulfino-L-alanine + 2-Oxoglutarate = 3-Sulfinylpyruvate + Glutamate
R02649[c]	AT3G57560	aspartate/glutamate/uridylate kinase family protein	2.7.2.8	[c] : C00002 + C00624 --> C00008 + C04133	[c] : ATP + N-Acetyl-L-glutamate = ADP + N-Acetyl-L-glutamate 5-phosphate
R02661[c]		acyl-CoA dehydrogenase-related	1.3.99.2 or 1.3.99.12	[c] : C00630 + C00016 --> C03460 + C01352	[c] : 2-Methylpropanoyl-CoA + FAD = 2-Methylprop-2-enoyl-CoA + FADH2
R02662[c]	AT3G06850	branched chain alpha-keto acid dehydrogenase E2 subunit (din3)	2.3.1.168	[c] : C04424 + C00010 --> C00630 + C00579	[c] : S-(2-Methylpropanoyl)-dihydrolipoamide + CoA = 2-Methylpropanoyl-CoA + Dihydrolipoamide
R02669[c]	AT4G09520		4.1.1.-	[c]: 1 C00632 + 1 C00008 <==> 1 C01987 + 1 C00011	[c]:3-Hydroxyanthranilate <==> 2-Aminophenol + CO2
R02670[c]	AT1G20620 or AT1G20630 or AT4G35090	Catalase-3 or Catalase-1 or Catalase-2	1.11.1.6	[c] : (2) C00632 + (2) C00007 --> C05640 + (2) C00027	[c] :2 3-Hydroxyanthranilate + 2 Oxygen = Cinnavalininate + 2 H2O2
R02671[c]	AT1G50000 or AT2G19670 or AT2G47420 or AT3G13180 or AT3G20020 or AT3G27180 or AT4G16570 or AT4G29510 or AT5G57300	hypothetical protein or protein arginine N-methyltransferase, putative or dimethyladenosine transferase, putative or NOL1/NOP2/sun family protein / antitermination NusB domain-containing protein or protein arginine N-methyltransferase family protein or hypothetical protein or protein arginine N-methyltransferase-related or ARABIDOPSIS ARGININE METHYLTRANSFERASE 11 or UbiE/COQ5 methyltransferase f…	2.1.1.-	[c] : C00632 + C10905 --> C05831	[c] : 3-Hydroxyanthranilate + Activated methyl group = 3-Methoxyanthranilate
R02676[c]	AT3G07990	4-Hydroxymandelonitrile hydroxybenzaldehyde-lyase	4.1.2.11	[c]:C03742 <=> C00177 + C00633	[c]: (S)-4-Hydroxymandelonitrile <=> Cyanide + 4-Hydroxybenzaldehyde
R02678[c]	AT1G54100	Aldehyde dehydrogenase 2B7	1.2.1.3	[c] : C00637 + C00003 + C00001 --> C00954 + C00004 + C00080	[c] : Indole-3-acetaldehyde + NAD+ + H2O = Indole-3-acetate + NADH + H+
R02681[c]	AT5G20960	indole-3-acetaldehyde:oxygen oxidoreductase	1.2.3.7	[c]: 1 C00637 + 1 C00007 + 1 C00001 <==> 1 C00954 + 1 C00027 + 1 C00008	[c]:Indole-3-acetaldehyde + Oxygen + H2O <==> Indole-3-acetate + H2O2
R02691[c]	AT2G11810 or AT4G31780 or AT5G20410	monogalactosyldiacylglycerol synthase type C or MONOGALACTOSYLDIACYLGLYCEROL SYNTHASE 1 or monogalactosyldiacylglycerol synthase 2	2.4.1.46	[c] : C00052 + C00641 --> C00015 + C03692	[c] : UDP-D-galactose + 1,2-Diacyl-sn-glycerol = UDP + 1,2-Diacyl-3-beta-D-galactosyl-sn-glycerol
R02699[c]	AT1G20510	4-Hydroxyphenylacetate:CoA ligase (AMP-forming)	6.2.1.-	[c]: 1 C00002 + 1 C00642 + 1 C00010 <==> 1 C00020 + 1 C00013 + 1 C05338 + 1 C00008	[c]:ATP + 4-Hydroxyphenylacetate + CoA <==> AMP + Diphosphate + 4-Hydroxyphenylacetyl-CoA
R02701[c]	AT2G20340	5-Hydroxy-L-tryptophan decarboxy-lyase	4.1.1.28	[c]: 1 C00643 <==> 1 C00780 + 1 C00011	[c]:5-Hydroxy-L-tryptophan <==> Serotonin + CO2
R02719[c]	AT1G72880 and AT4G14930	acid phosphatase survival protein SurE, putative	3.1.3.5	[c] : C00655 + C00001 --> C01762 + C00009	[c] : Xanthosine 5'-phosphate + H2O = Xanthosine + Orthophosphate
R02720[c]	AT4G13720	inosine triphosphate pyrophosphatase, putative, HAM1 family protein	3.6.1.19	[c] : C00700 + C00001 --> C00655 + C00013	[c] : XTP + H2O = Xanthosine 5'-phosphate + Pyrophosphate
R02722[c]	AT3G54640 or [AT4G02610 and (AT4G27070 and AT5G54810)] or AT5G38530	tryptophan synthase or (tryptophan synthase, alpha subunit, putative and TRYPTOPHAN SYNTHASE BETA-SUBUNIT) or tryptophan synthase-related	4.2.1.20	[c] : C00065 + C03506 <==> C00078 + C00118 + C00001	[c] : L-Serine + Indoleglycerol phosphate = L-Tryptophan + (2R)-2-Hydroxy-3-(phosphonooxy)-propanal + H2O
R02731[c]	AT1G07110	F2KP (FRUCTOSE-2,6-BISPHOSPHATASE) or fructose-2,6-bisphosphate 2-phosphatase	2.7.1.105 or 3.1.3.46	[c] : C00665 + C00001 --> C05345 + C00009	[c] : beta-D-Fructose 2,6-bisphosphate + H2O = beta-D-Fructose 6-phosphate + Orthophosphate
R02732[c]	AT1G07110	F2KP (FRUCTOSE-2,6-BISPHOSPHATASE) or fructose-2,6-bisphosphate 2-phosphatase	2.7.1.105 or 3.1.3.46	[c] : C00002 + C05345 --> C00008 + C00665	[c] : ATP + beta-D-Fructose 6-phosphate = ADP + beta-D-Fructose 2,6-bisphosphate
R02734[c]		N-Succinyl-LL-2,6-diaminoheptanedioate amidohydrolase	3.5.1.18	[c] : C04421 + C00001 --> C00042 + C00666	[c] : N-Succinyl-LL-2,6-diaminoheptanedioate + H2O = Succinate + LL-2,6-Diaminoheptanedioate
R02735[c]	AT3G53580	diaminopimelate epimerase family protein	5.1.1.7	[c] : C00666 <==> C00680	[c] : LL-2,6-Diaminoheptanedioate = meso-2,6-Diaminoheptanedioate
R02736[c]	AT3G27300 or AT5G40760	Glucose-6-phosphate 1-dehydrogenase, cytoplasmic isoform 1 or Glucose-6-phosphate 1-dehydrogenase, cytoplasmic isoform 2		[c] : C01172 + C00006 --> C01236 + C00005 + C00080	[c] : beta-D-Glucose 6-phosphate + NADP+ = D-Glucono-1,5-lactone 6-phosphate + NADPH + H+
R02736[p]	AT1G09420 or AT1G24280 or AT5G13110 or AT5G35790	Glucose-6-phosphate 1-dehydrogenase 4, chloroplastic or Glucose-6-phosphate 1-dehydrogenase 3, chloroplastic or Glucose-6-phosphate 1-dehydrogenase 2, chloroplastic or Glucose-6-phosphate 1-dehydrogenase 1, chloroplastic	1.1.1.49	[p] : C01172 + C00006 --> C01236 + C00005 + C00080	[p] : beta-D-Glucose 6-phosphate + NADP+ = D-Glucono-1,5-lactone 6-phosphate + NADPH + H+
R02737[c]	AT1G06410 or AT1G16980 or AT1G17000 or AT1G78580 or AT4G27550	Probable alpha,alpha-trehalose-phosphate synthase [UDP-forming] 7 or Probable alpha,alpha-trehalose-phosphate synthase [UDP-forming] 2 or Probable alpha,alpha-trehalose-phosphate synthase [UDP-forming] 3 or Alpha,alpha-trehalose-phosphate synthase [UDP-forming] 1 or Probable alpha,alpha-trehalose-phosphate synthase [UDP-forming] 4	2.4.1.15	[c] : C00029 + C00668 --> C00015 + C00689	[c] : UDP-glucose + alpha-D-Glucose 6-phosphate = UDP + alpha,alpha'-Trehalose 6-phosphate
R02739[c]		glucose-6-phosphate isomerase, cytosolic (GPI) (phosphoglucose isomerase) (PGI) (phosphohexose isomerase) (PHI) (sp|P34795)	5.1.3.15	[c] : C00668 <==> C01172	[c] : alpha-D-Glucose 6-phosphate = beta-D-Glucose 6-phosphate
R02739[p]		glucose-6-phosphate isomerase, putative	5.1.3.15	[p] : C00668 <==> C01172	[p] : alpha-D-Glucose 6-phosphate = beta-D-Glucose 6-phosphate
R02740[c]	AT4G24620 snd AT5G42740 and AT4G24620 and AT5G42740	Glucose-6-phosphate isomerase	5.3.1.9	[c] : C00668 <==> C05345	[c] : alpha-D-Glucose 6-phosphate = beta-D-Fructose 6-phosphate
R02740[p]	AT4G24620 and AT5G42740	Glucose-6-phosphate isomerase	5.3.1.9	[p] : C00668 <==> C05345	[p] : alpha-D-Glucose 6-phosphate = beta-D-Fructose 6-phosphate
R02748[c]		purine-nucleoside phosphorylase	2.4.2.1	[c] : C05512 + C00009 --> C00262 + C00672	[c] : Deoxyinosine + Orthophosphate = Hypoxanthine + 2-Deoxy-D-ribose 1-phosphate
R02749[c]		2-Deoxy-D-ribose 1-phosphate 1,5-phosphomutase	5.4.2.7	[c] : C00672 <==> C00673	[c] : 2-Deoxy-D-ribose 1-phosphate = 2-Deoxy-D-ribose 5-phosphate
R02750[c]	AT1G17160	pfkB-type carbohydrate kinase family protein	2.7.1.15	[c] : C00673 + C00008 <==> C01801 + C00002	[c] : 2-Deoxy-D-ribose 5-phosphate + ADP = Deoxyribose + ATP
R02756[c]	AT5G10050	short-chain dehydrogenase/reductase family protein	1.1.1.101	[c] : C03372 + C00005 + C00080 --> C00681 + C00006	[c] : Acylglycerone phosphate + NADPH + H+ = 1-Acyl-sn-glycerol 3-phosphate + NADP+
R02771[c]	AT3G46440 or AT3G53520	UDP-Xyl synthase 5 or UDP-GLUCURONIC ACID DECARBOXYLASE 1	4.2.1.46	[c] : C00842 --> C00687 + C00001	[c] : dTDP-glucose = dTDP-4-dehydro-6-deoxy-alpha-D-glucose + H2O
R02778[c]	AT1G06410 or AT1G16980 or AT1G17000 or AT1G78580 or AT4G27550	Arabidopsis thaliana trehalose-phosphatase/synthase 7 or Arabidopsis thaliana trehalose-phosphatase/synthase 2 or Arabidopsis thaliana trehalose-phosphatase/synthase 3 or Alpha,alpha-trehalose-phosphate synthase [UDP-forming] 1 or Probable alpha,alpha-trehalose-phosphate synthase [UDP-forming] 4	3.1.3.12	[c] : C00689 + C00001 --> C01083 + C00009	[c] : alpha,alpha'-Trehalose 6-phosphate + H2O = alpha,alpha-Trehalose + Orthophosphate
R02805[c]		bis(5'-nucleosidyl)-tetraphosphatase	3.6.1.17	[c] : C04392 + C00001 --> C00700 + C00655	[c] : P1,P4-Bis(5'-xanthosyl) tetraphosphate + H2O = XTP + Xanthosine 5'-phosphate
R02811[c]	AT1G73050 or AT3G07990	(R)-mandelonitrile lyase, putative / (R)-oxynitrilase, putative or serine carboxypeptidase-like 27	4.1.2.10 or 4.1.2.11	[c] : C05712 --> C00709 + C00177	[c] : Cyanohydrin = Ketone + Cyanide
R02829[c]	AT1G04610	nitrile,NADPH:oxygen oxidoreductase	1.14.13.-	[c]: 1 C00726 + 1 C00007 + 1 C00005 + 2 C00008 <==> 1 C05712 + 1 C00006 + 1 C00001	[c]:Nitrile + Oxygen + NADPH + H+ <==> Cyanohydrin + NADP+ + H2O
R02832[c]	(AT1G07450 and AT2G29150 and AT2G29260 and AT2G29290 and AT2G29300 and AT2G29310 and AT2G29320 and AT2G29360 and AT2G29370 and AT2G30670 and AT5G06060) or AT2G29330 or AT2G29340	tropinone reductase, putative / tropine dehydrogenase, putative or oxidoreductase or short-chain dehydrogenase/reductase (SDR) family protein	1.1.1.206	[c] : C00783 + C00005 + C00080 --> C00729 + C00006	[c] : Tropinone + NADPH + H+ = Tropine + NADP+
R02834[c]	AT3G47350	short-chain dehydrogenase/reductase (SDR) family protein	1.1.1.146	[c] : C00735 + C00003 --> C00762 + C00004 + C00080	[c] : Cortisol + NAD+ = Cortisone + NADH + H+
R02836[c]	AT3G47350	short-chain dehydrogenase/reductase (SDR) family protein	1.1.1.146	[c] : C00735 + C00006 --> C00762 + C00005 + C00080	[c] : Cortisol + NADP+ = Cortisone + NADPH + H+
R02846[c]	AT3G61440	Cysteine hydrogen-sulfide-lyase (adding HCN)	4.4.1.9	[c]: 1 C00736 + 1 C00177 <==> 1 C00283 + 1 C02512 + 1 C00008	[c]:Cysteine + Cyanide <==> Hydrogen sulfide + 3-Cyano-L-alanine
R02869[c]		spermidine synthase 1 (SPDSYN1) / putrescine aminopropyltransferase 1	2.5.1.22	[c] : C01137 + C00315 <==> C00170 + C00750	[c] : S-Adenosylmethioninamine + Spermidine = 5'-Methylthioadenosine + Spermine
R02872[c]	AT4G34640 or AT4G34650	Squalene synthetase or SQUALENE SYNTHASE 2	2.5.1.21	[c] : C03428 + C00005 + C00080 --> C00013 + C00751 + C00006	[c] : Presqualene diphosphate + NADPH + H+ = Pyrophosphate + Squalene + NADP+
R02873[c]	AT1G58440 or AT4G37760	SQUALENE EPOXIDASE 1 or SQUALENE EPOXIDASE 3	1.14.99.7	[c] : C00751 + C00030 + C00007 --> C01054 + C00028 + C00001	[c] : Squalene + Reduced acceptor + Oxygen = (S)-2,3-Epoxysqualene + Acceptor + H2O
R02874[c]	AT1G58440 or AT4G37760	SQUALENE EPOXIDASE 1 or SQUALENE EPOXIDASE 3	1.14.99.7	[c] : C00751 + C00007 + C00005 + C00080 --> C01054 + C00006 + C00001	[c] : Squalene + Oxygen + NADPH + H+ = (S)-2,3-Epoxysqualene + NADP+ + H2O
R02886[c]		glycosyl hydrolase family 9 protein	3.2.1.91	[c] : (2) C00760 + C00001 --> C00185	[c] :2 Cellulose + H2O = Cellobiose
R02887[c]	AT1G02640 or (AT1G26560 and AT2G44450 and AT2G44480 and AT3G18080 and AT5G42260 and AT5G44640) or (AT3G47000 and AT3G47050)	BETA-XYLOSIDASE 2 or glycosyl hydrolase family 1 protein or glycosyl hydrolase family 3 protein	3.2.1.21	[c] : C00760 + C00001 --> C00221	[c] : Cellulose + H2O = beta-D-Glucose
R02889[c]	AT2G21770 and AT2G25540 and AT4G18780 and AT4G32410 and AT4G39350 and AT5G05170 and AT5G09870 and AT5G17420 and AT5G44030 and AT5G64740	Probable cellulose synthase A catalytic subunit 9 and Probable cellulose synthase A catalytic subunit 10 [UDP-forming] and Cellulose synthase A catalytic subunit 8 [UDP-forming] and Cellulose synthase A catalytic subunit 1 [UDP-forming] and Cellulose synthase A catalytic subunit 2 [UDP-forming] and Cellulose synthase A catalytic subunit 3 [UDP-forming] and Cellulose synthase A catalytic subunit 5…	2.4.1.12	[c] : C00029 --> C00015 + C00760	[c] : UDP-glucose = UDP + Cellulose
R02898[c]	AT3G55120	Flavanone lyase (decyclizing)	5.5.1.6	[c]:C00766 <=> C09321	[c]: Flavanone <=> 2'-Hydroxychalcone
R02912[c]	AT1G50000 or AT2G19670 or AT2G47420 or AT3G13180 or AT3G20020 or AT3G27180 or AT4G16570 or AT4G29510 or AT5G57300	hypothetical protein or protein arginine N-methyltransferase, putative or dimethyladenosine transferase, putative or NOL1/NOP2/sun family protein / antitermination NusB domain-containing protein or protein arginine N-methyltransferase family protein or hypothetical protein or protein arginine N-methyltransferase-related or ARABIDOPSIS ARGININE METHYLTRANSFERASE 11 or UbiE/COQ5 methyltransferase f…	2.1.1.-	[c] : C00780 + C10905 --> C05659	[c] : 3-(2-Aminoethyl)-1H-indol-5-ol + Activated methyl group = 5-Methoxytryptamine
R02918[c]	AT2G33840 or AT3G02660	tRNA synthetase class I (W and Y) family protein or ATP binding / aminoacyl-tRNA ligase	6.1.1.1	[c] : C00002 + C00082 + C00787 --> C00020 + C00013 + C02839	[c] : ATP + L-Tyrosine + tRNA(Tyr) = AMP + Pyrophosphate + L-Tyrosyl-tRNA(Tyr)
R02926[c]	AT3G56310	alpha-galactosidase, putative / melibiase, putative / alpha-D-galactoside galactohydrolase, putative	3.2.1.22	[c] : C05399 + C00001 <==> C00794 + C00124	[c] : Melibiitol + H2O = D-Sorbitol + D-Galactose
R02940[c]	AT1G54100	3-chloroallyl aldehyde dehydrogenase/ aldehyde dehydrogenase (NAD)	1.2.1.3	[c] : C05985 + C00003 + C00001 --> C00804 + C00004	[c] : 2-Propyn-1-al + NAD+ + H2O = Propynoate + NADH
R02946[c]	AT5G06580	D-lactate dehydrogenase (D-LCR) (DLD) family	1.1.1.4	[c] : C00810 + C00004 + C00080 --> C03044 + C00003	[c] : (R)-Acetoin + NADH + H+ = (R,R)-Butane-2,3-diol + NAD+
R02950[c]		4-Coumarate:oxygen oxidoreductase	1.14.18.1	[c] : C00811 + C00007 --> C01197 + C00001	[c] : 4-Coumarate + Oxygen = 3,4-Dihydroxy-trans-cinnamate + H2O
R02952[c]	AT4G09520	2,3-biphosphoglycerate-independent phosphoglycerate mutase family protein / phosphoglyceromutase family protein	4.1.1.-	[c] : C00811 --> C05627 + C00011	[c] : 4-Coumarate = 4-Hydroxystyrene + CO2
R02957[c]	AT1G54100	ALDEHYDE DEHYDROGENASE 7B4	1.2.1.3	[c] : C02670 + C00003 + (2) C00001 <==> C00818 + C00004 + C00080	[c] : D-Glucuronolactone + NAD+ + 2 H2O = D-Glucarate + NADH + H+
R02978[c]		Sphinganine:NADP+ 3-oxidoreductase	1.1.1.102	[c] : C02934 + C00005 + C00080 --> C00836 + C00006	[c] : 3-Dehydrosphinganine + NADPH + H+ = Sphinganine + NADP+
R02979[c]	AT2G38050		1.3.99.-	[c]: 1 C00836 + 1 C00016 <==> 1 C01352 + 1 C00319	[c]:Sphinganine + FAD <==> FADH2 + Sphingosine
R02984[c]	AT1G12780 or AT1G30620 or AT1G63180 or AT1G64440 or AT2G34850 or AT4G23920	UDP-D-GLUCOSE/UDP-D-GALACTOSE 4-EPIMERASE 1 or UDP-arabinose 4-epimerase/ catalytic or UDP-D-GLUCOSE/UDP-D-GALACTOSE 4-EPIMERASE 3 or UDP-glucose 4-epimerase or Putative UDP-arabinose 4-epimerase 2 or UDP-glucose 4-epimerase 3	5.1.3.2	[c] : C00842 <==> C02097	[c] : dTDP-glucose = dTDP-galactose
R03008[c]	AT1G78440 or AT2G34555	Gibberellin 2-beta-dioxygenase 1 or Gibberellin 2-beta-dioxygenase 3	1.14.11.13	[c] : C00859 + C00026 + C00007 --> C03579 + C00042 + C00011	[c] : Gibberellin A1 + 2-Oxoglutarate + Oxygen = 2beta-Hydroxygibberellin 1 + Succinate + CO2
R03009[c]	AT1G15550	(Gibberellin-20),2-oxoglutarate:oxygen oxidoreductase	1.14.11.15	[c]:C02035 + C00026 + C00007 <=> C00859 + C00042 + C00011	[c]: Gibberellin A20 + 2-Oxoglutarate + Oxygen <=> Gibberellin A1 + Succinate + CO2
R03012[c]	AT5G63890	L-Histidinol:NAD+ oxidoreductase	1.1.1.23	[c] : C00860 + C00003 --> C01929 + C00004 + C00080	[c] : L-Histidinol + NAD+ = L-Histidinal + NADH + H+
R03013[c]		L-Histidinol-phosphate phosphohydrolase	3.1.3.15	[c] : C01100 + C00001 --> C00860 + C00009	[c] : L-Histidinol phosphate + H2O = L-Histidinol + Orthophosphate
R03024[c]		purple acid phosphatase, putative	3.1.3.1	[c] : C03360 + C00001 --> C00870 + C00009	[c] : 4-Nitrophenyl phosphate + H2O = 4-Nitrophenol + Orthophosphate
R03026[x]	(AT3G06860 and AT4G29010) or AT4G16210	enoyl-CoA hydratase or enoyl-CoA hydratase/isomerase family protein	4.2.1.17	[x] : C00877 + C00001 <==> C01144	[x] : Crotonoyl-CoA + H2O = (S)-3-Hydroxybutanoyl-CoA
R03038[c]	AT1G50200	aminoacyl-tRNA synthetase family protein	6.1.1.7	[c] : C00002 + C00041 + C01635 <==> C00020 + C00013 + C00886	[c] : ATP + L-Alanine + tRNA(Ala) = AMP + Pyrophosphate + L-Alanyl-tRNA
R03045[c]	(AT3G06860 and AT4G29010) or AT4G16800	enoyl-CoA hydratase or enoyl-CoA hydratase, putative	4.2.1.17	[c] : C05668 <==> C00894 + C00001	[c] : 3-Hydroxypropionyl-CoA = Propenoyl-CoA + H2O
R03050[c]	AT3G48560	acetolactate synthase, chloroplast / acetohydroxy-acid synthase (ALS)	2.2.1.6	[c] : C05125 + C00022 --> C00900 + C00068	[c] : 2-(alpha-Hydroxyethyl)thiamine diphosphate + Pyruvate = 2-Acetolactate + Thiamin diphosphate
R03051[c]	AT3G58610	ketol-acid reductoisomerase	1.1.1.86	[c] : C00900 + C00005 + C00080 --> C04039 + C00006	[c] : 2-Acetolactate + NADPH + H+ = 2,3-Dihydroxy-3-methylbutanoate + NADP+
R03055[c]	AT5G12200	dihydropyrimidinase	3.5.2.2	[c] : C00906 + C00001 <==> C05100	[c] : 5,6-Dihydrothymine + H2O = 3-Ureidoisobutyrate
R03057[c]	AT5G13520	leukotriene-A4 hydrolase-related protein	3.3.2.6	[c] : C00909 + C00001 --> C02165	[c] : Leukotriene A4 + H2O = Leukotriene B4
R03066[c]				[c] : C04807 + C00568 --> C00013 + C00921	[c] : 2-Amino-7,8-dihydro-4-hydroxy-6-(diphosphooxymethyl)pteridine + 4-Aminobenzoate = Pyrophosphate + Dihydropteroate
R03067[c]	AT4G30000	dihydropteroate synthase	2.5.1.15	[c] : C04807 + C00568 <==> C00013 + C00921	[c] : 2-Amino-7,8-dihydro-4-hydroxy-6-(diphosphooxymethyl)pteridine + 4-Aminobenzoate = Pyrophosphate + Dihydropteroate
R03075[c]	AT5G09640	SNG2 (SINAPOYLGLUCOSE ACCUMULATOR 2), serine carboxypeptidase	3.4.16.- or 2.3.1.91	[c] : C01175 + C00114 --> C00031 + C00933	[c] : 1-O-Sinapoyl-beta-D-glucose + Choline = D-Glucose + Sinapoylcholine
R03077[c]	AT5G52560	UTP:beta-L-arabinose-1-phosphate uridylyltransferase	2.7.7.64	[c]:C00075 + C03906 <=> C00013 + C00935	[c]: UTP + beta-L-Arabinose 1-phosphate <=> Diphosphate + UDP-L-arabinose
R03083[c]	AT5G66120	3-dehydroquinate synthase, putative	4.2.3.4	[c] : C04691 --> C00944 + C00009	[c] : 2-Dehydro-3-deoxy-D-arabino-heptonate 7-phosphate = 3-Dehydroquinate + Orthophosphate
R03084[c]	AT1G74030 or AT2G36530	enolase, putative or Enolase	4.2.1.11	[c] : C00944 <==> C02637 + C00001	[c] : 3-Dehydroquinate = 3-Dehydroshikimate + H2O
R03087[c]		omega-3 fatty acid desaturase, chloroplast (FAD7) (FADD)	1.14.14.1	[c] : C05295 --> C00951 + C00058	[c] : 19-Oxotestosterone = Estradiol-17beta + Formate
R03093[c]	AT3G44300 or AT3G44320 or AT5G22300	Nitrilase 2 or Nitrilase 3 or NITRILASE 4	3.5.5.1	[c] : C02938 + (2) C00001 --> C00954 + C00014	[c] : 3-Indoleacetonitrile + 2 H2O = Indole-3-acetate + NH3
R03094[c]	AT1G05530	UDPglucose:indole-3-acetate beta-D-glucosyltransferase	2.4.1.121	[c]:C00029 + C00954 <=> C00015 + C04197	[c]: UDP-glucose + Indole-3-acetate <=> UDP + Indole-3-acetyl-beta-1-D-glucoside
R03104[c]	AT4G17260	L-lactate dehydrogenase, putative	1.1.1.27	[c] : C00957 + C00004 --> C05823 + C00003	[c] : Mercaptopyruvate + NADH = 3-Mercaptolactate + NAD+
R03123[c]	AT5G42800	dihydroflavonol 4-reductase (dihydrokaempferol 4-reductase) (DFR)	1.1.1.219	[c] : C00974 + C00005 + C00080 --> C03648 + C00006	[c] : Dihydrokaempferol + NADPH + H+ = cis-3,4-Leucopelargonidin + NADP+
R03124[c]		cytochrome P450 75A5 / flavonoid 3'-monooxygenase / flavonoid 3'-hydroxylase (F3'H) (F3'5'H) (TT7)	1.14.13.88	[c] : C00974 + C00007 + C00005 --> C01617 + C00006 + C00001	[c] : Dihydrokaempferol + Oxygen + NADPH = Taxifolin + NADP+ + H2O
R03126[c]	AT5G08640 and AT5G63590	Flavonol synthase/flavanone 3-hydroxylase	1.14.11.23	[c] : C00974 + C00026 + C00007 --> C05903 + C00042 + C00011 + C00001	[c] : Dihydrokaempferol + 2-Oxoglutarate + Oxygen = Kaempferol + Succinate + CO2 + H2O
R03132[c]	AT1G55880 or AT3G04940 or (AT3G22460 and AT5G28030) or AT3G61440	pyridoxal-5'-phosphate-dependent enzyme, beta family protein or Arabidopsis thaliana cysteine synthase D1 or cysteine synthase, putative / O-acetylserine (thiol)-lyase, putative / O-acetylserine sulfhydrylase, putative or L-3-cyanoalanine synthase/ cysteine synthase	2.5.1.47	[c] : C00979 + C00320 --> C05824 + C00033	[c] : O-Acetyl-L-serine + Thiosulfate = S-Sulfo-L-cysteine + Acetate
R03139[c]	(AT2G42490 and AT3G43670) or AT4G14940	copper amine oxidase, putative or Copper amine oxidase	1.4.3.21	[c] : C00986 + C00007 + C00001 --> C05665 + C00014 + C00027	[c] : 1,3-Diaminopropane + Oxygen + H2O = beta-Aminopropion aldehyde + NH3 + H2O2
R03140[p]	(AT1G67090 and AT1G67090) and (AT5G38410 and AT5G38410) and (AT5G38420 and AT5G38420) and (AT5G38430 and AT5G38430) and (ARTHCP030 and ARTHCP030)	Ribulose bisphosphate carboxylase small chain 1A, chloroplastic and Ribulose bisphosphate carboxylase small chain 3B, chloroplastic and Ribulose bisphosphate carboxylase small chain 2B, chloroplastic and Ribulose bisphosphate carboxylase small chain 1B, chloroplastic and Ribulose bisphosphate carboxylase large chain	4.1.1.39	[p] : C01182 + C00007 --> C00197 + C00988	[p] : D-Ribulose 1,5-bisphosphate + Oxygen = 3-Phospho-D-glycerate + 2-Phosphoglycolate
R03165[c]				[c] : C01024 --> C01051 + C00001	[c] : Hydroxymethylbilane = Uroporphyrinogen III + H2O
R03172[c]		acyl-CoA dehydrogenase-related	1.3.99.2 or 1.3.99.12	[c] : C01033 + C00016 --> C03345 + C01352	[c] : 2-Methylbutanoyl-CoA + FAD = 2-Methylbut-2-enoyl-CoA + FADH2
R03174[c]	AT3G06850	branched chain alpha-keto acid dehydrogenase E2 subunit (din3)	2.3.1.168	[c] : C05118 + C00010 --> C01033 + C00579	[c] : S-(2-Methylbutanoyl)-dihydrolipoamide + CoA = 2-Methylbutanoyl-CoA + Dihydrolipoamide
R03182[c]		dethiobiotin synthetase	6.3.3.3	[c] : C00002 + C01037 + C00011 --> C00008 + C00009 + C01909	[c] : ATP + 7,8-Diaminononanoate + CO2 = ADP + Orthophosphate + Dethiobiotin
R03194[c]	AT5G40850	urophorphyrin III methylase (gb|AAB92676.1)	2.1.1.107	[c] : (2) C00019 + C01051 --> (2) C00021 + C02463	[c] :2 S-Adenosyl-L-methionine + Uroporphyrinogen III = 2 S-Adenosyl-L-homocysteine + Precorrin 2
R03197[c]		uroporphyrinogen decarboxylase, putative / UPD, putative	4.1.1.37	[c] : C01051 --> C03263 + (4) C00011	[c] : Uroporphyrinogen III = Coproporphyrinogen III + 4 CO2
R03199[c]	AT3G45130	lupeol synthase (LUP1) / 2,3-oxidosqualene-triterpenoid cyclase	5.4.99.7	[c] : C01054 --> C01724	[c] : (S)-2,3-Epoxysqualene = Lanosterol
R03200[c]	AT1G78960 or AT2G07050 or AT3G45130 or AT4G15340 or AT5G36150 or AT5G42600	Lupeol synthase 2 or Cycloartenol synthase or Lanosterol synthase 1 or pentacyclic triterpene synthase 1 or PUTATIVE PENTACYCLIC TRITERPENE SYNTHASE 3 or MARNERAL SYNTHASE	5.4.99.8	[c] : C01054 --> C01902	[c] : (S)-2,3-Epoxysqualene = Cycloartenol
R03203[c]	AT3G47350	11beta-Hydroxysteroid:NADP+ 11-oxidoreductase	1.1.1.146	[c]:C01058 + C00006 <=> C01985 + C00005 + C00080	[c]: 11beta-Hydroxysteroid + NADP+ <=> 11-Oxosteroid + NADPH + H+
R03209[c]	(AT1G22430 and AT1G77120) or AT1G22440 or AT1G64710 or AT5G42250 or (AT5G43940 and AT1G32780)	Alcohol dehydrogenase-like 1 or Alcohol dehydrogenase-like 2 or Alcohol dehydrogenase-like 4 or Alcohol dehydrogenase-like 7 or Alcohol dehydrogenase class-3	1.1.1.1	[c] : C00002 + C02656 + C00010 --> C00020 + C00013 + C01063	[c] : ATP + 6-Carboxyhexanoate + CoA = AMP + Pyrophosphate + 6-Carboxyhexanoyl-CoA
R03210[c]	AT5G04620	8-amino-7-oxononanoate synthase	2.3.1.47	[c] : C01063 + C00041 --> C01092 + C00010 + C00011	[c] : 6-Carboxyhexanoyl-CoA + L-Alanine = 8-Amino-7-oxononanoate + CoA + CO2
R03213[c]	AT1G24100	UDPglucose:thiohydroximate S-beta-D-glucosyltransferase	2.4.1.195	[c]:C00029 + C03719 <=> C00015 + C01069	[c]: UDP-glucose + Phenylacetothiohydroximate <=> UDP + Desulfoglucotropeolin
R03217[c]		cystathionine gamma-synthase, chloroplast / O-succinylhomoserine (Thiol)-lyase (CGS)	2.5.1.49	[c] : C01077 + C00097 <==> C02291 + C00033	[c] : O-Acetyl-L-homoserine + L-Cysteine = L-Cystathionine + Acetate
R03220[c]	AT1G03475	coproporphyrinogen III oxidase, putative / coproporphyrinogenase, putative / coprogen oxidase, putative	1.3.3.3	[c] : C03263 + C00007 --> C01079 + (2) C00011 + (2) C00001	[c] : Coproporphyrinogen III + Oxygen = Protoporphyrinogen IX + 2 CO2 + 2 H2O
R03222[c]	AT4G01690 and AT5G14220	Protoporphyrinogen oxidase, chloroplastic	1.3.3.4	[c] : (2) C01079 + (3) C00007 --> (2) C02191 + (6) C00001	[c] :2 Protoporphyrinogen IX + 3 Oxygen = 2 Protoporphyrin + 6 H2O
R03223[c]	AT1G22940	thiamin biosynthesis protein, putative	2.5.1.3	[c] : C04752 + C04327 --> C00013 + C01081	[c] : 2-Methyl-4-amino-5-hydroxymethylpyrimidine diphosphate + 4-Methyl-5-(2-phosphoethyl)-thiazole = Pyrophosphate + Thiamin monophosphate
R03231[c]	AT5G57590	aminotransferase class-III family	2.6.1.62	[c] : C00019 + C01092 --> C04425 + C01037	[c] : S-Adenosyl-L-methionine + 8-Amino-7-oxononanoate = S-Adenosyl-4-methylthio-2-oxobutanoate + 7,8-Diaminononanoate
R03243[c]	AT1G71920	histidinol-phosphate aminotransferase, putative	2.6.1.9	[c] : C01100 + C00026 <==> C01267 + C00025	[c] : L-Histidinol phosphate + 2-Oxoglutarate = 3-(Imidazol-4-yl)-2-oxopropyl phosphate + L-Glutamate
R03244[c]	AT1G06820	L-ribulose-5-phosphate 3-epimerase; L-xylulose 5-phosphate 3-epimerase	5.-.-.-	[c]: C01101 <==> C03291	[c]:L-Ribulose 5-phosphate <==> L-Xylulose 5-phosphate
R03245[c]	AT1G31910	GHMP kinase family protein	2.7.4.2	[c] : C00002 + C01107 --> C00008 + C01143	[c] : ATP + (R)-5-Phosphomevalonate = ADP + (R)-5-Diphosphomevalonate
R03254[c]	AT1G16340	2-dehydro-3-deoxyphosphooctonate aldolase, putative / phospho-2-dehydro-3-deoxyoctonate aldolase, putative / 3-deoxy-D-manno-octulosonic acid 8-phosphate synthetase, putative	2.5.1.55	[c] : C00074 + C01112 + C00001 --> C04478 + C00009	[c] : Phosphoenolpyruvate + D-Arabinose 5-phosphate + H2O = 3-Deoxy-D-manno-octulosonate 8-phosphate + Orthophosphate
R03260[c]	AT3G01120	cystathionine gamma-synthase, chloroplast / O-succinylhomoserine (Thiol)-lyase (CGS)	2.5.1.48	[c] : C01118 + C00097 --> C02291 + C00042	[c] : O-Succinyl-L-homoserine + L-Cysteine = L-Cystathionine + Succinate
R03267[c]	AT5G17050	UDPglucose:flavonol 3-O-D-glucosyltransferase	2.4.1.91	[c]:C00029 + C01495 <=> C00015 + C03946	[c]: UDP-glucose + Flavonol <=> UDP + Flavonol 3-O-beta-D-glucoside
R03269[c]	AT3G18030	halotolerance protein (HAL3A)	4.1.1.36	[c] : C04352 --> C01134 + C00011	[c] : (R)-4'-Phosphopantothenoyl-L-cysteine = Pantetheine 4'-phosphate + CO2
R03270[c]	(AT1G01090 and AT1G59900) and (AT1G30120 and AT2G34590)	PYRUVATE DEHYDROGENASE E1 ALPHA and PYRUVATE DEHYDROGENASE E1 BETA	1.2.4.1	[c] : C05125 + C00248 --> C01136 + C00068	[c] : 2-(alpha-Hydroxyethyl)thiamine diphosphate + Lipoamide = S-Acetyldihydrolipoamide + Thiamin diphosphate
R03283[c]		aldehyde dehydrogenase, mitochondrial (ALDH3)	1.2.1.47	[c] : C01149 + C00003 + C00001 --> C01181 + C00004 + C00080	[c] : 4-Trimethylammoniobutanal + NAD+ + H2O = 4-Trimethylammoniobutanoate + NADH + H+
R03284[c]	AT3G04520 or AT4G15440	THREONINE ALDOLASE 2 or HYDROPEROXIDE LYASE 1	4.1.2.5 or 4.1.2.-	[c] : C01259 --> C01149 + C00037	[c] : 3-Hydroxy-N6,N6,N6-trimethyl-L-lysine = 4-Trimethylammoniobutanal + Glycine
R03291[c]	AT5G14800	pyrroline-5-carboxylate reductase	1.5.1.2	[c] : C04281 + C00004 + C00080 --> C01157 + C00003	[c] : L-1-Pyrroline-3-hydroxy-5-carboxylate + NADH + H+ = trans-4-Hydroxy-L-proline + NAD+
R03293[c]	AT5G14800	pyrroline-5-carboxylate reductase	1.5.1.2	[c] : C04281 + C00005 + C00080 --> C01157 + C00006	[c] : L-1-Pyrroline-3-hydroxy-5-carboxylate + NADPH + H+ = trans-4-Hydroxy-L-proline + NADP+
R03310[c]	AT3G02580	5alpha-cholest-7-en-3beta-ol, NADH:oxygen 5-oxidoreductase	1.14.21.6	[c]:C01189 + C00004 + C00080 + C00007 <=> C01164 + C00003 + 2 C00001	[c]: 5alpha-Cholest-7-en-3beta-ol + NADH + H+ + Oxygen <=> Cholesta-5,7-dien-3beta-ol + NAD+ + 2 H2O
R03313[c]	AT3G55610	delta 1-pyrroline-5-carboxylate synthetase A / P5CS A (P5CS1)	1.2.1.41	[c] : C01165 + C00009 + C00006 <==> C03287 + C00005 + C00080	[c] : L-Glutamate 5-semialdehyde + Orthophosphate + NADP+ = L-Glutamyl 5-phosphate + NADPH + H+
R03316N[m]	AT3G55410 and AT5G65750	2-oxoglutarate dehydrogenase E1 component, putative	1.2.4.2	[m] : C05381 + C15972 --> C00N01 + C00068	[m] : 3-Carboxy-1-hydroxypropyl-ThPP + Enzyme N6-(lipoyl)lysine = [Dihydrolipoyllysine-residue succinyltransferase]S-succinyldihydrolipoyllysine + Thiamin diphosphate
R03321[c]	AT5G42740	Glucose-6-phosphate isomerase, cytosolic	5.3.1.9	[c] : C01172 <==> C05345	[c] : beta-D-Glucose 6-phosphate = beta-D-Fructose 6-phosphate
R03323[c]	AT2G22990	SNG1 (SINAPOYLGLUCOSE 1), serine carboxypeptidase	3.4.16.- or 2.3.1.92	[c] : C01175 + C00149 --> C00031 + C02887	[c] : 1-O-Sinapoyl-beta-D-glucose + (S)-Malate = D-Glucose + Sinapoyl malate
R03332[c]	AT1G07230	1-Phosphatidyl-D-myo-inositol inositolphosphohydrolase	3.1.4.3	[c]: 1 C01194 + 1 C00001 <==> 1 C01177 + 1 C00641 + 1 C00008	[c]:1-Phosphatidyl-D-myo-inositol + H2O <==> Inositol 1-phosphate + 1,2-Diacyl-sn-glycerol
R03341[c]		2,3-biphosphoglycerate-independent phosphoglycerate mutase family protein / phosphoglyceromutase family protein	4.1.1.80	[c] : C01179 --> C03765 + C00011	[c] : 3-(4-Hydroxyphenyl)pyruvate = 4-Hydroxyphenylacetaldehyde + CO2
R03346[c]	AT1G72880 and AT4G14930	acid phosphatase survival protein SurE, putative	3.1.3.5	[c] : C01185 + C00001 <==> C05841 + C00009	[c] : Nicotinate D-ribonucleotide + H2O = Nicotinate D-ribonucleoside + Orthophosphate
R03347[c]	AT1G04440 or AT1G14370 or (AT1G20930 and AT1G76540) or AT1G24650 or AT1G28440 or AT1G30270 or AT1G35670 or AT1G57870 or AT1G66150 or AT1G74740 or AT1G75820 or (AT2G01450 and AT2G17290) or (AT2G30980 and AT4G00720) or AT2G38910 or AT3G49370 or AT3G50500 or AT3G50530 or AT3G51850 or AT3G53030 or (AT3G55450 and AT4G08800 and AT4G17660) or AT3G56760 or AT3G57530 or AT3G59420 or AT4G04710 or AT4G04720…	CASEIN KINASE LIKE 13 or PROTEIN KINASE 2A or (CYCLIN-DEPENDENT KINASE B2;2 and CYCLIN-DEPENDENT KINASE B2;1) or leucine-rich repeat family protein / protein kinase family protein or ATP binding / kinase/ protein serine/threonine kinase or CBL-INTERACTING PROTEIN KINASE 23 or CALCIUM-DEPENDENT PROTEIN KINASE 2 or shaggy-related protein kinase kappa, putative / ASK-kappa, putative or TRANSMEMBRANE…	2.7.1.-	[c] : C05841 + C00002 --> C01185 + C00008	[c] : Nicotinate D-ribonucleoside + ATP = Nicotinate D-ribonucleotide + ADP
R03348[c]	AT2G01350	quinolinate phosphoribosyl transferase family protein	2.4.2.19	[c] : C03722 + C00119 --> C01185 + C00013 + C00011	[c] : Pyridine-2,3-dicarboxylate + 5-Phospho-alpha-D-ribose 1-diphosphate = Nicotinate D-ribonucleotide + Pyrophosphate + CO2
R03350[c]		3-deoxy-manno-octulosonate-8-phosphatase	3.1.3.45	[c] : C04478 + C00001 --> C01187 + C00009	[c] : 3-Deoxy-D-manno-octulosonate 8-phosphate + H2O = 3-Deoxy-D-manno-octulosonate + Orthophosphate
R03351[c]	AT1G53000	cytidylyltransferase family	2.7.7.38	[c] : C00063 + C01187 --> C00013 + C04121	[c] : CTP + 3-Deoxy-D-manno-octulosonate = Pyrophosphate + CMP-3-deoxy-D-manno-octulosonate
R03353[c]	AT1G20050	5alpha-Cholest-7-en-3beta-ol delta7-delta8-isomerase	5.3.3.5	[c]: 1 C01189 <==> 1 C03845	[c]:5alpha-Cholest-7-en-3beta-ol <==> 5alpha-Cholest-8-en-3beta-ol
R03354[c]	AT1G05570		2.4.1.-	[c]: 1 C01190 + 1 C00052 <==> 1 C01290 + 1 C00015 + 1 C00008	[c]:Glucosylceramide + UDP-D-galactose <==> beta-D-Galactosyl-1,4-beta-D-glucosylceramide + UDP
R03355[c]	AT3G52840 or AT3G54440	Beta-galactosidase 2 or glycoside hydrolase family 2 protein	3.2.1.23	[c] : C01290 + C00001 --> C01190 + C00962	[c] : beta-D-Galactosyl-1,4-beta-D-glucosylceramide + H2O = Glucosylceramide + beta-D-Galactose
R03361[c]	AT1G49340	ATPI4K ALPHA (Arabidopsis thaliana phosphatidylinositol 4-kinase alpha); inositol or phosphatidylinositol kinase	2.7.1.67	[c] : C00002 + C01194 --> C00008 + C01277	[c] : ATP + 1-Phosphatidyl-D-myo-inositol = ADP + 1-Phosphatidyl-1D-myo-inositol 4-phosphate
R03362[c]	AT1G60490	phosphatidylinositol 3-kinase (PI3K)	2.7.1.137	[c] : C00002 + C01194 --> C00008 + C04549	[c] : ATP + 1-Phosphatidyl-D-myo-inositol = ADP + 1-Phosphatidyl-1D-myo-inositol 3-phosphate
R03366[c]		S-Adenosyl-L-methionine:3,4-dihydroxy-trans-cinnamate 3-O-methyltransferase	2.1.1.68	[c] : C00019 + C01197 --> C00021 + C01494	[c] : S-Adenosyl-L-methionine + 3,4-Dihydroxy-trans-cinnamate = S-Adenosyl-L-homocysteine + Ferulate
R03367[c]	AT4G09520	2,3-biphosphoglycerate-independent phosphoglycerate mutase family protein / phosphoglyceromutase family protein	4.1.1.-	[c] : C01197 <==> C06224 + C00011	[c] : 3,4-Dihydroxy-trans-cinnamate = 3,4-Dihydroxystyrene + CO2
R03393[c]	AT5G63980	3(2),5-bisphosphate nucleotidase	3.1.3.57	[c] : C01220 + C00001 --> C03546 + C00009	[c] : 1D-myo-Inositol 1,4-bisphosphate + H2O = myo-Inositol 4-phosphate + Orthophosphate
R03401[c]	AT1G76680	8-[(1R,2R)-3-oxo-2-{(Z)-pent-2-enyl}cyclopentyl]octanoate:NADP+ 4-oxidoreductase	1.3.1.42	[c]: 1 C04780 + 1 C00006 <==> 1 C01226 + 1 C00005 + 1 C00008	[c]:8-[(1R,2R)-3-Oxo-2-{(Z)-pent-2-enyl}cyclopentyl]octanoate + NADP+ <==> 12-OPDA + NADPH + H+
R03408[c]	AT4G14210	omega-3 fatty acid desaturase, chloroplast (FAD7) (FADD)	1.14.99.-	[c] : C01227 + C00080 + C00007 + C00005 --> C05139 + C00006 + C00001	[c] : 3beta-Hydroxyandrost-5-en-17-one + H+ + Oxygen + NADPH = 16alpha-Hydroxydehydroepiandrosterone + NADP+ + H2O
R03418[c]	AT5G40390	glycosyl hydrolase family 36	2.4.1.67	[c] : C01235 + C00492 --> C00137 + C01613	[c] : 1-alpha-D-Galactosyl-myo-inositol + Raffinose = myo-Inositol + Stachyose
R03425[m]	AT2G26080 or AT4G33010	Glycine dehydrogenase [decarboxylating], mitochondria or Putative glycine dehydrogenase [decarboxylating] 2, mitochondrial	1.4.4.2	[m] : C00037 + C02051 --> C01242 + C00011	[m] : Glycine + Lipoylprotein = S-Aminomethyldihydrolipoylprotein + CO2
R03427[c]	AT5G63980	3(2),5-bisphosphate nucleotidase	3.1.3.57	[c] : C01243 + C00001 --> C04063 + C00009	[c] : 1D-myo-Inositol 1,3,4-trisphosphate + H2O = D-myo-Inositol 3,4-bisphosphate + Orthophosphate
R03443[c]	AT2G19940	semialdehyde dehydrogenase family protein	1.2.1.38	[c] : C01250 + C00009 + C00006 <==> C04133 + C00005 + C00080	[c] : N-Acetyl-L-glutamate 5-semialdehyde + Orthophosphate + NADP+ = N-Acetyl-L-glutamate 5-phosphate + NADPH + H+
R03457[c]	AT4G14910	imidazoleglycerol-phosphate dehydratase, putative	4.2.1.19	[c] : C04666 --> C01267 + C00001	[c] : D-erythro-1-(Imidazol-4-yl)glycerol 3-phosphate = 3-(Imidazol-4-yl)-2-oxopropyl phosphate + H2O
R03458[c]	AT3G47390 or AT4G20960	tidine/deoxycytidylate deaminase family protein or cytidine/deoxycytidylate deaminase family protein	1.1.1.193	[c] : C01268 + C00005 + C00080 --> C04454 + C00006	[c] : 5-Amino-6-(5'-phosphoribosylamino)uracil + NADPH + H+ = 5-Amino-6-(5'-phosphoribitylamino)uracil + NADP+
R03459[c]	AT3G47390 or AT4G20960	tidine/deoxycytidylate deaminase family protein or cytidine/deoxycytidylate deaminase family protein	3.5.4.26	[c] : C01304 + C00001 --> C01268 + C00014	[c] : 2,5-Diamino-6-hydroxy-4-(5'-phosphoribosylamino)pyrimidine + H2O = 5-Amino-6-(5'-phosphoribosylamino)uracil + NH3
R03460[c]	AT1G48860	3-phosphoshikimate 1-carboxyvinyltransferase	2.5.1.19	[c] : C00074 + C03175 <==> C00009 + C01269	[c] : Phosphoenolpyruvate + Shikimate 3-phosphate = Orthophosphate + 5-O-(1-Carboxyvinyl)-3-phosphoshikimate
R03469[c]	(AT1G10900 and AT1G60890 and AT1G71010 and AT2G26420 and AT2G41210 and AT3G07960 and AT3G09920 and AT3G14270 and AT3G56960 and AT4G33240) or AT1G21980 or AT1G77740	phosphatidylinositol-4-phosphate 5-kinase family protein or 1-phosphatidylinositol-4-phosphate 5-kinase or 1-phosphatidylinositol-4-phosphate 5-kinase, putative	2.7.1.68	[c] : C00002 + C01277 --> C00008 + C04637	[c] : ATP + 1-Phosphatidyl-1D-myo-inositol 4-phosphate = ADP + 1-Phosphatidyl-D-myo-inositol 4,5-bisphosphate
R03472[c]	AT2G29630	thiamine biosynthesis family protein / thiC family protein		[c] : C03373 --> C01279	[c] : Aminoimidazole ribotide = 4-Amino-5-hydroxymethyl-2-methylpyrimidine
R03503[c]	AT4G30000	HPPK, 2-amino-4-hydroxy-6-hydroxymethyldihydropteridine diphosphokinase	2.7.6.3	[c] : C00002 + C01300 <==> C00020 + C04807	[c] : ATP + 2-Amino-4-hydroxy-6-hydroxymethyl-7,8-dihydropteridine = AMP + 2-Amino-7,8-dihydro-4-hydroxy-6-(diphosphooxymethyl)pteridine
R03504[c]	AT3G11750	dihydroneopterin aldolase, putative	4.1.2.25	[c] : C04874 --> C00266 + C01300	[c] : 2-Amino-4-hydroxy-6-(D-erythro-1,2,3-trihydroxypropyl)-7,8-dihydropteridine = Glycolaldehyde + 2-Amino-4-hydroxy-6-hydroxymethyl-7,8-dihydropteridine
R03508[c]	AT5G48220	indole-3-glycerol phosphate synthase, putative	4.1.1.48	[c] : C01302 --> C03506 + C00011 + C00001	[c] : 1-(2-Carboxyphenylamino)-1'-deoxy-D-ribulose 5'-phosphate = Indoleglycerol phosphate + CO2 + H2O
R03509[c]	AT1G07780 or AT1G29410 or AT5G05590	PHOSPHORIBOSYLANTHRANILATE ISOMERASE 1 or PHOSPHORIBOSYLANTHRANILATE ISOMERASE 3 or PHOSPHORIBOSYLANTHRANILATE ISOMERASE 2	5.3.1.24	[c] : C04302 --> C01302	[c] : N-(5-Phospho-D-ribosyl)anthranilate = 1-(2-Carboxyphenylamino)-1'-deoxy-D-ribulose 5'-phosphate
R03522[c]	AT1G02920 or AT1G02940 or AT1G02950 or AT1G65820 or AT2G02930 or AT2G29440 or AT2G29460 or AT2G29480 or AT2G29490 or AT2G30860 or AT2G47730 or AT3G03190 or AT3G43800	GLUTATHIONE S-TRANSFERASE 11 or Arabidopsis thaliana Glutathione S-transferase (class phi) 5 or GLUTATHIONE S-TRANSFERASE 31 or microsomal glutathione s-transferase, putative or GLUTATHIONE S-TRANSFERASE 16 or GLUTATHIONE S-TRANSFERASE 24 or GLUTATHIONE S-TRANSFERASE 22 or GLUTATHIONE S-TRANSFERASE 20 or GLUTATHIONE S-TRANSFERASE 19 or Arabidopsis thaliana Glutathione S-transferase (class phi) 9 …	2.5.1.18	[c] : C01322 + C00051 --> C01318 + C02320	[c] : RX + Glutathione = HX + R-S-Glutathione
R03524[c]	AT3G61440	L-cysteine hydrogen-sulfide-lyase (adding HCN)	4.4.1.9	[c]:C00097 + C01326 <=> C00283 + C02512	[c]: L-Cysteine + Hydrogen cyanide <=> Hydrogen sulfide + 3-Cyano-L-alanine
R03527[c]	AT1G02640 or (AT1G26560 and AT2G44450 and AT2G44480 and AT3G18080 and AT5G42260 and AT5G44640) or (AT3G47000 and AT3G47050)	BETA-XYLOSIDASE 2 or glycosyl hydrolase family 1 protein or glycosyl hydrolase family 3 protein	3.2.1.21	[c] : C01798 + C00001 --> C01335 + C00267	[c] : D-Glucoside + H2O = ROH + alpha-D-Glucose
R03530[c]	AT4G23900 or AT5G63310	nucleoside diphosphate kinase 4 or NUCLEOSIDE DIPHOSPHATE KINASE 2	2.7.4.6	[c] : C00002 + C01344 <==> C00008 + C01345	[c] : ATP + dIDP = ADP + dITP
R03531[c]	AT4G13720	inosine triphosphate pyrophosphatase, putative, HAM1 family protein	3.6.1.19	[c] : C01345 + C00001 --> C06196 + C00013	[c] : dITP + H2O = 2'-Deoxyinosine 5'-phosphate + Pyrophosphate
R03532[c]	AT1G05260	donor:hydrogen-peroxide oxidoreductase	1.11.1.7	[c]: C00030 + C00027 <==> C00028 + 2 C00001	[c]:Reduced acceptor + H2O2 <==> Acceptor + 2 H2O
R03540[c]	AT3G02875 or AT4G22330 or AT5G56650	metallopeptidase or Acyl-CoA independent ceramide synthase or IAA-amino acid hydrolase ILR1-like 1	3.5.1.-	[c] : C01596 + C00001 --> C01384 + C00014	[c] : Maleamate + H2O = Maleic acid + NH3
R03542[c]	AT3G44300 or AT3G44320 or AT5G22300	Nitrilase 2 or Nitrilase 3 or Bifunctional nitrilase/nitrile hydratase NIT4	3.5.5.1	[c] : C05714 + (2) C00001 --> C01401 + C00014	[c] : alpha-Aminopropiononitrile + 2 H2O = Alanine + NH3
R03546[c]	AT3G23490	cyanate lyase family	4.2.1.104	[c] : C01417 + C00080 + C00288 <==> C00011 + C01563	[c] : Cyanate + H+ + HCO3- = CO2 + Carbamate
R03599[c]	AT1G08490	Selenocysteine reductase	4.4.1.16	[c]: C05688 + C00030 <==> C01528 + C00041 + C00028	[c]: Selenocysteine + Reduced acceptor <==> Selenide + L-Alanine + Acceptor
R03600[c]	AT5G04590	sulphite reductase	1.8.7.1	[c] : C01528 + 6 C00139 + 3 C00001 <=> C05684 + 6 C00138 + 8 C00080	[c] : Selenite + Reduced ferredoxin + H2O = Selenide + Oxidized ferredoxin + H2O
R03601[c]	AT1G55880 or (AT2G43750 and AT3G03630 and AT3G04940 and AT3G61440) or (AT3G22460 and AT5G28030)	pyridoxal-5'-phosphate-dependent enzyme, beta family protein or cysteine synthase or cysteine synthase, putative	2.5.1.47	[c] : C00979 + C01528 --> C05688 + C00033	[c] : O-Acetyl-L-serine + Selenide = Selenocysteine + Acetate
R03605[c]	AT3G50740	UDPglucose:coniferyl-alcohol 4'-beta-D-glucosyltransferase	2.4.1.111	[c]:C00029 + C02325 <=> C00015 + C01533	[c]: UDP-glucose + Sinapyl alcohol <=> UDP + Syringin
R03616[c]	AT3G52840 or AT3G54440	beta-galactosidase 2 or glycoside hydrolase family 2 protein	3.2.1.23	[c] : C05401 + C00001 --> C01582 + C00116	[c] : 3-beta-D-Galactosyl-sn-glycerol + H2O = Galactose + Glycerol
R03632[c]	AT2G37840 and AT5G46330 and AT3G59410 and AT2G37840	ATP:protamine O-phosphotransferase	2.7.11.1	[c]: C00002 + C01609 <==> C00008 + C02729	[c]: ATP + Protamine <==> ADP + O-Phosphoprotamine
R03634[c]	AT3G56310	alpha-galactosidase, putative / melibiase, putative / alpha-D-galactoside galactohydrolase, putative	3.2.1.22	[c] : C01613 + C00001 --> C00492 + C00124	[c] : Stachyose + H2O = Raffinose + D-Galactose
R03635[c]	(AT1G12240 and AT1G62660) or AT2G36190 or AT3G13790	Beta-fructosidase or Beta-fructofuranosidase, insoluble isoenzyme CWINV4 or Beta-fructofuranosidase, insoluble isoenzyme CWINV1	3.2.1.26	[c] : C01613 + C00001 --> C05404 + C00095	[c] : Stachyose + H2O = D-Gal alpha 1->6D-Gal alpha 1->6D-Glucose + D-Fructose
R03636[c]	AT5G42800	dihydroflavonol 4-reductase (dihydrokaempferol 4-reductase) (DFR)	1.1.1.219	[c] : C01617 + C00005 --> C05906 + C00006	[c] : Taxifolin + NADPH = Leucocyanidin + NADP+
R03640[c]	AT3G51240	naringenin 3-dioxygenase / flavanone 3-hydroxylase (F3H)	1.14.11.9	[c] : C05631 + C00026 + C00007 --> C01617 + C00042 + C00011	[c] : Eriodictyol + 2-Oxoglutarate + Oxygen = Taxifolin + Succinate + CO2
R03646[c]	AT4G26300 and AT1G66530	arginyl-tRNA synthetase, putative / arginine--tRNA ligase, putative	6.1.1.19	[c] : C00002 + C00062 + C01636 <==> C00020 + C00013 + C02163	[c] : ATP + L-Arginine + tRNA(Arg) = AMP + Pyrophosphate + L-Arginyl-tRNA(Arg)
R03647[c]		aspartyl-tRNA synthetase, putative / aspartate--tRNA ligase, putative	6.1.1.23	[c] : C00002 + C00049 + C01637 --> C00020 + C00013 + C06113	[c] : ATP + L-Aspartate + tRNA(Asn) = AMP + Pyrophosphate + L-Aspartyl-tRNA(Asn)
R03648[c]	AT1G70980 or AT3G07420 or AT5G56680	Asparaginyl-tRNA synthetase, cytoplasmic 3 or Asparaginyl-tRNA synthetase, cytoplasmic 2 or Asparaginyl-tRNA synthetase, cytoplasmic 1	6.1.1.22	[c] : C00002 + C00152 + C01637 --> C00020 + C00013 + C03402	[c] : ATP + L-Asparagine + tRNA(Asn) = AMP + Pyrophosphate + L-Asparaginyl-tRNA(Asn)
R03650[c]	AT2G31170 and AT3G56300 and AT5G38830	tRNA synthetase class I (C) family protein	6.1.1.16	[c] : C00002 + C00097 + C01639 --> C00020 + C00013 + C03125	[c] : ATP + L-Cysteine + tRNA(Cys) = AMP + Pyrophosphate + L-Cysteinyl-tRNA(Cys)
R03651N[m]		glutamate-tRNA ligase (glutamyl-tRNA synthetase) (GluRS), putative	6.1.1.24	[m] : C00002 + C00025 + C01640 --> C00020 + C00013 + C06112	[m] : ATP + L-Glutamate + tRNA(Gln) = AMP + Pyrophosphate + L-Glutamyl-tRNA(Gln)
R03652N[c]	AT1G25350	glutamine-tRNA ligase, putative / glutaminyl-tRNA synthetase, putative / GlnRS, putative	6.1.1.18	[c] : C00002 + C00064 + C01640 --> C00020 + C00013 + C02282	[c] : ATP + L-Glutamine + tRNA(Gln) = AMP + Pyrophosphate + Glutaminyl-tRNA(Gln)
R03654[c]	AT1G29870 or AT1G29880	tRNA synthetase class II (G, H, P and S) family protein or glycyl-tRNA synthetase / glycine--tRNA ligase	6.1.1.14	[c] : C00002 + C00037 + C01642 --> C00020 + C00013 + C02412	[c] : ATP + Glycine + tRNA(Gly) = AMP + Pyrophosphate + Glycyl-tRNA(Gly)
R03655[c]	AT3G02760 or AT3G46100	histidyl-tRNA synthetase, putative or HISTIDYL-TRNA SYNTHETASE 1	6.1.1.21	[c] : C00002 + C00135 + C01643 --> C00020 + C00013 + C02988	[c] : ATP + L-Histidine + tRNA(His) = AMP + Pyrophosphate + L-Histidyl-tRNA(His)
R03656[c]	AT4G10320	isoleucyl-tRNA synthetase, putative / isoleucine--tRNA ligase, putative	6.1.1.5	[c] : C00002 + C00407 + C01644 --> C00020 + C00013 + C03127	[c] : ATP + L-Isoleucine + tRNA(Ile) = AMP + Pyrophosphate + L-Isoleucyl-tRNA(Ile)
R03657N[c]	AT4G04350	tRNA synthetase class I (I, L, M and V) family protein	6.1.1.4	[c] : C00002 + C00123 + C01645 --> C00020 + C00013 + C02047	[c] : ATP + L-Leucine + tRNA(Leu) = AMP + Pyrophosphate + L-Leucyl-tRNA(Leu)
R03658N[c]	AT3G11710 or AT3G13490	lysyl-tRNA synthetase, putative or ATP binding / aminoacyl-tRNA ligase	6.1.1.6	[c] : C00002 + C00047 + C01646 --> C00020 + C00013 + C01931	[c] : ATP + L-Lysine + tRNA(Lys) = AMP + Pyrophosphate + L-Lysyl-tRNA(Lys)
R03659N[c]	AT3G55400 or AT4G13780	OVULE ABORTION 1 or methionine--tRNA ligase, putative	6.1.1.10	[c] : C00002 + C00073 + C01647 --> C00020 + C00013 + C02430	[c] : ATP + L-Methionine + tRNA(Met) = AMP + Pyrophosphate + L-Methionyl-tRNA(Met)
R03660[c]	AT1G72550 or AT3G58140 or AT4G39280	tRNA synthetase beta subunit family protein or phenylalanyl-tRNA synthetase class IIc family protein or phenylalanyl-tRNA synthetase, putative	:6.1.1.20	[c] : C00002 + C00079 + C01648 --> C00020 + C00013 + C03511	[c] : ATP + L-Phenylalanine + tRNA(Phe) = AMP + Pyrophosphate + L-Phenylalanyl-tRNA(Phe)
R03661[c]	AT5G52520	tRNA synthetase class II (G, H, P and S) family protein	6.1.1.15	[c] : C00002 + C00148 + C01649 --> C00020 + C00013 + C02702	[c] : ATP + L-Proline + tRNA(Pro) = AMP + Pyrophosphate + L-Prolyl-tRNA(Pro)
R03662[c]	AT5G27470	seryl-tRNA synthetase, putative / serine--tRNA ligase, putative	6.1.1.11	[c] : C00002 + C00065 + C01650 --> C00020 + C00013 + C02553	[c] : ATP + L-Serine + tRNA(Ser) = AMP + Pyrophosphate + L-Seryl-tRNA(Ser)
R03663[c]	AT5G26830	threonyl-tRNA synthetase	6.1.1.3	[c] : C00002 + C00188 + C01651 --> C00020 + C00013 + C02992	[c] : ATP + L-Threonine + tRNA(Thr) = AMP + Pyrophosphate + L-Threonyl-tRNA(Thr)
R03664[c]	AT3G04600	tRNA synthetase class I (W and Y) family protein	6.1.1.2	[c] : C00002 + C00078 + C01652 --> C00020 + C00013 + C03512	[c] : ATP + L-Tryptophan + tRNA(Trp) = AMP + Pyrophosphate + L-Tryptophanyl-tRNA(Trp)
R03665[c]	AT1G14610 or AT5G16710	ATP binding / aminoacyl-tRNA ligase or DEHYDROASCORBATE REDUCTASE 1	6.1.1.9	[c] : C00002 + C00183 + C01653 --> C00020 + C00013 + C02554	[c] : ATP + L-Valine + tRNA(Val) = AMP + Pyrophosphate + L-Valyl-tRNA(Val)
R03674[c]		2,3-biphosphoglycerate-independent phosphoglycerate mutase family protein / phosphoglyceromutase family protein	1.14.18.1	[c] : C01693 --> C05578 + C00011	[c] : L-Dopachrome = 5,6-Dihydroxyindole + CO2
R03678[c]	AT3G09150	phytochromobilin:ferredoxin oxidoreductase, chloroplast / phytochromobilin synthase (HY2)	1.3.7.4	[c] : C00500 + C00138 --> C05913 + C00139	[c] : Biliverdin + Reduced ferredoxin = (3Z)-Phytochromobilin + Oxidized ferredoxin
R03689[c]	AT3G19820	lanosterol delta24-reductase	1.3.1.72	[c]:C01724 + C00005 + C00080 <=> C05109 + C00006	[c]: Lanosterol + NADPH + H+ <=> 24,25-Dihydrolanosterol + NADP+
R03719[c]	AT1G04710 or (AT2G33150 and AT5G48880)	acetyl-CoA C-acyltransferase, putative or cetyl-CoA C-acyltransferase	2.3.1.16	[c] : C00010 + C05467 --> C00100 + C01794	[c] : CoA + 3alpha,7alpha,12alpha-Trihydroxy-5beta-24-oxocholestanoyl-CoA = Propanoyl-CoA + Choloyl-CoA
R03738[c]	AT1G74010 or AT1G74020	strictosidine synthase family protein or strictosidine synthase	4.3.3.2	[c] : C00398 + C01852 --> C03470 + C00001	[c] : Tryptamine + Secologanin = 3-alpha(S)-Strictosidine + H2O
R03775[c]	AT5G50375	Cycloeucalenol lyase (cyclopropane-decyclizing)	5.5.1.9	[c]: 1 C02141 <==> 1 C01943	[c]:Cycloeucalenol <==> Obtusifoliol
R03777N[x]	AT1G06290 or AT1G06310 or AT2G35690 or AT3G51840 or AT4G16760 or AT5G65110 or AT3G06810	ACYL-COA OXIDASE 3 or ACYL-COA OXIDASE 6 or ACYL-COA OXIDASE 5 or ACYL-COA OXIDASE 4 or ACYL-COA OXIDASE 1 or ACYL-COA OXIDASE 2 or IBA-RESPONSE 3	1.3.3.6	[x] : C01944 + C00007 --> C05276 + C00027	[x] : Octanoyl-CoA + Oxygen = trans-Oct-2-enoyl-CoA + H2O2
R03778[x]	AT1G04710 or (AT2G33150 and AT5G48880)	acetyl-CoA C-acyltransferase, putative or acetyl-CoA C-acyltransferase	2.3.1.16	[x] : C01944 + C00024 <==> C00010 + C05265	[x] : Octanoyl-CoA + Acetyl-CoA = CoA + 3-Oxodecanoyl-CoA
R03806[c]	AT4G25420 or AT5G07200 or AT5G51810	gibberellin 20-oxidase/ gibberellin 3-beta-dioxygenase or GIBBERELLIN 20 OXIDASE 3 or GIBBERELLIN 20 OXIDASE 2	1.14.11.12	[c] : C06095 + C00026 + C00007 --> C02034 + C00042 + C00011 + C00001	[c] : Gibberellin A44 diacid + 2-Oxoglutarate + Oxygen = Gibberellin A19 + Succinate + CO2 + H2O
R03807[c]	AT4G25420 or AT5G07200 or AT5G51810	gibberellin 20-oxidase/ gibberellin 3-beta-dioxygenase or GIBBERELLIN 20 OXIDASE 3 or GIBBERELLIN 20 OXIDASE 2	1.14.11.12	[c] : C02034 --> C02035 + C00011	[c] : Gibberellin A19 = Gibberellin A20 + CO2
R03809[c]	AT1G78440 or AT2G34555	gibberellin 2-beta-dioxygenase 1 or gibberellin 2-beta-dioxygenase 3	1.14.11.13	[c] : C02035 + C00026 + C00007 --> C06096 + C00042 + C00011	[c] : Gibberellin A20 + 2-Oxoglutarate + Oxygen = Gibberellin A29 + Succinate + CO2
R03815[c]	AT3G16950 or AT3G17240	LIPOAMIDE DEHYDROGENASE 1 or LIPOAMIDE DEHYDROGENASE 2	1.8.1.4	[c] : C02972 + C00003 --> C02051 + C00004 + C00080	[c] : Dihydrolipoylprotein + NAD+ = Lipoylprotein + NADH + H+
R03824[c]	AT1G01190 or AT1G01600 or AT1G11600 or AT1G11610 or AT1G13090 or AT1G13100 or AT1G13710 or AT2G30750 or AT2G30770 or AT3G10230 or AT3G13730 or AT3G26150 or AT3G26160 or AT3G26170 or AT3G26190 or AT3G26200 or AT3G26210 or AT3G26220 or AT3G26230 or AT3G26270 or AT3G26280 or AT3G26290 or AT3G26300 or AT3G26310 or AT3G26320 or AT3G26830 or AT3G30180 or AT3G44250 or AT3G48360 or AT3G52970 or AT3G53280…	cytochrome P450, family 78, subfamily A, polypeptide 8 or cytochrome P450, family 86, subfamily A, polypeptide 4 or cytochrome P450, family 77, subfamily B, polypeptide 1 or cytochrome P450, family 71, subfamily A, polypeptide 18 or cytochrome P450, family 71, subfamily B, polypeptide 29 or cytochrome P450, family 78, subfamily A, polypeptide 5 or CYTOCHROME P450, FAMILY 71, SUBFAMILY A, POLYPEPT…	EC:1.14.-.-	[c] : C05435 + C00030 + C00080 --> C02094 + C00028	[c] : gamma-Carotene + Reduced acceptor + H+ = beta-Carotene + Acceptor
R03827[c]	AT5G42800	(2S)-Flavan-4-ol:NADP+ 4-oxidoreductase	1.1.1.234	[c]:C02345 + C00006 <=> C02099 + C00005 + C00080	[c]: (2S)-Flavan-4-ol + NADP+ <=> (2S)-Flavanone + NADPH + H+
R03829[c]	AT5G03760	GDPmannose:glucomannan 1,4-beta-D-mannosyltransferase	2.4.1.32	[c]:C00096 + C01810 <=> C00035 + C02101	[c]: GDP-mannose + Glucomannan <=> GDP + Glucomannan longer by one mannose unit
R03845[c]		protochlorophyllide reductase C, chloroplast / PCR C / NADPH-protochlorophyllide oxidoreductase C (PORC)	1.3.1.33	[c] : C02880 + C00005 + C00080 --> C02139 + C00006	[c] : Protochlorophyllide + NADPH + H+ = Chlorophyllide + NADP+
R03847[c]	AT3G47350	short-chain dehydrogenase/reductase (SDR) family protein	1.1.1.146	[c] : C02140 + C00003 --> C05490 + C00004 + C00080	[c] : Corticosterone + NAD+ = 11-Dehydrocorticosterone + NADH + H+
R03848[c]	AT3G47350	short-chain dehydrogenase/reductase (SDR) family protein	1.1.1.146	[c] : C02140 + C00006 --> C05490 + C00005 + C00080	[c] : Corticosterone + NADP+ = 11-Dehydrocorticosterone + NADPH + H+
R03857N[x]	AT1G06290 or AT1G06310 or AT2G35690 or AT3G51840 or AT4G16760 or AT5G65110 or AT3G06810	Acyl-coenzyme A oxidase 3, peroxisomal or Putative acyl-coenzyme A oxidase 3.2, peroxisomal or Putative peroxisomal acyl-coenzyme A oxidase 1.2 or Acyl-coenzyme A oxidase 4, peroxisomal or Peroxisomal acyl-coenzyme A oxidase 1 or Acyl-coenzyme A oxidase 2, peroxisomal or Putative acetyl-coA dehydrogenase	1.3.3.6	[x] : C01832 + C00007 --> C03221 + C00027	[x] : Lauroyl-CoA + Oxygen = 2-trans-Dodecenoyl-CoA + H2O2
R03858[x]	AT1G04710 or AT2G33150 or AT5G48880	3-ketoacyl-CoA thiolase 1, peroxisomal or 3-ketoacyl-CoA thiolase 2, peroxisomal or 3-ketoacyl-CoA thiolase 5, peroxisomal	2.3.1.16	[x] : C01832 + C00024 <==> C00010 + C05261	[x] : Lauroyl-CoA + Acetyl-CoA = CoA + 3-Oxotetradecanoyl-CoA
R03867[c]	AT4G39640	gamma-glutamyltranspeptidase family protein	2.3.2.2	[c] : C02166 + C00001 --> C05951 + C00302	[c] : Leukotriene C4 + H2O = Leukotriene D4 + Glutamate
R03869[c]	AT1G54100	Aldehyde dehydrogenase family 7 member B4	1.2.1.3	[c] : C06002 + C00003 + C00001 --> C02170 + C00004	[c] : (S)-Methylmalonate semialdehyde + NAD+ + H2O = Methylmalonate + NADH
R03876[c]	AT5G65740 and AT3G02260	Ubiquitin:protein-lysine N -ligase (AMP-forming)	6.3.2.19	[c]: C00002 + C00496 + C02188 <==> C00020 + C00013 + C03635	[c]: ATP + Ubiquitin + Protein lysine <==> AMP + Diphosphate + Protein N-ubiquityllysine
R03877[c]	AT5G13630		6.6.1.1	[c] : C00002 + C02191 + C00305 + C00001 --> C00008 + C00009 + C03516 + (2) C00080	[c] : ATP + Protoporphyrin + Magnesium + H2O = ADP + Orthophosphate + Magnesium protoporphyrin + 2 H+
R03880[c]	AT1G30530	UDP-L-rhamnose:flavonol-3-O-D-glucoside L-rhamnosyltransferase	2.4.1.159	[c]:C02199 + C03946 <=> C00015 + C04194	[c]: UDP-L-rhamnose + Flavonol 3-O-beta-D-glucoside <=> UDP + Flavonol 3-O-[alpha-L-rhamnosyl-(1->6)-beta-D-glucoside]
R03916[c]	AT4G39640	gamma-glutamyltranspeptidase family protein	2.3.2.2	[c] : C02320 + C00001 --> C05729 + C00025	[c] : R-S-Glutathione + H2O = R-S-Alanylglycine + L-Glutamate
R03918[c]	AT3G19450 or AT4G34230	Cinnamyl alcohol dehydrogenase or Probable cinnamyl alcohol dehydrogenase	1.1.1.195	[c] : C05610 + C00005 --> C02325 + C00006	[c] : Sinapoyl aldehyde + NADPH = Sinapyl alcohol + NADP+
R03919[c]	AT1G05260 or AT1G14540 or AT1G14550 or AT1G24110 or AT1G30870 or AT1G34510 or AT1G44970 or AT1G49570 or AT1G68850 or AT1G71695 or AT2G18140 or AT2G18150 or AT2G18980 or AT2G22420 or AT2G24800 or AT2G34060 or AT2G37130 or AT2G38380 or AT2G38390 or AT2G39040 or AT2G41480 or AT2G43480 or AT3G01190 or AT3G03670 or AT3G17070 or AT3G21770 or AT3G28200 or AT3G49110 or AT3G49120 or AT3G49960 or AT4G08770…	Peroxidase 3 or Peroxidase 4 or Peroxidase 5 or Peroxidase 6 or Peroxidase 7 or Peroxidase 8 or Peroxidase 9 or Peroxidase 10 or Peroxidase 11 or Peroxidase 12 or Peroxidase 14 or Peroxidase 15 or Peroxidase 16 or Peroxidase 17 or Peroxidase 18 or Peroxidase 19 or Peroxidase 21 or Peroxidase 22 or Peroxidase 23 or Peroxidase 24 or Peroxidase 25 or Probable peroxidase 26 or Peroxidase 27 or Peroxi…	1.11.1.7	[c] : C02325 --> C05615	[c] : Sinapyl alcohol = Lignin
R03920[c]	AT1G06030 or AT1G66430 or (AT2G31390 and AT5G51830 and AT5G51830) or AT3G59480 or AT4G10260 or AT1G47840 or AT2G19860 or AT4G29130 or AT4G37840	Probable fructokinase-2 or Fructokinase, putative or Probable fructokinase-1 or Probable fructokinase-4 or Putative fructokinase-5 or Hexokinase-like 1 protein or Hexokinase-2 or Hexokinase-1 or Probable hexokinase-like 2 protein	2.7.1.4	[c] : C00002 + C02336 --> C00008 + C05345	[c] : ATP + beta-D-Fructose = ADP + beta-D-Fructose 6-phosphate
R03921[c]	(AT1G12240 and AT1G62660) or AT2G36190 or AT3G13790	Beta-fructosidase or Beta-fructofuranosidase, insoluble isoenzyme CWINV4 or Beta-fructofuranosidase, insoluble isoenzyme CWINV1	3.2.1.26	[c] : C02591 + C00001 --> C02336 + C00668	[c] : Sucrose 6-phosphate + H2O = beta-D-Fructose + alpha-D-Glucose 6-phosphate
R03925[c]				[c] : C02350 <==> C02348	[c] : (S)(+)-Allantoin = (R)(-)-Allantoin
R03928[c]		1,4-beta-D-xylan synthase	2.4.2.24	[c] : C00190 --> C00015 + C02352	[c] : UDP-D-xylose = UDP + 1,4-beta-D-Xylan
R03940[c]	AT1G66520	formyltransferase, putative	2.1.2.9	[c] : C02430 + C00234 --> C00101 + C03294	[c] : L-Methionyl-tRNA(Met) + 10-Formyltetrahydrofolate = Tetrahydrofolate + N-Formylmethionyl-tRNA
R03943[c]	AT1G50000 or AT2G19670 or AT2G47420 or AT3G13180 or AT3G20020 or AT3G27180 or AT4G16570 or AT4G29510	hypothetical protein or protein arginine N-methyltransferase, putative or dimethyladenosine transferase, putative or NOL1/NOP2/sun family protein / antitermination NusB domain-containing protein or protein arginine N-methyltransferase family protein or hypothetical protein or protein arginine N-methyltransferase-related or protein-arginine N-methyltransferase	2.1.1.-	[c] : C02442 + C00019 --> C06199 + C00021	[c] : N-Methyltyramine + S-Adenosyl-L-methionine = Hordenine + S-Adenosyl-L-homocysteine
R03955[c]	AT1G50000 or AT2G19670 or AT2G47420 or AT3G13180 or AT3G20020 or AT3G27180 or AT4G16570 or AT4G29510	hypothetical protein or protein arginine N-methyltransferase, putative or dimethyladenosine transferase, putative or NOL1/NOP2/sun family protein / antitermination NusB domain-containing protein or protein arginine N-methyltransferase family protein or hypothetical protein or protein arginine N-methyltransferase-related or protein-arginine N-methyltransferase	2.1.1.-	[c] : C02470 --> C05830	[c] : Xanthurenic acid = 8-Methoxykynurenate
R03966[c]		enoyl-CoA hydratase/isomerase family	5.3.2.-	[c] : C02501 --> C03453	[c] : 2-Hydroxymuconate = (Z)-5-Oxohex-2-enedioate
R03968[c]	AT2G43090	2-Isopropylmalate hydro-lyase	4.2.1.33	[c] : C02504 <==> C02631 + C00001	[c] : (2S)-2-Isopropylmalate = 2-Isopropylmaleate + H2O
R03970[c]	AT4G39640	gamma-glutamyltranspeptidase family protein	2.3.2.2	[c] : C02512 + C00025 --> C05711 + C00001	[c] : 3-Cyano-L-alanine + L-Glutamate = gamma-Glutamyl-beta-cyanoalanine + H2O
R03971[c]	AT4G39640	gamma-glutamyltranspeptidase family protein	2.3.2.2	[c] : C02512 + C00302 --> C06114 + C00001 + C00011	[c] : 3-Cyano-L-alanine + Glutamate = gamma-Glutamyl-beta-aminopropiononitrile + H2O + CO2
R03990N[x]	AT1G06290 or AT1G06310 or AT2G35690 or AT3G51840 or AT4G16760 or AT5G65110 or AT3G06810	Acyl-coenzyme A oxidase 3, peroxisomal or Putative acyl-coenzyme A oxidase 3.2, peroxisomal or Putative peroxisomal acyl-coenzyme A oxidase 1.2 or Acyl-coenzyme A oxidase 4, peroxisomal or Peroxisomal acyl-coenzyme A oxidase 1 or Acyl-coenzyme A oxidase 2, peroxisomal or Putative acetyl-coA dehydrogenase	1.3.3.6	[x] : C02593 + C00007 --> C05273 + C00027	[x] : Tetradecanoyl-CoA + Oxygen = trans-Tetradec-2-enoyl-CoA + H2O2
R03991[x]		acetyl-CoA C-acyltransferase, putative / 3-ketoacyl-CoA thiolase, putative	2.3.1.155	[x] : C02593 + C00024 <==> C00010 + C05259	[x] : Tetradecanoyl-CoA + Acetyl-CoA = CoA + 3-Oxopalmitoyl-CoA
R04001[c]	AT2G43090 and AT4G13430	3-isopropylmalate dehydratase	4.2.1.33	[c] : C04411 <==> C02631 + C00001	[c] : (2R,3S)-3-Isopropylmalate = 2-Isopropylmaleate + H2O
R04004[c]	AT3G19450 or AT4G34230	Cinnamyl alcohol dehydrogenase 4 or Cinnamyl alcohol dehydrogenase 5	1.1.1.195	[c] : C02646 + C00006 <==> C05608 + C00005	[c] : 4-Coumaryl alcohol + NADP+ = 4-Hydroxycinnamyl aldehyde + NADPH
R04005[c]	AT3G50740	UDPglucose:coniferyl-alcohol 4'-beta-D-glucosyltransferase	2.4.1.111	[c]:C00029 + C02646 <=> C00015 + C05855	[c]: UDP-glucose + 4-Coumaryl alcohol <=> UDP + 4-Hydroxycinnamyl alcohol 4-D-glucoside
R04007[c]	AT1G05260 or AT1G14540 or AT1G14550 or AT1G24110 or AT1G30870 or AT1G34510 or AT1G44970 or AT1G49570 or AT1G68850 or AT1G71695 or AT2G18140 or AT2G18150 or AT2G18980 or AT2G22420 or AT2G24800 or AT2G34060 or AT2G37130 or AT2G38380 or AT2G38390 or AT2G39040 or AT2G41480 or AT2G43480 or AT3G01190 or AT3G03670 or AT3G17070 or AT3G21770 or AT3G28200 or AT3G49110 or AT3G49120 or AT3G49960 or AT4G08770…	Peroxidase 3 or Peroxidase 4 or Peroxidase 5 or Peroxidase 6 or Peroxidase 7 or Peroxidase 8 or Peroxidase 9 or Peroxidase 10 or Peroxidase 11 or Peroxidase 12 or Peroxidase 14 or Peroxidase 15 or Peroxidase 16 or Peroxidase 17 or Peroxidase 18 or Peroxidase 19 or Peroxidase 21 or Peroxidase 22 or Peroxidase 23 or Peroxidase 24 or Peroxidase 25 or Probable peroxidase 26 or Peroxidase 27 or Peroxi…	1.11.1.7	[c] : C02646 --> C05615	[c] : 4-Coumaryl alcohol = Lignin
R04008[c]	AT4G09520	2,3-biphosphoglycerate-independent phosphoglycerate mutase family protein / phosphoglyceromutase family protein	4.1.1.-	[c] : C02647 + C00011 <==> C05935	[c] : 4-Guanidinobutanal + CO2 = 2-Oxoarginine
R04019[c]	AT3G56310	alpha-galactosidase, putative / melibiase, putative / alpha-D-galactoside galactohydrolase, putative	3.2.1.22	[c] : C06126 + C00001 --> C02686 + C01582	[c] : Digalactosylceramide + H2O = Galactosylceramide + Galactose
R04027[c]	(AT2G42490 and AT3G43670) or AT4G14940	copper amine oxidase, putative or amine oxidase 1	1.4.3.21	[c] : C02723 + C00007 --> C06178 + C00027 + C00014	[c] : N-Methylputrescine + Oxygen = 1-Methylpyrrolinium + H2O2 + NH3
R04035[c]	AT1G31860	histidine biosynthesis bifunctional protein (HISIE)	3.6.1.31	[c] : C02739 + C00001 --> C02741 + C00013	[c] : Phosphoribosyl-ATP + H2O = Phosphoribosyl-AMP + Pyrophosphate
R04037[c]	AT1G31860	histidine biosynthesis bifunctional protein (HISIE)	3.6.1.31	[c] : C02741 + C00001 --> C04896	[c] : Phosphoribosyl-AMP + H2O = 5-(5-Phospho-D-ribosylaminoformimino)-1-(5-phosphoribosyl)-imidazole-4-carboxamide
R04053[c]		2,3-biphosphoglycerate-independent phosphoglycerate mutase family protein / phosphoglyceromutase family protein	4.1.1.82	[c] : C02798 --> C03167 + C00011	[c] : 3-Phosphonopyruvate = Phosphonoacetaldehyde + CO2
R04065[c]	AT1G54100	Aldehyde dehydrogenase family 7 member B4	1.2.1.3)	[c] : C05130 + C00003 + C00001 --> C02835 + C00004 + C00080	[c] : Imidazole-4-acetaldehyde + NAD+ + H2O = Imidazole-4-acetate + NADH + H+
R04093[c]	AT2G30770	3-Indoleacetaldoxime hydro-lyase	4.99.1.6	[c]: 1 C02937 <==> 1 C02938 + 1 C00001	[c]:Indole-3-acetaldehyde oxime <==> 3-Indoleacetonitrile + H2O
R04094[c]	(AT2G44460 and AT2G44470) or AT2G44490	glycosyl hydrolase family 1 protein or Putative beta-glucosidase	3.2.1.147	[c] : C05837 + C00001 --> C02938 + C00031 + C00059 + C00087	[c] : Glucobrassicin + H2O = 3-Indoleacetonitrile + D-Glucose + Sulfate + Sulfur
R04095[c]	AT3G06810	acyl-CoA dehydrogenase/ oxidoreductase	1.3.99.3	[c] : C02939 + C00016 --> C03069 + C01352	[c] : 3-Methylbutanoyl-CoA + FAD = 3-Methylcrotonyl-CoA + FADH2
R04097[c]	AT3G06850	branched chain alpha-keto acid dehydrogenase E2 subunit (din3)	2.3.1.168	[c] : C05119 + C00010 --> C02939 + C00579	[c] : S-(3-Methylbutanoyl)-dihydrolipoamide + CoA = 3-Methylbutanoyl-CoA + Dihydrolipoamide
R04109[c]	AT1G09940 and AT1G58290 and AT2G31250	glutamyl-tRNA reductase	1.2.1.70	[c] : C02987 + C00005 + C00080 --> C03741 + C01641 + C00006	[c] : L-Glutamyl-tRNA(Glu) + NADPH + H+ = (S)-4-Amino-5-oxopentanoate + tRNA(Glu) + NADP+
R04125[c]	AT1G11860	aminomethyltransferase, putative	2.1.2.10	[c] : C00101 + C01242 <==> C00143 + C00014 + C02972	[c] : Tetrahydrofolate + S-Aminomethyldihydrolipoylprotein = 5,10-Methylenetetrahydrofolate + NH3 + Dihydrolipoylprotein
R04131[c]	AT2G22230		4.2.1.-	[c]: 1 C03063 + 1 C00001 <==> 1 C05601	[c]:2-Oxohept-3-enedioate + H2O <==> 4-Hydroxy-2-oxo-heptanedioate
R04134[c]	AT5G43280	enoyl-CoA hydratase/isomerase family	5.3.3.-	[c] : C05600 --> C03063	[c] : 2-Hydroxyhepta-2,4-dienedioate = 2-Oxohept-3-enedioate
R04137[c]	(AT3G06860 and AT4G29010) or AT4G16210 or AT4G16800	enoyl-CoA hydratase or enoyl-CoA hydratase/isomerase family protein or enoyl-CoA hydratase, putative	4.2.1.17	[c] : C05998 <==> C03069 + C00001	[c] : 3-Hydroxyisovaleryl-CoA = 3-Methylcrotonyl-CoA + H2O
R04138[c]	AT4G34030	methylcrotonyl-CoA carboxylase alpha chain, mitochondrial / 3-methylcrotonyl-CoA carboxylase 1 (MCCA)	6.4.1.4	[c] : C00002 + C03069 + C00288 --> C00008 + C00009 + C03231	[c] : ATP + 3-Methylcrotonyl-CoA + HCO3- = ADP + Orthophosphate + 3-Methylglutaconyl-CoA
R04144[c]	AT1G09830	phosphoribosylamine--glycine ligase (PUR2)	6.3.4.13	[c] : C00002 + C03090 + C00037 --> C00008 + C00009 + C03838	[c] : ATP + 5-Phosphoribosylamine + Glycine = ADP + Orthophosphate + 5'-Phosphoribosylglycinamide
R04162[c]			3.1.3.4	[c] : C05977 + C00001 --> C03201 + C00009	[c] : 2-Acyl-1-alkyl-sn-glycero-3-phosphate + H2O = 1-Alkyl-2-acylglycerol + Orthophosphate
R04170[x]		enoyl-CoA hydratase/isomerase family protein	4.2.1.74	[x] : C05262 <==> C03221 + C00001	[x] : (S)-3-Hydroxydodecanoyl-CoA = 2-trans-Dodecenoyl-CoA + H2O
R04172[c]	AT4G09520	2,3-biphosphoglycerate-independent phosphoglycerate mutase family protein / phosphoglyceromutase family protein	4.1.1.-	[c] : C03227 --> C05636 + C00011	[c] : 3-Hydroxy-L-kynurenine = 3-Hydroxykynurenamine + CO2
R04173[c]	AT2G17630	Phosphoserine aminotransferase	2.6.1.52	[c] : C01005 + C00026 <==> C03232 + C00025	[c] : O-Phospho-L-serine + 2-Oxoglutarate = 3-Phosphonooxypyruvate + L-Glutamate
R04198[c]	AT5G52100	dihydrodipicolinate reductase-related protein	1.3.1.26	[c] : C03340 + C00004 + C00080 --> C03972 + C00003	[c] : L-2,3-Dihydrodipicolinate + NADH + H+ = 2,3,4,5-Tetrahydrodipicolinate + NAD+
R04199[c]	AT5G52100	dihydrodipicolinate reductase-related protein	1.3.1.26	[c] : C03340 + C00005 + C00080 --> C03972 + C00006	[c] : L-2,3-Dihydrodipicolinate + NADPH + H+ = 2,3,4,5-Tetrahydrodipicolinate + NADP+
R04203[c]	AT3G06860	(2S,3S)-3-hydroxy-2-methylbutanoyl-CoA:NAD+ oxidoreductase	1.1.1.35	[c]: 1 C04405 + 1 C00003 <==> 1 C03344 + 1 C00004 + 1 C00008	[c]:(2S,3S)-3-Hydroxy-2-methylbutanoyl-CoA + NAD+ <==> 2-Methylacetoacetyl-CoA + NADH + H+
R04204[c]	(AT3G06860 and AT4G29010) or AT4G16210 or AT4G16800	enoyl-CoA hydratase or enoyl-CoA hydratase/isomerase family protein or enoyl-CoA hydratase, putative	4.2.1.17	[c] : C03345 + C00001 --> C04405	[c] : 2-Methylbut-2-enoyl-CoA + H2O = (2S,3S)-3-Hydroxy-2-methylbutanoyl-CoA
R04208[c]		phosphoribosylformylglycinamidine cyclo-ligase, chloroplast / phosphoribosyl-aminoimidazole synthetase / AIR synthase (PUR5)	6.3.3.1	[c] : C00002 + C04640 --> C00008 + C00009 + C03373	[c] : ATP + 2-(Formamido)-N1-(5'-phosphoribosyl)acetamidine = ADP + Orthophosphate + Aminoimidazole ribotide
R04209[c]	AT2G37690	phosphoribosylaminoimidazole carboxylase family protein / AIR carboxylase family protein	4.1.1.21	[c] : C04751 <==> C03373 + C00011	[c] : 1-(5-Phospho-D-ribosyl)-5-amino-4-imidazolecarboxylate = Aminoimidazole ribotide + CO2
R04223[c]	AT4G09520	2,3-biphosphoglycerate-independent phosphoglycerate mutase family protein / phosphoglyceromutase family protein	4.1.1.-	[c] : C03453 + C00001 --> C03589 + C00011	[c] : (Z)-5-Oxohex-2-enedioate + H2O = 4-Hydroxy-2-oxopentanoate + CO2
R04224[c]	(AT3G06860 and AT4G29010) or AT4G16210 or AT4G16800	enoyl-CoA hydratase or enoyl-CoA hydratase/isomerase family protein or enoyl-CoA hydratase, putative	4.2.1.17	[c] : C03460 + C00001 --> C06000	[c] : 2-Methylprop-2-enoyl-CoA + H2O = (S)-3-Hydroxyisobutyryl-CoA
R04225[c]	(AT1G21400 and AT1G55510 and AT3G13450 and AT5G09300) or AT5G34780	3-methyl-2-oxobutanoate dehydrogenase or dehydrogenase E1 component family protein	1.2.4.4	[c] : C03465 + C00248 --> C05118 + C00011	[c] : 3-Methyl-2-oxopentanoate + Lipoamide = S-(2-Methylbutanoyl)-dihydrolipoamide + CO2
R04237[c]		magnesium-protoporphyrin O-methyltransferase, putative / magnesium-protoporphyrin IX methyltransferase, putative	2.1.1.11	[c] : C00019 + C03516 --> C00021 + C04536	[c] : S-Adenosyl-L-methionine + Magnesium protoporphyrin = S-Adenosyl-L-homocysteine + Magnesium protoporphyrin monomethyl ester
R04238[c]	AT1G18440 and AT5G16870	Aminoacyl-tRNA aminoacylhydrolase	3.1.1.29	[c]: 1 C03880 + 1 C00001 <==> 1 C03523 + 1 C00066 + 1 C00008	[c]: N-Substituted aminoacyl-tRNA + H2O <==> N-Substituted amino acid + tRNA
R04242[c]	AT1G78670 or AT1G78680	GAMMA-GLUTAMYL HYDROLASE 3 or GAMMA-GLUTAMYL HYDROLASE 2	3.4.19.9	[c] : C03541 --> C05930 + C00101	[c] : Tetrahydrofolyl-[Glu](n) = Poly-L-glutamate + Tetrahydrofolate
R04247[c]	AT2G38670	ethanolamine-phosphate cytidylyltransferase, putative / phosphorylethanolamine transferase, putative / CTP:phosphoethanolamine cytidylyltransferase, putative	2.7.7.14	[c] : C00063 + C03557 --> C00013 + C05673	[c] : CTP + (2-Aminoethyl)phosphonate = Pyrophosphate + CMP-2-aminoethylphosphonate
R04254[c]	AT4G31400	poly(R)-hydroxyalkanoic acid synthase, class I;Acyltransferases	2.3.1.-	[c] : C03561 --> C06143 + C00010	[c] : (R)-3-Hydroxybutanoyl-CoA = Poly-beta-hydroxybutyrate + CoA
R04254[m]	AT4G31400	poly(R)-hydroxyalkanoic acid synthase, class I;Acyltransferases	2.3.1.-	[m] : C03561 --> C06143 + C00010	[m] : (R)-3-Hydroxybutanoyl-CoA = Poly-beta-hydroxybutyrate + CoA
R04254[p]	AT4G31400	poly(R)-hydroxyalkanoic acid synthase, class I;Acyltransferases	2.3.1.-	[p] : C03561 --> C06143 + C00010	[p] : (R)-3-Hydroxybutanoyl-CoA = Poly-beta-hydroxybutyrate + CoA
R04254[x]	AT4G31400	poly(R)-hydroxyalkanoic acid synthase, class I;Acyltransferases	2.3.1.-	[x] : C03561 --> C06143 + C00010	[x] : (R)-3-Hydroxybutanoyl-CoA = Poly-beta-hydroxybutyrate + CoA
R04257[c]	(AT1G01190 or AT1G01600 or AT1G11600 or AT1G11610 or AT1G13090 or AT1G13100 or AT1G13710 or AT2G30750 or AT3G13730 or AT3G26150 or AT3G26160 or AT3G26170 or AT3G26190 or AT3G26200 or AT3G26210 or AT3G26220 or AT3G26230 or AT3G26270 or AT3G26280 or AT3G26290 or AT3G26300 or AT3G26310 or AT3G26320 or AT3G26830 or AT3G30180 or AT3G44250 or AT3G52970 or AT3G53280 or AT3G53290 or AT3G53300 or AT3G5663…	(CYP78A8 (cytochrome P450, family 78, subfamily A, polypeptide 8); oxygen binding or CYP86A4 (cytochrome P450, family 86, subfamily A, polypeptide 4); oxygen binding or CYP77B1 (cytochrome P450, family 77, subfamily B, polypeptide 1); oxygen binding or CYP71A18 (cytochrome P450, family 71, subfamily A, polypeptide 18); oxygen binding or CYP71B28 (cytochrome P450, family 71, subfamily B, polypepti…	1.14.-.-	[c] : C03582 --> C05901	[c] : 3,4',5-Trihydroxystilbene = 3,3',4'5-Tetrahydroxystilbene
R04273[c]	AT3G25220	Peptidylproline cis-trans-isomerase	5.2.1.8	[c]: 1 C03798 <==> 1 C03633	[c]: Peptidylproline (omega=180) <==> Peptidylproline (omega=0)
R04276[c]	AT4G22870 or AT4G22880	leucoanthocyanidin dioxygenase, putative or Leucoanthocyanidin dioxygenase	1.14.11.19	[c] : C03648 + C00026 + C00007 --> C05904 + C00042 + C00011 + (2) C00001	[c] : cis-3,4-Leucopelargonidin + 2-Oxoglutarate + Oxygen = Pelargonidin + Succinate + CO2 + 2 H2O
R04292[c]	AT5G50210	QS (QUINOLINATE SYNTHASE), quinolinate synthetase A		[c] : C05840 + C00111 --> C03722 + (2) C00001 + C00009	[c] : Iminoaspartate + Glycerone phosphate = Pyridine-2,3-dicarboxylate + 2 H2O + Orthophosphate
R04300[c]	(AT2G42490 and AT3G43670) or AT4G14940	copper amine oxidase, putative or amine oxidase 1	1.4.3.21	[c] : C03758 + C00001 + C00007 --> C04043 + C00014 + C00027	[c] : 4-(2-Aminoethyl)-1,2-benzenediol + H2O + Oxygen = 3,4-Dihydroxyphenylacetaldehyde + NH3 + H2O2
R04313[c]	AT1G28120 or AT1G71230 or AT5G27430	Ubiquitin thioesterase otubain-like or COP9 signalosome complex subunit 5a or Signal peptidase complex subunit 3B	3.1.2.-	[c] : C05546 + C00001 --> C03793 + C00017	[c] : Protein N6,N6,N6-trimethyl-L-lysine + H2O = N6,N6,N6-Trimethyl-L-lysine + Protein
R04319[c]	AT3G12800	trans-2,3-didehydroacyl-CoA:NADP+ 4-oxidoreductase	1.3.1.34	[c]: 1 C00658 + 1 C00006 + 3 C00008 <==> 1 C04512 + 1 C00005	[c]: trans-2,3-Dehydroacyl-CoA + NADP+ <==> trans,trans-2,3,4,5-Tetradehydroacyl-CoA + NADPH + H+
R04325[c]				[c] : C00234 + C03838 --> C00101 + C04376	[c] : 10-Formyltetrahydrofolate + 5'-Phosphoribosylglycinamide = Tetrahydrofolate + 5'-Phosphoribosyl-N-formylglycinamide
R04326[c]	AT1G31220	phosphoribosylglycinamide formyltransferase	2.1.2.2	[c] : C03838 + C00445 + C00001 <==> C04376 + C00101	[c] : 5'-Phosphoribosylglycinamide + 5,10-Methenyltetrahydrofolate + H2O = 5'-Phosphoribosyl-N-formylglycinamide + Tetrahydrofolate
R04343[c]	AT1G06780	UDP-D-galacturonate:1,4-alpha-poly-D-galacturonate	2.4.1.43	[c]:C00617 + C00470 <=> C00015 + C00470	[c]: UDP-D-galacturonate + Pectate <=> UDP + Pectate
R04355[c]				[c] : C03939 + C01209 --> C05744 + C00011 + C00229	[c] : Acetyl-[acyl-carrier protein] + Malonyl-[acyl-carrier protein] = Acetoacetyl-[acp] + CO2 + Acyl-carrier protein
R04355[p]	AT1G62640	3-oxoacyl-[acyl-carrier-protein] synthase III, chloroplastic	2.3.1.180	[p] : C03939 + C01209 --> C05744 + C00011 + C00229	[p] : Acetyl-[acyl-carrier protein] + Malonyl-[acyl-carrier protein] = Acetoacetyl-[acp] + CO2 + Acyl-carrier protein
R04360[c]	AT5G10050	3-oxoacyl-[acyl-carrier-protein] synthase III, chloroplastic	2.3.1.180	[c] : C03715 + C00005 --> C03968 + C00006	[c] : O-Alkylglycerone phosphate + NADPH = 1-Alkyl-sn-glycero-3-phosphate + NADP+
R04361[c]	AT4G30580	short-chain dehydrogenase/reductase family protein	1.1.1.101	[c] : C00040 + C03968 --> C00010 + C05977	[c] : Acyl-CoA + 1-Alkyl-sn-glycero-3-phosphate = CoA + 2-Acyl-1-alkyl-sn-glycero-3-phosphate
R04365[c]		Succinyl-CoA:2,3,4,5-tetrahydropyridine-2,6-dicarboxylate N-succinyltransferase	2.3.1.117	[c] : C00091 + C03972 + C00001 --> C00010 + C04462	[c] : Succinyl-CoA + 2,3,4,5-Tetrahydrodipicolinate + H2O = CoA + N-Succinyl-2-L-amino-6-oxoheptanedioate
R04377[c]	AT1G05570 or AT1G11880 or AT1G14070 or AT1G14080 or AT1G16900 or AT1G71220 or AT1G71990 or AT1G78800 or AT2G03210 or AT2G13680 or AT2G15350 or AT2G15370 or AT2G40190 or AT2G44660 or AT3G02350 or AT3G25140 or AT5G01220 or AT5G02410 or AT5G14850 or AT5G22130 or AT5G38460	phospholipid/glycerol acyltransferase family protein	2.3.1.51	[c] : C04046 + C00029 --> C06040 + C00015	[c] : 3-D-Glucosyl-1,2-diacylglycerol + UDP-glucose = Diglucosyl-diacylglycerol + UDP
R04378[c]	[AT1G27450 or AT1G80050 or AT4G12440 or (AT4G22570 or AT5G11160)] or AT1G71750	Callose synthase 1 or hypothetical protein or ucosyltransferase 7 or fucosyltransferase 6 or sugar binding / transferase, transferring glycosyl group or UDP-glucose:glycoprotein glucosyltransferase/ transferase or fucosyltransferase 13 or glycosyl transferase family 1 protein or fucosyltransferase 2 or CALLOSE SYNTHASE 5 or fucosyltransferase 10 or Fucosyltransferase 5 or glycosyl transferase fam…	2.4.1.-	[c] : C04677 + C00013 <==> C04051 + C00119	[c] : 1-(5'-Phosphoribosyl)-5-amino-4-imidazolecarboxamide + Pyrophosphate = 5-Amino-4-imidazolecarboxyamide + 5-Phospho-alpha-D-ribose 1-diphosphate
R04385[c]	AT1G36160	biotin-carboxyl-carrier-protein:carbon-dioxide ligase (ADP-forming)	6.3.4.14	[c]: 1 C00002 + 1 C06250 + 1 C00288 <==> 1 C00008 + 1 C00009 + 1 C04419 + 2 C00008	[c]:ATP + Holo-[carboxylase] + HCO3- <==> ADP + Orthophosphate + Carboxybiotin-carboxyl-carrier protein
R04386[c]	AT1G36160	Acetyl-CoA:carbon-dioxide ligase (ADP-forming)	6.4.1.2	[c]: 1 C00024 + 1 C04419 <==> 1 C00083 + 1 C06250	[c]:Acetyl-CoA + Carboxybiotin-carboxyl-carrier protein <==> Malonyl-CoA + Holo-[carboxylase]
R04405[c]	AT5G20980	Adenine phosphoribosyltransferase 1or Adenine phosphoribosyltransferase 2 or Putative adenine phosphoribosyltransferase or Adenine phosphoribosyltransferase-like protein or phosphoribosyltransferase family protein	2.4.2.7 or 2.4.2.8	[c] : C04489 + C00155 --> C04144 + C00073	[c] : 5-Methyltetrahydropteroyltri-L-glutamate + L-Homocysteine = Tetrahydropteroyltri-L-glutamate + L-Methionine
R04426[c]	AT1G31180,AT1G80560	5-methyltetrahydropteroyltriglutamate--homocysteine methyltransferase, putative / vitamin-B12-independent methionine synthase, putative / cobalamin-independent methionine synthase, putative	2.1.1.14	[c] : C04411 + C00003 <==> C04236 + C00004 + C00080	[c] : (2R,3S)-3-Isopropylmalate + NAD+ = (2S)-2-Isopropyl-3-oxosuccinate + NADH + H+
R04427[c]	AT5G13710	S-Adenosyl-L-methionine:zymosterol C-methyltransferase	2.1.1.41	[c]: 1 C00019 + 1 C05437 <==> 1 C00021 + 1 C04525	[c]:S-Adenosyl-L-methionine + Zymosterol <==> S-Adenosyl-L-homocysteine + Fecosterol
R04428[c]		crotonoyl-[acyl-carrier-protein] hydratase	4.2.1.58	[c] : C04618 <==> C04246 + C00001	[c] : (3R)-3-Hydroxybutanoyl-[acyl-carrier protein] = But-2-enoyl-[acyl-carrier protein] + H2O
R04428[p]		crotonoyl-[acyl-carrier-protein] hydratase	4.2.1.58	[p] : C04618 <==> C04246 + C00001	[p] : (3R)-3-Hydroxybutanoyl-[acyl-carrier protein] = But-2-enoyl-[acyl-carrier protein] + H2O
R04429[c]		enoyl-[acyl-carrier protein] reductase [NADH], chloroplast, putative / NADH-dependent enoyl-ACP reductase, putative	2.3.1.86	[c] : C05745 + C00003 <==> C04246 + C00004	[c] : Butyryl-[acp] + NAD+ = But-2-enoyl-[acyl-carrier protein] + NADH
R04429[p]		enoyl-[acyl-carrier protein] reductase [NADH], chloroplast, putative / NADH-dependent enoyl-ACP reductase, putative	2.3.1.86	[p] : C05745 + C00003 <==> C04246 + C00004	[p] : Butyryl-[acp] + NAD+ = But-2-enoyl-[acyl-carrier protein] + NADH
R04432[c]	AT3G06810	acyl-CoA dehydrogenase-related	1.3.99.3	[c] : C04253 + C00100 <==> C04570 + C00894	[c] : Electron-transferring flavoprotein + Propanoyl-CoA = Reduced electron-transferring flavoprotein + Propenoyl-CoA
R04440[c]	AT3G58610	ketol-acid reductoisomerase	1.1.1.86	[c] : C04272 + C00006 <==> C04181 + C00005	[c] : (R)-2,3-Dihydroxy-3-methylbutanoate + NADP+ = 3-Hydroxy-3-methyl-2-oxobutanoic acid + NADPH
R04441[c]	AT3G23940	dehydratase family	4.2.1.9	[c] : C04272 --> C00141 + C00001	[c] : (R)-2,3-Dihydroxy-3-methylbutanoate = 3-Methyl-2-oxobutanoic acid + H2O
R04444[c]	AT5G62530	L-1-Pyrroline-3-hydroxy-5-carboxylate:NAD+ oxidoreductase	1.5.1.12	[c]: 1 C04281 + 1 C00003 + 2 C00001 <==> 1 C05947 + 1 C00004 + 1 C00008	[c]:L-1-Pyrroline-3-hydroxy-5-carboxylate + NAD+ + 2 H2O <==> L-erythro-4-Hydroxyglutamate + NADH + H+
R04445[c]	AT5G62530	L-1-Pyrroline-3-hydroxy-5-carboxylate:NADP+ oxidoreductase	1.5.1.12	[c]: 1 C04281 + 1 C00006 + 2 C00001 <==> 1 C05947 + 1 C00005 + 1 C00008	[c]:L-1-Pyrroline-3-hydroxy-5-carboxylate + NADP+ + 2 H2O <==> L-erythro-4-Hydroxyglutamate + NADPH + H+
R04448[c]	AT3G24030	hydroxyethylthiazole kinase family protein	2.7.1.50	[c] : C00002 + C04294 --> C00008 + C04327	[c] : ATP + 5-(2-Hydroxyethyl)-4-methylthiazole = ADP + 4-Methyl-5-(2-phosphoethyl)-thiazole
R04457[c]	AT2G44050			[c] : C04732 + C15556 --> C04332 + (2) C00001 + C00009	[c] : 5-Amino-6-(1-D-ribitylamino)uracil + 3,4-Dihydroxy-2-butanone 4-phosphate = 6,7-Dimethyl-8-(1-D-ribityl)lumazine + 2 H2O + Orthophosphate
R04463[c]	AT1G74260	AIR synthase-related family protein	6.3.5.3	[c] : C00002 + C04376 + C00064 + C00001 --> C00008 + C00009 + C04640 + C00025	[c] : ATP + 5'-Phosphoribosyl-N-formylglycinamide + L-Glutamine + H2O = ADP + Orthophosphate + 2-(Formamido)-N1-(5'-phosphoribosyl)acetamidine + L-Glutamate
R04470[c]	AT3G56310	alpha-galactosidase, putative / melibiase, putative / alpha-D-galactoside galactohydrolase, putative	3.2.1.22	[c] : C06037 + C00001 --> C03692 + C01582	[c] : Digalactosyl-diacylglycerol + H2O = 1,2-Diacyl-3-beta-D-galactosyl-sn-glycerol + Galactose
R04475[c]		N-Succinyl-L-2,6-diaminoheptanedioate:2-ocoglytarate amino-transferase	2.6.1.17	[c] : C04462 + C00025 --> C04421 + C00026	[c] : N-Succinyl-2-L-amino-6-oxoheptanedioate + L-Glutamate = N-Succinyl-LL-2,6-diaminoheptanedioate + 2-Oxoglutarate
R04506[c]	AT1G54100	ALDEHYDE DEHYDROGENASE 7B4	1.2.1.3	[c] : C05445 + C00003 + C00001 --> C04554 + C00004 + C00080	[c] : 3alpha,7alpha-Dihydroxy-5beta-cholestan-26-al + NAD+ + H2O = 3alpha,7alpha-Dihydroxy-5beta-cholestanate + NADH + H+
R04509[c]	AT1G22940	thiamin biosynthesis protein, putative	2.5.1.3	[c] : C00002 + C04556 --> C00008 + C04752	[c] : ATP + 4-Amino-2-methyl-5-phosphomethylpyrimidine = ADP + 2-Methyl-4-amino-5-hydroxymethylpyrimidine diphosphate
R04513[c]	AT3G19420 or AT3G50110	Tyrosine phosphatase-like protein or Putative tyrosine phosphatase	3.1.3.67	[c] : C05981 + C00001 --> C04637 + C00009	[c] : Phosphatidylinositol-3,4,5-trisphosphate + H2O = 1-Phosphatidyl-D-myo-inositol 4,5-bisphosphate + Orthophosphate
R04515[c]	AT4G09520	2,3-biphosphoglycerate-independent phosphoglycerate mutase family protein / phosphoglyceromutase family protein	4.1.1.-	[c] : C04575 + C00001 <==> C05411 + C00011	[c] : (4R,5S)-4,5,6-Trihydroxy-2,3-dioxohexanoate + H2O = L-Xylonate + CO2
R04533[c]		3-oxoacyl-[acyl-carrier protein] reductase, chloroplast / 3-ketoacyl-acyl carrier protein reductase	2.3.1.86	[c] : C04618 + C00006 <==> C05744 + C00005	[c] : (3R)-3-Hydroxybutanoyl-[acyl-carrier protein] + NADP+ = Acetoacetyl-[acp] + NADPH
R04533[p]		short-chain dehydrogenase/reductase (SDR) family protein	2.3.1.85	[p] : C04618 + C00006 <==> C05744 + C00005	[p] : (3R)-3-Hydroxybutanoyl-[acyl-carrier protein] + NADP+ = Acetoacetyl-[acp] + NADPH
R04534[c]		3-oxoacyl-[acyl-carrier protein] reductase, chloroplast / 3-ketoacyl-acyl carrier protein reductase	2.3.1.86	[c] : C04619 + C00006 <==> C05753 + C00005	[c] : (3R)-3-Hydroxydecanoyl-[acyl-carrier protein] + NADP+ = 3-Oxodecanoyl-[acp] + NADPH
R04534[p]		short-chain dehydrogenase/reductase (SDR) family protein	2.3.1.85	[p] : C04619 + C00006 <==> C05753 + C00005	[p] : (3R)-3-Hydroxydecanoyl-[acyl-carrier protein] + NADP+ = 3-Oxodecanoyl-[acp] + NADPH
R04535[c]		fatty-acid synthase	2.3.1.85	[c] : C04619 <==> C05754 + C00001	[c] : (3R)-3-Hydroxydecanoyl-[acyl-carrier protein] = trans-Dec-2-enoyl-[acp] + H2O
R04535[p]		fatty-acid synthase	4.2.1.58	[p] : C04619 <==> C05754 + C00001	[p] : (3R)-3-Hydroxydecanoyl-[acyl-carrier protein] = trans-Dec-2-enoyl-[acp] + H2O
R04536[c]		3-oxoacyl-[acyl-carrier protein] reductase, chloroplast / 3-ketoacyl-acyl carrier protein reductase	2.3.1.86	[c] : C04620 + C00006 <==> C05750 + C00005	[c] : (3R)-3-Hydroxyoctanoyl-[acyl-carrier protein] + NADP+ = 3-Oxooctanoyl-[acp] + NADPH
R04536[p]		short-chain dehydrogenase/reductase (SDR) family protein	2.3.1.85	[p] : C04620 + C00006 <==> C05750 + C00005	[p] : (3R)-3-Hydroxyoctanoyl-[acyl-carrier protein] + NADP+ = 3-Oxooctanoyl-[acp] + NADPH
R04537[c]		fatty-acid synthase	4.2.1.58	[c] : C04620 <==> C05751 + C00001	[c] : (3R)-3-Hydroxyoctanoyl-[acyl-carrier protein] = trans-Oct-2-enoyl-[acp] + H2O
R04537[p]		fatty-acid synthase	4.2.1.59	[p] : C04620 <==> C05751 + C00001	[p] : (3R)-3-Hydroxyoctanoyl-[acyl-carrier protein] = trans-Oct-2-enoyl-[acp] + H2O
R04543[c]		3-oxoacyl-[acyl-carrier protein] reductase, chloroplast / 3-ketoacyl-acyl carrier protein reductase	2.3.1.86	[c] : C04633 + C00006 <==> C05762 + C00005	[c] : (3R)-3-Hydroxypalmitoyl-[acyl-carrier protein] + NADP+ = 3-Oxohexadecanoyl-[acp] + NADPH
R04543[p]		3-oxoacyl-[acyl-carrier protein] reductase, chloroplast / 3-ketoacyl-acyl carrier protein reductase	2.3.1.86	[p] : C04633 + C00006 <==> C05762 + C00005	[p] : (3R)-3-Hydroxypalmitoyl-[acyl-carrier protein] + NADP+ = 3-Oxohexadecanoyl-[acp] + NADPH
R04544[c]		fatty-acid synthase	2.3.1.85	[c] : C04633 <==> C05763 + C00001	[c] : (3R)-3-Hydroxypalmitoyl-[acyl-carrier protein] = trans-Hexadec-2-enoyl-[acp] + H2O
R04544[p]		fatty-acid synthase	2.3.1.85	[p] : C04633 <==> C05763 + C00001	[p] : (3R)-3-Hydroxypalmitoyl-[acyl-carrier protein] = trans-Hexadec-2-enoyl-[acp] + H2O
R04546[c]	AT1G04710 or (AT2G33150 and AT5G48880)	acetyl-CoA C-acyltransferase, putative or cetyl-CoA C-acyltransferase	2.3.1.16	[c] : C00010 + C04644 --> C00100 + C05337	[c] : CoA + 3alpha,7alpha-Dihydroxy-5beta-cholestanoyl-CoA = Propanoyl-CoA + Chenodeoxycholoyl-CoA
R04547[c]	AT2G38050	3-oxo-5-alpha-steroid 4-dehydrogenase, putative / steroid 5-alpha-reductase, putative	1.3.99.-	[c] : C04644 + C00016 --> C05447 + C01352	[c] : 3alpha,7alpha-Dihydroxy-5beta-cholestanoyl-CoA + FAD = 3alpha,7alpha-Dihydroxy-5beta-cholest-24-enoyl-CoA + FADH2
R04558[c]		imidazole glycerol phosphate synthase hisHF, chloroplast / IGP synthase / ImGPP synthase / IGPS	4.1.3.-	[c] : C04916 + C00064 --> C04677 + C00025 + C04666	[c] : N-(5'-Phospho-D-1'-ribulosylformimino)-5-amino-1-(5''-phospho-D-ribosyl)-4-imidazolecarboxamide + L-Glutamine = 1-(5'-Phosphoribosyl)-5-amino-4-imidazolecarboxamide + L-Glutamate + D-erythro-1-(Imidazol-4-yl)glycerol 3-phosphate
R04559[c]	AT1G36280 and AT4G18440	adenylosuccinate lyase, putative / adenylosuccinase, putative	4.3.2.2	[c] : C04823 <==> C00122 + C04677	[c] : 1-(5'-Phosphoribosyl)-5-amino-4-(N-succinocarboxamide)-imidazole = Fumarate + 1-(5'-Phosphoribosyl)-5-amino-4-imidazolecarboxamide
R04560[c]	AT2G35040	10-Formyltetrahydrofolate:5'-phosphoribosyl-5-amino-4-imidazolecarboxamide formyltransferase	2.1.2.3	[c] : C00234 + C04677 --> C00101 + C04734	[c] : 10-Formyltetrahydrofolate + 1-(5'-Phosphoribosyl)-5-amino-4-imidazolecarboxamide = Tetrahydrofolate + 1-(5'-Phosphoribosyl)-5-formamido-4-imidazolecarboxamide
R04566[c]		3-oxoacyl-[acyl-carrier protein] reductase, chloroplast / 3-ketoacyl-acyl carrier protein reductase or short-chain dehydrogenase/reductase (SDR) family protein	2.3.1.86 or 2.3.1.85	[c] : C04688 + C00006 <==> C05759 + C00005	[c] : (3R)-3-Hydroxytetradecanoyl-[acyl-carrier protein] + NADP+ = 3-Oxotetradecanoyl-[acp] + NADPH
R04566[p]		3-oxoacyl-[acyl-carrier protein] reductase, chloroplast / 3-ketoacyl-acyl carrier protein reductase or short-chain dehydrogenase/reductase (SDR) family protein	2.3.1.86 or 2.3.1.85	[p] : C04688 + C00006 <==> C05759 + C00005	[p] : (3R)-3-Hydroxytetradecanoyl-[acyl-carrier protein] + NADP+ = 3-Oxotetradecanoyl-[acp] + NADPH
R04567[c]		bacterial transferase hexapeptide repeat-containing protein	2.3.1.129	[c] : C04688 + C00043 --> C00229 + C04738	[c] : (3R)-3-Hydroxytetradecanoyl-[acyl-carrier protein] + UDP-N-acetyl-D-glucosamine = Acyl-carrier protein + UDP-3-O-(3-hydroxytetradecanoyl)-N-acetylglucosamine
R04568[c]		fatty-acid synthase	4.2.1.58	[c] : C04688 <==> C05760 + C00001	[c] : (3R)-3-Hydroxytetradecanoyl-[acyl-carrier protein] = trans-Tetradec-2-enoyl-[acp] + H2O
R04568[p]		fatty-acid synthase	4.2.1.60	[p] : C04688 <==> C05760 + C00001	[p] : (3R)-3-Hydroxytetradecanoyl-[acyl-carrier protein] = trans-Tetradec-2-enoyl-[acp] + H2O
R04591[c]	AT3G21110	phosphoribosylamidoimidazole-succinocarboxamide synthase / SAICAR synthetase (PUR7)	6.3.2.6	[c] : C00002 + C04751 + C00049 <==> C00008 + C00009 + C04823	[c] : ATP + 1-(5-Phospho-D-ribosyl)-5-amino-4-imidazolecarboxylate + L-Aspartate = ADP + Orthophosphate + 1-(5'-Phosphoribosyl)-5-amino-4-(N-succinocarboxamide)-imidazole
R04592[c]	AT2G38050	3-oxo-5-alpha-steroid 4-dehydrogenase, putative / steroid 5-alpha-reductase, putative	1.3.99.-	[c] : C04760 + C00016 --> C05460 + C01352	[c] : 3alpha,7alpha,12alpha-Trihydroxy-5beta-cholestanoyl-CoA + FAD = 3alpha,7alpha,12alpha-Trihydroxy-5beta-cholest-24-enoyl-CoA + FADH2
R04621[c]	AT1G03190 or (AT1G08840 and AT1G27880) or (AT1G10930 and AT1G20960 and AT2G01440 and AT3G53110 and AT5G41360) or AT1G31360 or AT1G35530 or AT1G67440 or AT1G79890 or AT2G13370 or AT2G33730 or AT3G19210 or AT5G51280 or AT5G61140 or AT5G67630	DNA repair helicase UVH6 or ATP-dependent DNA helicase or ATP-dependent helicase or ATP-dependent helicase/ protein binding or DEAD/DEAH box helicase, putative or GTP binding / GTPase or helicase-related or ATP binding / DNA binding / chromatin binding / helicase or DEAD box RNA helicase, putative or ATP binding / DNA binding / helicase or DEAD-box protein abstrakt, putative or DEAD box RNA helic…	3.6.1.-	[c] : C05925 + C00001 --> C04874 + C00009	[c] : Dihydroneopterin phosphate + H2O = 2-Amino-4-hydroxy-6-(D-erythro-1,2,3-trihydroxypropyl)-7,8-dihydropteridine + Orthophosphate
R04638[c]	AT1G03190 or (AT1G08840 and AT1G27880) or (AT1G10930 and AT1G20960 and AT2G01440 and AT3G53110 and AT5G41360) or AT1G31360 or AT1G35530 or AT1G67440 or AT1G79890 or AT2G13370 or AT2G33730 or AT3G19210 or AT5G51280 or AT5G61140 or AT5G67630	DNA repair helicase UVH6 or ATP-dependent DNA helicase or ATP-dependent helicase or ATP-dependent helicase/ protein binding or DEAD/DEAH box helicase, putative or GTP binding / GTPase or helicase-related or ATP binding / DNA binding / chromatin binding / helicase or DEAD box RNA helicase, putative or ATP binding / DNA binding / helicase or DEAD-box protein abstrakt, putative or DEAD box RNA helic…	3.6.1.-	[c] : C04895 + C00001 --> C05925 + C00013	[c] : 2-Amino-4-hydroxy-6-(erythro-1,2,3-trihydroxypropyl)dihydropteridine triphosphate + H2O = Dihydroneopterin phosphate + Pyrophosphate
R04639N[c]	AT3G07270	GTP cyclohydrolase I	3.5.4.16	[c] : C06148 --> C04895 + C00001	[c] : 2,5-Diamino-6-(5'-triphosphoryl-3',4'-trihydroxy-2'-oxopentyl)-amino-4-oxopyrimidine = 2-Amino-4-hydroxy-6-(erythro-1,2,3-trihydroxypropyl)dihydropteridine triphosphate + H2O
R04640[c]	AT2G36230	N'-5'-phosphoribosyl-formimino-5-aminoimidazole-4- carboxamide ribonucleotide isomerase	5.3.1.16	[c] : C04896 --> C04916	[c] : 5-(5-Phospho-D-ribosylaminoformimino)-1-(5-phosphoribosyl)-imidazole-4-carboxamide = N-(5'-Phospho-D-1'-ribulosylformimino)-5-amino-1-(5''-phospho-D-ribosyl)-4-imidazolecarboxamide
R04658[c]	AT5G03770	3-deoxy-D-manno-octulosonic acid transferase - related	2.-.-.-	[c] : C04919 + C04121 --> C06024 + C00055	[c] : 2,3,2'3'-Tetrakis(3-hydroxytetradecanoyl)-D-glucosaminyl-1,6-beta-D-glucosamine 1,4'-bisphosphate + CMP-3-deoxy-D-manno-octulosonate = 3-Deoxy-D-manno-octulosonyl-lipid IV(A) + CMP
R04666[c]	AT5G64370	beta-ureidopropionase	3.5.1.6	[c] : C05100 + C00001 --> C05145 + C00011 + C00014	[c] : 3-Ureidoisobutyrate + H2O = 3-Aminoisobutanoate + CO2 + NH3
R04671[c]	AT1G20050	C-8,7 sterol isomerase	5.3.3.5	[c] : C05110 --> C05111	[c] : 4alpha-Methylcholesta-8-en-3beta-ol = Methostenol
R04672[c]	AT3G48560	acetolactate synthase, chloroplast / acetohydroxy-acid synthase (ALS)	2.2.1.6	[c] : C05125 + C00022 --> C06010 + C00068	[c] : 2-(alpha-Hydroxyethyl)thiamine diphosphate + Pyruvate = (S)-2-Acetolactate + Thiamin diphosphate
R04673[c]	AT3G48560	acetolactate synthase, chloroplast / acetohydroxy-acid synthase (ALS)	2.2.1.6	[c] : C00109 + C05125 --> C06006 + C00068	[c] : 2-Oxobutanoate + 2-(alpha-Hydroxyethyl)thiamine diphosphate = (S)-2-Aceto-2-hydroxybutanoate + Thiamin diphosphate
R04686[c]		glutathione S-transferase zeta 1 (GSTZ1) (GST18)	5.2.1.-	[c] : C05158 --> C05839	[c] : trans-beta-D-Glucosyl-2-hydroxycinnamate = cis-beta-D-Glucosyl-2-hydroxycinnamate
R04711[c]	AT2G30920	hexaprenyldihydroxybenzoate methyltransferase	2.1.1.114	[c] : C00019 + C05200 --> C00021 + C05313	[c] : S-Adenosyl-L-methionine + 3-Hexaprenyl-4,5-dihydroxybenzoate = S-Adenosyl-L-homocysteine + 3-Hexaprenyl-4-hydroxy-5-methoxybenzoate
R04724[c]		enoyl-[acyl-carrier protein] reductase [NADH] / NADH-dependent enoyl-ACP reductase, putative	2.3.1.86	[c] : C05223 + C00003 <==> C05758 + C00004	[c] : Dodecanoyl-[acyl-carrier protein] + NAD+ = trans-Dodec-2-enoyl-[acp] + NADH
R04724[p]		enoyl-[acyl-carrier protein] reductase [NADH] / NADH-dependent enoyl-ACP reductase, putative	2.3.1.86	[p] : C05223 + C00003 <==> C05758 + C00004	[p] : Dodecanoyl-[acyl-carrier protein] + NAD+ = trans-Dodec-2-enoyl-[acp] + NADH
R04726[c]	AT1G62640,AT2G04540			[c] : C05223 + C01209 --> C05759 + C00011 + C00229	[c] : Dodecanoyl-[acyl-carrier protein] + Malonyl-[acyl-carrier protein] = 3-Oxotetradecanoyl-[acp] + CO2 + Acyl-carrier protein
R04726[p]	AT1G62640	3-oxoacyl-[acyl-carrier-protein] synthase III, chloroplastic	2.3.1.180	[p] : C05223 + C01209 --> C05759 + C00011 + C00229	[p] : Dodecanoyl-[acyl-carrier protein] + Malonyl-[acyl-carrier protein] = 3-Oxotetradecanoyl-[acp] + CO2 + Acyl-carrier protein
R04732[c]	AT4G09520	2,3-biphosphoglycerate-independent phosphoglycerate mutase family protein / phosphoglyceromutase family protein	4.1.1.-	[c] : C05516 --> C05239 + C00011	[c] : 5-Amino-4-imidazole carboxylate = 5-Aminoimidazole + CO2
R04737[x]	AT3G06860 and AT4G29010	enoyl-CoA hydratase	4.2.1.17	[x] : C05258 + C00003 <==> C05259 + C00004	[x] : (S)-3-Hydroxyhexadecanoyl-CoA + NAD+ = 3-Oxopalmitoyl-CoA + NADH
R04738[x]		enoyl-CoA hydratase/isomerase family protein	4.2.1.74	[x] : C05258 <==> C05272 + C00001	[x] : (S)-3-Hydroxyhexadecanoyl-CoA = trans-Hexadec-2-enoyl-CoA + H2O
R04739[x]	AT3G06860 and AT4G29010	enoyl-CoA hydratase	4.2.1.17	[x] : C05260 + C00003 <==> C05261 + C00004	[x] : (S)-3-Hydroxytetradecanoyl-CoA + NAD+ = 3-Oxotetradecanoyl-CoA + NADH
R04740[x]		enoyl-CoA hydratase/isomerase family protein	4.2.1.74	[x] : C05260 <==> C05273 + C00001	[x] : (S)-3-Hydroxytetradecanoyl-CoA = trans-Tetradec-2-enoyl-CoA + H2O
R04741[x]	AT3G06860 and AT4G29010	enoyl-CoA hydratase	4.2.1.17	[x] : C05262 + C00003 <==> C05263 + C00004	[x] : (S)-3-Hydroxydodecanoyl-CoA + NAD+ = 3-Oxododecanoyl-CoA + NADH
R04742[x]	AT1G04710 or (AT2G33150 and AT5G48880)	acetyl-CoA C-acyltransferase, putative or cetyl-CoA C-acyltransferase	2.3.1.16	[x] : C05274 + C00024 <==> C00010 + C05263	[x] : Decanoyl-CoA + Acetyl-CoA = CoA + 3-Oxododecanoyl-CoA
R04743[x]	AT3G06860 and AT4G29010	enoyl-CoA hydratase	4.2.1.17	[x] : C05264 + C00003 <==> C05265 + C00004	[x] : (S)-Hydroxydecanoyl-CoA + NAD+ = 3-Oxodecanoyl-CoA + NADH
R04744[x]		enoyl-CoA hydratase/isomerase family protein	4.2.1.74	[x] : C05264 <==> C05275 + C00001	[x] : (S)-Hydroxydecanoyl-CoA = trans-Dec-2-enoyl-CoA + H2O
R04745[x]	AT3G06860 and AT4G29010	enoyl-CoA hydratase	4.2.1.17	[x] : C05266 + C00003 <==> C05267 + C00004	[x] : (S)-Hydroxyoctanoyl-CoA + NAD+ = 3-Oxooctanoyl-CoA + NADH
R04746[x]		enoyl-CoA hydratase/isomerase family protein	4.2.1.74	[x] : C05266 <==> C05276 + C00001	[x] : (S)-Hydroxyoctanoyl-CoA = trans-Oct-2-enoyl-CoA + H2O
R04747[x]	AT1G04710 or (AT2G33150 and AT5G48880)	acetyl-CoA C-acyltransferase, putative or cetyl-CoA C-acyltransferase	2.3.1.16	[x] : C05270 + C00024 <==> C00010 + C05267	[x] : Hexanoyl-CoA + Acetyl-CoA = CoA + 3-Oxooctanoyl-CoA
R04748[x]	AT3G06860 and AT4G29010	enoyl-CoA hydratase	4.2.1.17	[x] : C05268 + C00003 <==> C05269 + C00004	[x] : (S)-Hydroxyhexanoyl-CoA + NAD+ = 3-Oxohexanoyl-CoA + NADH
R04749[x]		enoyl-CoA hydratase/isomerase family protein	4.2.1.74	[x] : C05268 <==> C05271 + C00001	[x] : (S)-Hydroxyhexanoyl-CoA = trans-Hex-2-enoyl-CoA + H2O
R04751N[x]	AT1G06290 or AT1G06310 or AT2G35690 or AT3G51840 or AT4G16760 or AT5G65110 or AT3G06810	Acyl-coenzyme A oxidase 3, peroxisomal or Putative acyl-coenzyme A oxidase 3.2, peroxisomal or Putative peroxisomal acyl-coenzyme A oxidase 1.2 or Acyl-coenzyme A oxidase 4, peroxisomal or Peroxisomal acyl-coenzyme A oxidase 1 or Acyl-coenzyme A oxidase 2, peroxisomal or Putative acetyl-coA dehydrogenase	1.3.3.6	[x] : C05270 + C00007 --> C05271 + C00027	[x] : Hexanoyl-CoA + Oxygen = trans-Hex-2-enoyl-CoA + H2O2
R04754N[x]	AT1G06290 or AT1G06310 or AT2G35690 or AT3G51840 or AT4G16760 or AT5G65110 or AT3G06810	Acyl-coenzyme A oxidase 3, peroxisomal or Putative acyl-coenzyme A oxidase 3.2, peroxisomal or Putative peroxisomal acyl-coenzyme A oxidase 1.2 or Acyl-coenzyme A oxidase 4, peroxisomal or Peroxisomal acyl-coenzyme A oxidase 1 or Acyl-coenzyme A oxidase 2, peroxisomal or Putative acetyl-coA dehydrogenase	1.3.3.6	[x] : C05274 + C00007 --> C05275 + C00027	[x] : Decanoyl-CoA + Oxygen = trans-Dec-2-enoyl-CoA + H2O2
R04757[c]	AT3G47350	short-chain dehydrogenase/reductase (SDR) family protein	1.1.1.146	[c] : C05284 + C00003 --> C05285 + C00004 + C00080	[c] : 11beta-Hydroxyandrost-4-ene-3,17-dione + NAD+ = Adrenosterone + NADH + H+
R04758[c]	AT3G47350	short-chain dehydrogenase/reductase (SDR) family protein	1.1.1.146	[c] : C05284 + C00006 --> C05285 + C00005 + C00080	[c] : 11beta-Hydroxyandrost-4-ene-3,17-dione + NADP+ = Adrenosterone + NADPH + H+
R04764[c]	AT1G50000 or AT2G19670 or AT2G47420 or AT3G13180 or AT3G20020 or AT3G27180 or AT4G16570 or AT4G29510 or AT5G57300	hypothetical protein or protein arginine N-methyltransferase, putative or dimethyladenosine transferase, putative or NOL1/NOP2/sun family protein / antitermination NusB domain-containing protein or protein arginine N-methyltransferase family protein or hypothetical protein or protein arginine N-methyltransferase-related or protein-arginine N-methyltransferase or methyltransferase family protein	2.1.1.-	[c] : C05301 + C00019 --> C05302 + C00021	[c] : 2-Hydroxyestradiol-17beta + S-Adenosyl-L-methionine = 2-Methoxyestradiol-17beta + S-Adenosyl-L-homocysteine
R04771[c]	AT2G36880 or AT3G17390	S-adenosylmethionine synthetase 3 or S-adenosylmethionine synthetase 4	2.5.1.6	[c] : C00002 + C05335 + C00001 --> C00009 + C00013 + C05691	[c] : ATP + Selenomethionine + H2O = Orthophosphate + Pyrophosphate + Se-Adenosylselenomethionine
R04772[c]	AT5G49810	methionine S-methyltransferase (gb|AAD49574.1)	2.1.1.12	[c] : C00019 + C05335 --> C00021 + C05690	[c] : S-Adenosyl-L-methionine + Selenomethionine = S-Adenosyl-L-homocysteine + Se-Methylselenomethionine
R04773[c]	AT3G55400 or AT4G13780	OVULE ABORTION 1 or methionine--tRNA ligase, putative	6.1.1.10	[c] : C00002 + C05335 + C01647 --> C00020 + C00013 + C05336	[c] : ATP + Selenomethionine + tRNA(Met) = AMP + Pyrophosphate + Selenomethionyl-tRNA(Met)
R04777[c]	AT4G31400	branched chain alpha-keto acid dehydrogenase E2 subunit (din3)	2.3.1.-	[c] : C05338 + C00037 --> C05596 + C00010	[c] : 4-Hydroxyphenylacetyl-CoA + Glycine = 4-Hydroxyphenylacetylglycine + CoA
R04779[c]	AT4G26270 or AT4G32840 or AT5G56630 or AT5G61580	6-phosphofructokinase 3 or 6-phosphofructokinase 6 or 6-phosphofructokinase 7 or 6-phosphofructokinase 4, chloroplastic	2.7.1.11	[c] : C00002 + C05345 --> C00008 + C05378	[c] : ATP + beta-D-Fructose 6-phosphate = ADP + beta-D-Fructose 1,6-bisphosphate
R04779[p]	AT2G22480 or AT4G29220 or AT4G32840 or AT5G56630 or AT5G61580	6-phosphofructokinase 5, chloroplastic or 6-phosphofructokinase 1 or 6-phosphofructokinase 6 or 6-phosphofructokinase 7 or 6-phosphofructokinase 4, chloroplastic	2.7.1.11	[p] : C00002 + C05345 --> C00008 + C05378	[p] : ATP + beta-D-Fructose 6-phosphate = ADP + beta-D-Fructose 1,6-bisphosphate
R04780[c]	AT1G43670	Fructose-1,6-bisphosphatase, cytosolic	3.1.3.11	[c] : C05378 + C00001 --> C05345 + C00009	[c] : beta-D-Fructose 1,6-bisphosphate + H2O = beta-D-Fructose 6-phosphate + Orthophosphate
R04780[p]	AT3G54050	Fructose-1,6-bisphosphatase, chloroplastic	3.1.3.11	[p] : C05378 + C00001 --> C05345 + C00009	[p] : beta-D-Fructose 1,6-bisphosphate + H2O = beta-D-Fructose 6-phosphate + Orthophosphate
R04783[c]	AT3G52840 or AT3G54440	Beta-galactosidase 2 or Beta Galactosidase-like protein	3.2.1.23	[c] : C05403 + C00001 <==> C05394 + C00221	[c] : 3-Ketolactose + H2O = 3-Keto-beta-D-galactose + beta-D-Glucose
R04784[c]	AT4G09520	2,3-biphosphoglycerate-independent phosphoglycerate mutase family protein / phosphoglyceromutase family protein	4.1.1.-	[c] : C04575 + C00001 <==> C05412 + C00011	[c] : (4R,5S)-4,5,6-Trihydroxy-2,3-dioxohexanoate + H2O = L-Lyxonate + CO2
R04786[c]	AT4G14210	phytoene dehydrogenase, chloroplast / phytoene desaturase (PDS)	1.14.99.-	[c] : C05413 --> C05414 + C00282	[c] : Phytoene = Phytofluene + Hydrogen
R04787[c]	AT4G14210	phytoene dehydrogenase, chloroplast / phytoene desaturase (PDS)	1.14.99.-	[c] : C05414 <==> C05430	[c] : Phytofluene = zeta-Carotene
R04798[c]	AT3G04870	zeta-carotene desaturase (ZDS1) / carotene 7,8-desaturase	1.14.99.30	[c] : C05430 --> C05431 + C00282	[c] : zeta-Carotene = Neurosporene + Hydrogen
R04800[c]	AT3G04870	zeta-carotene desaturase (ZDS1) / carotene 7,8-desaturase	1.14.99.30	[c] : C05431 + C00030 + C00007 --> C05432 + C00028 + (2) C00001	[c] : Neurosporene + Reduced acceptor + Oxygen = Lycopene + Acceptor + 2 H2O
R04801[c]	(AT1G01190 or AT1G01600 or AT1G11600 or AT1G11610 or AT1G13090 or AT1G13100 or AT1G13710 or AT2G30750 or AT3G13730 or AT3G26150 or AT3G26160 or AT3G26170 or AT3G26190 or AT3G26200 or AT3G26210 or AT3G26220 or AT3G26230 or AT3G26270 or AT3G26280 or AT3G26290 or AT3G26300 or AT3G26310 or AT3G26320 or AT3G26830 or AT3G30180 or AT3G44250 or AT3G52970 or AT3G53280 or AT3G53290 or AT3G53300 or AT3G5663…	(CYP78A8 (cytochrome P450, family 78, subfamily A, polypeptide 8); oxygen binding or CYP86A4 (cytochrome P450, family 86, subfamily A, polypeptide 4); oxygen binding or CYP77B1 (cytochrome P450, family 77, subfamily B, polypeptide 1); oxygen binding or CYP71A18 (cytochrome P450, family 71, subfamily A, polypeptide 18); oxygen binding or CYP71B28 (cytochrome P450, family 71, subfamily B, polypepti…	1.14.-.-	[c] : C05431 + C00028 + C00080 --> C05434 + C00030	[c] : Neurosporene + Acceptor + H+ = beta-Zeacarotene + Reduced acceptor
R04803[c]	AT3G04870	zeta-carotene desaturase (ZDS1) / carotene 7,8-desaturase	1.14.99.30	[c] : C05434 + C00028 --> C05435 + C00282 + C00030	[c] : beta-Zeacarotene + Acceptor = gamma-Carotene + Hydrogen + Reduced acceptor
R04804[c]	AT1G20050	C-8,7 sterol isomerase	5.3.3.5	[c] : C05437 --> C05439	[c] : Zymosterol = 5alpha-Cholesta-7,24-dien-3beta-ol
R04805[c]	AT1G22430 or AT1G22440 or AT5G42250 or AT5G43940	Alcohol dehydrogenase-like 1 or Alcohol dehydrogenase-like 2 or Alcohol dehydrogenase-like 7 or Alcohol dehydrogenase class-3	1.1.1.1	[c] : C05444 + C00003 --> C05445 + C00004	[c] : 3alpha,7alpha,26-Trihydroxy-5beta-cholestane + NAD+ = 3alpha,7alpha-Dihydroxy-5beta-cholestan-26-al + NADH
R04810[c]	AT3G06860	3alpha,7alpha,24-trihydroxy-5beta-cholestanoyl-CoA:NAD+ oxidoreductase	1.1.1.35	[c]: 1 C05448 + 1 C00003 <==> 1 C05449 + 1 C00004 + 1 C00008	[c]:3alpha,7alpha,24-Trihydroxy-5beta-cholestanoyl-CoA + NAD+ <==> 3alpha,7alpha-Dihydroxy-5beta-24-oxocholestanoyl-CoA + NADH + H+
R04811[c]	AT1G04710 or (AT2G33150 and AT5G48880)	acetyl-CoA C-acyltransferase, putative or cetyl-CoA C-acyltransferase	2.3.1.16	[c] : C00010 + C05449 --> C00100 + C05461	[c] : CoA + 3alpha,7alpha-Dihydroxy-5beta-24-oxocholestanoyl-CoA = Propanoyl-CoA + Chenodeoxyglycocholoyl-CoA
R04839[c]	AT3G47350	short-chain dehydrogenase/reductase (SDR) family protein	1.1.1.146	[c] : C05476 + C00003 --> C05478 + C00004 + C00080	[c] : Tetrahydrocorticosterone + NAD+ = 3alpha,21-Dihydroxy-5beta-pregnane-11,20-dione + NADH + H+
R04840[c]	AT3G47350	short-chain dehydrogenase/reductase (SDR) family protein	1.1.1.146	[c] : C05476 + C00006 --> C05478 + C00005 + C00080	[c] : Tetrahydrocorticosterone + NADP+ = 3alpha,21-Dihydroxy-5beta-pregnane-11,20-dione + NADPH + H+
R04858[c]	AT1G69770 or (AT4G08990 and AT4G14140) or AT4G13610 or AT5G25480 or AT5G49160	DNA (cytosine-5)-methyltransferase CMT3 or Cytosine-specific methyltransferase or Cytosine-specific methyltransferase or DNA METHYLTRANSFERASE-2 or DNA (cytosine-5)-methyltransferase AthI	2.1.1.37	[c] : C00019 + C00856 --> C00021 + C02967	[c] : S-Adenosyl-L-methionine + DNA cytosine = S-Adenosyl-L-homocysteine + DNA 5-methylcytosine
R04859[c]		pyridoxal-5'-phosphate-dependent enzyme, beta family protein	2.5.1.49	[c] : C00979 + C00320 + C00342 + C00080 --> C00097 + C00094 + C00343 + C00033	[c] : O-Acetyl-L-serine + Thiosulfate + Thioredoxin + H+ = L-Cysteine + Sulfite + Oxidized thioredoxin + Acetate
R04867[c]	AT5G42400	S-Adenosyl-L-methionine:cytochrome-c-L-lysine N6-methyltransferase	2.1.1.43	[c]:C00019 + C05545 <==> C00021 + C05546	[c]:S-Adenosyl-L-methionine + Protein N6,N6-dimethyl-L-lysine <==> S-Adenosyl-L-homocysteine + Protein N6,N6,N6-trimethyl-L-lysine
R04869[c]	AT1G28120 or AT1G71230 or AT5G27430	Ubiquitin thioesterase otubain-like or COP9 signalosome complex subunit 5a or Signal peptidase complex subunit 3B	3.1.2.-	[c] : C06250 --> C05552 + C00012	[c] : Holo-[carboxylase] = N6-D-Biotinyl-L-lysine + Peptide
R04880[c]	AT1G22430 or AT1G22440 or AT5G42250 or AT5G43940	Alcohol dehydrogenase-like 1 or Alcohol dehydrogenase-like 2 or Alcohol dehydrogenase-like 7 or Alcohol dehydrogenase class-3	1.1.1.1	[c] : C05576 + C00003 <==> C05577 + C00004	[c] : 3,4-Dihydroxyphenylethyleneglycol + NAD+ = 3,4-Dihydroxymandelaldehyde + NADH
R04885[c]	AT4G09520	2,3-biphosphoglycerate-independent phosphoglycerate mutase family protein / phosphoglyceromutase family protein	4.1.1.-	[c] : C05604 --> C05578 + C00011	[c] : 2-Carboxy-2,3-dihydro-5,6-dihydroxyindole = 5,6-Dihydroxyindole + CO2
R04900[c]	AT1G30530	UDP-L-rhamnose:flavonol-3-O-D-glucoside L-rhamnosyltransferase	2.4.1.159	[c]:C05623 + C02199 <=> C05625 + C00015	[c]: Quercetin 3-O-glucoside + UDP-L-rhamnose <=> Rutin + UDP
R04901[c]		dihydroflavonol 4-reductase (dihydrokaempferol 4-reductase) (DFR)	1.1.1.234	[c] : C05631 + C00005 + C00080 --> C05907 + C00006	[c] : Eriodictyol + NADPH + H+ = cis-3,4-leucopelargonidin:NADP+ 4-oxidoreductase; Luteoforol + NADP+
R04903[c]	AT1G54100	Aldehyde dehydrogenase family 2 member B7 or Aldehyde dehydrogenase family 7 member B4 or Aldehyde dehydrogenase family 3 member I1	1.2.1.3	[c] : C05634 + C00003 + C00001 --> C05635 + C00080 + C00004	[c] : 5-Hydroxyindoleacetaldehyde + NAD+ + H2O = 5-Hydroxyindoleacetate + H+ + NADH
R04906[c]		RUB1-conjugating enzyme, putative	6.3.2.-	[c] : C05635 --> C05832	[c] : 5-Hydroxyindoleacetate = 5-Hydroxyindoleacetylglycine
R04910[c]	AT1G74470 or AT1G75280 or AT3G55360 or AT4G13660	geranylgeranyl reductase or isoflavone reductase, putative or 3-oxo-5-alpha-steroid 4-dehydrogenase/ fatty acid elongase/ trans-2-enoyl-CoA reductase (NADPH) or pinoresinol-lariciresinol reductase, putative	1.3.1.-	[c] : C05641 + C00005 --> C05656 + C00006	[c] : 5-(3'-Carboxy-3'-oxopropenyl)-4,6-dihydroxypicolinate + NADPH = 5-(3'-Carboxy-3'-oxopropyl)-4,6-dihydroxypicolinate + NADP+
R04920[c]	AT1G13560	aminoalcoholphosphotransferase (AAPT1)	2.7.8.1	[c] : C05673 + C00165 --> C00055 + C05675	[c] : CMP-2-aminoethylphosphonate + Diacylglycerol = CMP + Diacylglyceryl-2-aminoethylphosphonate
R04928[c]	AT5G67520	Adenylyl sulfate kinase 1 (AKN1)	2.7.1.25	[c] : C00002 + C05686 --> C00008 + C05696	[c] : ATP + Adenylylselenate = ADP + 3'-Phosphoadenylylselenate
R04929[c]	AT4G14680 or AT5G43780	sulfate adenylyltransferase	2.7.7.4	[c] : C00002 + C05697 <==> C00013 + C05686	[c] : ATP + Selenate = Pyrophosphate + Adenylylselenate
R04935[c]	AT4G39640	gamma-glutamyltranspeptidase family protein	2.3.2.2	[c] : C03193 + C05689 --> C00012 + C05695	[c] : (5-L-Glutamyl)-peptide + Se-Methylselenocysteine = Peptide + gamma-Glutamyl-Se-methylselenocysteine
R04936[c]	AT3G23810	adenosylhomocysteinase, putative / S-adenosyl-L-homocysteine hydrolase, putative / AdoHcyase, putative	3.3.1.1	[c] : C05692 + C00001 --> C00212 + C05698	[c] : Se-Adenosylselenohomocysteine + H2O = Adenosine + Selenohomocysteine
R04939[c]	AT1G50000 or AT2G19670 or AT2G47420 or AT3G13180 or AT3G20020 or AT3G27180 or AT4G16570 or AT4G29510	hypothetical protein or protein arginine N-methyltransferase, putative or dimethyladenosine transferase, putative or NOL1/NOP2/sun family protein / antitermination NusB domain-containing protein or protein arginine N-methyltransferase family protein or hypothetical protein or protein arginine N-methyltransferase-related or protein-arginine N-methyltransferase	2.1.1.-	[c] : C05693 + C05691 --> C05694 + C05692	[c] : R + Se-Adenosylselenomethionine = CH3-R + Se-Adenosylselenohomocysteine
R04941[c]	AT3G57050	CYSTATHIONINE BETA-LYASE	4.4.1.8	[c] : C05699 + C00001 --> C05698 + C00014 + C00022	[c] : Selenocystathionine + H2O = Selenohomocysteine + NH3 + Pyruvate
R04944[c]	AT3G01120	cystathionine gamma-synthase, chloroplast / O-succinylhomoserine (Thiol)-lyase (CGS)	2.5.1.48	[c] : C05702 + C05688 --> C05699 + C00009	[c] : O-Phosphorylhomoserine + Selenocysteine = Selenocystathionine + Orthophosphate
R04945[c]	AT3G01120	cystathionine gamma-synthase, chloroplast / O-succinylhomoserine (Thiol)-lyase (CGS)	2.5.1.48	[c] : C05700 + C05688 --> C05699 + C00033	[c] : O-Acetylhomoserine + Selenocysteine = Selenocystathionine + Acetate
R04946[c]	AT3G01120	cystathionine gamma-synthase, chloroplast / O-succinylhomoserine (Thiol)-lyase (CGS)	2.5.1.48	[c] : C05701 + C05688 --> C05699 + C00042	[c] : O-Succinylhomoserine + Selenocysteine = Selenocystathionine + Succinate
R04949[c]	AT1G02640 or (AT1G26560 or AT2G44450 or AT2G44480 or AT3G18080 or AT5G42260 or AT5G44640) or (AT3G47000 or AT3G47050)	BETA-XYLOSIDASE 2 or glycosyl hydrolase family 1 protein or glycosyl hydrolase family 3 protein	3.2.1.21	[c] : C05713 + C00001 --> C05712 + C00293	[c] : Cyanoglycoside + H2O = Cyanohydrin + Glucose
R04951[c]	AT2G24200	cytosol aminopeptidase	3.4.11.5	[c] : C05729 --> C05726 + C00037	[c] : R-S-Alanylglycine = R-S-Alanine + Glycine
R04952[c]	AT1G62640,AT2G04540			[c] : C05745 + C01209 --> C05746 + C00011 + C00229	[c] : Butyryl-[acp] + Malonyl-[acyl-carrier protein] = 3-Oxohexanoyl-[acp] + CO2 + Acyl-carrier protein
R04952[p]	AT1G62640	3-oxoacyl-[acyl-carrier-protein] synthase III, chloroplastic	2.3.1.180	[p] : C05745 + C01209 --> C05746 + C00011 + C00229	[p] : Butyryl-[acp] + Malonyl-[acyl-carrier protein] = 3-Oxohexanoyl-[acp] + CO2 + Acyl-carrier protein
R04953[c]		short-chain dehydrogenase/reductase (SDR) family protein	2.3.1.85	[c] : C05747 + C00006 <==> C05746 + C00005	[c] : (R)-3-Hydroxyhexanoyl-[acp] + NADP+ = 3-Oxohexanoyl-[acp] + NADPH
R04953[p]		3-oxoacyl-[acyl-carrier protein] reductase, chloroplast / 3-ketoacyl-acyl carrier protein reductase	2.3.1.86	[p] : C05747 + C00006 <==> C05746 + C00005	[p] : (R)-3-Hydroxyhexanoyl-[acp] + NADP+ = 3-Oxohexanoyl-[acp] + NADPH
R04954[c]	NF IN ARAB FOUND IN SUGARCANE	fatty-acid synthase	2.3.1.86	[c] : C05747 <==> C05748 + C00001	[c] : (R)-3-Hydroxyhexanoyl-[acp] = trans-Hex-2-enoyl-[acp] + H2O
R04954[p]	NF IN ARAB FOUND IN SUGARCANE	fatty-acid synthase	2.3.1.85	[p] : C05747 <==> C05748 + C00001	[p] : (R)-3-Hydroxyhexanoyl-[acp] = trans-Hex-2-enoyl-[acp] + H2O
R04955[c]		enoyl-[acyl-carrier protein] reductase [NADH] / NADH-dependent enoyl-ACP reductase, putative	2.3.1.86	[c] : C05749 + C00003 <==> C05748 + C00004	[c] : Hexanoyl-[acp] + NAD+ = trans-Hex-2-enoyl-[acp] + NADH
R04955[p]		enoyl-[acyl-carrier protein] reductase [NADH], chloroplast, putative / NADH-dependent enoyl-ACP reductase, putative	2.3.1.86	[p] : C05749 + C00003 <==> C05748 + C00004	[p] : Hexanoyl-[acp] + NAD+ = trans-Hex-2-enoyl-[acp] + NADH
R04957[c]	AT1G62640,AT2G04540			[c] : C05749 + C01209 --> C05750 + C00011 + C00229	[c] : Hexanoyl-[acp] + Malonyl-[acyl-carrier protein] = 3-Oxooctanoyl-[acp] + CO2 + Acyl-carrier protein
R04957[p]	AT1G62640	3-oxoacyl-[acyl-carrier-protein] synthase III, chloroplastic	2.3.1.180	[p] : C05749 + C01209 --> C05750 + C00011 + C00229	[p] : Hexanoyl-[acp] + Malonyl-[acyl-carrier protein] = 3-Oxooctanoyl-[acp] + CO2 + Acyl-carrier protein
R04958[c]		enoyl-[acyl-carrier protein] reductase [NADH] / NADH-dependent enoyl-ACP reductase, putative	2.3.1.86	[c] : C05752 + C00003 <==> C05751 + C00004	[c] : Octanoyl-[acp] + NAD+ = trans-Oct-2-enoyl-[acp] + NADH
R04958[p]		enoyl-[acyl-carrier protein] reductase [NADH], chloroplast, putative / NADH-dependent enoyl-ACP reductase, putative	2.3.1.86	[p] : C05752 + C00003 <==> C05751 + C00004	[p] : Octanoyl-[acp] + NAD+ = trans-Oct-2-enoyl-[acp] + NADH
R04960[c]	AT1G62640,AT2G04540			[c] : C05752 + C01209 --> C05753 + C00011 + C00229	[c] : Octanoyl-[acp] + Malonyl-[acyl-carrier protein] = 3-Oxodecanoyl-[acp] + CO2 + Acyl-carrier protein
R04960[p]	AT1G62640	3-oxoacyl-[acyl-carrier-protein] synthase III, chloroplastic	2.3.1.180	[p] : C05752 + C01209 --> C05753 + C00011 + C00229	[p] : Octanoyl-[acp] + Malonyl-[acyl-carrier protein] = 3-Oxodecanoyl-[acp] + CO2 + Acyl-carrier protein
R04961[c]		enoyl-[acyl-carrier protein] reductase [NADH] / NADH-dependent enoyl-ACP reductase, putative	2.3.1.86	[c] : C05755 + C00003 <==> C05754 + C00004	[c] : Decanoyl-[acp] + NAD+ = trans-Dec-2-enoyl-[acp] + NADH
R04961[p]		enoyl-[acyl-carrier protein] reductase [NADH], chloroplast, putative / NADH-dependent enoyl-ACP reductase, putative	2.3.1.86	[p] : C05755 + C00003 <==> C05754 + C00004	[p] : Decanoyl-[acp] + NAD+ = trans-Dec-2-enoyl-[acp] + NADH
R04963[c]	AT1G62640,AT2G04540			[c] : C05755 + C01209 --> C05756 + C00011 + C00229	[c] : Decanoyl-[acp] + Malonyl-[acyl-carrier protein] = 3-Oxododecanoyl-[acp] + CO2 + Acyl-carrier protein
R04963[p]	AT1G62640	3-oxoacyl-[acyl-carrier-protein] synthase III, chloroplastic	2.3.1.180	[p] : C05755 + C01209 --> C05756 + C00011 + C00229	[p] : Decanoyl-[acp] + Malonyl-[acyl-carrier protein] = 3-Oxododecanoyl-[acp] + CO2 + Acyl-carrier protein
R04964[c]		short-chain dehydrogenase/reductase (SDR) family protein	2.3.1.85	[c] : C05757 + C00006 <==> C05756 + C00005	[c] : (R)-3-Hydroxydodecanoyl-[acp] + NADP+ = 3-Oxododecanoyl-[acp] + NADPH
R04964[p]		3-oxoacyl-[acyl-carrier protein] reductase, chloroplast / 3-ketoacyl-acyl carrier protein reductase	2.3.1.86	[p] : C05757 + C00006 <==> C05756 + C00005	[p] : (R)-3-Hydroxydodecanoyl-[acp] + NADP+ = 3-Oxododecanoyl-[acp] + NADPH
R04965[c]		fatty-acid synthase	4.2.1.60	[c] : C05757 <==> C05758 + C00001	[c] : (R)-3-Hydroxydodecanoyl-[acp] = trans-Dodec-2-enoyl-[acp] + H2O
R04965[p]		fatty-acid synthase	2.3.1.85	[p] : C05757 <==> C05758 + C00001	[p] : (R)-3-Hydroxydodecanoyl-[acp] = trans-Dodec-2-enoyl-[acp] + H2O
R04966[c]		enoyl-[acyl-carrier protein] reductase [NADH] / NADH-dependent enoyl-ACP reductase, putative	2.3.1.86	[c] : C05761 + C00003 <==> C05760 + C00004	[c] : Tetradecanoyl-[acp] + NAD+ = trans-Tetradec-2-enoyl-[acp] + NADH
R04966[p]		enoyl-[acyl-carrier protein] reductase [NADH], chloroplast, putative / NADH-dependent enoyl-ACP reductase, putative	2.3.1.86	[p] : C05761 + C00003 <==> C05760 + C00004	[p] : Tetradecanoyl-[acp] + NAD+ = trans-Tetradec-2-enoyl-[acp] + NADH
R04968[c]	AT1G62640,AT2G04540			[c] : C05761 + C01209 --> C05762 + C00011 + C00229	[c] : Tetradecanoyl-[acp] + Malonyl-[acyl-carrier protein] = 3-Oxohexadecanoyl-[acp] + CO2 + Acyl-carrier protein
R04968[p]	AT1G62640	3-oxoacyl-[acyl-carrier-protein] synthase III, chloroplastic	2.3.1.180	[p] : C05761 + C01209 --> C05762 + C00011 + C00229	[p] : Tetradecanoyl-[acp] + Malonyl-[acyl-carrier protein] = 3-Oxohexadecanoyl-[acp] + CO2 + Acyl-carrier protein
R04969[c]		enoyl-[acyl-carrier protein] reductase [NADH]/ NADH-dependent enoyl-ACP reductase, putative	2.3.1.86	[c] : C05764 + C00003 <==> C05763 + C00004	[c] : Hexadecanoyl-[acp] + NAD+ = trans-Hexadec-2-enoyl-[acp] + NADH
R04969[p]		enoyl-[acyl-carrier protein] reductase [NADH], chloroplast, putative / NADH-dependent enoyl-ACP reductase, putative	2.3.1.86	[p] : C05764 + C00003 <==> C05763 + C00004	[p] : Hexadecanoyl-[acp] + NAD+ = trans-Hexadec-2-enoyl-[acp] + NADH
R04972[c]		uroporphyrinogen decarboxylase, putative / UPD, putative	4.1.1.37	[c] : C05766 --> C05768 + (4) C00011	[c] : Uroporphyrinogen I = Coproporphyrinogen I + 4 CO2
R04982[c]	AT1G74540 or AT1G74550 or AT2G40890 or AT3G24200 or AT3G50660 or AT4G25700 or AT5G52570	cytochrome P450, family 98, subfamily A, polypeptide 8 or cytochrome P450, family 98, subfamily A, polypeptide 9 or CYTOCHROME P450, FAMILY 98, SUBFAMILY A, POLYPEPTIDE 3 or monooxygenase or Cytochrome P450 90B1 orr BETA-HYDROXYLASE 1 or BETA-CAROTENE HYDROXYLASE 2	1.14.13.-	[c] : C05802 + C00007 --> C05803 + C00001	[c] : 2-Hexaprenyl-6-methoxyphenol + Oxygen = 2-Hexaprenyl-6-methoxy-1,4-benzoquinone + H2O
R04983[c]	AT1G50000 or AT2G19670 or AT2G47420 or AT3G13180 or AT3G20020 or AT3G27180 or AT4G16570 or AT4G29510	hypothetical protein or protein arginine N-methyltransferase, putative or dimethyladenosine transferase, putative or NOL1/NOP2/sun family protein / antitermination NusB domain-containing protein or protein arginine N-methyltransferase family protein or hypothetical protein or protein arginine N-methyltransferase-related or protein-arginine N-methyltransferase	2.1.1.-	[c] : C05803 + C00019 --> C05804 + C00021	[c] : 2-Hexaprenyl-6-methoxy-1,4-benzoquinone + S-Adenosyl-L-methionine = 2-Hexaprenyl-3-methyl-6-methoxy-1,4-benzoquinone + S-Adenosyl-L-homocysteine
R04984[c]	AT1G04610		1.14.13.-	[c]: 1 C05804 + 1 C00007 + 1 C00005 + 1 C00008 <==> 1 C05805 + 1 C00006 + 1 C00001	[c]:2-Hexaprenyl-3-methyl-6-methoxy-1,4-benzoquinone + Oxygen + NADPH + H+ <==> 2-Hexaprenyl-3-methyl-5-hydroxy-6-methoxy-1,4-benzoquinone + NADP+ + H2O
R04986[c]	AT4G09520	3-octaprenyl-4-hydroxybenzoate carboxy-lyase	4.1.1.-	[c]: 1 C05809 + 1 C00008 <==> 1 C05810 + 1 C00011	[c]:3-Octaprenyl-4-hydroxybenzoate <==> 2-Octaprenylphenol + CO2
R04988[c]	AT1G23360		2.1.1.-	[c]: 1 C05811 + 1 C00019 <==> 1 C05812 + 1 C00021	[c]:2-Octaprenyl-6-hydroxyphenol + S-Adenosyl-L-methionine <==> 2-Octaprenyl-6-methoxyphenol + S-Adenosyl-L-homocysteine
R04989[c]	AT1G04610		1.14.13.-	[c]: 1 C05812 + 1 C00007 + 1 C00005 <==> 1 C05813 + 1 C00006 + 1 C00001 + 1 C00008	[c]:2-Octaprenyl-6-methoxyphenol + Oxygen + NADPH <==> 2-Octaprenyl-6-methoxy-1,4-benzoquinone + NADP+ + H2O
R04990[c]	AT1G50000 or AT2G19670 or AT2G47420 or AT3G13180 or AT3G20020 or AT3G27180 or AT4G16570 or AT4G29510	hypothetical protein or protein arginine N-methyltransferase, putative or dimethyladenosine transferase, putative or NOL1/NOP2/sun family protein / antitermination NusB domain-containing protein or protein arginine N-methyltransferase family protein or hypothetical protein or protein arginine N-methyltransferase-related or protein-arginine N-methyltransferase	2.1.1.-	[c] : C05813 + C00019 --> C05814 + C00021	[c] : 2-Octaprenyl-6-methoxy-1,4-benzoquinone + S-Adenosyl-L-methionine = 2-Octaprenyl-3-methyl-6-methoxy-1,4-benzoquinone + S-Adenosyl-L-homocysteine
R04993[c]	AT1G50000 or AT2G19670 or AT2G47420 or AT3G13180 or AT3G20020 or AT3G27180 or AT4G16570 or AT4G29510	hypothetical protein or protein arginine N-methyltransferase, putative or dimethyladenosine transferase, putative or NOL1/NOP2/sun family protein / antitermination NusB domain-containing protein or protein arginine N-methyltransferase family protein or hypothetical protein or protein arginine N-methyltransferase-related or protein-arginine N-methyltransferase	2.1.1.-	[c] : C05818 + C00019 --> C00828 + C00021	[c] : 2-Demethylmenaquinone + S-Adenosyl-L-methionine = Menaquinone + S-Adenosyl-L-homocysteine
R04998[c]	AT1G02640 or (AT1G26560 or AT2G44450 or AT2G44480 or AT3G18080 or AT5G42260 or AT5G44640) or (AT3G47000 or AT3G47050)	BETA-XYLOSIDASE 2 or glycosyl hydrolase family 1 protein or glycosyl hydrolase family 3 protein	3.2.1.21	[c] : C05839 + C00001 --> C05838 + C00031	[c] : cis-beta-D-Glucosyl-2-hydroxycinnamate + H2O = cis-2-Hydroxycinnamate + D-Glucose
R05027[c]	AT1G73740	glycosyl transferase family 28 protein	2.4.1.227	[c] : C05888 + C00043 --> C05889 + C00015	[c] : Undecaprenyl-diphospho-N-acetylmuramoyl-L-alanyl-D-glutamyl-L-lysyl-D-alanyl-D-alanine + UDP-N-acetyl-D-glucosamine = Undecaprenyl-diphospho-N-acetylmuramoyl-(N-acetylglucosamine)-L-alanyl-D-glutamyl-L-lysyl-D-alanyl-D-alanine + UDP
R05028[c]	AT1G48470 or AT3G17820 or AT5G37600	Glutamine synthetase cytosolic isozyme 1-5 or Glutamine synthetase cytosolic isozyme 1-3 or Glutamine synthetase cytosolic isozyme 1-1	6.3.1.2	[c] : C00002 + C05889 + C00014 --> C00008 + C00009 + C05890	[c] : ATP + Undecaprenyl-diphospho-N-acetylmuramoyl-(N-acetylglucosamine)-L-alanyl-D-glutamyl-L-lysyl-D-alanyl-D-alanine + NH3 = ADP + Orthophosphate + Undecaprenyl-diphospho-N-acetylmuramoyl-(N-acetylglucosamine)-L-alanyl-D-glutaminyl-L-lysyl-D-alanyl-D-alanine
R05030[c]	AT1G48470 or AT3G17820 or AT5G37600	Glutamine synthetase cytosolic isozyme 1-5 or Glutamine synthetase cytosolic isozyme 1-3 or Glutamine synthetase cytosolic isozyme 1-1	6.3.1.2	[c] : C00002 + C05893 + C00014 --> C00008 + C00009 + C05894	[c] : ATP + Undecaprenyl-diphospho-N-acetylmuramoyl-(N-acetylglucosamine)-L-alanyl-gamma-D-glutamyl-L-lysyl-D-alanyl-D-alanine + NH3 = ADP + Orthophosphate + Undecaprenyl-diphospho-N-acetylmuramoyl-(N-acetylglucosamine)-L-alanyl-D-isoglutaminyl-L-lysyl-D-alanyl-D-alanine
R05032[c]	AT1G73740	glycosyl transferase family 28 protein	2.4.1.227	[c] : C05897 + C00043 --> C05898 + C00015	[c] : Undecaprenyl-diphospho-N-acetylmuramoyl-L-alanyl-D-glutamyl-meso-2,6-diaminopimeloyl-D-alanyl-D-alanine + UDP-N-acetyl-D-glucosamine = Undecaprenyl-diphospho-N-acetylmuramoyl-(N-acetylglucosamine)-L-alanyl-D-glutamyl-meso-2,6-diaminopimeloyl-D-alanyl-D-alanine + UDP
R05033[c]	AT1G48470 or AT3G17820 or AT5G37600	Glutamine synthetase cytosolic isozyme 1-5 or Glutamine synthetase cytosolic isozyme 1-3 or Glutamine synthetase cytosolic isozyme 1-1	6.3.1.2	[c] : C00002 + C05898 + C00014 --> C00008 + C00009 + C05899	[c] : ATP + Undecaprenyl-diphospho-N-acetylmuramoyl-(N-acetylglucosamine)-L-alanyl-D-glutamyl-meso-2,6-diaminopimeloyl-D-alanyl-D-alanine + NH3 = ADP + Orthophosphate + Undecaprenyl-diphospho-N-acetylmuramoyl-(N-acetylglucosamine)-L-alanyl-D-glutaminyl-meso-2,6-diaminopimeloyl-D-alanyl-D-alanine
R05035[c]	AT5G54160	O-methyltransferase 1	2.1.1.76	[c] : C00019 + C05903 --> C00021 + C05902	[c] : S-Adenosyl-L-methionine + Kaempferol = S-Adenosyl-L-homocysteine + 3-Methoxyapigenin
R05036[c]	AT4G22870 or AT4G22880	leucoanthocyanidin dioxygenase, putative or Leucoanthocyanidin dioxygenase	1.14.11.19	[c] : C05906 + C00026 + C00007 --> C05905 + C00042 + C00011 + (2) C00001	[c] : Leucocyanidin + 2-Oxoglutarate + Oxygen = Cyanidin + Succinate + CO2 + 2 H2O
R05037[c]	AT4G22870 or AT4G22880	leucoanthocyanidin dioxygenase, putative or Leucoanthocyanidin dioxygenase	1.14.11.19	[c] : C05909 + C00026 + C00007 --> C05908 + C00042 + C00011 + (2) C00001	[c] : Leucodelphinidin + 2-Oxoglutarate + Oxygen = Delphinidin + Succinate + CO2 + 2 H2O
R05038[c]	AT5G42800	dihydroflavonol 4-reductase (dihydrokaempferol 4-reductase) (DFR)	1.1.1.219	[c] : C02906 + C00005 + C00080 --> C05909 + C00006	[c] : Dihydromyricetin + NADPH + H+ = Leucodelphinidin + NADP+
R05039[c]	AT3G51240	naringenin 3-dioxygenase / flavanone 3-hydroxylase (F3H)	1.14.11.9	[c] : C05911 + C00026 + C00007 --> C02906 + C00042 + C00011	[c] : Pentahydroxyflavanone + 2-Oxoglutarate + Oxygen = Dihydromyricetin + Succinate + CO2
R05046[c]	AT3G07270	GTP cyclohydrolase I	3.5.4.16	[c] : C05922 + C00001 --> C05923 + C00058	[c] : Formamidopyrimidine nucleoside triphosphate + H2O = 2,5-Diaminopyrimidine nucleoside triphosphate + Formate
R05048[c]	AT3G07270	GTP cyclohydrolase I	3.5.4.16	[c] : C05923 --> C06148	[c] : 2,5-Diaminopyrimidine nucleoside triphosphate = 2,5-Diamino-6-(5'-triphosphoryl-3',4'-trihydroxy-2'-oxopentyl)-amino-4-oxopyrimidine
R05050[c]	AT1G54100	Aldehyde dehydrogenase family 2 member B7 or Aldehyde dehydrogenase family 7 member B4 or Aldehyde dehydrogenase family 3 member I1	1.2.1.3	[c] : C05936 + C00003 + C00001 --> C02946 + C00004 + C00080	[c] : N4-Acetylaminobutanal + NAD+ + H2O = 4-Acetamidobutanoate + NADH + H+
R05052[c]		aspartate aminotransferase, cytoplasmic isozyme 2 / transaminase A (ASP4)	2.6.1.23	[c] : C05947 + C00026 --> C05946 + C00025	[c] : L-erythro-4-Hydroxyglutamate + 2-Oxoglutarate = D-4-Hydroxy-2-oxoglutarate + L-Glutamate
R05066[c]	AT3G06860 and AT4G29010	enoyl-CoA hydratase	4.2.1.17	[c] : C06001 + C00003 <==> C06002 + C00004 + C00080	[c] : (S)-3-Hydroxyisobutyrate + NAD+ = (S)-Methylmalonate semialdehyde + NADH + H+
R05068[c]	AT3G58610	ketol-acid reductoisomerase	1.1.1.86	[c] : C06007 + C00006 <==> C14463 + C00005 + C00080	[c] : (R)-2,3-Dihydroxy-3-methylpentanoate + NADP+ = (R)-3-Hydroxy-3-methyl-2-oxopentanoate + NADPH + H+
R05069[c]		ketol-acid reductoisomerase	5.4.99.3	[c] : C06006 <==> C14463	[c] : (S)-2-Aceto-2-hydroxybutanoate = (R)-3-Hydroxy-3-methyl-2-oxopentanoate
R05070[c]	AT3G23940	dehydratase family	4.2.1.9	[c] : C06007 --> C00671 + C00001	[c] : (R)-2,3-Dihydroxy-3-methylpentanoate = (S)-3-Methyl-2-oxopentanoic acid + H2O
R05071[c]		ketol-acid reductoisomerase	5.4.99.3	[c] : C06010 <==> C04181	[c] : (S)-2-Acetolactate = 3-Hydroxy-3-methyl-2-oxobutanoic acid
R05074[c]	AT5G03770	3-deoxy-D-manno-octulosonic acid transferase - related	2.-.-.-	[c] : C06024 + C04121 --> C06025 + C00055	[c] : 3-Deoxy-D-manno-octulosonyl-lipid IV(A) + CMP-3-deoxy-D-manno-octulosonate = Di[3-deoxy-D-manno-octulosonyl]-lipid IV(A) + CMP
R05085[c]	AT2G17630	Phosphoserine aminotransferase	2.6.1.52	[c] : C06055 + C00026 <==> C06054 + C00025	[c] : O-Phospho-4-hydroxy-L-threonine + 2-Oxoglutarate = 2-Oxo-3-hydroxy-4-phosphobutanoate + L-Glutamate
R05086[c]	AT1G72810 or AT4G29840	threonine synthase, putative or hreonine synthase	4.2.3.1	[c] : C06055 + C00001 --> C06056 + C00009	[c] : O-Phospho-4-hydroxy-L-threonine + H2O = 4-Hydroxy-L-threonine + Orthophosphate
R05092[c]	AT1G79460	ent-kaurene synthase / ent-kaurene synthetase B (KS) (GA2)	4.2.3.19	[c] : C06089 --> C06090 + C00013	[c] : ent-Copalyl diphosphate = ent-Kaurene + Pyrophosphate
R05097[c]	AT4G25420 or AT5G07200 or AT5G51810	gibberellin 20-oxidase/ gibberellin 3-beta-dioxygenase or GIBBERELLIN 20 OXIDASE 3 or GIBBERELLIN 20 OXIDASE 2	1.14.11.12	[c] : C06094 + C00026 + C00007 --> C06095 + C00042 + C00011	[c] : Gibberellin A53 + 2-Oxoglutarate + Oxygen = Gibberellin A44 diacid + Succinate + CO2
R05119[c]	AT1G54100	Aldehyde dehydrogenase family 2 member B7 or Aldehyde dehydrogenase family 7 member B4 or Aldehyde dehydrogenase family 3 member I1	1.2.1.3	[c] : C06145 + C00003 + C00001 --> C06144 + C00004	[c] : 3-Butyn-1-al + NAD+ + H2O = 3-Butynoate + NADH
R05136[c]	AT2G22230		4.2.1.-	[c]: 1 C06202 + 1 C00022 <==> 1 C06203 + 1 C00001	[c]:Salicylaldehyde + Pyruvate <==> trans-O-Hydroxybenzylidenepyruvate + H2O
R05179[c]	AT1G14030	S-Adenosyl-L-methionine:[3-phospho-D-glycerate-carboxy-lyase	2.1.1.127	[c]:C00019 + C06403 <=> C00021 + C06404	[c]: S-Adenosyl-L-methionine + [Ribulose-1,5-bisphosphate-carboxylase]-lysine <=> S-Adenosyl-L-homocysteine + [Ribulose-1,5-bisphosphate-carboxylase]-N6-methyl-L-lysine
R05196N[c]	AT2G40840 and AT5G64860	4-alpha-glucanotransferase	2.4.1.25	[c] : C00208 --> C00718 + C00293	[c] : Maltose = Amylose + Glucose
R05196N[p]	AT2G40840 and AT5G64860	4-alpha-glucanotransferase	2.4.1.25	[p] : C00208 --> C00718 + C00293	[p] : Maltose = Amylose + Glucose
R05197[c]	AT5G41480	10-Formyltetrahydrofolyl L-glutamate:L-glutamate gamma-ligase (ADP-forming)	6.3.2.17	[c]: C00002 + C05928 + C00025 <==> C00008 + C00009 + C05929	[c]:n-1 ATP + 10-Formyltetrahydrofolyl L-glutamate + n-1 L-Glutamate <==> n-1 ADP + n-1 Orthophosphate + 10-Formyltetrahydrofolylpolyglutamate
R05201[c]	AT1G50000 or AT2G19670 or AT2G47420 or AT3G13180 or AT3G20020 or AT3G27180 or AT4G16570 or AT4G29510	hypothetical protein or protein arginine N-methyltransferase, putative or dimethyladenosine transferase, putative or NOL1/NOP2/sun family protein / antitermination NusB domain-containing protein or protein arginine N-methyltransferase family protein or hypothetical protein or protein arginine N-methyltransferase-related or protein-arginine N-methyltransferase	2.1.1.-	[c] : C06453 + C03167 --> C06452 + C05776	[c] : Methylcobalamin + Phosphonoacetaldehyde = 2-Hydroxypropylphosphonate + Vitamin B12
R05202[c]		protein kinase (ADK1)	2.7.1.158	[c] : C01284 + C00002 --> C01204 + C00008	[c] : 1D-myo-Inositol 1,3,4,5,6-pentakisphosphate + ATP = myo-Inositol hexakisphosphate + ADP
R05243[c]	AT1G75280	2,5-dichloro-2,5-cyclohexadiene-1,4-diol:NAD+ oxidoreductase	1.3.1.-	[c]: 1 C06599 + 1 C00003 <==> 1 C06600 + 1 C00004 + 1 C00008	[c]:2,5-Dichloro-2,5-cyclohexadiene-1,4-diol + NAD+ <==> 2,5-Dichlorohydroquinone + NADH + H+
R05258[c]	AT1G04610		1.14.13.-	[c]: 1 C00472 + 1 C00088 + 1 C00006 + 1 C00001 <==> 1 C00870 + 1 C00007 + 1 C00005 + 1 C00008	[c]:p-Benzoquinone + Nitrite + NADP+ + H2O <==> 4-Nitrophenol + Oxygen + NADPH + H+
R05265[c]	(AT1G01190 or AT1G01600 or AT1G11600 or AT1G11610 or AT1G13090 or AT1G13100 or AT1G13710 or AT2G30750 or AT3G13730 or AT3G26150 or AT3G26160 or AT3G26170 or AT3G26190 or AT3G26200 or AT3G26210 or AT3G26220 or AT3G26230 or AT3G26270 or AT3G26280 or AT3G26290 or AT3G26300 or AT3G26310 or AT3G26320 or AT3G26830 or AT3G30180 or AT3G44250 or AT3G52970 or AT3G53280 or AT3G53290 or AT3G53300 or AT3G5663…	(CYP78A8 (cytochrome P450, family 78, subfamily A, polypeptide 8); oxygen binding or CYP86A4 (cytochrome P450, family 86, subfamily A, polypeptide 4); oxygen binding or CYP77B1 (cytochrome P450, family 77, subfamily B, polypeptide 1); oxygen binding or CYP71A18 (cytochrome P450, family 71, subfamily A, polypeptide 18); oxygen binding or CYP71B28 (cytochrome P450, family 71, subfamily B, polypepti…	1.14.-.-	[c] : C02235 + C00007 + (3) C00080 --> C02814 + C00088 + C00001	[c] : 4-Nitrocatechol + Oxygen + 3 H+ = Benzene-1,2,4-triol + Nitrite + H2O
R05337[c]	AT2G22230	4-hydroxybutyryl-CoA dehydratase	4.2.1.-	[c]: 1 C11062 <==> 1 C02331 + 1 C00001	[c]:4-Hydroxybutyryl-CoA <==> Vinylacetyl-CoA + H2O
R05341[c]	(AT1G01190 or AT1G01600 or AT1G11600 or AT1G11610 or AT1G13090 or AT1G13100 or AT1G13710 or AT2G30750 or AT3G13730 or AT3G26150 or AT3G26160 or AT3G26170 or AT3G26190 or AT3G26200 or AT3G26210 or AT3G26220 or AT3G26230 or AT3G26270 or AT3G26280 or AT3G26290 or AT3G26300 or AT3G26310 or AT3G26320 or AT3G26830 or AT3G30180 or AT3G44250 or AT3G52970 or AT3G53280 or AT3G53290 or AT3G53300 or AT3G5663…	(CYP78A8 (cytochrome P450, family 78, subfamily A, polypeptide 8); oxygen binding or CYP86A4 (cytochrome P450, family 86, subfamily A, polypeptide 4); oxygen binding or CYP77B1 (cytochrome P450, family 77, subfamily B, polypeptide 1); oxygen binding or CYP71A18 (cytochrome P450, family 71, subfamily A, polypeptide 18); oxygen binding or CYP71B28 (cytochrome P450, family 71, subfamily B, polypepti…	1.14.-.-	[c] : C05432 <==> C05435	[c] : Lycopene = gamma-Carotene
R05351[c]	AT1G63000		1.1.1.-	[c]: 1 C06548 + 1 C00010 + 1 C00003 <==> 1 C00024 + 1 C00004 + 1 C00008	[c]:Ethylene oxide + CoA + NAD+ <==> Acetyl-CoA + NADH + H+
R05352[c]	AT1G18270 or (AT3G03330 and AT4G05530)	ketose-bisphosphate aldolase class-II family protein or short-chain dehydrogenase/reductase (SDR) family protein	1.1.-.-	[c] : C07112 --> C07113 + (2) C05359 + (2) C00080	[c] : 1-Phenylethanol = Acetophenone + 2 e- + 2 H+
R05376[c]	AT4G09520	2,3-biphosphoglycerate-independent phosphoglycerate mutase family protein / phosphoglyceromutase family protein	4.1.1.-	[c] : C06640 --> C06641 + C00011	[c] : Bis(4'-chlorophenyl)acetate = Bis(4'-chlorophenyl)methane + CO2
R05395[c]	AT1G74470 or AT1G75280 or AT3G55360 or AT4G13660	geranylgeranyl reductase or isoflavone reductase, putative or 3-oxo-5-alpha-steroid 4-dehydrogenase/ fatty acid elongase/ trans-2-enoyl-CoA reductase (NADPH) or pinoresinol-lariciresinol reductase, putative	1.3.1.-	[c] : C06649 + C00003 --> C06650 + C00004 + C00080	[c] : cis-2,3-Dihydrodiol 1,1,1-Trichloro-2,2-bis(4'-chlorophenyl)ethane + NAD+ = 2,3-Dihydroxy 1,1,1-Trichloro-2,2-bis(4'-chlorophenyl)ethane + NADH + H+
R05396[c]	AT1G74470 or AT1G75280 or AT3G55360 or AT4G13660	geranylgeranyl reductase or isoflavone reductase, putative or 3-oxo-5-alpha-steroid 4-dehydrogenase/ fatty acid elongase/ trans-2-enoyl-CoA reductase (NADPH) or pinoresinol-lariciresinol reductase, putative	1.3.1.-	[c] : C06649 + C00006 --> C06650 + C00005 + C00080	[c] : cis-2,3-Dihydrodiol 1,1,1-Trichloro-2,2-bis(4'-chlorophenyl)ethane + NADP+ = 2,3-Dihydroxy 1,1,1-Trichloro-2,2-bis(4'-chlorophenyl)ethane + NADPH + H+
R05397[c]	AT1G75280		1.3.1.-	[c]: 1 C07093 + 1 C00003 <==> 1 C07094 + 1 C00004 + 1 C00008	[c]:3,6-Dichloro-cis-1,2-dihydroxycyclohexa-3,5-diene + NAD+ <==> 3,6-Dichlorocatechol + NADH + H+
R05450[c]	AT1G04610		1.14.13.-	[c]: 1 C05852 + 1 C00007 + 1 C00004 + 1 C00008 <==> 1 C00544 + 1 C00003 + 1 C00001	[c]:2-Hydroxyphenylacetate + Oxygen + NADH + H+ <==> Homogentisate + NAD+ + H2O
R05452[c]	AT1G20510	Benzoyl acetate: CoA ligase	6.2.1.-	[c]: 1 C07114 + 1 C00010 + 1 C00002 <==> 1 C00013 + 1 C07118 + 1 C00020 + 1 C00008	[c]:Benzoyl acetate + CoA + ATP <==> Diphosphate + Benzoyl acetyl-CoA + AMP
R05487[c]	AT1G04610		1.14.13.-	[c]: 1 C07086 + 1 C00007 + 1 C00004 + 1 C00008 <==> 1 C05852 + 1 C00003 + 1 C00001	[c]:Phenylacetic acid + Oxygen + NADH + H+ <==> 2-Hydroxyphenylacetate + NAD+ + H2O
R05488[c]	AT1G04610		1.14.13.-	[c]: 1 C07083 + 1 C00007 + 1 C00005 + 1 C00016 + 3 C00008 <==> 1 C02083 + 1 C00006 + 1 C01352 + 1 C00001	[c]:Styrene + Oxygen + NADPH + H+ + FAD <==> Styrene oxide + NADP+ + FADH2 + H2O
R05492[c]	AT4G14210	omega-3 fatty acid desaturase, chloroplast (FAD7) (FADD)	1.14.99.-	[c] : C04623 + C00007 --> C06649	[c] : 1,1,1-Trichloro-2,2-bis(4-chlorophenyl)ethane + Oxygen = cis-2,3-Dihydrodiol 1,1,1-Trichloro-2,2-bis(4'-chlorophenyl)ethane
R05494[c]	(AT1G01190 or AT1G01600 or AT1G11600 or AT1G11610 or AT1G13090 or AT1G13100 or AT1G13710 or AT2G30750 or AT3G13730 or AT3G26150 or AT3G26160 or AT3G26170 or AT3G26190 or AT3G26200 or AT3G26210 or AT3G26220 or AT3G26230 or AT3G26270 or AT3G26280 or AT3G26290 or AT3G26300 or AT3G26310 or AT3G26320 or AT3G26830 or AT3G30180 or AT3G44250 or AT3G52970 or AT3G53280 or AT3G53290 or AT3G53300 or AT3G5663…	(CYP78A8 (cytochrome P450, family 78, subfamily A, polypeptide 8); oxygen binding or CYP86A4 (cytochrome P450, family 86, subfamily A, polypeptide 4); oxygen binding or CYP77B1 (cytochrome P450, family 77, subfamily B, polypeptide 1); oxygen binding or CYP71A18 (cytochrome P450, family 71, subfamily A, polypeptide 18); oxygen binding or CYP71B28 (cytochrome P450, family 71, subfamily B, polypepti…	1.14.-.-	[c] : C07715 + C00007 + (2) C00080 + (2) C05359 --> C06711 + C00001	[c] : Fluorene + Oxygen + 2 H+ + 2 e- = Fluoren-9-ol + H2O
R05506[c]	AT1G04710 or (AT2G33150 and AT5G48880)	acetyl-CoA C-acyltransferase, putative or cetyl-CoA C-acyltransferase	2.3.1.16	[c] : C07118 + C00010 --> C00512 + C00024	[c] : Benzoyl acetyl-CoA + CoA = S-Benzoate coenzyme A + Acetyl-CoA
R05511[c]	AT2G32520		3.1.1.45	[c]: 1 C04706 + 1 C00001 <==> 1 C06329 + 1 C00008	[c]:cis-2-Chloro-4-carboxymethylenebut-2-en-1,4-olide + H2O <==> 2-Chloromaleylacetate
R05549[c]	AT3G56310	alpha-galactosidase, putative / melibiase, putative / alpha-D-galactoside galactohydrolase, putative	3.2.1.22	[c] : C05404 + C00001 --> C00124 + C05402	[c] : D-Gal alpha 1->6D-Gal alpha 1->6D-Glucose + H2O = D-Galactose + Melibiose
R05553[c]	AT5G57850	aminodeoxychorismate lyase	4.1.3.38	[c] : C11355 --> C00568 + C00022	[c] : 4-Amino-4-deoxychorismate = 4-Aminobenzoate + Pyruvate
R05555[c]	AT2G23410 or AT5G58770 or AT1G17050 or AT1G60600 or AT1G78510 or AT2G44520	Dehydrodolichyl diphosphate synthase 1 or Dehydrodolichyl diphosphate synthase 2 or SOLANESYL DIPHOSPHATE SYNTHASE 2 or ABERRANT CHLOROPLAST DEVELOPMENT 4 or SOLANESYL DIPHOSPHATE SYNTHASE 1 or CYTOCHROME C OXIDASE 10	2.5.1.-	[c] : C00448 + C00129 <==> C11356 + C00013	[c] : trans,trans-Farnesyl diphosphate + Isopentenyl diphosphate = trans,trans,cis-Geranylgeranyl diphosphate + Pyrophosphate
R05556[c]	AT1G17050 or AT1G60600 or AT1G78510 or AT2G44050 or AT2G44520	dimethylallyltranstransferase/ trans-octaprenyltranstransferasen or ABERRANT CHLOROPLAST DEVELOPMENT 4 or SOLANESYL DIPHOSPHATE SYNTHASE 1) or 6,7-dimethyl-8-ribityllumazine synthase or CYTOCHROME C OXIDASE 10	2.5.1.-	[c] : C11356 + C00129 <==> C05859 + C00013	[c] : trans,trans,cis-Geranylgeranyl diphosphate + Isopentenyl diphosphate = Dehydrodolichol diphosphate + Pyrophosphate
R05577[c]		aspartyl-tRNA synthetase, putative / aspartate--tRNA ligase, putative	6.1.1.23	[c] : C01638 + C00049 + C00002 --> C02984 + C00013 + C00020	[c] : tRNA(Asp) + L-Aspartate + ATP = L-Aspartyl-tRNA(Asp) + Pyrophosphate + AMP
R05578[c]		glutamate-tRNA ligase (glutamyl-tRNA synthetase) (GluRS), putative	6.1.1.24	[c] : C01641 + C00025 + C00002 --> C02987 + C00013 + C00020	[c] : tRNA(Glu) + L-Glutamate + ATP = L-Glutamyl-tRNA(Glu) + Pyrophosphate + AMP
R05579[c]		short-chain acyl-CoA oxidase	1.3.99.7	[c] : C00527 + C00028 --> C02411 + C00030	[c] : Glutaryl-CoA + Acceptor = Glutaconyl-1-CoA + Reduced acceptor
R05583[c]	AT1G18270 or (AT3G03330 and AT4G05530)	ketose-bisphosphate aldolase class-II family protein or short-chain dehydrogenase/reductase (SDR) family protein	1.1.-.-	[c] : C09824 + C00028 --> C09825 + C00030	[c] : 2,6-Dihydroxycyclohexane-1-carboxyl-CoA + Acceptor = 6-Oxo-2-hydroxycyclohexane-1-carboxyl-CoA + Reduced acceptor
R05586[c]	AT4G31400	branched chain alpha-keto acid dehydrogenase E2 subunit (din3)	2.3.1.-	[c] : C06715 + C00010 --> C00527 + C00024	[c] : 3-Oxopimeloyl-CoA + CoA = Glutaryl-CoA + Acetyl-CoA
R05591[c]	AT3G44300 or AT3G44320 or AT5G22300	Nitrilase 2 or Nitrilase 3 or Bifunctional nitrilase/nitrile hydratase NIT4	3.5.5.1	[c] : C09814 + (2) C00001 --> C00180 + C00014	[c] : Benzonitrile + 2 H2O = Benzoate + NH3
R05593[c]	AT1G08510 or AT3G25110 or AT4G00520	FATTY ACYL-ACP THIOESTERASES B or ARABIDOPSIS FATA ACYL-ACP THIOESTERASE or acyl-CoA thioesterase family protein	3.1.2.-	[c] : C09825 + C00001 --> C06714	[c] : 6-Oxo-2-hydroxycyclohexane-1-carboxyl-CoA + H2O = 3-Hydroxypimeloyl-CoA
R05595[c]	(AT3G06860 and AT4G29010) or AT4G16210 or AT4G16800	enoyl-CoA hydratase or enoyl-CoA hydratase/isomerase family protein or enoyl-CoA hydratase, putative	4.2.1.17	[c] : C00877 + C00001 --> C05116	[c] : Crotonoyl-CoA + H2O = 3-Hydroxybutanoyl-CoA
R05611[c]	AT1G17050		2.5.1.-	[c]: 1 C04146 + 1 C00013 <==> 1 C04216 + 1 C00129	[c]:all-trans-Octaprenyl diphosphate + Diphosphate <==> all-trans-Heptaprenyl diphosphate + Isopentenyl diphosphate
R05615[c]	AT1G17050	all-trans-octaprenyl-diphosphate:4-hydroxybenzoate 3-octaprenyltransferase	2.5.1.-	[c]: 1 C04146 + 1 C00156 <==> 1 C05809 + 1 C00013	[c]:all-trans-Octaprenyl diphosphate + 4-Hydroxybenzoate <==> 3-Octaprenyl-4-hydroxybenzoate + Diphosphate
R05616[c]	AT1G17050 or AT1G60600 or AT1G78510 or AT2G44050 or AT2G44520	dimethylallyltranstransferase/ trans-octaprenyltranstransferasen or ABERRANT CHLOROPLAST DEVELOPMENT 4 or SOLANESYL DIPHOSPHATE SYNTHASE 1) or 6,7-dimethyl-8-ribityllumazine synthase or CYTOCHROME C OXIDASE 10	2.5.1.-	[c] : C01230 + C00156 --> C13425 + C00013	[c] : all-trans-Hexaprenyl diphosphate + 4-Hydroxybenzoate = 3-Hexaprenyl-4-hydroxybenzoate + Pyrophosphate
R05617[c]	AT1G17050 or AT1G60600 or AT1G78510 or AT2G44050 or AT2G44520	dimethylallyltranstransferase/ trans-octaprenyltranstransferasen or ABERRANT CHLOROPLAST DEVELOPMENT 4 or SOLANESYL DIPHOSPHATE SYNTHASE 1) or 6,7-dimethyl-8-ribityllumazine synthase or CYTOCHROME C OXIDASE 10	2.5.1.-	[c] : C03657 + C04146 <==> C05818 + C00013 + C00011	[c] : 1,4-Dihydroxy-2-naphthoate + all-trans-Octaprenyl diphosphate = 2-Demethylmenaquinone + Pyrophosphate + CO2
R05618[c]	AT1G19670 or AT5G43860	Chlorophyllase-1 or Chlorophyllase-2, chloroplastic	3.1.1.14	[c] : C05306 + C00001 --> C02139 + C01389	[c] : Chlorophyll a + H2O = Chlorophyllide + Phytol
R05625[c]		protein kinase (ADK1)	2.7.9.-	[c] : C00146 + C06235 --> C02734 + C01371	[c] : Phenol + Alkylphosphonate = Phenolic phosphate + Alkane
R05633[c]	AT2G02500	CTP: 2-C-Methyl-D-erythritol 4-phosphate cytidylyltransferase	2.7.7.60	[c]: 1 C11434 + 1 C00063 + 1 C00008 <==> 1 C11435 + 1 C00013	[c]:2-C-Methyl-D-erythritol 4-phosphate + CTP <==> 4-(Cytidine', "5'-diphospho)-2-C-methyl-D-erythritol + Diphosphate"]
R05634[c]	AT2G26930	4-diphosphocytidyl-2-C-methyl-D-erythritol kinase (CMK) (CDPMEK)	2.7.1.148	[c] : C11435 + C00002 --> C11436 + C00008	[c] : 4-(Cytidine 5'-diphospho)-2-C-methyl-D-erythritol + ATP = 2-Phospho-4-(cytidine 5'-diphospho)-2-C-methyl-D-erythritol + ADP
R05636[c]	AT3G21500 or AT5G11380	1-deoxy-D-xylulose-5-phosphate synthase or 1-DEOXY-D-XYLULOSE 5-PHOSPHATE SYNTHASE 3	2.2.1.7	[c] : C00022 + C00118 --> C11437 + C00011	[c] : Pyruvate + (2R)-2-Hydroxy-3-(phosphonooxy)-propanal = 1-Deoxy-D-xylulose 5-phosphate + CO2
R05637[c]	AT1G63970	2-Phospho-4-(cytidine 5'-diphospho)-2-C-methyl-D-erythritol", 'CMP-lyase (cyclizing)	4.6.1.12	[c]: 1 C11436 <==> 1 C11453 + 1 C00055	[c]:["2-Phospho-4-(cytidine 5'-diphospho)-2-C-methyl-D-erythritol <==>", '2-C-Methyl-D-erythritol 2,4-cyclodiphosphate + CMP
R05639[c]	AT3G52940	4,4-dimethyl-5a-cholesta-8,24-dien-3b-ol:NADP+ D14-oxidoreductase	1.3.1.70	[c]: 1 C05108 + 1 C00006 <==> 1 C11455 + 1 C00005 + 1 C00008	[c]:14-Demethyllanosterol + NADP+ <==> 4,4-Dimethyl-5alpha-cholesta-8,14,24-trien-3beta-ol + NADPH + H+
R05640[c]	AT1G11680	Lanosterol,NADPH:oxygen oxidoreductase (14-methyl cleaving)	1.14.13.70	[c]: 2 C01724 + 3 C00007 + 2 C00005 <==> 2 C11455 + 2 C00058 + 2 C00006 + 2 C00001 + 4 C00080	[c]:2 Lanosterol + 3 Oxygen + 2 NADPH <==> 2 4,4-Dimethyl-5alpha-cholesta-8,14,24-trien-3beta-ol + 2 Formate + 2 NADP+ + 2 H2O + 4 H+
R05644[c]	AT2G31580		2.7.7.-	[c]: 1 C00002 + 1 C07838 <==> 1 C00013 + 1 C06397	[c]: ATP + D-glycero-D-manno-Heptose 1-phosphate <==> Diphosphate + ADP-D-glycero-D-manno-heptose
R05648[c]	AT3G04520 or AT4G15440	threonine aldolase or heme binding / iron ion binding / monooxygenase	4.1.2.5 or 4.1.2.-	[c] : C11426 + C00001 --> C11427 + C00022	[c] : cis-4-(1'-Hydroxynaphth-2'-yl)-2-oxobut-3-enoate + H2O = 1-Hydroxy-2-naphthaldehyde + Pyruvate
R05657[c]	AT1G50000 or AT2G19670 or AT2G47420 or AT3G13180 or AT3G20020 or AT3G27180 or AT4G16570 or AT4G29510	hypothetical protein or protein arginine N-methyltransferase, putative or dimethyladenosine transferase, putative or NOL1/NOP2/sun family protein / antitermination NusB domain-containing protein or protein arginine N-methyltransferase family protein or hypothetical protein or protein arginine N-methyltransferase-related or protein-arginine N-methyltransferase	2.1.1.-	[c] : C11432 + C05694 --> C11433 + C05693	[c] : 1-Phenanthrol + CH3-R = 1-Methoxyphenanthrene + R
R05662[c]	AT1G73740	glycosyl transferase family 28 protein	2.4.1.227	[c] : C04851 + C00043 <==> C05893 + C00015	[c] : MurAc(oyl-L-Ala-D-gamma-Glu-L-Lys-D-Ala-D-Ala)-diphospho-undecaprenol + UDP-N-acetyl-D-glucosamine = Undecaprenyl-diphospho-N-acetylmuramoyl-(N-acetylglucosamine)-L-alanyl-gamma-D-glutamyl-L-lysyl-D-alanyl-D-alanine + UDP
R05688[c]	AT5G62790	1-deoxy-D-xylulose 5-phosphate reductoisomerase (DXR)	1.1.1.267	[c] : C11437 + C00005 + C00080 --> C11434 + C00006	[c] : 1-Deoxy-D-xylulose 5-phosphate + NADPH + H+ = 2-C-Methyl-D-erythritol 4-phosphate + NADP+
R05692[c]	AT1G17890 or AT1G73250	Putative GDP-L-fucose synthase 2 or GDP-L-fucose synthase 1	1.1.1.271	[c] : C01222 + C00005 + C00080 --> C00325 + C00006	[c] : GDP-4-dehydro-6-deoxy-D-mannose + NADPH + H+ = GDP-L-fucose + NADP+
R05703[c]	AT3G19820	lanosterol D24-reductase	1.3.1.72	[c]: 1 C01189 + 1 C00006 <==> 1 C05439 + 1 C00005 + 1 C00008	[c]:5alpha-Cholest-7-en-3beta-ol + NADP+ <==> 5alpha-Cholesta-7,24-dien-3beta-ol + NADPH + H+
R05723[c]	AT4G22870 or AT4G22880	leucoanthocyanidin dioxygenase, putative or Leucoanthocyanidin dioxygenase	1.14.11.19	[c] : C05906 + C00026 + C00007 --> C01617 + C00042 + C00011 + C00001	[c] : Leucocyanidin + 2-Oxoglutarate + Oxygen = Taxifolin + Succinate + CO2 + H2O
R05759[c]	AT1G19640	S-adenosyl-L-methionine:jasmonate O-methyltransferase	2.1.1.141	[c]:C00019 + C08491 <=> C00021 + C11512	[c]: S-Adenosyl-L-methionine + (-)-Jasmonic acid <=> S-Adenosyl-L-homocysteine + Methyl jasmonate
R05765[c]	AT4G16730	terpene synthase/cyclase family protein	4.2.3.14	[c] : C00341 --> C06308 + C00013	[c] : Geranyl diphosphate = (-)-alpha-Pinene + Pyrophosphate
R05766[c]	AT4G16730	terpene synthase/cyclase family protein	4.2.3.14	[c] : C00341 --> C06307 + C00013	[c] : Geranyl diphosphate = (-)-beta-Pinene + Pyrophosphate
R05769[c]	AT1G01390	UDP-glucose:hydroquinone-O-b-D-glucosyltransferase	2.4.1.218	[c]:C00029 + C00530 <=> C00015 + C06186	[c]: UDP-glucose + p-Benzenediol <=> UDP + Arbutin
R05775[c]	AT4G33030	UDP-sulfoquinovose synthase / sulfite:UDP-glucose sulfotransferase / sulfolipid biosynthesis protein (SQD1)	3.13.1.1	[c] : C00029 + C11481 --> C11521 + C00001	[c] : UDP-glucose + HSO3- = UDP-6-sulfoquinovose + H2O
R05825[c]	AT2G23600 or (AT2G23610 and AT4G37150) or AT5G10300	ACETONE-CYANOHYDRIN LYASE or esterase, putative or hydrolase, alpha/beta fold family protein	3.1.1.78	[c] : C11632 + C00001 --> C11633 + C00011 + C00132	[c] : Polyneuridine aldehyde + H2O = 16-Epivellosimine + CO2 + Methanol
R05841[c]	AT4G31400	branched chain alpha-keto acid dehydrogenase E2 subunit (din3)	2.3.1.-	[c] : C00582 + C00037 <==> C05598 + C00010	[c] : Phenylacetyl-CoA + Glycine = Phenylacetylglycine + CoA
R05875[p]		Ferredoxin:NAD oxidoreductase	1.18.1.3	[p] : C00138 + C00003 <==> C00139 + C00004 + C00080	[p] : Reduced ferredoxin + NAD+ = Oxidized ferredoxin + NADH + H+
R05883[c]	AT5G60600	GcpE protein; nuclear gene for chloroplast product	1.17.4.3	[c] : C11453 + C02315 --> C11811 + C00001 + C02582	[c] : 2-C-Methyl-D-erythritol 2,4-cyclodiphosphate + Protein dithiol = 1-Hydroxy-2-methyl-2-butenyl 4-diphosphate + H2O + Protein disulfide
R05884[c]	AT4G34350	LytB family protein	1.17.1.2	[c] : C11811 + C00005 + C00080 --> C00129 + C00006 + C00001	[c] : 1-Hydroxy-2-methyl-2-butenyl 4-diphosphate + NADPH + H+ = Isopentenyl diphosphate + NADP+ + H2O
R05916[c]	AT3G45100	phosphatidylinositolglycan synthase family protein	2.4.1.198	[c] : C00043 + C01194 --> C00015 + G00143	[c] : UDP-N-acetyl-D-glucosamine + 1-Phosphatidyl-D-myo-inositol = UDP + G00143
R05919[c]	AT1G05570 or AT1G11880 or AT1G14070 or AT1G14080 or AT1G16900 or AT1G71220 or AT1G71990 or AT1G78800 or AT2G03210 or AT2G13680 or AT2G15350 or AT2G15370 or AT2G40190 or AT2G44660 or AT3G02350 or AT3G25140 or AT5G01220 or AT5G02410 or AT5G14850 or AT5G22130 or AT5G38460	Callose synthase 1 or hypothetical protein or ucosyltransferase 7 or fucosyltransferase 6 or sugar binding / transferase, transferring glycosyl group or UDP-glucose:glycoprotein glucosyltransferase/ transferase or fucosyltransferase 13 or glycosyl transferase family 1 protein or fucosyltransferase 2 or CALLOSE SYNTHASE 5 or fucosyltransferase 10 or Fucosyltransferase 5 or glycosyl transferase fam…	2.4.1.-	[c] : C03862 + G00145 --> C00110 + G00146	[c] : Dolichyl phosphate D-mannose + G00145 = Dolichyl phosphate + G00146
R05922[c]	AT1G05570 or AT1G11880 or AT1G14070 or AT1G14080 or AT1G16900 or AT1G71220 or AT1G71990 or AT1G78800 or AT2G03210 or AT2G13680 or AT2G15350 or AT2G15370 or AT2G40190 or AT2G44660 or AT3G02350 or AT3G25140 or AT5G01220 or AT5G02410 or AT5G14850 or AT5G22130 or AT5G38460	Callose synthase 1 or hypothetical protein or ucosyltransferase 7 or fucosyltransferase 6 or sugar binding / transferase, transferring glycosyl group or UDP-glucose:glycoprotein glucosyltransferase/ transferase or fucosyltransferase 13 or glycosyl transferase family 1 protein or fucosyltransferase 2 or CALLOSE SYNTHASE 5 or fucosyltransferase 10 or Fucosyltransferase 5 or glycosyl transferase fam…	2.4.1.-	[c] : C03862 + G00148 --> C00110 + G00149	[c] : Dolichyl phosphate D-mannose + G00148 = Dolichyl phosphate + G00149
R05961[c]	AT3G56310	alpha-galactosidase, putative / melibiase, putative / alpha-D-galactoside galactohydrolase, putative	3.2.1.22	[c] : C00001 + G00093 <==> C00984 + G00092	[c] : H2O + Globotriaosylceramide = alpha-D-Galactose + Lactosylceramide
R05963[c]	AT1G05590 or AT3G55260	BETA-HEXOSAMINIDASE 2 or BETA-HEXOSAMINIDASE 1	3.2.1.52	[c] : C00001 + G00094 <==> C01132 + G00093	[c] : H2O + Globoside = N-Acetyl-D-galactosamine + Globotriaosylceramide
R05968[c]	AT2G03220	galactoside 2-alpha-L-fucosyltransferase / xyloglucan alpha-(1,2)-fucosyltransferase (FUT1) (FT1)	2.4.1.69	[c] : C00325 + G00097 <==> C00035 + G00099	[c] : GDP-L-fucose + Galactosylgloboside = GDP + Globo-H
R05969[c]	AT2G41490 or AT3G57220	Putative UDP-N-acetylglucosamine--dolichyl-phosphate N-acetylglucosaminephosphotransferase or UDP-GlcNAc:dolichol phosphate N-acetylglucosamine-1-phosphate transferase, putative	2.7.8.15	[c] : C00043 + C00110 --> C00105 + G00001	[c] : UDP-N-acetyl-D-glucosamine + Dolichyl phosphate = UMP + N-Acetyl-D-glucosaminyldiphosphodolichol
R05970N[c]	AT4G16710 or AT4G18230	glycosyltransferase family protein 28 or hypothetical protein	2.4.1.141	[c] : C00043 + G00001 --> C00015 + G00002	[c] : UDP-N-acetyl-D-glucosamine + N-Acetyl-D-glucosaminyldiphosphodolichol = UDP + N,N'-Chitobiosyldiphosphodolichol
R05972N[c]	AT1G16570	glycosyl transferase family 1 protein	2.4.1.142	[c] : G10614 + G00002 --> C00035 + G00003	[c] : GDP-D-mannose + N,N'-Chitobiosyldiphosphodolichol = GDP + G00003
R05973[c]	AT1G78800	glycosyl transferase family 1 protein	2.4.1.132	[c] : G10614 + G00003 --> C00035 + G00004	[c] : GDP-D-mannose + G00003 = GDP + G00004
R05976[c]	AT1G32210 or AT1G76400 or AT5G66680	Dolichyl-diphosphooligosaccharide--protein glycosyltransferase subunit DAD1 or ribophorin I family protein or Putative dolichyl-di-phosphooligosaccharide-protein glycotransferase	2.4.1.119	[c] : C03021 + G00008 --> C00621 + G00009	[c] : Protein asparagine + G00008 = Dolichyl diphosphate + G00009
R05979[c]	AT1G24320	alpha-glucosidase, putative	3.2.1.106	[c] : C00001 + G00009 --> C00031 + G00171	[c] : H2O + G00009 = D-Glucose + G00171
R05982[c]	AT1G30000	glycoside hydrolase family 47 protein	3.2.1.113	[c] : G00011 + (4) C00001 <==> G00012 + (4) C00159	[c] : G00011 + 4 H2O = G00012 + 4 D-Mannose
R05983[c]	AT4G38240	alpha-1,3-mannosyl-glycoprotein beta-1,2-N-acetylglucosaminyltransferase, putative	2.4.1.101	[c] : C00043 + G00012 <==> C00015 + G00013	[c] : UDP-N-acetyl-D-glucosamine + G00012 = UDP + G00013
R05984[c]	AT5G14950	glycosyl hydrolase family 38 (alpha-mannosidase)	3.2.1.114	[c] : G00013 + (2) C00001 --> G00014 + (2) C00159	[c] : G00013 + 2 H2O = G00014 + 2 D-Mannose
R06004[c]	AT1G05590 or AT3G55260	BETA-HEXOSAMINIDASE 2 or BETA-HEXOSAMINIDASE 1	3.2.1.52	[c] : G00109 + C00001 --> G00108 + C01132	[c] : GM2 + H2O = GM3 + N-Acetyl-D-galactosamine
R06010[c]	AT3G52840 or AT3G54440	Beta-galactosidase 2 or Beta Galactosidase-like protein	3.2.1.23	[c] : G00110 + C00001 --> G00109 + C01582	[c] : GM1 + H2O = GM2 + Galactose
R06015[c]	AT3G19280	UDP-glucose:hydroquinone-O-b-D-glucosyltransferase	2.4.1.214	[c]:G10615 + G00015 <=> G10620 + G00178	[c]: GDP-L-fucose + G00015 <=> GDP + G00178
R06016[c]	AT5G55500	UDP-glucose:hydroquinone-O-b-D-glucosyltransferase	2.4.2.38	[c]:G10613 + G00015 <=> G10619 + G00179	[c]: UDP-D-xylose + G00015 <=> UDP + G00179
R06024[c]	AT2G03220	galactoside 2-alpha-L-fucosyltransferase / xyloglucan alpha-(1,2)-fucosyltransferase (FUT1) (FT1)	2.4.1.69	[c] : C00325 + G00050 <==> C00035 + G00055	[c] : GDP-L-fucose + Paragloboside = GDP + IV2Fuc-nLc4Cer
R06027[c]	AT1G05570 or AT1G11880 or AT1G14070 or AT1G14080 or AT1G16900 or AT1G71220 or AT1G71990 or AT1G78800 or AT2G03210 or AT2G13680 or AT2G15350 or AT2G15370 or AT2G40190 or AT2G44660 or AT3G02350 or AT3G25140 or AT5G01220 or AT5G02410 or AT5G14850 or AT5G22130 or AT5G38460	Callose synthase 1 or hypothetical protein or ucosyltransferase 7 or fucosyltransferase 6 or sugar binding / transferase, transferring glycosyl group or UDP-glucose:glycoprotein glucosyltransferase/ transferase or fucosyltransferase 13 or glycosyl transferase family 1 protein or fucosyltransferase 2 or CALLOSE SYNTHASE 5 or fucosyltransferase 10 or Fucosyltransferase 5 or glycosyl transferase fam…	2.4.1.-	[c] : C00325 + G00051 <==> C00035 + G00052	[c] : GDP-L-fucose + nLc5Cer = GDP + Type II B antigen
R06031[c]	AT2G03220	galactoside 2-alpha-L-fucosyltransferase / xyloglucan alpha-(1,2)-fucosyltransferase (FUT1) (FT1)	2.4.1.69	[c] : C00325 + G00057 <==> C00035 + G00058	[c] : GDP-L-fucose + G00057 = GDP + Type IIIH glycolipid
R06035[c]	AT2G03220	galactoside 2-alpha-L-fucosyltransferase / xyloglucan alpha-(1,2)-fucosyltransferase (FUT1) (FT1)	2.4.1.69	[c] : C00325 + G00067 <==> C00035 + G00071	[c] : GDP-L-fucose + nLc6Cer = GDP + VI2Fuc-nLc6
R06041[c]	AT2G03220	galactoside 2-alpha-L-fucosyltransferase / xyloglucan alpha-(1,2)-fucosyltransferase (FUT1) (FT1)	2.4.1.69	[c] : C00325 + G00073 <==> C00035 + G00074	[c] : GDP-L-fucose + G00073 = GDP + G00074
R06042[c]	AT5G40390	1-alpha-D-galactosyl-myo-inositol:raffinose galactosyltransferase	2.4.1.67	[c]:G10488 + G00249 <=> G00278 + C00137	[c]: Galactinol + Raffinose <=> Stachyose + myo-Inositol
R06085N[c]	AT2G03220	galactoside 2-alpha-L-fucosyltransferase / xyloglucan alpha-(1,2)-fucosyltransferase (FUT1) (FT1)	2.4.1.69	[c] : C00325 + G00078 <==> C00035 + G04561	[c] : GDP-L-fucose + iso-nLc8Cer = GDP + Monofucosyllactoisooctaosylceramide
R06086[c]	AT2G03220	galactoside 2-alpha-L-fucosyltransferase / xyloglucan alpha-(1,2)-fucosyltransferase (FUT1) (FT1)	2.4.1.69	[c] : C00325 + G04561 <==> C00035 + G00079	[c] : GDP-L-fucose + Monofucosyllactoisooctaosylceramide = GDP + G00079
R06088[c]	AT5G63840		3.2.1.20	[c]: G00370 + C00001 <==> C02336 + C00267	[c]: Neohancoside D + H2O <==> beta-D-Fructose + alpha-D-Glucose
R06128[c]		glycosyl transferase family 1 protein	2.4.1.131	[c] : G10526 + G10614 --> G00006 + C00035	[c] : G10526 + GDP-D-mannose = G00006 + GDP
R06156[c]	AT2G03220	galactoside 2-alpha-L-fucosyltransferase / xyloglucan alpha-(1,2)-fucosyltransferase (FUT1) (FT1)	2.4.1.69	[c] : C00325 + G00037 <==> C00035 + G00044	[c] : GDP-L-fucose + Lc4Cer = GDP + IV2Fuc-Lc4Cer
R06170[c]	AT2G03220	galactoside 2-alpha-L-fucosyltransferase / xyloglucan alpha-(1,2)-fucosyltransferase (FUT1) (FT1)	2.4.1.69	[c] : C00325 + G00038 --> C00035 + G00039	[c] : GDP-L-fucose + G00038 = GDP + Type IB glycolipid
R06223[c]	AT4G34640 or AT4G34650	Squalene synthetase 1 or Squalene synthetase 2	2.5.1.21	[c] : (2) C00448 + C00005 + C00080 --> C00751 + (2) C00013 + C00006	[c] :2 trans,trans-Farnesyl diphosphate + NADPH + H+ = Squalene + 2 Pyrophosphate + NADP+
R06258[c]	AT1G05570 or AT1G11880 or AT1G14070 or AT1G14080 or AT1G16900 or AT1G71220 or AT1G71990 or AT1G78800 or AT2G03210 or AT2G13680 or AT2G15350 or AT2G15370 or AT2G40190 or AT2G44660 or AT3G02350 or AT3G25140 or AT5G01220 or AT5G02410 or AT5G14850 or AT5G22130 or AT5G38460	Callose synthase 1 or hypothetical protein or ucosyltransferase 7 or fucosyltransferase 6 or sugar binding / transferase, transferring glycosyl group or UDP-glucose:glycoprotein glucosyltransferase/ transferase or fucosyltransferase 13 or glycosyl transferase family 1 protein or fucosyltransferase 2 or CALLOSE SYNTHASE 5 or fucosyltransferase 10 or Fucosyltransferase 5 or glycosyl transferase fam…	2.4.1.-	[c] : C03862 + G00006 --> C00110 + G10595	[c] : Dolichyl phosphate D-mannose + G00006 = Dolichyl phosphate + G10595
R06259[c]	AT1G05570 or AT1G11880 or AT1G14070 or AT1G14080 or AT1G16900 or AT1G71220 or AT1G71990 or AT1G78800 or AT2G03210 or AT2G13680 or AT2G15350 or AT2G15370 or AT2G40190 or AT2G44660 or AT3G02350 or AT3G25140 or AT5G01220 or AT5G02410 or AT5G14850 or AT5G22130 or AT5G38460	Callose synthase 1 or hypothetical protein or ucosyltransferase 7 or fucosyltransferase 6 or sugar binding / transferase, transferring glycosyl group or UDP-glucose:glycoprotein glucosyltransferase/ transferase or fucosyltransferase 13 or glycosyl transferase family 1 protein or fucosyltransferase 2 or CALLOSE SYNTHASE 5 or fucosyltransferase 10 or Fucosyltransferase 5 or glycosyl transferase fam…	2.4.1.-	[c] : C03862 + G10595 --> C00110 + G10596	[c] : Dolichyl phosphate D-mannose + G10595 = Dolichyl phosphate + G10596
R06261[c]	AT1G05570 or AT1G11880 or AT1G14070 or AT1G14080 or AT1G16900 or AT1G71220 or AT1G71990 or AT1G78800 or AT2G03210 or AT2G13680 or AT2G15350 or AT2G15370 or AT2G40190 or AT2G44660 or AT3G02350 or AT3G25140 or AT5G01220 or AT5G02410 or AT5G14850 or AT5G22130 or AT5G38460	Callose synthase 1 or hypothetical protein or ucosyltransferase 7 or fucosyltransferase 6 or sugar binding / transferase, transferring glycosyl group or UDP-glucose:glycoprotein glucosyltransferase/ transferase or fucosyltransferase 13 or glycosyl transferase family 1 protein or fucosyltransferase 2 or CALLOSE SYNTHASE 5 or fucosyltransferase 10 or Fucosyltransferase 5 or glycosyl transferase fam…	2.4.1.-	[c] : C03862 + G10597 --> C00110 + G00007	[c] : Dolichyl phosphate D-mannose + G10597 = Dolichyl phosphate + G00007
R06262[c]	AT1G05570 or AT1G11880 or AT1G14070 or AT1G14080 or AT1G16900 or AT1G71220 or AT1G71990 or AT1G78800 or AT2G03210 or AT2G13680 or AT2G15350 or AT2G15370 or AT2G40190 or AT2G44660 or AT3G02350 or AT3G25140 or AT5G01220 or AT5G02410 or AT5G14850 or AT5G22130 or AT5G38460	Callose synthase 1 or hypothetical protein or ucosyltransferase 7 or fucosyltransferase 6 or sugar binding / transferase, transferring glycosyl group or UDP-glucose:glycoprotein glucosyltransferase/ transferase or fucosyltransferase 13 or glycosyl transferase family 1 protein or fucosyltransferase 2 or CALLOSE SYNTHASE 5 or fucosyltransferase 10 or Fucosyltransferase 5 or glycosyl transferase fam…	2.4.1.-	[c] : G10618 + G00007 --> C00110 + G10598	[c] : Dolichyl D-glucosyl phosphate + G00007 = Dolichyl phosphate + G10598
R06263[c]	AT1G05570 or AT1G11880 or AT1G14070 or AT1G14080 or AT1G16900 or AT1G71220 or AT1G71990 or AT1G78800 or AT2G03210 or AT2G13680 or AT2G15350 or AT2G15370 or AT2G40190 or AT2G44660 or AT3G02350 or AT3G25140 or AT5G01220 or AT5G02410 or AT5G14850 or AT5G22130 or AT5G38460	Callose synthase 1 or hypothetical protein or ucosyltransferase 7 or fucosyltransferase 6 or sugar binding / transferase, transferring glycosyl group or UDP-glucose:glycoprotein glucosyltransferase/ transferase or fucosyltransferase 13 or glycosyl transferase family 1 protein or fucosyltransferase 2 or CALLOSE SYNTHASE 5 or fucosyltransferase 10 or Fucosyltransferase 5 or glycosyl transferase fam…	2.4.1.-	[c] : G10618 + G10598 --> C00110 + G10599	[c] : Dolichyl D-glucosyl phosphate + G10598 = Dolichyl phosphate + G10599
R06264[c]	AT1G05570 or AT1G11880 or AT1G14070 or AT1G14080 or AT1G16900 or AT1G71220 or AT1G71990 or AT1G78800 or AT2G03210 or AT2G13680 or AT2G15350 or AT2G15370 or AT2G40190 or AT2G44660 or AT3G02350 or AT3G25140 or AT5G01220 or AT5G02410 or AT5G14850 or AT5G22130 or AT5G38460	Callose synthase 1 or hypothetical protein or ucosyltransferase 7 or fucosyltransferase 6 or sugar binding / transferase, transferring glycosyl group or UDP-glucose:glycoprotein glucosyltransferase/ transferase or fucosyltransferase 13 or glycosyl transferase family 1 protein or fucosyltransferase 2 or CALLOSE SYNTHASE 5 or fucosyltransferase 10 or Fucosyltransferase 5 or glycosyl transferase fam…	2.4.1.-	[c] : G10618 + G10599 --> C00110 + G00008	[c] : Dolichyl D-glucosyl phosphate + G10599 = Dolichyl phosphate + G00008
R06265[c]	AT3G56940	dicarboxylate diiron protein, putative (Crd1)	1.14.13.81	[c] : C04536 + C00005 + C00080 + C00007 <==> C11829 + C00006 + C00001	[c] : Magnesium protoporphyrin monomethyl ester + NADPH + H+ + Oxygen = 13(1)-Hydroxy-magnesium-protoporphyrin IX 13-monomethyl ester + NADP+ + H2O
R06266[c]	AT3G56940	dicarboxylate diiron protein, putative (Crd1)	1.14.13.81	[c] : C11829 + C00005 + C00080 + C00007 <==> C11830 + C00006 + (2) C00001	[c] : 13(1)-Hydroxy-magnesium-protoporphyrin IX 13-monomethyl ester + NADPH + H+ + Oxygen = 13(1)-Oxo-magnesium-protoporphyrin IX 13-monomethyl ester + NADP+ + 2 H2O
R06267[c]	AT3G56940	dicarboxylate diiron protein, putative (Crd1)	1.14.13.81	[c] : C11830 + C00005 + C00080 + C00007 <==> C11831 + C00006 + (2) C00001	[c] : 13(1)-Oxo-magnesium-protoporphyrin IX 13-monomethyl ester + NADPH + H+ + Oxygen = Divinylprotochlorophyllide + NADP+ + 2 H2O
R06284[c]	AT3G51820	chlorophyll synthetase, putative	2.5.1.62	[c] : C02139 + C05427 --> C05306 + C00013	[c] : Chlorophyllide + Phytyl diphosphate = Chlorophyll a + Pyrophosphate
R06286[c]		protochlorophyllide reductase C, chloroplast / PCR C / NADPH-protochlorophyllide oxidoreductase C (PORC) or protochlorophyllide reductase B, chloroplast / PCR B / NADPH-protochlorophyllide oxidoreductase B (PORB)	1.3.1.33	[c] : C11831 + C00005 + C00080 --> C11832 + C00006	[c] : Divinylprotochlorophyllide + NADPH + H+ = Divinyl chlorophyllide a + NADP+
R06291[c]	AT5G25900	cytochrome P450 ent-kaurene oxidase (GA3)	1.14.13.78	[c] : C06090 + C00007 + C00005 + C00080 --> C11872 + C00001 + C00006	[c] : ent-Kaurene + Oxygen + NADPH + H+ = Kaur-16-en-18-ol + H2O + NADP+
R06292[c]	AT5G25900	cytochrome P450 ent-kaurene oxidase (GA3)	1.14.13.78	[c] : C11872 + C00007 + C00080 + C00005 --> C11873 + (2) C00001 + C00006	[c] : Kaur-16-en-18-ol + Oxygen + H+ + NADPH = Kaur-16-en-18-al + 2 H2O + NADP+
R06293[c]	AT5G25900	cytochrome P450 ent-kaurene oxidase (GA3)	1.14.13.78	[c] : C11873 + C00007 + C00005 --> C11874 + C00001 + C00006	[c] : Kaur-16-en-18-al + Oxygen + NADPH = Kaur-16-en-18-oic acid + H2O + NADP+
R06294[c]	AT2G32440	ent-kaurenoic acid hydroxylase, putative / cytochrome P450, putative	1.14.13.79	[c] : C11874 + C00007 + C00080 + C00005 --> C11875 + C00001 + C00006	[c] : Kaur-16-en-18-oic acid + Oxygen + H+ + NADPH = ent-7alpha-Hydroxykaur-16-en-19-oic acid + H2O + NADP+
R06295[c]	AT2G32440	ent-kaurenoic acid hydroxylase, putative / cytochrome P450, putative	1.14.13.79	[c] : C11875 + C00007 + C00080 + C00005 --> C06093 + (2) C00001 + C00006	[c] : ent-7alpha-Hydroxykaur-16-en-19-oic acid + Oxygen + H+ + NADPH = Gibberellin A12 aldehyde + 2 H2O + NADP+
R06296[c]	AT2G32440	ent-kaurenoic acid hydroxylase, putative / cytochrome P450, putative	1.14.13.79	[c] : C11875 + C00007 + C00080 + C00005 --> C11876 + C00001 + C00006	[c] : ent-7alpha-Hydroxykaur-16-en-19-oic acid + Oxygen + H+ + NADPH = 6beta,7beta-Dihydroxykaurenoic acid + H2O + NADP+
R06297[c]	AT2G32440	ent-kaurenoic acid hydroxylase, putative / cytochrome P450, putative	1.14.13.79	[c] : C06093 + C00007 + C00005 --> C11857 + C00001 + C00006	[c] : Gibberellin A12 aldehyde + Oxygen + NADPH = Gibberellin A12 + H2O + NADP+
R06322[c]	AT4G25420 or AT5G07200 or AT5G51810	gibberellin 20-oxidase/ gibberellin 3-beta-dioxygenase or GIBBERELLIN 20 OXIDASE 3 or GIBBERELLIN 20 OXIDASE 2	1.14.11.12	[c] : C11857 + C00026 + C00007 --> C11860 + C00042 + C00011	[c] : Gibberellin A12 + 2-Oxoglutarate + Oxygen = Gibberellin A15 open lactone + Succinate + CO2
R06323[c]	AT4G25420 or AT5G07200 or AT5G51810	gibberellin 20-oxidase/ gibberellin 3-beta-dioxygenase or GIBBERELLIN 20 OXIDASE 3 or GIBBERELLIN 20 OXIDASE 2	1.14.11.12	[c] : C11860 + C00026 + C00007 --> C11861 + C00042 + C00011 + C00001	[c] : Gibberellin A15 open lactone + 2-Oxoglutarate + Oxygen = Gibberellin A24 + Succinate + CO2 + H2O
R06326[c]	AT4G25420 or AT5G07200 or AT5G51810	gibberellin 20-oxidase/ gibberellin 3-beta-dioxygenase or GIBBERELLIN 20 OXIDASE 3 or GIBBERELLIN 20 OXIDASE 2	1.14.11.12	[c] : C11861 --> C11863 + C00011	[c] : Gibberellin A24 = Gibberellin A9 + CO2
R06336[c]	AT1G15550 and AT1G80340	gibberellin 3-beta-dioxygenase	1.14.11.15	[c] : C11863 + C00026 + C00007 --> C11864 + C00042 + C00011	[c] : Gibberellin A9 + 2-Oxoglutarate + Oxygen = Gibberellin A4 + Succinate + CO2
R06337[c]	AT1G78440 or AT2G34555	Gibberellin 2-beta-dioxygenase 1 or Gibberellin 2-beta-dioxygenase 3	1.14.11.13	[c] : C11863 + C00026 + C00007 --> C11865 + C00042 + C00011	[c] : Gibberellin A9 + 2-Oxoglutarate + Oxygen = Gibberellin A51 + Succinate + CO2
R06338[c]	AT1G78440 or AT2G34555	Gibberellin 2-beta-dioxygenase 1 or Gibberellin 2-beta-dioxygenase 3	1.14.11.13	[c] : C11864 + C00026 + C00007 --> C11868 + C00042 + C00011	[c] : Gibberellin A4 + 2-Oxoglutarate + Oxygen = Gibberellin A34 + Succinate + CO2
R06345[c]	AT1G78440	(gibberellin-1),2-oxoglutarate:oxygen oxidoreductase	1.14.11.13	[c]:C03579 <=> C11870	[c]: 2beta-Hydroxygibberellin 1 <=> Gibberellin A8-catabolite
R06364[c]	AT1G13560	aminoalcoholphosphotransferase (AAPT1)	2.7.8.1	[c] : C00570 + C03201 --> C00055 + C04475	[c] : CDP-ethanolamine + 1-Alkyl-2-acylglycerol = CMP + 1-Alkyl-2-acylglycerophosphoethanolamine
R06366[c]	AT1G54100	Aldehyde dehydrogenase family 2 member B7 or Aldehyde dehydrogenase family 7 member B4 or Aldehyde dehydrogenase family 3 member I1	1.2.1.3	[c] : C02576 + C00001 + C00003 --> C11924 + C00004 + C00080	[c] : Perillyl aldehyde + H2O + NAD+ = Perillic acid + NADH + H+
R06367[c]	AT1G20510	perillic acid:CoA ligase (ADP-forming)	6.2.1.-	[c]: 2 C11924 + 2 C00010 + 1 C00002 <==> 2 C11929 + 1 C00001 + 1 C00008 + 1 C00009	[c]:Perillic acid + CoA + ATP <==> Perillyl-CoA + H2O + ADP + Orthophosphate
R06368[c]	AT1G20510	perillic acid:CoA ligase (AMP-forming)	6.2.1.-	[c]: 2 C11924 + 2 C00010 + 1 C00002 <==> 2 C11929 + 1 C00001 + 1 C00020 + 1 C00013	[c]:Perillic acid + CoA + ATP <==> Perillyl-CoA + H2O + AMP + Diphosphate
R06369[c]	AT2G22230	2-hydroxy-4-isopropenylcyclohexane-1-carboxyl-CoA hydro-lyase	4.2.1.-	[c]: 1 C11929 + 1 C00001 <==> 1 C11934	[c]:Perillyl-CoA + H2O <==> 2-Hydroxy-4-isopropenylcyclohexane-1-carboxyl-CoA
R06370[c]	AT1G18270 or (AT3G03330 and AT4G05530)	ketose-bisphosphate aldolase class-II family protein or short-chain dehydrogenase/reductase (SDR) family protein	1.1.-.-	[c] : C11934 + C00028 --> C11935 + C00030	[c] : 2-Hydroxy-4-isopropenylcyclohexane-1-carboxyl-CoA + Acceptor = 4-Isopropenyl-2-oxy-cyclohexanecarboxyl-CoA + Reduced acceptor
R06401[c]	(AT1G01190 or AT1G01600 or AT1G11600 or AT1G11610 or AT1G13090 or AT1G13100 or AT1G13710 or AT2G30750 or AT3G13730 or AT3G26150 or AT3G26160 or AT3G26170 or AT3G26190 or AT3G26200 or AT3G26210 or AT3G26220 or AT3G26230 or AT3G26270 or AT3G26280 or AT3G26290 or AT3G26300 or AT3G26310 or AT3G26320 or AT3G26830 or AT3G30180 or AT3G44250 or AT3G52970 or AT3G53280 or AT3G53290 or AT3G53300 or AT3G5663…	(CYP78A8 (cytochrome P450, family 78, subfamily A, polypeptide 8); oxygen binding or CYP86A4 (cytochrome P450, family 86, subfamily A, polypeptide 4); oxygen binding or CYP77B1 (cytochrome P450, family 77, subfamily B, polypeptide 1); oxygen binding or CYP71A18 (cytochrome P450, family 71, subfamily A, polypeptide 18); oxygen binding or CYP71B28 (cytochrome P450, family 71, subfamily B, polypepti…	1.14.-.-	[c] : C09880 + C00030 --> C11938 + C00001 + C00028	[c] : alpha-Pinene + Reduced acceptor = Myrtenol + H2O + Acceptor
R06402[c]	AT1G18270 or (AT3G03330 and AT4G05530)	ketose-bisphosphate aldolase class-II family protein or short-chain dehydrogenase/reductase (SDR) family protein	1.1.-.-	[c] : C11938 + C00007 + C00028 --> C11939 + (2) C00001 + C00030	[c] : Myrtenol + Oxygen + Acceptor = Myrtenal + 2 H2O + Reduced acceptor
R06404[c]	(AT1G01190 or AT1G01600 or AT1G11600 or AT1G11610 or AT1G13090 or AT1G13100 or AT1G13710 or AT2G30750 or AT3G13730 or AT3G26150 or AT3G26160 or AT3G26170 or AT3G26190 or AT3G26200 or AT3G26210 or AT3G26220 or AT3G26230 or AT3G26270 or AT3G26280 or AT3G26290 or AT3G26300 or AT3G26310 or AT3G26320 or AT3G26830 or AT3G30180 or AT3G44250 or AT3G52970 or AT3G53280 or AT3G53290 or AT3G53300 or AT3G5663…	(CYP78A8 (cytochrome P450, family 78, subfamily A, polypeptide 8); oxygen binding or CYP86A4 (cytochrome P450, family 86, subfamily A, polypeptide 4); oxygen binding or CYP77B1 (cytochrome P450, family 77, subfamily B, polypeptide 1); oxygen binding or CYP71A18 (cytochrome P450, family 71, subfamily A, polypeptide 18); oxygen binding or CYP71B28 (cytochrome P450, family 71, subfamily B, polypepti…	1.14.-.-	[c] : C09880 + C00007 + C00080 --> C11941 + C00001	[c] : alpha-Pinene + Oxygen + H+ = Pinocarveol + H2O
R06405[c]	AT1G18270 or (AT3G03330 and AT4G05530)	ketose-bisphosphate aldolase class-II family protein or short-chain dehydrogenase/reductase (SDR) family protein	1.1.-.-	[c] : C11941 --> C09884 + C00080	[c] : Pinocarveol = Pinocarvone + H+
R06411[c]	(AT3G06860 and AT4G29010) or AT4G16210 or AT4G16800	enoyl-CoA hydratase or enoyl-CoA hydratase/isomerase family protein or enoyl-CoA hydratase, putative	4.2.1.17	[c] : C11946 + C00001 --> C11947	[c] : cis-2-Methyl-5-isopropylhexa-2,5-dienoyl-CoA + H2O = 3-Hydroxy-2,6-dimethyl-5-methylene-heptanoyl-CoA
R06412[c]	(AT3G06860 and AT4G29010) or AT4G16210 or AT4G16800	enoyl-CoA hydratase or enoyl-CoA hydratase/isomerase family protein or enoyl-CoA hydratase, putative	4.2.1.17	[c] : C11945 + C00001 --> C11947	[c] : trans-2-Methyl-5-isopropylhexa-2,5-dienoyl-CoA + H2O = 3-Hydroxy-2,6-dimethyl-5-methylene-heptanoyl-CoA
R06413[c]	AT1G18270 or (AT3G03330 and AT4G05530)	ketose-bisphosphate aldolase class-II family protein or short-chain dehydrogenase/reductase (SDR) family protein	1.1.-.-	[c] : C11947 + C00003 --> C11948 + C00004 + C00080	[c] : 3-Hydroxy-2,6-dimethyl-5-methylene-heptanoyl-CoA + NAD+ = 2,6-Dimethyl-5-methylene-3-oxo-heptanoyl-CoA + NADH + H+
R06414[c]	AT4G31400	branched chain alpha-keto acid dehydrogenase E2 subunit (din3)	2.3.1.-	[c] : C11948 + C00010 --> C11949 + C00100	[c] : 2,6-Dimethyl-5-methylene-3-oxo-heptanoyl-CoA + CoA = 3-Isopropylbut-3-enoyl-CoA + Propanoyl-CoA
R06415[c]	AT1G08510 or AT3G25110 or AT4G00520	FATTY ACYL-ACP THIOESTERASES B or ARABIDOPSIS FATA ACYL-ACP THIOESTERASE or acyl-CoA thioesterase family protein	3.1.2.-	[c] : C11949 + C00001 --> C11950 + C00010	[c] : 3-Isopropylbut-3-enoyl-CoA + H2O = 3-Isopropylbut-3-enoic acid + CoA
R06421[c]	AT3G25820	(gibberellin-1),2-oxoglutarate:oxygen oxidoreductase	4.2.3.-	[c]:C00341 <=> C11393	[c]: Geranyl diphosphate <=> (-)-alpha-Terpineol
R06422[c]	AT3G25820	(gibberellin-1),2-oxoglutarate:oxygen oxidoreductase	4.2.3.-	[c]:C11393 <=> C09844	[c]: (-)-alpha-Terpineol <=> 1,8-Cineole
R06447[c]	AT2G23410 or AT5G58770	Dehydrodolichyl diphosphate synthase 1 or Dehydrodolichyl diphosphate synthase 2	2.5.1.-	[c] : C11356 + (7) C00129 --> C04574 + (7) C00013	[c] : trans,trans,cis-Geranylgeranyl diphosphate + 7 Isopentenyl diphosphate = di-trans,poly-cis-Undecaprenyl diphosphate + 7 Pyrophosphate
R06513[c]	AT3G46440 or AT3G53520	UDP-Xyl synthase 5 or UDP-GLUCURONIC ACID DECARBOXYLASE 1	4.2.1.46	[c] : C00842 <==> C11907 + C00001	[c] : dTDP-glucose = 4,6-Dideoxy-4-oxo-dTDP-D-glucose + H2O
R06516[c]	AT1G27980	pyridoxal-dependent decarboxylase family protein	4.1.2.27	[c] : C06124 --> C00346 + C00517	[c] : Sphingosine 1-phosphate = Ethanolamine phosphate + Hexadecanal
R06518[c]		alkaline phytoceramidase family / aPHC family	3.5.1.23	[c] : C12126 + C00001 --> C00162 + C00836	[c] : Dihydroceramide + H2O = Fatty acid + Sphinganine
R06519[c]	(AT1G01190 or AT1G01600 or AT1G11600 or AT1G11610 or AT1G13090 or AT1G13100 or AT1G13710 or AT2G30750 or AT3G13730 or AT3G26150 or AT3G26160 or AT3G26170 or AT3G26190 or AT3G26200 or AT3G26210 or AT3G26220 or AT3G26230 or AT3G26270 or AT3G26280 or AT3G26290 or AT3G26300 or AT3G26310 or AT3G26320 or AT3G26830 or AT3G30180 or AT3G44250 or AT3G52970 or AT3G53280 or AT3G53290 or AT3G53300 or AT3G5663…	(CYP78A8 (cytochrome P450, family 78, subfamily A, polypeptide 8); oxygen binding or CYP86A4 (cytochrome P450, family 86, subfamily A, polypeptide 4); oxygen binding or CYP77B1 (cytochrome P450, family 77, subfamily B, polypeptide 1); oxygen binding or CYP71A18 (cytochrome P450, family 71, subfamily A, polypeptide 18); oxygen binding or CYP71B28 (cytochrome P450, family 71, subfamily B, polypepti…	1.14.-.-	[c] : C12126 + C00030 + C00007 --> C00195 + C00028 + (2) C00001	[c] : Dihydroceramide + Reduced acceptor + Oxygen = N-Acylsphingosine + Acceptor + 2 H2O
R06520[c]	AT1G28090	3-sn-phosphatidate phosphohydrolase	3.1.3.-	[c]: 1 C01120 + 1 C00001 <==> 1 C00836 + 1 C00009	[c]:Sphinganine 1-phosphate + H2O <==> Sphinganine + Orthophosphate
R06521[c]	AT1G28090	3-sn-phosphatidate phosphohydrolase	3.1.3.-	[c]: 1 C06124 + 1 C00001 <==> 1 C00319 + 1 C00009	[c]:Sphingosine 1-phosphate + H2O <==> Sphingosine + Orthophosphate
R06534[c]		UDP-glucoronosyl/UDP-glucosyl transferase family protein	2.4.1.115	[c] : C05904 + C00029 --> C12137 + C00015	[c] : Pelargonidin + UDP-glucose = Pelargonidin 3-O-glucoside + UDP
R06535[c]		UDP-glucoronosyl/UDP-glucosyl transferase family protein	2.4.1.115	[c] : C05905 + C00029 --> C08604 + C00015	[c] : Cyanidin + UDP-glucose = Cyanidin 3-O-glucoside + UDP
R06536[c]		UDP-glucoronosyl/UDP-glucosyl transferase family protein	2.4.1.115	[c] : C05908 + C00029 --> C12138 + C00015	[c] : Delphinidin + UDP-glucose = Delphinidin 3-O-glucoside + UDP
R06537[c]	AT5G07990	cytochrome P450 75A5 / flavonoid 3'-monooxygenase / flavonoid 3'-hydroxylase (F3'H) (F3'5'H) (TT7)	1.14.13.21	[c] : C01477 + C00005 + C00080 + C00007 --> C01514 + C00006 + C00001	[c] : Apigenin + NADPH + H+ + Oxygen = Luteolin + NADP+ + H2O
R06538[c]	AT5G07990	cytochrome P450 75A5 / flavonoid 3'-monooxygenase / flavonoid 3'-hydroxylase (F3'H) (F3'5'H) (TT7)	1.14.13.21	[c] : C05903 + C00005 + C00080 + C00007 --> C00389 + C00006 + C00001	[c] : Kaempferol + NADPH + H+ + Oxygen = Quercetin + NADP+ + H2O
R06539[c]	AT5G08640 and AT5G63590	Flavonol synthase/flavanone 3-hydroxylase	1.14.11.23	[c] : C02906 + C00026 + C00007 --> C10107 + C00042 + C00011 + C00001	[c] : Dihydromyricetin + 2-Oxoglutarate + Oxygen = Myricetin + Succinate + CO2 + H2O
R06540[c]	AT4G22870 or AT4G22880	leucoanthocyanidin dioxygenase, putative or Leucoanthocyanidin dioxygenase	1.14.11.19	[c] : C03648 + C00026 + C00007 --> C00974 + C00042 + C00011 + C00001	[c] : cis-3,4-Leucopelargonidin + 2-Oxoglutarate + Oxygen = Dihydrokaempferol + Succinate + CO2 + H2O
R06541[c]	AT1G61720	dihydroflavonol 4-reductase (dihydrokaempferol 4-reductase) family (BAN)	1.3.1.77	[c] : C05904 + (2) C00006 --> C12128 + (2) C00005 + C00080	[c] : Pelargonidin + 2 NADP+ = (-)-Epiafzelechin + 2 NADPH + H+
R06542[c]	AT1G61720	dihydroflavonol 4-reductase (dihydrokaempferol 4-reductase) family (BAN)	1.3.1.77	[c] : C05905 + (2) C00006 --> C09727 + (2) C00005 + C00080	[c] : Cyanidin + 2 NADP+ = (-)-Epicatechin + 2 NADPH + H+
R06543[c]	AT1G61720	dihydroflavonol 4-reductase (dihydrokaempferol 4-reductase) family (BAN)	1.3.1.77	[c] : C05908 + (2) C00006 --> C12136 + (2) C00005 + C00080	[c] : Delphinidin + 2 NADP+ = (-)-Epigallocatechin + 2 NADPH + H+
R06556[c]	AT3G55120 or AT5G66220	Chalcone--flavonone isomerase 1 or Chalcone--flavonone isomerase 2	5.5.1.6	[c] : C08650 <==> C09762	[c] : Isoliquiritigenin = Liquiritigenin
R06568[c]	AT1G74470 or AT1G75280 or AT3G55360 or AT4G13660	geranylgeranyl reductase or isoflavone reductase, putative or 3-oxo-5-alpha-steroid 4-dehydrogenase/ fatty acid elongase/ trans-2-enoyl-CoA reductase (NADPH) or pinoresinol-lariciresinol reductase, putative	1.3.1.-	[c] : C00223 --> C08650	[c] : p-Coumaroyl-CoA = Isoliquiritigenin
R06569[c]	AT1G15950	cinnamaldehyde:NADP+ oxidoreductase (CoA-cinnamoylating)	1.2.1.44	[c]:C12203 + C00005 + C00080 <=> C12204 + C00010 + C00006	[c]: 5-Hydroxyferuloyl-CoA + NADPH + H+ <=> 5-Hydroxyconiferaldehyde + CoA + NADP+
R06601[c]				[c] : C11821 + C00001 --> C12248	[c] : 5-Hydroxyisourate + H2O = 5-Hydroxy-2-oxo-4-ureido-2,5-dihydro-1H-imidazole-5-carboxylate
R06605[c]				[c] : C12248 + C00080 --> C02348 + C00011	[c] : 5-Hydroxy-2-oxo-4-ureido-2,5-dihydro-1H-imidazole-5-carboxylate + H+ = (R)(-)-Allantoin + CO2
R06610[c]		dihydroflavonol 4-reductase (dihydrokaempferol 4-reductase) (DFR)	1.1.1.234	[c] : C00509 + C00005 + C00080 --> C12124 + C00006	[c] : Naringenin + NADPH + H+ = Apiforol + NADP+
R06611[c]	AT5G17050	UDP-glucoronosyl/UDP-glucosyl transferase family protein	2.4.1.91	[c] : C05903 + C00029 --> C12249 + C00015	[c] : Kaempferol + UDP-glucose = Kaempferol 3-O-glucoside + UDP
R06735[c]	AT4G31400	branched chain alpha-keto acid dehydrogenase E2 subunit (din3)	2.3.1.-	[c] : C00729 --> C12452	[c] : Tropine = Acetyltropine
R06736[c]	AT4G31400	branched chain alpha-keto acid dehydrogenase E2 subunit (din3)	2.3.1.-	[c] : C02066 --> C12453	[c] : Pseudotropine = Acetylpseudotropine
R06740[c]	(AT2G42490 and AT3G43670) or AT4G14940	copper amine oxidase, putative or amine oxidase 1	1.4.3.21	[c] : C01672 + C00001 + C00007 --> C12455 + C00014 + C00027	[c] : Cadaverine + H2O + Oxygen = 5-Aminopentanal + NH3 + H2O2
R06838[c]	AT2G32520	4-carboxymethylenebut-2-en-4-olide lactonohydrolase	3.1.1.45	[c]: 1 C12838 + 1 C00001 <==> 1 C02222 + 1 C00008	[c]:trans-4-Carboxymethylenebut-2-en-4-olide + H2O <==> 2-Maleylacetate
R06847[c]		shikimate:NAD+ 3-oxidoreductase	1.1.1.282	[c] : C00493 + C00003 <==> C02637 + C00004 + C00080	[c] : Shikimate + NAD+ = 3-Dehydroshikimate + NADH + H+
R06851[c]	AT1G04610		1.14.13.-	[c]: 1 C00530 + 1 C00005 + 1 C00007 + 1 C00008 <==> 1 C02814 + 1 C00006 + 1 C00001	[c]:p-Benzenediol + NADPH + H+ + Oxygen <==> Benzene-1,2,4-triol + NADP+ + H2O
R06853[c]	AT1G18270 or (AT3G03330 and AT4G05530)	ketose-bisphosphate aldolase class-II family protein or short-chain dehydrogenase/reductase (SDR) family protein	1.1.-.-	[c] : C02814 --> C07103	[c] : Benzene-1,2,4-triol = 2-Hydroxy-1,4-benzoquinone
R06854[c]	AT1G18270 or (AT3G03330 and AT4G05530)	ketose-bisphosphate aldolase class-II family protein or short-chain dehydrogenase/reductase (SDR) family protein	1.1.-.-	[c] : C07103 --> C00472 + C00001	[c] : 2-Hydroxy-1,4-benzoquinone = p-Benzoquinone + H2O
R06858[c]	AT1G17050 or AT1G60600 or AT1G78510 or AT2G44050 or AT2G44520	dimethylallyltranstransferase/ trans-octaprenyltranstransferasen or ABERRANT CHLOROPLAST DEVELOPMENT 4 or SOLANESYL DIPHOSPHATE SYNTHASE 1) or 6,7-dimethyl-8-ribityllumazine synthase or CYTOCHROME C OXIDASE 10	2.5.1.-	[c] : C03657 + C05427 --> C13309 + C00011 + C00013	[c] : 1,4-Dihydroxy-2-naphthoate + Phytyl diphosphate = 2-Phytyl-1,4-naphthoquinone + CO2 + Pyrophosphate
R06859[c]	AT1G50000 or AT2G19670 or AT2G47420 or AT3G13180 or AT3G20020 or AT3G27180 or AT4G16570 or AT4G29510	hypothetical protein or protein arginine N-methyltransferase, putative or dimethyladenosine transferase, putative or NOL1/NOP2/sun family protein / antitermination NusB domain-containing protein or protein arginine N-methyltransferase family protein or hypothetical protein or protein arginine N-methyltransferase-related or protein-arginine N-methyltransferase	2.1.1.-	[c] : C13309 + C00019 --> C02059 + C00021	[c] : 2-Phytyl-1,4-naphthoquinone + S-Adenosyl-L-methionine = Phylloquinone + S-Adenosyl-L-homocysteine
R06860[c]	AT1G68890	menaquinone biosynthesis protein-related	2.5.1.64	[c] : C00026 + C00885 --> C05817 + C00022 + C00011	[c] : 2-Oxoglutarate + Isochorismate = 2-Succinyl-6-hydroxy-2,4-cyclohexadiene-1-carboxylate + Pyruvate + CO2
R06867[c]	AT1G05570 or AT1G11880 or AT1G14070 or AT1G14080 or AT1G16900 or AT1G71220 or AT1G71990 or AT1G78800 or AT2G03210 or AT2G13680 or AT2G15350 or AT2G15370 or AT2G40190 or AT2G44660 or AT3G02350 or AT3G25140 or AT5G01220 or AT5G02410 or AT5G14850 or AT5G22130 or AT5G38460	Callose synthase 1 or hypothetical protein or ucosyltransferase 7 or fucosyltransferase 6 or sugar binding / transferase, transferring glycosyl group or UDP-glucose:glycoprotein glucosyltransferase/ transferase or fucosyltransferase 13 or glycosyl transferase family 1 protein or fucosyltransferase 2 or CALLOSE SYNTHASE 5 or fucosyltransferase 10 or Fucosyltransferase 5 or glycosyl transferase fam…	2.4.1.-	[c] : C11521 + C00165 --> C13508 + C00015	[c] : UDP-6-sulfoquinovose + Diacylglycerol = Sulfoquinovosyldiacylglycerol + UDP
R06868[c]		phosphoethanolamine N-methyltransferase 2, putative (NMT2)	2.1.1.103	[c] : C00019 + C01210 --> C00021 + C13482	[c] : S-Adenosyl-L-methionine + N-Methylethanolamine phosphate = S-Adenosyl-L-homocysteine + Phosphodimethylethanolamine
R06869[c]		phosphoethanolamine N-methyltransferase 2, putative (NMT2)	2.1.1.103	[c] : C00019 + C13482 --> C00021 + C00588	[c] : S-Adenosyl-L-methionine + Phosphodimethylethanolamine = S-Adenosyl-L-homocysteine + Choline phosphate
R06872[c]	AT4G31400	branched chain alpha-keto acid dehydrogenase E2 subunit (din3)	2.3.1.-	[c] : C00093 + C00040 --> C03974 + C00010	[c] : sn-Glycerol 3-phosphate + Acyl-CoA = 2-Acyl-sn-glycerol 3-phosphate + CoA
R06895[c]	AT5G63290	coproporphyrinogen oxidase - related	1.3.99.22	[c] : C03263 + (2) C00019 --> C01079 + (2) C00011 + (2) C00073 + (2) C05198	[c] : Coproporphyrinogen III + 2 S-Adenosyl-L-methionine = Protoporphyrinogen IX + 2 CO2 + 2 L-Methionine + 2 5'-Deoxyadenosine
R06905[c]	AT2G38050	3-oxo-5-alpha-steroid 4-dehydrogenase, putative / steroid 5-alpha-reductase, putative	1.3.99.-	[c] : C14116 --> C14117 + (2) C00080	[c] : Naphthyl-2-methyl-succinyl-CoA = Naphthyl-2-methylene-succinyl-CoA + 2 H+
R06906[c]	AT2G22230		4.2.1.-	[c]: 1 C14117 + 1 C00001 <==> 1 C14118	[c]:Naphthyl-2-methylene-succinyl-CoA + H2O <==> Naphthyl-2-hydroxymethyl-succinyl CoA
R06907[c]	AT1G18270 or (AT3G03330 and AT4G05530)	ketose-bisphosphate aldolase class-II family protein or short-chain dehydrogenase/reductase (SDR) family protein	1.1.-.-	[c] : C14118 --> C14119 + (2) C00080	[c] : Naphthyl-2-hydroxymethyl-succinyl CoA = Naphthyl-2-oxomethyl-succinyl-CoA + 2 H+
R06908[c]	AT4G31400	branched chain alpha-keto acid dehydrogenase E2 subunit (din3)	2.3.1.-	[c] : C14119 + C00010 --> C14120 + C00091	[c] : Naphthyl-2-oxomethyl-succinyl-CoA + CoA = 2-Naphthoyl-CoA + Succinyl-CoA
R06913[c]	AT2G22230		4.2.1.-	[c]: 1 C14086 + 1 C00001 <==> 1 C14087 + 1 C00022	[c]:2-Hydroxy-3-methylbenzalpyruvate + H2O <==> 3-Methylsalicylaldehyde + Pyruvate
R06916[c]	AT1G04610		1.14.13.-	[c]: 1 C14082 + 1 C00007 + 1 C00004 + 1 C00008 <==> 1 C14089 + 1 C00003 + 1 C00001	[c]:1-Methylnaphthalene + Oxygen + NADH + H+ <==> 1-Hydroxymethylnaphthalene + NAD+ + H2O
R06917[c]	AT1G22430 or AT1G22440 or AT5G42250 or AT5G43940	Alcohol dehydrogenase-like 1 or Alcohol dehydrogenase-like 2 or Alcohol dehydrogenase-like 7 or Alcohol dehydrogenase class-3	1.1.1.1	[c] : C14089 + C00003 --> C14090 + C00004 + C00080	[c] : 1-Hydroxymethylnaphthalene + NAD+ = 1-Naphthaldehyde + NADH + H+
R06920[c]	AT1G18270 or (AT3G03330 and AT4G05530)	ketose-bisphosphate aldolase class-II family protein or short-chain dehydrogenase/reductase (SDR) family protein	1.1.-.-	[c] : C14092 --> C14093	[c] : cis-1,2-Dihydroxy-1,2-dihydro-8-carboxynaphthalene = 1,2-Dihydroxy-8-carboxynaphthalene
R06923[c]	AT2G22230		4.2.1.-	[c]: 1 C14095 + 1 C00001 <==> 1 C14096 + 1 C00022	[c]:2-Hydroxy-3-carboxybenzalpyruvate + H2O <==> 3-Formylsalicylic acid + Pyruvate
R06925[c]	AT4G09520	2,3-biphosphoglycerate-independent phosphoglycerate mutase family protein / phosphoglyceromutase family protein	4.1.1.-	[c] : C14097 --> C00805 + C00011	[c] : 2-Hydroxyisophthalic acid = Salicylate + CO2
R06926[c]	AT1G04610		1.14.13.-	[c]: 1 C14098 + 1 C00007 + 1 C00004 + 1 C00008 <==> 1 C02909 + 1 C00003 + 1 C00001	[c]:2-Methylnaphthalene + Oxygen + NADH + H+ <==> (2-Naphthyl)methanol + NAD+ + H2O
R06927[c]	AT1G22430 or AT1G22440 or AT5G42250 or AT5G43940	Alcohol dehydrogenase-like 1 or Alcohol dehydrogenase-like 2 or Alcohol dehydrogenase-like 7 or Alcohol dehydrogenase class-3	1.1.1.1	[c] : C02909 + C00003 --> C14099 + C00004 + C00080	[c] : (2-Naphthyl)methanol + NAD+ = 2-Naphthaldehyde + NADH + H+
R06940[c]	AT3G02875 or AT4G22330 or AT5G56650	metallopeptidase or Acyl-CoA independent ceramide synthase or IAA-amino acid hydrolase ILR1-like 1	3.5.1.-	[c] : C11519 + C00001 --> C00571 + C00058	[c] : N-Cyclohexylformamide + H2O = Cyclohexylamine + Formate
R06941[c]	AT3G06860	(S)-3-hydroxyacyl-CoA:NAD+ oxidoreductase	1.1.1.35	[c]: 1 C14145 + 1 C00003 <==> 1 C02232 + 1 C00004 + 1 C00008	[c]:(3S)-3-Hydroxyadipyl-CoA + NAD+ <==> 3-Oxoadipyl-CoA + NADH + H+
R06942[c]	(AT3G06860 and AT4G29010) or AT4G16210 or AT4G16800	enoyl-CoA hydratase or enoyl-CoA hydratase/isomerase family protein or enoyl-CoA hydratase, putative	4.2.1.17	[c] : C14144 + C00001 --> C14145	[c] : 5-Carboxy-2-pentenoyl-CoA + H2O = (3S)-3-Hydroxyadipyl-CoA
R06943[c]	AT2G38050		1.3.99.-	[c]: 1 C14143 + 1 C00016 <==> 1 C14144 + 1 C01352	[c]:Adipyl-CoA + FAD <==> 5-Carboxy-2-pentenoyl-CoA + FADH2
R06944[c]	AT1G20510		6.2.1.-	[c]: 1 C06104 + 1 C00010 + 1 C00002 <==> 1 C14143 + 1 C00020 + 1 C00013 + 1 C00008	[c]:Adipate + CoA + ATP <==> Adipyl-CoA + AMP + Diphosphate
R06946[c]	AT5G67030	zeaxanthin,NADH:oxygen oxidoreductase	1.14.13.90	[c]:C06098 + C00004 + C00080 + C00007 <=> C08579 + C00003 + C00001	[c]: Zeaxanthin + NADH + H+ + Oxygen <=> Antheraxanthin + NAD+ + H2O
R06947[c]	AT5G67030	zeaxanthin,NADH:oxygen oxidoreductase	1.14.13.90	[c]:C08579 + C00004 + C00080 + C00007 <=> C08614 + C00003 + C00001	[c]: Antheraxanthin + NADH + H+ + Oxygen <=> Violaxanthin + NAD+ + H2O
R06952[c]	AT1G30100	9'-cis-Neoxanthin:9-cis-epoxycarotenoid dioxygenase	1.13.11.51	[c]:C13431 + C00007 <=> C13453 + C14044	[c]: 9'-cis-Neoxanthin + Oxygen <=> Xanthoxin + C25-Allenic-apo-aldehyde
R06953[c]	AT1G30100	9-cis-Violaxanthin:9-cis-epoxycarotenoid dioxygenase	1.13.11.51	[c]:C13433 + C00007 <=> C13453 + C14045	[c]: 9-cis-Violaxanthin + Oxygen <=> Xanthoxin + C25-Epoxy-apo-aldehyde
R06957[c]	AT2G27150	abscisic-aldehyde:oxygen oxidoreductase	1.2.3.14	[c]:C13455 + C00001 + C00007 <=> C06082 + C00027	[c]: Abscisic aldehyde + H2O + Oxygen <=> Abscisate + H2O2
R06960[c]	(AT1G01190 or AT1G01600 or AT1G11600 or AT1G11610 or AT1G13090 or AT1G13100 or AT1G13710 or AT2G30750 or AT3G13730 or AT3G26150 or AT3G26160 or AT3G26170 or AT3G26190 or AT3G26200 or AT3G26210 or AT3G26220 or AT3G26230 or AT3G26270 or AT3G26280 or AT3G26290 or AT3G26300 or AT3G26310 or AT3G26320 or AT3G26830 or AT3G30180 or AT3G44250 or AT3G52970 or AT3G53280 or AT3G53290 or AT3G53300 or AT3G5663…	(CYP78A8 (cytochrome P450, family 78, subfamily A, polypeptide 8); oxygen binding or CYP86A4 (cytochrome P450, family 86, subfamily A, polypeptide 4); oxygen binding or CYP77B1 (cytochrome P450, family 77, subfamily B, polypeptide 1); oxygen binding or CYP71A18 (cytochrome P450, family 71, subfamily A, polypeptide 18); oxygen binding or CYP71B28 (cytochrome P450, family 71, subfamily B, polypepti…	1.14.-.-	[c] : C05431 --> C14146	[c] : Neurosporene = alpha-Zeacarotene
R06961[c]	AT3G04870	zeta-carotene desaturase (ZDS1) / carotene 7,8-desaturase	1.14.99.30	[c] : C14146 --> C08586	[c] : alpha-Zeacarotene = delta-Carotene
R06962[c]	(AT1G01190 or AT1G01600 or AT1G11600 or AT1G11610 or AT1G13090 or AT1G13100 or AT1G13710 or AT2G30750 or AT3G13730 or AT3G26150 or AT3G26160 or AT3G26170 or AT3G26190 or AT3G26200 or AT3G26210 or AT3G26220 or AT3G26230 or AT3G26270 or AT3G26280 or AT3G26290 or AT3G26300 or AT3G26310 or AT3G26320 or AT3G26830 or AT3G30180 or AT3G44250 or AT3G52970 or AT3G53280 or AT3G53290 or AT3G53300 or AT3G5663…	(CYP78A8 (cytochrome P450, family 78, subfamily A, polypeptide 8); oxygen binding or CYP86A4 (cytochrome P450, family 86, subfamily A, polypeptide 4); oxygen binding or CYP77B1 (cytochrome P450, family 77, subfamily B, polypeptide 1); oxygen binding or CYP71A18 (cytochrome P450, family 71, subfamily A, polypeptide 18); oxygen binding or CYP71B28 (cytochrome P450, family 71, subfamily B, polypepti…	1.14.-.-	[c] : C08586 --> C05433	[c] : delta-Carotene = alpha-Carotene
R06963[c]	(AT1G01190 or AT1G01600 or AT1G11600 or AT1G11610 or AT1G13090 or AT1G13100 or AT1G13710 or AT2G30750 or AT3G13730 or AT3G26150 or AT3G26160 or AT3G26170 or AT3G26190 or AT3G26200 or AT3G26210 or AT3G26220 or AT3G26230 or AT3G26270 or AT3G26280 or AT3G26290 or AT3G26300 or AT3G26310 or AT3G26320 or AT3G26830 or AT3G30180 or AT3G44250 or AT3G52970 or AT3G53280 or AT3G53290 or AT3G53300 or AT3G5663…	(CYP78A8 (cytochrome P450, family 78, subfamily A, polypeptide 8); oxygen binding or CYP86A4 (cytochrome P450, family 86, subfamily A, polypeptide 4); oxygen binding or CYP77B1 (cytochrome P450, family 77, subfamily B, polypeptide 1); oxygen binding or CYP71A18 (cytochrome P450, family 71, subfamily A, polypeptide 18); oxygen binding or CYP71B28 (cytochrome P450, family 71, subfamily B, polypepti…	1.14.-.-	[c] : C05432 --> C08586	[c] : Lycopene = delta-Carotene
R06965[c]	(AT1G01190 or AT1G01600 or AT1G11600 or AT1G11610 or AT1G13090 or AT1G13100 or AT1G13710 or AT2G30750 or AT3G13730 or AT3G26150 or AT3G26160 or AT3G26170 or AT3G26190 or AT3G26200 or AT3G26210 or AT3G26220 or AT3G26230 or AT3G26270 or AT3G26280 or AT3G26290 or AT3G26300 or AT3G26310 or AT3G26320 or AT3G26830 or AT3G30180 or AT3G44250 or AT3G52970 or AT3G53280 or AT3G53290 or AT3G53300 or AT3G5663…	(CYP78A8 (cytochrome P450, family 78, subfamily A, polypeptide 8); oxygen binding or CYP86A4 (cytochrome P450, family 86, subfamily A, polypeptide 4); oxygen binding or CYP77B1 (cytochrome P450, family 77, subfamily B, polypeptide 1); oxygen binding or CYP71A18 (cytochrome P450, family 71, subfamily A, polypeptide 18); oxygen binding or CYP71B28 (cytochrome P450, family 71, subfamily B, polypepti…	1.14.-.-	[c] : C05435 --> C05433	[c] : gamma-Carotene = alpha-Carotene
R06973[c]	AT4G09520		4.1.1.-	[c]: 1 C00222 + 1 C00008 <==> 1 C00084 + 1 C00011	[c]:3-Oxopropanoate <==> Acetaldehyde + CO2
R06983[c]	AT1G22430 or AT1G22440 or AT5G42250 or AT5G43940	Alcohol dehydrogenase-like 1 or Alcohol dehydrogenase-like 2 or Alcohol dehydrogenase-like 7 or Alcohol dehydrogenase class-3	1.1.1.1	[c] : C14180 + C00003 --> C01031 + C00004 + C00080	[c] : S-(Hydroxymethyl)glutathione + NAD+ = S-Formylglutathione + NADH + H+
R07002[c]	AT1G02920 or AT1G02940 or AT1G02950 or AT1G65820 or AT2G02930 or AT2G29440 or AT2G29460 or AT2G29480 or AT2G29490 or AT2G30860 or AT2G47730 or AT3G03190 or AT3G43800	GLUTATHIONE S-TRANSFERASE 11 or Arabidopsis thaliana Glutathione S-transferase (class phi) 5 or GLUTATHIONE S-TRANSFERASE 31 or microsomal glutathione s-transferase, putative or GLUTATHIONE S-TRANSFERASE 16 or GLUTATHIONE S-TRANSFERASE 24 or GLUTATHIONE S-TRANSFERASE 22 or GLUTATHIONE S-TRANSFERASE 20 or GLUTATHIONE S-TRANSFERASE 19 or Arabidopsis thaliana Glutathione S-transferase (class phi) 9 …	2.5.1.18	[c] : C14786 + C00051 --> C14791	[c] : (1R,2S)-Naphthalene 1,2-oxide + Glutathione = (1R)-Hydroxy-(2R)-glutathionyl-1,2-dihydronaphthalene
R07003[c]	AT1G02920 or AT1G02940 or AT1G02950 or AT1G65820 or AT2G02930 or AT2G29440 or AT2G29460 or AT2G29480 or AT2G29490 or AT2G30860 or AT2G47730 or AT3G03190 or AT3G43800	GLUTATHIONE S-TRANSFERASE 11 or Arabidopsis thaliana Glutathione S-transferase (class phi) 5 or GLUTATHIONE S-TRANSFERASE 31 or microsomal glutathione s-transferase, putative or GLUTATHIONE S-TRANSFERASE 16 or GLUTATHIONE S-TRANSFERASE 24 or GLUTATHIONE S-TRANSFERASE 22 or GLUTATHIONE S-TRANSFERASE 20 or GLUTATHIONE S-TRANSFERASE 19 or Arabidopsis thaliana Glutathione S-transferase (class phi) 9 …	2.5.1.18	[c] : C14787 + C00051 --> C14793	[c] : (1S,2R)-Naphthalene 1,2-oxide + Glutathione = (1R)-Glutathionyl-(2R)-hydroxy-1,2-dihydronaphthalene
R07004[c]	AT1G02920 or AT1G02940 or AT1G02950 or AT1G65820 or AT2G02930 or AT2G29440 or AT2G29460 or AT2G29480 or AT2G29490 or AT2G30860 or AT2G47730 or AT3G03190 or AT3G43800	GLUTATHIONE S-TRANSFERASE 11 or Arabidopsis thaliana Glutathione S-transferase (class phi) 5 or GLUTATHIONE S-TRANSFERASE 31 or microsomal glutathione s-transferase, putative or GLUTATHIONE S-TRANSFERASE 16 or GLUTATHIONE S-TRANSFERASE 24 or GLUTATHIONE S-TRANSFERASE 22 or GLUTATHIONE S-TRANSFERASE 20 or GLUTATHIONE S-TRANSFERASE 19 or Arabidopsis thaliana Glutathione S-transferase (class phi) 9 …	2.5.1.18	[c] : C14787 + C00051 --> C14792	[c] : (1S,2R)-Naphthalene 1,2-oxide + Glutathione = (1S)-Hydroxy-(2S)-glutathionyl-1,2-dihydronaphthalene
R07023[c]	AT1G02920 or AT1G02940 or AT1G02950 or AT1G65820 or AT2G02930 or AT2G29440 or AT2G29460 or AT2G29480 or AT2G29490 or AT2G30860 or AT2G47730 or AT3G03190 or AT3G43800	GLUTATHIONE S-TRANSFERASE 11 or Arabidopsis thaliana Glutathione S-transferase (class phi) 5 or GLUTATHIONE S-TRANSFERASE 31 or microsomal glutathione s-transferase, putative or GLUTATHIONE S-TRANSFERASE 16 or GLUTATHIONE S-TRANSFERASE 24 or GLUTATHIONE S-TRANSFERASE 22 or GLUTATHIONE S-TRANSFERASE 20 or GLUTATHIONE S-TRANSFERASE 19 or Arabidopsis thaliana Glutathione S-transferase (class phi) 9 …	2.5.1.18	[c] : C14802 + C00051 --> C14803	[c] : 1-Nitronaphthalene-7,8-oxide + Glutathione = 1-Nitro-7-hydroxy-8-glutathionyl-7,8-dihydronaphthalene
R07024[c]	AT1G02920 or AT1G02940 or AT1G02950 or AT1G65820 or AT2G02930 or AT2G29440 or AT2G29460 or AT2G29480 or AT2G29490 or AT2G30860 or AT2G47730 or AT3G03190 or AT3G43800	GLUTATHIONE S-TRANSFERASE 11 or Arabidopsis thaliana Glutathione S-transferase (class phi) 5 or GLUTATHIONE S-TRANSFERASE 31 or microsomal glutathione s-transferase, putative or GLUTATHIONE S-TRANSFERASE 16 or GLUTATHIONE S-TRANSFERASE 24 or GLUTATHIONE S-TRANSFERASE 22 or GLUTATHIONE S-TRANSFERASE 20 or GLUTATHIONE S-TRANSFERASE 19 or Arabidopsis thaliana Glutathione S-transferase (class phi) 9 …	2.5.1.18	[c] : C14802 + C00051 --> C14804	[c] : 1-Nitronaphthalene-7,8-oxide + Glutathione = 1-Nitro-7-glutathionyl-8-hydroxy-7,8-dihydronaphthalene
R07025[c]	AT1G02920 or AT1G02940 or AT1G02950 or AT1G65820 or AT2G02930 or AT2G29440 or AT2G29460 or AT2G29480 or AT2G29490 or AT2G30860 or AT2G47730 or AT3G03190 or AT3G43800	GLUTATHIONE S-TRANSFERASE 11 or Arabidopsis thaliana Glutathione S-transferase (class phi) 5 or GLUTATHIONE S-TRANSFERASE 31 or microsomal glutathione s-transferase, putative or GLUTATHIONE S-TRANSFERASE 16 or GLUTATHIONE S-TRANSFERASE 24 or GLUTATHIONE S-TRANSFERASE 22 or GLUTATHIONE S-TRANSFERASE 20 or GLUTATHIONE S-TRANSFERASE 19 or Arabidopsis thaliana Glutathione S-transferase (class phi) 9 …	2.5.1.18	[c] : C14800 + C00051 --> C14805	[c] : 1-Nitronaphthalene-5,6-oxide + Glutathione = 1-Nitro-5-hydroxy-6-glutathionyl-5,6-dihydronaphthalene
R07026[c]	AT1G02920 or AT1G02940 or AT1G02950 or AT1G65820 or AT2G02930 or AT2G29440 or AT2G29460 or AT2G29480 or AT2G29490 or AT2G30860 or AT2G47730 or AT3G03190 or AT3G43800	GLUTATHIONE S-TRANSFERASE 11 or Arabidopsis thaliana Glutathione S-transferase (class phi) 5 or GLUTATHIONE S-TRANSFERASE 31 or microsomal glutathione s-transferase, putative or GLUTATHIONE S-TRANSFERASE 16 or GLUTATHIONE S-TRANSFERASE 24 or GLUTATHIONE S-TRANSFERASE 22 or GLUTATHIONE S-TRANSFERASE 20 or GLUTATHIONE S-TRANSFERASE 19 or Arabidopsis thaliana Glutathione S-transferase (class phi) 9 …	2.5.1.18	[c] : C14800 + C00051 --> C14806	[c] : 1-Nitronaphthalene-5,6-oxide + Glutathione = 1-Nitro-5-glutathionyl-6-hydroxy-5,6-dihydronaphthalene
R07034[c]	AT1G63460 or AT2G25080 or AT2G31570 or AT2G48150 or AT3G63080 or AT4G11600 or AT4G31870	glutathione peroxidase, putative or GLUTATHIONE PEROXIDASE 1 or GLUTATHIONE PEROXIDASE 2 or GLUTATHIONE PEROXIDASE 4 or GLUTATHIONE PEROXIDASE 5 or GLUTATHIONE PEROXIDASE 6 or GLUTATHIONE PEROXIDASE 7	1.11.1.9	[c] : (2) C00051 + C05356 --> C00127 + C04805 + C00001	[c] :2 Glutathione + 5(S)-HPETE = Oxidized glutathione + 5(S)-HETE + H2O
R07035[c]	AT1G63460 or AT2G25080 or AT2G31570 or AT2G48150 or AT3G63080 or AT4G11600 or AT4G31870	glutathione peroxidase, putative or GLUTATHIONE PEROXIDASE 1 or GLUTATHIONE PEROXIDASE 2 or GLUTATHIONE PEROXIDASE 4 or GLUTATHIONE PEROXIDASE 5 or GLUTATHIONE PEROXIDASE 6 or GLUTATHIONE PEROXIDASE 7	1.11.1.9	[c] : (2) C00051 + C05966 --> C00127 + C04742 + C00001	[c] :2 Glutathione + 15(S)-HPETE = Oxidized glutathione + (15S)-15-Hydroxy-5,8,11-cis-13-trans-eicosatetraenoate + H2O
R07069[c]	AT1G02920 or AT1G02940 or AT1G02950 or AT1G65820 or AT2G02930 or AT2G29440 or AT2G29460 or AT2G29480 or AT2G29490 or AT2G30860 or AT2G47730 or AT3G03190 or AT3G43800	GLUTATHIONE S-TRANSFERASE 11 or Arabidopsis thaliana Glutathione S-transferase (class phi) 5 or GLUTATHIONE S-TRANSFERASE 31 or microsomal glutathione s-transferase, putative or GLUTATHIONE S-TRANSFERASE 16 or GLUTATHIONE S-TRANSFERASE 24 or GLUTATHIONE S-TRANSFERASE 22 or GLUTATHIONE S-TRANSFERASE 20 or GLUTATHIONE S-TRANSFERASE 19 or Arabidopsis thaliana Glutathione S-transferase (class phi) 9 …	2.5.1.18	[c] : C14839 + C00051 --> C14847	[c] : Bromobenzene-3,4-oxide + Glutathione = 3,4-Dihydro-3-hydroxy-4-S-glutathionyl bromobenzene
R07070[c]	AT1G02920 or AT1G02940 or AT1G02950 or AT1G65820 or AT2G02930 or AT2G29440 or AT2G29460 or AT2G29480 or AT2G29490 or AT2G30860 or AT2G47730 or AT3G03190 or AT3G43800	GLUTATHIONE S-TRANSFERASE 11 or Arabidopsis thaliana Glutathione S-transferase (class phi) 5 or GLUTATHIONE S-TRANSFERASE 31 or microsomal glutathione s-transferase, putative or GLUTATHIONE S-TRANSFERASE 16 or GLUTATHIONE S-TRANSFERASE 24 or GLUTATHIONE S-TRANSFERASE 22 or GLUTATHIONE S-TRANSFERASE 20 or GLUTATHIONE S-TRANSFERASE 19 or Arabidopsis thaliana Glutathione S-transferase (class phi) 9 …	2.5.1.18	[c] : C14840 + C00051 --> C14848	[c] : Bromobenzene-2,3-oxide + Glutathione = 2,3-Dihydro-2-S-glutathionyl-3-hydroxy bromobenzene
R07083[c]	AT1G02920 or AT1G02940 or AT1G02950 or AT1G65820 or AT2G02930 or AT2G29440 or AT2G29460 or AT2G29480 or AT2G29490 or AT2G30860 or AT2G47730 or AT3G03190 or AT3G43800	GLUTATHIONE S-TRANSFERASE 11 or Arabidopsis thaliana Glutathione S-transferase (class phi) 5 or GLUTATHIONE S-TRANSFERASE 31 or microsomal glutathione s-transferase, putative or GLUTATHIONE S-TRANSFERASE 16 or GLUTATHIONE S-TRANSFERASE 24 or GLUTATHIONE S-TRANSFERASE 22 or GLUTATHIONE S-TRANSFERASE 20 or GLUTATHIONE S-TRANSFERASE 19 or Arabidopsis thaliana Glutathione S-transferase (class phi) 9 …	2.5.1.18	[c] : C14851 + C00051 --> C14855	[c] : Benzo[a]pyrene-4,5-oxide + Glutathione = 4,5-Dihydro-4-hydroxy-5-S-glutathionyl-benzo[a]pyrene
R07084[c]	AT1G02920 or AT1G02940 or AT1G02950 or AT1G65820 or AT2G02930 or AT2G29440 or AT2G29460 or AT2G29480 or AT2G29490 or AT2G30860 or AT2G47730 or AT3G03190 or AT3G43800	GLUTATHIONE S-TRANSFERASE 11 or Arabidopsis thaliana Glutathione S-transferase (class phi) 5 or GLUTATHIONE S-TRANSFERASE 31 or microsomal glutathione s-transferase, putative or GLUTATHIONE S-TRANSFERASE 16 or GLUTATHIONE S-TRANSFERASE 24 or GLUTATHIONE S-TRANSFERASE 22 or GLUTATHIONE S-TRANSFERASE 20 or GLUTATHIONE S-TRANSFERASE 19 or Arabidopsis thaliana Glutathione S-transferase (class phi) 9 …	2.5.1.18	[c] : C14852 + C00051 --> C14856 + C00001	[c] : Benzo[a]pyrene-7,8-diol + Glutathione = 7,8-Dihydro-7-hydroxy-8-S-glutathionyl-benzo[a]pyrene + H2O
R07091[c]	AT1G02920 or AT1G02940 or AT1G02950 or AT1G65820 or AT2G02930 or AT2G29440 or AT2G29460 or AT2G29480 or AT2G29490 or AT2G30860 or AT2G47730 or AT3G03190 or AT3G43800	GLUTATHIONE S-TRANSFERASE 11 or Arabidopsis thaliana Glutathione S-transferase (class phi) 5 or GLUTATHIONE S-TRANSFERASE 31 or microsomal glutathione s-transferase, putative or GLUTATHIONE S-TRANSFERASE 16 or GLUTATHIONE S-TRANSFERASE 24 or GLUTATHIONE S-TRANSFERASE 22 or GLUTATHIONE S-TRANSFERASE 20 or GLUTATHIONE S-TRANSFERASE 19 or Arabidopsis thaliana Glutathione S-transferase (class phi) 9 …	2.5.1.18	[c] : C14858 + C00051 --> C14861	[c] : 2,2-Dichloroacetaldehyde + Glutathione = S-(2,2-Dichloro-1-hydroxy)ethyl glutathione
R07092[c]	AT1G02920 or AT1G02940 or AT1G02950 or AT1G65820 or AT2G02930 or AT2G29440 or AT2G29460 or AT2G29480 or AT2G29490 or AT2G30860 or AT2G47730 or AT3G03190 or AT3G43800	GLUTATHIONE S-TRANSFERASE 11 or Arabidopsis thaliana Glutathione S-transferase (class phi) 5 or GLUTATHIONE S-TRANSFERASE 31 or microsomal glutathione s-transferase, putative or GLUTATHIONE S-TRANSFERASE 16 or GLUTATHIONE S-TRANSFERASE 24 or GLUTATHIONE S-TRANSFERASE 22 or GLUTATHIONE S-TRANSFERASE 20 or GLUTATHIONE S-TRANSFERASE 19 or Arabidopsis thaliana Glutathione S-transferase (class phi) 9 …	2.5.1.18	[c] : C14857 + C00051 --> C14865 + C01327	[c] : 1,1-Dichloroethylene epoxide + Glutathione = 2-(S-Glutathionyl)acetyl chloride + HCl
R07093[c]	AT1G02920 or AT1G02940 or AT1G02950 or AT1G65820 or AT2G02930 or AT2G29440 or AT2G29460 or AT2G29480 or AT2G29490 or AT2G30860 or AT2G47730 or AT3G03190 or AT3G43800	GLUTATHIONE S-TRANSFERASE 11 or Arabidopsis thaliana Glutathione S-transferase (class phi) 5 or GLUTATHIONE S-TRANSFERASE 31 or microsomal glutathione s-transferase, putative or GLUTATHIONE S-TRANSFERASE 16 or GLUTATHIONE S-TRANSFERASE 24 or GLUTATHIONE S-TRANSFERASE 22 or GLUTATHIONE S-TRANSFERASE 20 or GLUTATHIONE S-TRANSFERASE 19 or Arabidopsis thaliana Glutathione S-transferase (class phi) 9 …	2.5.1.18	[c] : C14859 + C00051 --> C14864 + C01327	[c] : Chloroacetyl chloride + Glutathione = S-(2-Chloroacetyl)glutathione + HCl
R07094[c]	AT1G02920 or AT1G02940 or AT1G02950 or AT1G65820 or AT2G02930 or AT2G29440 or AT2G29460 or AT2G29480 or AT2G29490 or AT2G30860 or AT2G47730 or AT3G03190 or AT3G43800	GLUTATHIONE S-TRANSFERASE 11 or Arabidopsis thaliana Glutathione S-transferase (class phi) 5 or GLUTATHIONE S-TRANSFERASE 31 or microsomal glutathione s-transferase, putative or GLUTATHIONE S-TRANSFERASE 16 or GLUTATHIONE S-TRANSFERASE 24 or GLUTATHIONE S-TRANSFERASE 22 or GLUTATHIONE S-TRANSFERASE 20 or GLUTATHIONE S-TRANSFERASE 19 or Arabidopsis thaliana Glutathione S-transferase (class phi) 9 …	2.5.1.18	[c] : C14865 + C00051 --> C14863 + C01327	[c] : 2-(S-Glutathionyl)acetyl chloride + Glutathione = 2-(S-Glutathionyl)acetyl glutathione + HCl
R07100[c]	AT1G02920 or AT1G02940 or AT1G02950 or AT1G65820 or AT2G02930 or AT2G29440 or AT2G29460 or AT2G29480 or AT2G29490 or AT2G30860 or AT2G47730 or AT3G03190 or AT3G43800	GLUTATHIONE S-TRANSFERASE 11 or Arabidopsis thaliana Glutathione S-transferase (class phi) 5 or GLUTATHIONE S-TRANSFERASE 31 or microsomal glutathione s-transferase, putative or GLUTATHIONE S-TRANSFERASE 16 or GLUTATHIONE S-TRANSFERASE 24 or GLUTATHIONE S-TRANSFERASE 22 or GLUTATHIONE S-TRANSFERASE 20 or GLUTATHIONE S-TRANSFERASE 19 or Arabidopsis thaliana Glutathione S-transferase (class phi) 9 …	2.5.1.18	[c] : C06790 + C00051 --> C14868 + C01327	[c] : Trichloroethene + Glutathione = S-(1,2-Dichlorovinyl)glutathione + HCl
R07105[c]	AT1G22430 or AT1G22440 or AT5G42250 or AT5G43940	Alcohol dehydrogenase-like 1 or Alcohol dehydrogenase-like 2 or Alcohol dehydrogenase-like 7 or Alcohol dehydrogenase class-3	1.1.1.1	[c] : C06899 + C00004 + C00080 --> C07490 + C00003 + C00001	[c] : Chloral hydrate + NADH + H+ = Trichloroethanol + NAD+ + H2O
R07113[c]	AT1G02920 or AT1G02940 or AT1G02950 or AT1G65820 or AT2G02930 or AT2G29440 or AT2G29460 or AT2G29480 or AT2G29490 or AT2G30860 or AT2G47730 or AT3G03190 or AT3G43800	GLUTATHIONE S-TRANSFERASE 11 or Arabidopsis thaliana Glutathione S-transferase (class phi) 5 or GLUTATHIONE S-TRANSFERASE 31 or microsomal glutathione s-transferase, putative or GLUTATHIONE S-TRANSFERASE 16 or GLUTATHIONE S-TRANSFERASE 24 or GLUTATHIONE S-TRANSFERASE 22 or GLUTATHIONE S-TRANSFERASE 20 or GLUTATHIONE S-TRANSFERASE 19 or Arabidopsis thaliana Glutathione S-transferase (class phi) 9 …	2.5.1.18	[c] : C11088 + C00051 --> C14874 + (2) C13645	[c] : 1,2-Dibromoethane + Glutathione = Glutathione episulfonium ion + 2 Hydrobromic acid
R07116[c]	AT1G02920 or AT1G02940 or AT1G02950 or AT1G65820 or AT2G02930 or AT2G29440 or AT2G29460 or AT2G29480 or AT2G29490 or AT2G30860 or AT2G47730 or AT3G03190 or AT3G43800	GLUTATHIONE S-TRANSFERASE 11 or Arabidopsis thaliana Glutathione S-transferase (class phi) 5 or GLUTATHIONE S-TRANSFERASE 31 or microsomal glutathione s-transferase, putative or GLUTATHIONE S-TRANSFERASE 16 or GLUTATHIONE S-TRANSFERASE 24 or GLUTATHIONE S-TRANSFERASE 22 or GLUTATHIONE S-TRANSFERASE 20 or GLUTATHIONE S-TRANSFERASE 19 or Arabidopsis thaliana Glutathione S-transferase (class phi) 9 …	2.5.1.18	[c] : C14870 + C00051 --> C14871 + C13645	[c] : 2-Bromoacetaldehyde + Glutathione = S-(Formylmethyl)glutathione + Hydrobromic acid
R07140[c]	AT5G42250	S-(hydroxymethyl)glutathione:NADP+ oxidoreductase	1.1.1.284	[c]: 1 C14180 + 1 C00006 <==> 1 C01031 + 1 C00005 + 1 C00008	[c]: S-(Hydroxymethyl)glutathione + NADP+ <==> S-Formylglutathione + NADPH + H+
R07178[c]	AT1G08550	violaxanthin:ascorbate oxidoreductase	1.10.99.3	[c]:C08614 + C00072 <=> C08579 + C05422 + C00001	[c]: Violaxanthin + Ascorbate <=> Antheraxanthin + Dehydroascorbate + H2O
R07179[c]	AT1G08550	antheraxanthin:ascorbate oxidoreductase	1.10.99.3	[c]:C08579 + C00072 <=> C06098 + C05422 + C00001	[c]: Antheraxanthin + Ascorbate <=> Zeaxanthin + Dehydroascorbate + H2O
R07184[c]	AT4G25420	(gibberellin-44),2-oxoglutarate:oxygen oxidoreductase	1.14.11.12	[c]:C12308 + C00026 + C00007 <=> C02034 + C00042 + C00011	[c]: Gibberellin A44 + 2-Oxoglutarate + Oxygen <=> Gibberellin A19 + Succinate + CO2
R07199[c]	AT5G67030	zeaxanthin,NADPH:oxygen oxidoreductase	1.14.13.90	[c]:C06098 + C00005 + C00080 + C00007 <=> C08579 + C00006 + C00001	[c]: Zeaxanthin + NADPH + H+ + Oxygen <=> Antheraxanthin + NADP+ + H2O
R07200[c]	AT5G67030	zeaxanthin,NAD(P)H:oxygen oxidoreductase	1.14.13.90	[c]:C08579 + C00005 + C00080 + C00007 <=> C08614 + C00006 + C00001	[c]: Antheraxanthin + NADPH + H+ + Oxygen <=> Violaxanthin + NADP+ + H2O
R07261[c]	AT1G32900	NDP-glucose:1,4-alpha-D-glucan 4-alpha-D-glucosyltransferase	2.4.1.242	[c]:C15541 + C00718 <=> C00454 + C00718	[c]: NDP-glucose + Amylose <=> NDP + Amylose
R07263[c]	AT1G60550	naphthoate synthase, putative / dihydroxynaphthoic acid synthetase, putative / DHNA synthetase, putative	4.1.3.36	[c] : C03160 <==> C15547 + C00001	[c] : 2-Succinylbenzoyl-CoA = 1,4-Dihydroxy-2-naphthoyl-CoA + H2O
R07269[c]	AT2G23410	di-trans,poly-cis-decaprenyl-diphosphate:isopentenyl-diphosphate undecaprenylcistransferase	2.5.1.31	[c]: 1 C04509 + 1 C00129 <==> 1 C00013 + 1 C04574	[c]:di-trans,poly-cis-Decaprenyl diphosphate + Isopentenyl diphosphate <==> Diphosphate + di-trans,poly-cis-Undecaprenyl diphosphate
R07270[c]	AT5G17230	prephytoene diphosphate:geranylgeranyl-diphosphate geranylgeranyltransferase	2.5.1.32	[c]: 1 C03427 <==> 1 C05413 + 1 C00013	[c]:Prephytoene diphosphate <==> Phytoene + Diphosphate
R07281[c]	AT2G22450 or AT5G59750	riboflavin biosynthesis protein, putative	3.5.4.25	[c] : C00199 --> C15556 + C00058	[c] : D-Ribulose 5-phosphate = 3,4-Dihydroxy-2-butanone 4-phosphate + Formate
R07329[c]	AT3G51240	flavanone,2-oxoglutarate:oxygen oxidoreductase (3-hydroxylating)	1.14.11.9	[c]:C00766 + C00026 + C00007 <=> C15570 + C00042 + C00011	[c]: Flavanone + 2-Oxoglutarate + Oxygen <=> Dihydroflavonol + Succinate + CO2
R07344[c]	AT3G55120	flavanone lyase (decyclizing)	5.5.1.6	[c]:C15589 <=> C00766	[c]: Chalcone <=> Flavanone
R07350[c]	AT1G65560	n-alkanal:NADP+ 2-oxidoreductase	1.3.1.74	[c]: C15596 + C00006 <==> C15597 + C00005 + C00080	[c]: n-Alkanal + NADP+ <==> Alk-2-enal + NADPH + H+
R07351[c]	AT1G61720	flavan-3-ol:NAD+ oxidoreductase	1.3.1.77	[c]:C15598 + 2 C00003 <=> C02003 + 2 C00004 + 2 C00080	[c]: Favan-3-ol + 2 NAD+ <=> Anthocyanidin + 2 NADH + 2 H+
R07352[c]	AT1G61720	flavan-3-ol:NADP+ oxidoreductase	1.3.1.77	[c]:C15598 + 2 C00006 <=> C02003 + 2 C00005 + 2 C00080	[c]: Favan-3-ol + 2 NADP+ <=> Anthocyanidin + 2 NADPH + 2 H+
R07360[c]	AT5G63910	S-prenyl-L-cysteine:oxygen oxidoreductase	1.8.3.5	[c]:C06751 + C00007 + C00001 <==> C15604 + C00097 + C00027	[c]:Prenyl-L-cysteine + Oxygen + H2O <==> Prenal + L-Cysteine + H2O2
R07366[c]	AT4G22870	leucocyanidin,2-oxoglutarate:oxygen oxidoreductase	1.14.11.19	[c]:C05906 + C00026 + C00007 <=> C12316 + C00042 + C00011 + C00001	[c]: Leucocyanidin + 2-Oxoglutarate + Oxygen <=> cis-Dihydroquercetin + Succinate + CO2 + H2O
R07368[c]	AT5G08640	dihydroflavonol,2-oxoglutarate:oxygen oxidoreductase	1.14.11.23	[c]:C15570 + C00026 + C00007 <=> C01495 + C00042 + C00011 + C00001	[c]: Dihydroflavonol + 2-Oxoglutarate + Oxygen <=> Flavonol + Succinate + CO2 + H2O
R07376[c]		phosphatidyl serine synthase family protein		[c] : C00350 + C00065 --> C02737 + C00189	[c] : Phosphatidylethanolamine + L-Serine = Phosphatidylserine + Ethanolamine
R07377[c]		phosphatidylserine synthase 1	2.7.8.-	[c] : C00157 + C00065 --> C02737 + C00114	[c] : Phosphatidylcholine + L-Serine = Phosphatidylserine + Choline
R07382[c]	AT1G51260		2.3.1.-	[c]: 1 C15646 + 1 C00040 <==> 1 C15647 + 1 C00010	[c]:1-(1-Alkenyl)-sn-glycero-3-phosphate + Acyl-CoA <==> 2-Acyl-1-(1-alkenyl)-sn-glycero-3-phosphate + CoA
R07384[c]	AT1G13560	aminoalcoholphosphotransferase (AAPT1)	2.7.8.1	[c] : C04756 + C00055 <==> C03454 + C00570	[c] : O-1-Alk-1-enyl-2-acyl-sn-glycero-3-phosphoethanolamine + CMP = 1-Alkenyl-2-acylglycerol + CDP-ethanolamine
R07385[c]	AT1G55180 and AT2G42010 and AT3G05630 and AT3G15730 and AT4G11840 and AT4G11850 and AT5G25370	Phospholipase D epsilon and Phospholipase D beta 1 and Phospholipase D p2 and Phospholipase D alpha 1 and Phospholipase D gamma 3 and Phospholipase D gamma 1 and Phospholipase D zeta	3.1.4.4	[c] : C04756 + C00001 --> C15647 + C00189	[c] : O-1-Alk-1-enyl-2-acyl-sn-glycero-3-phosphoethanolamine + H2O = 2-Acyl-1-(1-alkenyl)-sn-glycero-3-phosphate + Ethanolamine
R07396[c]		aminotransferase, putative	2.6.1.57	[c] : C01180 + C00025 --> C00073 + C00026	[c] : 4-Methylthio-2-oxobutanoic acid + L-Glutamate = L-Methionine + 2-Oxoglutarate
R07409[c]	AT4G29890	choline monooxygenase, putative (CMO-like)	1.14.15.7	[c] : C00114 + C00007 + (2) C00138 + (2) C00080 --> C00576 + (2) C00001 + (2) C00139	[c] : Choline + Oxygen + 2 Reduced ferredoxin + 2 H+ = Betaine aldehyde + 2 H2O + 2 Oxidized ferredoxin
R07411[c]	AT2G44520	COX10 (CYTOCHROME C OXIDASE 10); prenyltransferase	2.5.1.-	[c] : C00032 --> C15672	[c] : Heme = Heme O
R07412[c]	AT5G56090	COX15 (CYTOCHROME C OXIDASE 15) [SP:Q9FKT8_ARATH]		[c] : C15672 --> C15670	[c] : Heme O = Heme A
R07413[c]	AT1G02790 or AT3G07850	Exopolygalacturonase clone GBGE184	3.2.1.67	[c] : C02273 + C00001 --> (2) C00333	[c] : Digalacturonate + H2O = 2 D-Galacturonate
R07429[c]	AT2G38050	DET2 (DE-ETIOLATED 2)	1.3.99.-	[c] : C15785 + C00005 --> C15786 + C00006	[c] : Campest-4-en-3-one + NADPH = 5alpha-Campestan-3-one + NADP+
R07430[c]	AT3G50660	DWF4 (DWARF 4)	1.14.13.-	[c] : C15789 + C00007 + C00005 --> C15790 + C00006 + C00001	[c] : 6-Oxocampestanol + Oxygen + NADPH = Cathasterone + NADP+ + H2O
R07431[c]	AT5G05690	CPD (CABBAGE 3); oxygen binding	1.14.-.-	[c] : C15790 + C00007 + C00030 --> C15791 + C00001 + C00028	[c] : Cathasterone + Oxygen + Reduced acceptor = Teasterone + H2O + Acceptor
R07436[c]	AT1G74540 or AT1G74550 or AT2G40890	cytochrome P450, family 98, subfamily A, polypeptide 8 or cytochrome P450, family 98, subfamily A, polypeptide 9 or CYTOCHROME P450, FAMILY 98, SUBFAMILY A, POLYPEPTIDE 3	1.14.13.-	[c] : C00223 --> C00323	[c] : p-Coumaroyl-CoA = Caffeoyl-CoA
R07437[c]	AT3G19450 or AT4G34230	Cinnamyl alcohol dehydrogenase or Probable cinnamyl alcohol dehydrogenase	1.1.1.195	[c] : C05608 + C00005 + C00080 --> C02646 + C00006	[c] : 4-Hydroxycinnamyl aldehyde + NADPH + H+ = 4-Coumaryl alcohol + NADP+
R07440[c]	AT1G74540 or AT1G74550 or AT2G40890 or AT3G24200 or AT3G50660 or AT4G25700 or AT5G52570 or AT4G36220 or AT5G04330	cytochrome P450, family 98, subfamily A, polypeptide 8 or cytochrome P450, family 98, subfamily A, polypeptide 9 or CYTOCHROME P450, FAMILY 98, SUBFAMILY A, POLYPEPTIDE 3 or monooxygenase or Cytochrome P450 90B1 orr BETA-HYDROXYLASE 1 or BETA-CAROTENE HYDROXYLASE 2 or FERULATE-5-HYDROXYLASE 1 or cytochrome P450	1.14.13.-	[c] : C01494 + C00005 + C00080 + C00007 --> C05619 + C00006 + C00001	[c] : Ferulate + NADPH + H+ + Oxygen = 5-Hydroxyferulate + NADP+ + H2O
R07441[c]	AT3G24503	ALDH2C4 (REDUCED EPIDERMAL FLUORESCENCE1); 3-chloroallyl aldehyde dehydrogenase/ aldehyde dehydrogenase (NAD) [SP:sp:AL2C4_ARATH]		[c] : C05610 + C00003 + C00001 --> C00482 + C00004 + C00080	[c] : Sinapoyl aldehyde + NAD+ + H2O = Sinapate + NADH + H+
R07442[c]	AT3G24503	ALDH2C4 (REDUCED EPIDERMAL FLUORESCENCE1); 3-chloroallyl aldehyde dehydrogenase/ aldehyde dehydrogenase (NAD) [SP:sp:AL2C4_ARATH]		[c] : C05610 + C00006 + C00001 --> C00482 + C00005 + C00080	[c] : Sinapoyl aldehyde + NADP+ + H2O = Sinapate + NADPH + H+
R07443[c]	(AT1G05260 or AT1G14540 or AT1G14550 or AT1G24110 or AT1G30870 or AT1G34510 or AT1G44970 or AT1G49570 or AT1G68850 or AT1G71695 or AT2G18140 or AT2G18150 or AT2G18980 or AT2G22420 or AT2G24800 or AT2G34060 or AT2G37130 or AT2G38380 or AT2G38390 or AT2G39040 or AT2G41480 or AT2G43480 or AT3G01190 or AT3G03670 or AT3G17070 or AT3G21770 or AT3G28200 or AT3G49110 or AT3G49120 or AT3G49960 or AT4G0877…	(Peroxidase 3 or Peroxidase 4 or Peroxidase 5 or Peroxidase 6 or Peroxidase 7 or Peroxidase 8 or Peroxidase 9 or Peroxidase 10 or Peroxidase 11 or Peroxidase 12 or Peroxidase 14 or Peroxidase 15 or Peroxidase 16 or Peroxidase 17 or Peroxidase 18 or Peroxidase 19 or Peroxidase 21 or Peroxidase 22 or Peroxidase 23 or Peroxidase 24 or Peroxidase 25 or Probable peroxidase 26 or Peroxidase 27 or Perox…	1.11.1.7 or 1.11.1.6	[c] : C12205 --> C15807	[c] : 5-Hydroxyconiferyl alcohol = 5-Hydroxy-guaiacyl lignin
R07444[c]	AT3G13730			[c] : C15791 <==> C15792	[c] : Teasterone = 3-Dehydroteasterone
R07445[c]	AT3G50660			[c] : C01789 + C00007 + C00005 --> C15795 + C00006 + C00001	[c] : Campesterol + Oxygen + NADPH = 22alpha-Hydroxy-campesterol + NADP+ + H2O
R07447[c]	AT2G38050			[c] : C15796 + C00005 --> C15797 + C00006	[c] : 22alpha-Hydroxy-campest-4-en-3-one + NADPH = 22alpha-Hydroxy-5alpha-campestan-3-one + NADP+
R07448[c]	AT5G05690			[c] : C15798 + C00007 --> C15799 + C00001	[c] : 6-Deoxocathasterone + Oxygen = 6-Deoxoteasterone + H2O
R07449[c]	AT3G13730			[c] : C15799 <==> C15800	[c] : 6-Deoxoteasterone = 3-Dehydro-6-deoxoteasterone
R07450[c]	AT3G30180 or AT5G38970	BRASSINOSTEROID-6-OXIDASE 2 or BRASSINOSTEROID-6-OXIDASE	1.14.-.-	[c] : C15802 + C00007 --> C15803 + C00001	[c] : 6-Deoxocastasterone + Oxygen = 6alpha-Hydroxy-castasterone + H2O
R07451[c]	AT3G30180 or AT5G38970	BRASSINOSTEROID-6-OXIDASE 2 or BRASSINOSTEROID-6-OXIDASE	1.14.-.-	[c] : C15803 --> C15794	[c] : 6alpha-Hydroxy-castasterone = Castasterone
R07452[c]	AT3G50660			[c] : C15785 + C00007 + C00005 --> C15796 + C00006 + C00001	[c] : Campest-4-en-3-one + Oxygen + NADPH = 22alpha-Hydroxy-campest-4-en-3-one + NADP+ + H2O
R07453[c]	AT3G50660			[c] : C15786 + C00007 + C00005 --> C15797 + C00006 + C00001	[c] : 5alpha-Campestan-3-one + Oxygen + NADPH = 22alpha-Hydroxy-5alpha-campestan-3-one + NADP+ + H2O
R07454[c]	AT3G50660			[c] : C15787 + C00007 + C00005 --> C15798 + C00006 + C00001	[c] : Campestanol + Oxygen + NADPH = 6-Deoxocathasterone + NADP+ + H2O
R07455[c]	AT3G30180 or AT5G38970	BRASSINOSTEROID-6-OXIDASE 2 or BRASSINOSTEROID-6-OXIDASE	1.14.-.-	[c] : C15799 + C00007 --> C15791 + C00001	[c] : 6-Deoxoteasterone + Oxygen = Teasterone + H2O
R07457[c]	AT3G30180 or AT5G38970	BRASSINOSTEROID-6-OXIDASE 2 or BRASSINOSTEROID-6-OXIDASE	1.14.-.-	[c] : C15800 + C00007 --> C15792 + C00001	[c] : 3-Dehydro-6-deoxoteasterone + Oxygen = 3-Dehydroteasterone + H2O
R07458[c]	AT3G30180 or AT5G38970	BRASSINOSTEROID-6-OXIDASE 2 or BRASSINOSTEROID-6-OXIDASE	1.14.-.-	[c] : C15801 + C00007 --> C15793 + C00001	[c] : 6-Deoxotyphasterol + Oxygen = Typhasterol + H2O
R07460[c]	AT5G65720			[c] : C15811 + C00097 --> C15812 + C00041	[c] : C15811 + L-Cysteine = C15812 + L-Alanine
R07473[c]	AT1G01190		1.14.-.-	[c]: 1 C15800 <==> 1 C15801	[c]:3-Dehydro-6-deoxoteasterone <==> 6-Deoxotyphasterol
R07475[c]	AT1G17050		2.5.1.-	[c]: 1 C00353 + 1 C00129 <==> 1 C04217 + 1 C00013	[c]:Geranylgeranyl diphosphate + Isopentenyl diphosphate <==> all-trans-Pentaprenyl diphosphate + Diphosphate
R07481[c]	AT5G13710			[c] : C01902 + C00019 --> C08830 + C00021	[c] : Cycloartenol + S-Adenosyl-L-methionine = 24-Methylenecycloartanol + S-Adenosyl-L-homocysteine
R07483[c]	AT3G52940			[c] : C11508 + C00005 + C00080 --> C15776 + C00006	[c] : 4alpha-Methyl-5alpha-ergosta-8,14,24(28)-trien-3beta-ol + NADPH + H+ = 4alpha-Methylfecosterol + NADP+
R07484[c]	AT1G20050			[c] : C15776 --> C11522	[c] : 4alpha-Methylfecosterol = 24-Methylene lophenol
R07486[c]	AT3G02580			[c] : C15782 --> C15783	[c] : delta7-Avenasterol = 5-Dehydroavenasterol
R07487[c]	AT1G50430			[c] : C15783 --> C08821	[c] : 5-Dehydroavenasterol = Isofucosterol
R07488[c]	AT3G19820			[c] : C08821 + C00005 + C00080 --> C01753 + C00006	[c] : Isofucosterol + NADPH + H+ = Sitosterol + NADP+
R07489[c]	AT2G28850 or AT2G28860, or AT2G34490 or AT2G34500	cytochrome P450, family 710, subfamily A, polypeptide 3 or cytochrome P450, family 710, subfamily A, polypeptide 4 or cytochrome P450, family 710, subfamily A, polypeptide 2 or cytochrome P450, family 710, subfamily A, polypeptide 1		[c] : C01753 --> C05442	[c] : Sitosterol = Stigmasterol
R07491[c]	AT3G02580			[c] : C15777 --> C15780	[c] : Episterol = 5-Dehydroepisterol
R07492[c]	AT1G50430			[c] : C15780 --> C15781	[c] : 5-Dehydroepisterol = 24-Methylenecholesterol
R07493[c]	AT3G19820			[c] : C15781 + C00005 + C00080 --> C01789 + C00006	[c] : 24-Methylenecholesterol + NADPH + H+ = Campesterol + NADP+
R07498[c]	AT3G19820			[c] : C05437 + C00005 + C00080 --> C03845 + C00006	[c] : Zymosterol + NADPH + H+ = 5alpha-Cholest-8-en-3beta-ol + NADP+
R07499[c]	AT3G19820			[c] : C05108 + C00005 + C00080 --> C15915 + C00006	[c] : 14-Demethyllanosterol + NADPH + H+ = 4,4-Dimethyl-5alpha-cholesta-8-en-3beta-ol + NADP+
R07500[c]	AT2G18950			[c] : C05427 + C00544 --> C15882 + C00013 + C00011	[c] : Phytyl diphosphate + Homogentisate = 2-Methyl-6-phytylquinol + Pyrophosphate + CO2
R07501[c]	AT1G23360		2.1.1.-	[c]: 1 C15882 + 1 C00019 <==> 1 C15883 + 1 C00021	[c]:2-Methyl-6-phytylquinol + S-Adenosyl-L-methionine <==> 2,3-Dimethyl-5-phytylquinol + S-Adenosyl-L-homocysteine
R07502[c]	AT4G32770			[c] : C15883 --> C02483	[c] : 2,3-Dimethyl-5-phytylquinol = gamma-Tocopherol
R07503[c]	AT4G32770			[c] : C15882 --> C14151	[c] : 2-Methyl-6-phytylquinol = delta-Tocopherol
R07504[c]	AT1G64970			[c] : C14151 + C00019 --> C14152 + C00021	[c] : delta-Tocopherol + S-Adenosyl-L-methionine = beta-Tocopherol + S-Adenosyl-L-homocysteine
R07507[c]	AT3G19820			[c] : C05107 + C00005 + C00080 --> C01164 + C00006	[c] : 7-Dehydrodesmosterol + NADPH + H+ = Cholesta-5,7-dien-3beta-ol + NADP+
R07509[c]	AT1G07420			[c] : C05108 + (3) C00005 + (3) C00080 + (3) C00007 --> C15808 + (3) C00006 + (4) C00001	[c] : 14-Demethyllanosterol + 3 NADPH + 3 H+ + 3 Oxygen = 4alpha-Methylzymosterol-4-carboxylate + 3 NADP+ + 4 H2O
R07530[c]	AT4G25700 or AT5G52570	BETA-HYDROXYLASE 1 or BETA-CAROTENE HYDROXYLASE 2	1.14.13.-	[c] : C05433 --> C08590	[c] : alpha-Carotene = Zeinoxanthin
R07531[c]	AT3G53130			[c] : C08590 --> C08601	[c] : Zeinoxanthin = Lutein
R07554[c]	AT4G25700 or AT5G52570	BETA-HYDROXYLASE 1 or BETA-CAROTENE HYDROXYLASE 2	1.14.13.-	[c] : C15935 --> C15937	[c] : (2'S)-Deoxymyxol 2'-(2,4-di-O-methyl-alpha-L-fucoside) = (3R,2'S)-Myxol 2'-(2,4-di-O-methyl-alpha-L-fucoside)
R07556[c]	AT4G25700 or AT5G52570	BETA-HYDROXYLASE 1 or BETA-CAROTENE HYDROXYLASE 2	1.14.13.-	[c] : C15940 --> C15941	[c] : (2'S)-Deoxymyxol 2'-alpha-L-fucoside = (3R,2'S)-Myxol 2'-alpha-L-fucoside
R07558[c]	AT4G25700 or AT5G52570	BETA-HYDROXYLASE 1 or BETA-CAROTENE HYDROXYLASE 2	1.14.13.-	[c] : C02094 --> C08591	[c] : beta-Carotene = beta-Cryptoxanthin
R07559[c]	AT4G25700 or AT5G52570	BETA-HYDROXYLASE 1 or BETA-CAROTENE HYDROXYLASE 2	1.14.13.-	[c] : C08591 --> C06098	[c] : beta-Cryptoxanthin = Zeaxanthin
R07561[c]	AT4G25700 or AT5G52570	BETA-HYDROXYLASE 1 or BETA-CAROTENE HYDROXYLASE 2	1.14.13.-	[c] : C08592 --> C15965	[c] : Echinenone = 3'-Hydroxyechinenone
R07562[c]	AT4G25700 or AT5G52570	BETA-HYDROXYLASE 1 or BETA-CAROTENE HYDROXYLASE 2	1.14.13.-	[c] : C08592 --> C15966	[c] : Echinenone = 3-Hydroxyechinenone
R07568[c]	AT4G25700 or AT5G52570	BETA-HYDROXYLASE 1 or BETA-CAROTENE HYDROXYLASE 2	1.14.13.-	[c] : C08583 --> C15967	[c] : Canthaxanthin = Phoenicoxanthin
R07569[c]	AT4G25700 or AT5G52570	BETA-HYDROXYLASE 1 or BETA-CAROTENE HYDROXYLASE 2	1.14.13.-	[c] : C15965 --> C15968	[c] : 3'-Hydroxyechinenone = Adonixanthin
R07570[c]	AT4G25700 or AT5G52570	BETA-HYDROXYLASE 1 or BETA-CAROTENE HYDROXYLASE 2	1.14.13.-	[c] : C15966 --> C15968	[c] : 3-Hydroxyechinenone = Adonixanthin
R07572[c]	AT4G25700 or AT5G52570	BETA-HYDROXYLASE 1 or BETA-CAROTENE HYDROXYLASE 2	1.14.13.-	[c] : C15967 --> C08580	[c] : Phoenicoxanthin = Astaxanthin
R07599[c]	(AT1G21400 and AT1G55510 and AT3G13450 and AT5G09300) or AT5G34780	3-methyl-2-oxobutanoate dehydrogenase or dehydrogenase E1 component family protein	1.2.4.4	[c] : C00141 + C00068 --> C15976 + C00011	[c] : 3-Methyl-2-oxobutanoic acid + Thiamin diphosphate = 2-Methyl-1-hydroxypropyl-ThPP + CO2
R07600[c]	(AT1G21400 and AT1G55510 and AT3G13450 and AT5G09300) or AT5G34780	3-methyl-2-oxobutanoate dehydrogenase or dehydrogenase E1 component family protein	1.2.4.4	[c] : C15976 + C15972 --> C15977 + C00068	[c] : 2-Methyl-1-hydroxypropyl-ThPP + Enzyme N6-(lipoyl)lysine = [Dihydrolipoyllysine-residue (2-methylpropanoyl)transferase] S-(2-methylpropanoyl)dihydrolipoyllysine + Thiamin diphosphate
R07601[c]	(AT1G21400 and AT1G55510 and AT3G13450 and AT5G09300) or AT5G34780	3-methyl-2-oxobutanoate dehydrogenase or dehydrogenase E1 component family protein	1.2.4.4	[c] : C00233 + C00068 --> C15974 + C00011	[c] : 4-Methyl-2-oxopentanoate + Thiamin diphosphate = 3-Methyl-1-hydroxybutyl-ThPP + CO2
R07602[c]	(AT1G21400 and AT1G55510 and AT3G13450 and AT5G09300) or AT5G34780	3-methyl-2-oxobutanoate dehydrogenase or dehydrogenase E1 component family protein	1.2.4.4	[c] : C15974 + C15972 --> C15975 + C00068	[c] : 3-Methyl-1-hydroxybutyl-ThPP + Enzyme N6-(lipoyl)lysine = [Dihydrolipoyllysine-residue (2-methylpropanoyl)transferase] S-(3-methylbutanoyl)dihydrolipoyllysine + Thiamin diphosphate
R07603[c]	(AT1G21400 and AT1G55510 and AT3G13450 and AT5G09300) or AT5G34780	3-methyl-2-oxobutanoate dehydrogenase or dehydrogenase E1 component family protein	1.2.4.4	[c] : C00671 + C00068 --> C15978 + C00011	[c] : (S)-3-Methyl-2-oxopentanoic acid + Thiamin diphosphate = 2-Methyl-1-hydroxybutyl-ThPP + CO2
R07604[c]	(AT1G21400 and AT1G55510 and AT3G13450 and AT5G09300) or AT5G34780	3-methyl-2-oxobutanoate dehydrogenase or dehydrogenase E1 component family protein	1.2.4.4	[c] : C15978 + C15972 --> C15979 + C00068	[c] : 2-Methyl-1-hydroxybutyl-ThPP + Enzyme N6-(lipoyl)lysine = [Dihydrolipoyllysine-residue (2-methylpropanoyl)transferase] S-(2-methylbutanoyl)dihydrolipoyllysine + Thiamin diphosphate
R07613[c]	AT4G33680	LL-diaminopimelate aminotransferase	2.6.1.83	[c] : C00666 + C00026 <==> C03972 + C00025 + C00001	[c] : LL-2,6-Diaminoheptanedioate + 2-Oxoglutarate = 2,3,4,5-Tetrahydrodipicolinate + L-Glutamate + H2O
R07618[m]	[(AT1G48030 or AT3G17240) or (AT3G16950 or AT4G16155)] or [AT1G34430 or (AT1G54220 and AT3G13930 and AT3G52200)]	[Dihydrolipoyl dehydrogenase 1, mitochondrial or Dihydrolipoamide S-acetyltransferase, putative] or [dihydrolipoyllysine-residue acetyltransferase or (Dihydrolipoyllysine-residue acetyltransferase component 3 of pyruvate dehydrogenase complex, mitochondrial and Dihydrolipoyllysine-residue acetyltransferase component 2 of pyruvate dehydrogenase complex, mitochondrial and Dihydrolipoyllysine-residu…	1.8.1.4 or 2.3.1.12	[m] : C15973 + C00003 <==> C15972 + C00004 + C00080	[m] : Enzyme N6-(dihydrolipoyl)lysine + NAD+ = Enzyme N6-(lipoyl)lysine + NADH + H+
R07641[c]	AT1G29900		6.3.5.5	[c]: 2 C00002 + 1 C00288 + 1 C00014 <==> 2 C00008 + 1 C00009 + 1 C00169 + 1 C00008	[c]: 2 ATP + HCO3- + NH3 <==> 2 ADP + Orthophosphate + Carbamoyl phosphate
R07672[c]	AT5G28840			[c] : C00096 <==> C15925	[c] : GDP-mannose = GDP-L-gulose
R07673[c]	AT5G28840			[c] : C15925 <==> C02280	[c] : GDP-L-gulose = GDP-L-galactose
R07674[c]	AT3G02870			[c] : C15926 + C00001 --> C01825 + C00009	[c] : L-Galactose 1-phosphate + H2O = L-Galactose + Orthophosphate
R07675[c]	AT4G33670			[c] : C01825 + C00003 --> C01115 + C00004 + C00080	[c] : L-Galactose + NAD+ = L-Galactono-1,4-lactone + NADH + H+
R07677[c]	AT1G48130		3.1.1.-	[c]: 1 C16186 + 1 C00001 <==> 1 C14899	[c]:L-Ascorbate 6-phosphate + H2O <==> 3-Dehydro-L-gulonate 6-phosphate
R07678[c]	AT4G26850			[c] : C02280 + C00009 --> C15926 + C00035	[c] : GDP-L-galactose + Orthophosphate = L-Galactose 1-phosphate + GDP
R07679N[c]	AT3G47930			[c] : C00072 + (2) C00125 --> C05422 + (2) C00126 + (2) C00080	[c] : Ascorbate + 2 Ferricytochrome c = L-Dehydroascorbate + 2 Ferrocytochrome c + 2 H+
R07687[c]	(AT1G01190 or AT1G01600 or AT1G11600 or AT1G11610 or AT1G13090 or AT1G13100 or AT1G13710 or AT2G30750 or AT3G13730 or AT3G26150 or AT3G26160 or AT3G26170 or AT3G26190 or AT3G26200 or AT3G26210 or AT3G26220 or AT3G26230 or AT3G26270 or AT3G26280 or AT3G26290 or AT3G26300 or AT3G26310 or AT3G26320 or AT3G26830 or AT3G30180 or AT3G44250 or AT3G52970 or AT3G53280 or AT3G53290 or AT3G53300 or AT3G5663…	(CYP78A8 (cytochrome P450, family 78, subfamily A, polypeptide 8); oxygen binding or CYP86A4 (cytochrome P450, family 86, subfamily A, polypeptide 4); oxygen binding or CYP77B1 (cytochrome P450, family 77, subfamily B, polypeptide 1); oxygen binding or CYP71A18 (cytochrome P450, family 71, subfamily A, polypeptide 18); oxygen binding or CYP71B28 (cytochrome P450, family 71, subfamily B, polypepti…	1.14.-.-	[c] : C14315 + C00007 + (2) C00080 + (2) C05359 --> C16205	[c] : Anthracene + Oxygen + 2 H+ + 2 e- = Anthracene-9,10-dihydrodiol
R07688[c]	AT1G18270 or AT3G03330	ketose-bisphosphate aldolase class-II family protein or short-chain dehydrogenase/reductase (SDR) family protein	1.1.-.-	[c] : C16205 --> C16206 + (2) C00080	[c] : Anthracene-9,10-dihydrodiol = 9,10-Dihydroxyanthracene + 2 H+
R07697[c]	(AT1G01190 or AT1G01600 or AT1G11600 or AT1G11610 or AT1G13090 or AT1G13100 or AT1G13710 or AT2G30750 or AT3G13730 or AT3G26150 or AT3G26160 or AT3G26170 or AT3G26190 or AT3G26200 or AT3G26210 or AT3G26220 or AT3G26230 or AT3G26270 or AT3G26280 or AT3G26290 or AT3G26300 or AT3G26310 or AT3G26320 or AT3G26830 or AT3G30180 or AT3G44250 or AT3G52970 or AT3G53280 or AT3G53290 or AT3G53300 or AT3G5663…	(CYP78A8 (cytochrome P450, family 78, subfamily A, polypeptide 8); oxygen binding or CYP86A4 (cytochrome P450, family 86, subfamily A, polypeptide 4); oxygen binding or CYP77B1 (cytochrome P450, family 77, subfamily B, polypeptide 1); oxygen binding or CYP71A18 (cytochrome P450, family 71, subfamily A, polypeptide 18); oxygen binding or CYP71B28 (cytochrome P450, family 71, subfamily B, polypepti…	1.14.-.-	[c] : C16200 + C00007 --> C00146 + C00001	[c] : Phenylboronic acid + Oxygen = Phenol + H2O
R07700[c]	(AT1G01190 or AT1G01600 or AT1G11600 or AT1G11610 or AT1G13090 or AT1G13100 or AT1G13710 or AT2G30750 or AT3G13730 or AT3G26150 or AT3G26160 or AT3G26170 or AT3G26190 or AT3G26200 or AT3G26210 or AT3G26220 or AT3G26230 or AT3G26270 or AT3G26280 or AT3G26290 or AT3G26300 or AT3G26310 or AT3G26320 or AT3G26830 or AT3G30180 or AT3G44250 or AT3G52970 or AT3G53280 or AT3G53290 or AT3G53300 or AT3G5663…	(CYP78A8 (cytochrome P450, family 78, subfamily A, polypeptide 8); oxygen binding or CYP86A4 (cytochrome P450, family 86, subfamily A, polypeptide 4); oxygen binding or CYP77B1 (cytochrome P450, family 77, subfamily B, polypeptide 1); oxygen binding or CYP71A18 (cytochrome P450, family 71, subfamily A, polypeptide 18); oxygen binding or CYP71B28 (cytochrome P450, family 71, subfamily B, polypepti…	1.14.-.-	[c] : C00292 + C00007 --> C00090 + C00014	[c] : Aniline + Oxygen = Catechol + NH3
R07706[c]	(AT1G01190 or AT1G01600 or AT1G11600 or AT1G11610 or AT1G13090 or AT1G13100 or AT1G13710 or AT2G30750 or AT3G13730 or AT3G26150 or AT3G26160 or AT3G26170 or AT3G26190 or AT3G26200 or AT3G26210 or AT3G26220 or AT3G26230 or AT3G26270 or AT3G26280 or AT3G26290 or AT3G26300 or AT3G26310 or AT3G26320 or AT3G26830 or AT3G30180 or AT3G44250 or AT3G52970 or AT3G53280 or AT3G53290 or AT3G53300 or AT3G5663…	(CYP78A8 (cytochrome P450, family 78, subfamily A, polypeptide 8); oxygen binding or CYP86A4 (cytochrome P450, family 86, subfamily A, polypeptide 4); oxygen binding or CYP77B1 (cytochrome P450, family 77, subfamily B, polypeptide 1); oxygen binding or CYP71A18 (cytochrome P450, family 71, subfamily A, polypeptide 18); oxygen binding or CYP71B28 (cytochrome P450, family 71, subfamily B, polypepti…	1.14.-.-	[c] : C06813 + C00007 --> C00090 + C00088	[c] : Nitrobenzene + Oxygen = Catechol + Nitrite
R07730[c]	AT3G02230		5.4.99.-	[c]: 1 C16235 <==> 1 C00632	[c]:o-Hydroxylaminobenzoate <==> 3-Hydroxyanthranilate
R07759[c]	AT1G63380 and AT3G03980 and AT3G04000 and AT4G13180	short-chain dehydrogenase/reductase (SDR) family protein	1.1.1.100	[c] : C16216 + C00005 + C00080 --> C16217 + C00006	[c] : 3-Oxostearoyl-CoA + NADPH + H+ = 3-Hydroxyoctadecanoyl-CoA + NADP+
R07760[c]	AT5G10480			[c] : C16217 --> C16218 + C00001	[c] : 3-Hydroxyoctadecanoyl-CoA = (2E)-Octadecenoyl-CoA + H2O
R07761[c]	AT3G55360			[c] : C16218 + C00005 + C00080 --> C00412 + C00006	[c] : (2E)-Octadecenoyl-CoA + NADPH + H+ = Stearoyl-CoA + NADP+
R07762[c]	AT1G74960 or AT2G04540	atty-acid synthase or 3-oxoacyl-(acyl-carrier-protein) synthase II, putative	2.3.1.179	[c] : C05764 + C01209 --> C16219 + C00229 + C00011	[c] : Hexadecanoyl-[acp] + Malonyl-[acyl-carrier protein] = 3-Oxostearoyl-[acp] + Acyl-carrier protein + CO2
R07763[c]	AT1G63380 and AT3G03980 and AT3G04000 and AT4G13180	short-chain dehydrogenase/reductase (SDR) family protein	1.1.1.100	[c] : C16219 + C00005 + C00080 --> C16220 + C00006	[c] : 3-Oxostearoyl-[acp] + NADPH + H+ = 3-Hydroxyoctadecanoyl-[acp] + NADP+
R07764[c]	(AT2G22230 and AT5G10160) or AT5G10480	beta-hydroxyacyl-ACP dehydratase, putative or Protein tyrosine phosphatase-like protein PASTICCINO 2	4.2.1.-	[c] : C16220 --> C16221 + C00001	[c] : 3-Hydroxyoctadecanoyl-[acp] = (2E)-Octadecenoyl-[acp] + H2O
R07765[c]	AT3G55360	ENOYL-COA REDUCTASE	1.3.1.-	[c] : C16221 + C00004 + C00080 <==> C04088 + C00003	[c] : (2E)-Octadecenoyl-[acp] + NADH + H+ = Octadecanoyl-[acyl-carrier protein] + NAD+
R07766[c]	AT1G04640 or AT4G31050	LIPOYLTRANSFERASE 2 or lipoyltransferase	2.3.1.181	[c] : C05752 + C16240 --> C16236 + C00229	[c] : Octanoyl-[acp] + Apoprotein = Protein N6-(octanoyl)lysine + Acyl-carrier protein
R07767[c]	AT2G20860 or AT5G08415	LIPOIC ACID SYNTHASE 1 or ipoic acid synthase family protein	2.8.1.8	[c] : C16236 + (2) C00087 + (2) C00019 --> C16237 + (2) C00073 + (2) C05198	[c] : Protein N6-(octanoyl)lysine + 2 Sulfur + 2 S-Adenosyl-L-methionine = Protein N6-(lipoyl)lysine + 2 L-Methionine + 2 5'-Deoxyadenosine
R07768[c]	AT2G20860 or AT5G08415	LIPOIC ACID SYNTHASE 1 or ipoic acid synthase family protein	2.8.1.8	[c] : C05752 + (2) C00087 + (2) C00019 --> C16239 + (2) C00073 + (2) C05198	[c] : Octanoyl-[acp] + 2 Sulfur + 2 S-Adenosyl-L-methionine = Lipoyl-[acp] + 2 L-Methionine + 2 5'-Deoxyadenosine
R07769[c]	AT1G04640 or AT4G31050	LIPOYLTRANSFERASE 2 or lipoyltransferase	2.3.1.181	[c] : C16239 + C16240 --> C16237 + C00229	[c] : Lipoyl-[acp] + Apoprotein = Protein N6-(lipoyl)lysine + Acyl-carrier protein
R07779[c]	AT5G24140			[c] : C04178 + (2) C00005 + (2) C00080 + C00007 --> C16248 + (2) C00006 + C01326 + C00001	[c] : 3,5-Dibromo-4-hydroxybenzonitrile + 2 NADPH + 2 H+ + Oxygen = 2,6-Dibromohydroquinone + 2 NADP+ + Hydrogen cyanide + H2O
R07791[c]	AT1G01190		1.14.-.-	[c]: 1 C15797 <==> 1 C15800	[c]:22alpha-Hydroxy-5alpha-campestan-3-one <==> 3-Dehydro-6-deoxoteasterone
R07804[c]	AT1G75280 or AT4G13660	isoflavone reductase, putative or pinoresinol-lariciresinol reductase, putative	1.3.1.-	[c] : C07721 --> C07717 + (2) C00080	[c] : (+)-(3S,4R)-cis-3,4-Dihydroxy-3,4-dihydrofluorene = 3,4-Dihydroxyfluorene + 2 H+
R07807[c]	AT3G52840 or AT3G54440	Beta-galactosidase 2 or Beta Galactosidase-like protein	3.2.1.23	[c] : G13032 + C00001 --> G06780 + C00124	[c] : G13032 + H2O = G06780 + D-Galactose
R07809[c]	AT1G05590 or AT3G55260	BETA-HEXOSAMINIDASE 2 or BETA-HEXOSAMINIDASE 1	3.2.1.52	[c] : G13033 + C00001 --> G08421 + C01132	[c] : G13033 + H2O = G08421 + N-Acetyl-D-galactosamine
R07810[c]	AT1G05590 or AT3G55260	BETA-HEXOSAMINIDASE 2 or BETA-HEXOSAMINIDASE 1	3.2.1.52	[c] : G06780 + C00001 --> G08421 + C01132	[c] : G06780 + H2O = G08421 + N-Acetyl-D-galactosamine
R07815[c]	AT5G27730	acetyl-CoA:heparan-alpha-D-glucosaminide N-acetyltransferase	2.3.1.78	[c]:C00024 + G13037 <==> C00010 + G13038	[c]:Acetyl-CoA + G13037 <==> CoA + G13038
R07816[c]	AT5G13690			[c] : G13038 + C00001 --> G13039 + C00140	[c] : G13038 + H2O = G13039 + N-Acetyl-D-glucosamine
R07826[c]	AT1G74540 or AT1G74550 or AT2G40890	cytochrome P450, family 98, subfamily A, polypeptide 8 or cytochrome P450, family 98, subfamily A, polypeptide 9 or CYTOCHROME P450, FAMILY 98, SUBFAMILY A, POLYPEPTIDE 3	1.14.13.-	[c] : C00811 --> C01197	[c] : 4-Coumarate = 3,4-Dihydroxy-trans-cinnamate
R07840[c]	AT5G57030			[c] : C08586 --> C16276	[c] : delta-Carotene = epsilon-Carotene
R07850[c]	AT3G53130			[c] : C05433 --> C15981	[c] : alpha-Carotene = alpha-Cryptoxanthin
R07851[c]	AT4G25700 or AT5G52570	BETA-HYDROXYLASE 1 or BETA-CAROTENE HYDROXYLASE 2	1.14.13.-	[c] : C15981 --> C08601	[c] : alpha-Cryptoxanthin = Lutein
R07855[c]	AT3G44300 or AT3G44320 or AT5G22300	Nitrilase 2 or Nitrilase 3 or Bifunctional nitrilase/nitrile hydratase NIT4	3.5.5.1	[c] : C16074 + (2) C00001 --> C07086 + C00014	[c] : Phenylacetonitrile + 2 H2O = Phenylacetic acid + NH3
R07856[c]	AT3G10230			[c] : C05434 --> C16291	[c] : beta-Zeacarotene = 7,8-Dihydro-beta-carotene
R07863[c]	AT5G42650			[c] : C04785 --> C04672 + C00001	[c] : 13(S)-HPOT = (9Z,15Z)-(13S)-12,13-Epoxyoctadeca-9,11,15-trienoic acid + H2O
R07864[c]	AT1G17420 or AT1G55020 or AT1G67560 or AT1G72520 or AT3G22400 or AT3G45140	Lipoxygenase 3 or Lipoxygenase 1 or lipoxygenase family protein or lipoxygenase, putative or lipoxygenase or LIPOXYGENASE 2	1.13.11.12	[c] : C06427 + C00007 --> C16321	[c] : (9Z,12Z,15Z)-Octadecatrienoic acid + Oxygen = 9(S)-HPOT
R07865[c]	AT5G42650			[c] : C16321 --> C16324 + C00001	[c] : 9(S)-HPOT = 9,10-EOT + H2O
R07868[c]	AT4G15440			[c] : C16321 --> C16322 + C16323	[c] : 9(S)-HPOT = 9-Oxononanoic acid + 3,6-Nonadienal
R07869[c]	AT1G17420 or AT1G55020 or AT1G67560 or AT1G72520 or AT3G22400 or AT3G45140	Lipoxygenase 3 or Lipoxygenase 1 or lipoxygenase family protein or lipoxygenase, putative or lipoxygenase or LIPOXYGENASE 2	1.13.11.12	[c] : C06427 + C00007 --> C04785	[c] : (9Z,12Z,15Z)-Octadecatrienoic acid + Oxygen = 13(S)-HPOT
R07870[c]	AT4G15440			[c] : C04785 --> C16311 + C16310	[c] : 13(S)-HPOT = 12-Oxo-9(Z)-dodecenoic acid + 3-Hexenal
R07874[c]	AT4G14090			[c] : C12137 + C00029 --> C08725 + C00015	[c] : Pelargonidin 3-O-glucoside + UDP-glucose = Pelargonin + UDP
R07887[c]	AT1G20510			[c] : C00002 + C04780 + C00010 --> C00020 + C00013 + C16327	[c] : ATP + 8-[(1R,2R)-3-Oxo-2-{(Z)-pent-2-enyl}cyclopentyl]octanoate + CoA = AMP + Pyrophosphate + OPC8-CoA
R07888[c]	AT1G06290,AT1G06310,AT2G35690,AT3G51840,AT4G16760,AT5G65110			[c] : C16327 + C00016 --> C16328 + C01352	[c] : OPC8-CoA + FAD = trans-2-Enoyl-OPC8-CoA + FADH2
R07889[c]	AT3G06860 and AT4G29010	enoyl-CoA hydratase	4.2.1.17	[c] : C16328 + C00001 --> C16329	[c] : trans-2-Enoyl-OPC8-CoA + H2O = 3-Hydroxy-OPC8-CoA
R07890[c]	AT3G06860 and AT4G29010	enoyl-CoA hydratase	4.2.1.17	[c] : C16329 + C00003 --> C16330 + C00004 + C00080	[c] : 3-Hydroxy-OPC8-CoA + NAD+ = 3-Oxo-OPC8-CoA + NADH + H+
R07891[c]	AT1G04710 or (AT2G33150 and AT5G48880)	acetyl-CoA C-acyltransferase, putative or cetyl-CoA C-acyltransferase	2.3.1.16	[c] : C00010 + C16330 --> C16331 + C00024	[c] : CoA + 3-Oxo-OPC8-CoA = OPC6-CoA + Acetyl-CoA
R07892[c]	AT1G06290,AT1G06310,AT2G35690,AT3G51840,AT4G16760,AT5G65110			[c] : C16331 + C00016 --> C16332 + C01352	[c] : OPC6-CoA + FAD = trans-2-Enoyl-OPC6-CoA + FADH2
R07893[c]	AT3G06860 and AT4G29010	enoyl-CoA hydratase	4.2.1.17	[c] : C16332 + C00001 --> C16333	[c] : trans-2-Enoyl-OPC6-CoA + H2O = 3-Hydroxy-OPC6-CoA
R07894[c]	AT3G06860 and AT4G29010	enoyl-CoA hydratase	4.2.1.17	[c] : C16333 + C00003 --> C16334 + C00004 + C00080	[c] : 3-Hydroxy-OPC6-CoA + NAD+ = 3-Oxo-OPC6-CoA + NADH + H+
R07895[c]	AT1G04710 or (AT2G33150 and AT5G48880)	acetyl-CoA C-acyltransferase, putative or cetyl-CoA C-acyltransferase	2.3.1.16	[c] : C00010 + C16334 --> C16335 + C00024	[c] : CoA + 3-Oxo-OPC6-CoA = OPC4-CoA + Acetyl-CoA
R07896[c]	AT1G06290,AT1G06310,AT2G35690,AT3G51840,AT4G16760,AT5G65110			[c] : C16335 + C00016 --> C16336 + C01352	[c] : OPC4-CoA + FAD = trans-2-Enoyl-OPC4-CoA + FADH2
R07897[c]	AT3G06860 and AT4G29010	enoyl-CoA hydratase	4.2.1.17	[c] : C16336 + C00001 --> C16337	[c] : trans-2-Enoyl-OPC4-CoA + H2O = 3-Hydroxy-OPC4-CoA
R07898[c]	AT3G06860 and AT4G29010	enoyl-CoA hydratase	4.2.1.17	[c] : C16337 + C00003 --> C16338 + C00004 + C00080	[c] : 3-Hydroxy-OPC4-CoA + NAD+ = 3-Oxo-OPC4-CoA + NADH + H+
R07899[c]	AT1G04710 or (AT2G33150 and AT5G48880)	acetyl-CoA C-acyltransferase, putative or cetyl-CoA C-acyltransferase	2.3.1.16	[c] : C00010 + C16338 --> C16339 + C00024	[c] : CoA + 3-Oxo-OPC4-CoA = (+)-7-Isojasmonic acid CoA + Acetyl-CoA
R07911[c]	AT4G14090			[c] : C12138 + C00029 --> C16312 + C00015	[c] : Delphinidin 3-O-glucoside + UDP-glucose = Delphin + UDP
R07916[c]	AT5G17230			[c] : C00353 --> C05413	[c] : Geranylgeranyl diphosphate = Phytoene
R07924[c]	AT1G51260		2.3.1.-	[c]: 28 C16354 <==> 25 C08641	[c]:28 Albireodelphin <==> 25 Gentiodelphin
R07934[c]	AT1G06290,AT1G06310,AT2G35690,AT3G51840,AT4G16760,AT5G65110			[c] : C16168 + C00016 --> C16374 + C01352	[c] : (6Z,9Z,12Z,15Z,18Z,21Z)-Tetracosahexaenoyl-CoA + FAD = (2E,6Z,9Z,12Z,15Z,18Z,21Z)-Tetracosahepta-2,6,9,12,15,18,21-enoyl-CoA + FADH2
R07942[c]	AT4G34890			[c] : C16358 + C00001 + C00007 --> C16359 + C00027	[c] : 1-Methylxanthine + H2O + Oxygen = 1-Methyluric acid + H2O2
R07950[c]	AT1G06290,AT1G06310,AT2G35690,AT3G51840,AT4G16760,AT5G65110			[c] : C16172 + C00016 --> C16387 + C01352	[c] : (6Z,9Z,12Z,15Z,18Z)-Tetracosapentaenoyl-CoA + FAD = (2E,6Z,9Z,12Z,15Z,18Z)-Tetracosahexa-2,6,9,12,15,18-enoyl-CoA + FADH2
R07977[c]	AT4G34890			[c] : C13747 + C00007 + C00001 --> C16356 + C00027	[c] : 1,7-Dimethylxanthine + Oxygen + H2O = 1,7-Dimethyluric acid + H2O2
R07978[c]	AT4G34890			[c] : C07480 + C00001 + C00007 --> C16360 + C00027	[c] : Theobromine + H2O + Oxygen = 3,7-Dimethyluric acid + H2O2
R07979[c]	AT4G34890			[c] : C16353 + C00007 + C00001 --> C16355 + C00027	[c] : 7-Methylxanthine + Oxygen + H2O = 7-Methyluric acid + H2O2
R07981[c]	AT2G26230			[c] : C16361 + C00007 + (2) C00001 --> C16362 + C00011 + C00027	[c] : 1,3,7-Trimethyluric acid + Oxygen + 2 H2O = 3,6,8-Trimethylallantoin + CO2 + H2O2
R07987[c]	AT1G02050 or AT5G13930	chalcone and stilbene synthase family protein or naringenin-chalcone synthase	2.3.1.74	[c] : C00540 + (3) C00083 --> C16404 + (4) C00010 + (3) C00011	[c] : Cinnamoyl-CoA + 3 Malonyl-CoA = Pinocembrin chalcone + 4 CoA + 3 CO2
R07988[c]	AT1G02050 or AT5G13930	chalcone and stilbene synthase family protein or naringenin-chalcone synthase	2.3.1.74	[c] : C00323 + (3) C00083 --> C15525 + (4) C00010 + (3) C00011	[c] : Caffeoyl-CoA + 3 Malonyl-CoA = Eriodictyol chalcone + 4 CoA + 3 CO2
R07989[c]	AT1G02050 or AT5G13930	chalcone and stilbene synthase family protein or naringenin-chalcone synthase	2.3.1.74	[c] : C00406 + (3) C00083 --> C16405 + (4) C00010 + (3) C00011	[c] : Feruloyl-CoA + 3 Malonyl-CoA = Homoeriodictyol chalcone + 4 CoA + 3 CO2
R07990[c]	AT3G55120 or AT5G66220	Chalcone--flavonone isomerase 1 or Chalcone--flavonone isomerase 2	5.5.1.6	[c] : C16404 --> C09827	[c] : Pinocembrin chalcone = Pinocembrin
R07993[c]	AT3G51240			[c] : C09827 + C00026 + C00007 --> C09826 + C00042 + C00011	[c] : Pinocembrin + 2-Oxoglutarate + Oxygen = Pinobanksin + Succinate + CO2
R07995[c]	AT3G55120 or AT5G66220	Chalcone--flavonone isomerase 1 or Chalcone--flavonone isomerase 2	5.5.1.6	[c] : C08578 --> C09614	[c] : Butein = Butin
R07996[c]	AT3G51240			[c] : C09762 + C00026 + C00007 --> C09751 + C00042 + C00011	[c] : Liquiritigenin + 2-Oxoglutarate + Oxygen = Garbanzol + Succinate + CO2
R07997[c]	AT3G51240			[c] : C09614 + C00026 + C00007 --> C01378 + C00042 + C00011	[c] : Butin + 2-Oxoglutarate + Oxygen = Fustin + Succinate + CO2
R07998[c]	AT5G42800			[c] : C09751 + C00005 + C00080 --> C16415 + C00006	[c] : Garbanzol + NADPH + H+ = 5-Deoxyleucopelargonidin + NADP+
R07999[c]	AT5G42800			[c] : C01378 + C00005 + C00080 --> C09736 + C00006	[c] : Fustin + NADPH + H+ = Fisetinidol-4beta-ol + NADP+
R08002[c]	AT5G07990	TT7 (TRANSPARENT TESTA 7); flavonoid 3'-monooxygenase/ oxygen binding	1.14.13.21	[c] : C09762 + C00005 + C00080 + C00007 --> C09614 + C00006 + C00001	[c] : Liquiritigenin + NADPH + H+ + Oxygen = Butin + NADP+ + H2O
R08032[c]	AT5G07990	TT7 (TRANSPARENT TESTA 7); flavonoid 3'-monooxygenase/ oxygen binding	1.14.13.21	[c] : C09751 + C00005 + C00080 + C00007 --> C01378 + C00006 + C00001	[c] : Garbanzol + NADPH + H+ + Oxygen = Fustin + NADP+ + H2O
R08051[c]	AT1G25410 or AT1G68460 or AT3G19160 or AT3G23630 or AT3G63110 or AT4G24650 or AT5G19040	Arabidopsis thaliana isopentenyltransferase 6 or ISOPENTENYLTRANSFERASE 1 or Arabidopsis thaliana isopentenyltransferase 8 or Arabidopsis thaliana isopentenyltransferase 7 or Arabidopsis thaliana isopentenyltransferase 3 or Arabidopsis thaliana isopentenyltransferase 4 or Arabidopsis thaliana isopentenyltransferase 5	2.5.1.27	[c] : C00235 + C00002 --> C16424 + C00013	[c] : Dimethylallyl diphosphate + ATP = Isopentenyladenosine-5'-triphosphate + Pyrophosphate
R08052[c]	AT1G25410 or AT1G68460 or AT3G19160 or AT3G23630 or AT3G63110 or AT4G24650 or AT5G19040	Arabidopsis thaliana isopentenyltransferase 6 or ISOPENTENYLTRANSFERASE 1 or Arabidopsis thaliana isopentenyltransferase 8 or Arabidopsis thaliana isopentenyltransferase 7 or Arabidopsis thaliana isopentenyltransferase 3 or Arabidopsis thaliana isopentenyltransferase 4 or Arabidopsis thaliana isopentenyltransferase 5	2.5.1.27	[c] : C00235 + C00008 --> C16426 + C00013	[c] : Dimethylallyl diphosphate + ADP = Isopnetenyladenosine-5'-diphosphate + Pyrophosphate
R08053[c]	AT1G67110 or AT5G38450	cytochrome P450, family 735, subfamily A, polypeptide 2 or cytochrome P450, family 735, subfamily A, polypeptide 1		[c] : C16424 + C03024 + C00007 --> C16428 + C03161 + C00001	[c] : Isopentenyladenosine-5'-triphosphate + Reduced flavoprotein + Oxygen = trans-Zeatin riboside triphosphate + Oxidized flavoprotein + H2O
R08054[c]	AT1G67110 or AT5G38450	cytochrome P450, family 735, subfamily A, polypeptide 2 or cytochrome P450, family 735, subfamily A, polypeptide 1		[c] : C16426 + C03024 + C00007 --> C16429 + C03161 + C00001	[c] : Isopnetenyladenosine-5'-diphosphate + Reduced flavoprotein + Oxygen = trans-Zeatin riboside diphosphate + Oxidized flavoprotein + H2O
R08055[c]	AT1G67110 or AT5G38450	cytochrome P450, family 735, subfamily A, polypeptide 2 or cytochrome P450, family 735, subfamily A, polypeptide 1		[c] : C04713 + C03024 + C00007 --> C16430 + C03161 + C00001	[c] : N6-(delta2-Isopentenyl)-adenosine 5'-monophosphate + Reduced flavoprotein + Oxygen = trans-Zeatin riboside monophosphate + Oxidized flavoprotein + H2O
R08075[c]	AT5G05860 or AT5G05870	Cytokinin-N-glucosyltransferase 2 or Cytokinin-N-glucosyltransferase 1	2.4.1.-	[c] : C00371 + C00029 --> C16443 + C00015	[c] : Zeatin + UDP-glucose = trans-Zeatin-7-beta-D-glucoside + UDP
R08076[c]	AT1G22400 or AT2G36750 or AT2G36800	Cytokinin-O-glucosyltransferase 2 or Cytokinin-O-glucosyltransferase 1 or Cytokinin-O-glucosyltransferase 3	2.4.1.-	[c] : C02029 + C00029 --> C16448 + C00015	[c] : Dihydrozeatin + UDP-glucose = Dihydrozeatin-O-glucoside + UDP
R08082[c]	AT5G08640 and AT5G63590	Flavonol synthase/flavanone 3-hydroxylase	1.14.11.23	[c] : C09826 + C00026 + C00007 --> C10044 + C00042 + C00011 + C00001	[c] : Pinobanksin + 2-Oxoglutarate + Oxygen = Galangin + Succinate + CO2 + H2O
R08091[c]	AT1G04710 or (AT2G33150 and AT5G48880)	acetyl-CoA C-acyltransferase, putative or cetyl-CoA C-acyltransferase	2.3.1.16	[c] : C16466 + C00010 --> C16470 + C00024	[c] : 7-Methyl-3-oxo-6-octenoyl-CoA + CoA = 5-Methylhex-4-enoyl-CoA + Acetyl-CoA
R08092[c]	AT2G38050		1.3.99.-	[c]: 1 C16470 + 1 C00016 <==> 1 C16468 + 1 C01352	[c]:5-Methylhex-4-enoyl-CoA + FAD <==> (2E)-5-Methylhexa-2,4-dienoyl-CoA + FADH2
[truncated: 197 more rows]

## Sheet: Rxns removed from AraGEM
Rxn ID	Rxn description
R00135	Peptide + H2O <==> L-Proline + Peptide
[truncated: 9 more rows]

## Sheet: Additional Rxns in IRS1597
Rxn ID	Rxn description	Metabolic Pathway/Subsystem
[truncated: 228 more rows]

[truncated: 2 more sheets: Additional rxns dist, AraGEM_G-P-R]
