# Supplementary material for: Zea mays iRS1563: A Comprehensive Genome-Scale Metabolic Reconstruction of Maize Metabolism
Source: PLoS One. 2011 Jul 6;6(7):e21784. doi: 10.1371/journal.pone.0021784 (PMC3131064; doi:10.1371/journal.pone.0021784)
Supplement: File S2 — Sequential stages of Zea mays iRS1563 model development. (XLS) [file pone.0021784.s002.xls]

## Sheet: Automodel
Rxn ID	Gene Locus/ Loci	EC No	Rxn Description	Rxn Description (detailed)
R00004[c]	GRMZM2G026470 or GRMZM2G137930 or GRMZM2G026470 or GRMZM2G137930 or GRMZM2G015418	3.6.1.1	[c] : C00013 + C00001 --> (2) C00009	[c]: Pyrophosphate + H2O --> 2 Orthophosphate
R00006[c]	GRMZM2G143357	2.2.1.6	[c] : (2) C00022 --> C00900 + C00011	[c]:2 Pyruvate --> 2-Acetolactate + CO2
R00009[x]	GRMZM2G088212 or GRMZM2G088212 or GRMZM2G088212	1.11.1.6	[x] : (2) C00027 --> C00007 + (2) C00001	[x]:2 H2O2 --> Oxygen + 2 H2O
R00010[c]	GRMZM2G162690	3.2.1.28	[c] : C01083 + C00001 --> (2) C00031	[c]: alpha,alpha-Trehalose + H2O --> 2 D-Glucose
R00014[c]	(GRMZM2G033894 and GRMZM2G361693 and GRMZM2G127546 or GRMZM2G088565 or GRMZM2G097226) or (AC197705.4_FG001 and AC197705.4_FG001 and AC197705.4_FG001 and GRMZM2G434792)	1.2.4.1 or 4.1.1.1	[c] : C00068 + C00022 --> C05125 + C00011	[c]: Thiamin diphosphate + Pyruvate --> 2-(alpha-Hydroxyethyl)thiamine diphosphate + CO2
R00021[p]	GRMZM2G036609 or GRMZM2G036609	1.4.7.1	[p] : C00064 + C00026 + (2) C00138 --> (2) C00025 + (2) C00139	[p]: L-Glutamine + 2-Oxoglutarate + 2 Reduced ferredoxin --> 2 L-Glutamate + 2 Oxidized ferredoxin
R00022[c]	GRMZM2G134251 or GRMZM2G121514	3.2.1.52	[c] : C01674 + C00001 --> (2) C00140	[c]: Chitobiose + H2O --> 2 N-Acetyl-D-glucosamine
R00024[p]	GRMZM2G113033 and GRMZM2G113033 and GRMZM2G113033 and GRMZM2G113033 and GRMZM2G448344	4.1.1.39	[p] : C01182 + C00011 + C00001 --> (2) C00197	[p]: D-Ribulose 1,5-bisphosphate + CO2 + H2O --> 2 3-Phospho-D-glycerate
R00026[c]	GRMZM2G146192 or (GRMZM2G015804 or GRMZM2G426467 or GRMZM2G015804 or AC234160.1_FG003 or GRMZM2G426467 or GRMZM2G426467) or (GRMZM2G115065 or GRMZM2G115065)	3.2.1.21	[c] : C00185 + C00001 --> (2) C00221	[c]: Cellobiose + H2O --> 2 beta-D-Glucose
R00028[c]	GRMZM2G428518 or GRMZM2G163129	3.2.1.20	[c] : C00208 + C00001 --> (2) C00267	[c]: Maltose + H2O --> 2 alpha-D-Glucose
R00028[p]	GRMZM2G428518 or GRMZM2G163129	3.2.1.20	[p] : C00208 + C00001 --> (2) C00267	[p]: Maltose + H2O --> 2 alpha-D-Glucose
R00036[c]	GRMZM2G397247 or GRMZM2G397247	4.2.1.24	[c] : (2) C00430 --> C00931 + (2) C00001	[c]:2 5-Aminolevulinate --> Porphobilinogen + 2 H2O
R00047[c]	GRMZM2G410515	1.14.99.-	[c] : C00007 + (2) C01020 --> (2) C01059 + (2) C00011	[c]: Oxygen + 2 6-Hydroxynicotinate --> 2 2,5-Dihydroxypyridine + 2 CO2
R00066[c]	GRMZM2G009196	2.5.1.9	[c] : (2) C04332 --> C00255 + C04732	[c]:2 6,7-Dimethyl-8-(1-D-ribityl)lumazine --> Riboflavin + 5-Amino-6-(1-D-ribitylamino)uracil
R00068[c]	GRMZM2G157929 or GRMZM2G141376	1.10.3.3	[c] : C00007 + (2) C00072 --> (2) C05422 + (2) C00001	[c]: Oxygen + 2 Ascorbate --> 2 L-Dehydroascorbate + 2 H2O
R00084[c]	GRMZM2G026117	2.5.1.61	[c] : (4) C00931 + C00001 --> C01024 + (4) C00014	[c]:4 Porphobilinogen + H2O --> Hydroxymethylbilane + 4 NH3
R00086[c]	(GRMZM2G027860 or GRMZM2G135236 or GRMZM2G027860 or GRMZM2G135236 or GRMZM2G177107 or GRMZM2G027860 or GRMZM2G135236 or GRMZM2G135236 or GRMZM2G027860 or GRMZM2G027860 or GRMZM2G037335) or (GRMZM2G006894 or GRMZM2G019404 or GRMZM2G006894 or GRMZM2G019404 or GRMZM2G006894 or GRMZM2G006894 or GRMZM2G035520 or GRMZM2G104325 or GRMZM2G006894 or GRMZM2G006894 or GRMZM2G035520) or (GRMZM2G329636 and GR…	3.6.3.1 or 3.6.3.6 or 3.6.3.14 or 3.6.4.3 or 3.6.4.6	[c] : C00002 + C00001 <==> C00008 + C00009	[c]:ATP + H2O <==> ADP + Orthophosphate
R00095[c]	GRMZM2G134708 or GRMZM2G702184 or GRMZM2G084881 or GRMZM2G134708	1.6.5.4	[c] : C00003 + (2) C00072 <==> C00004 + (2) C01041 + C00080	[c]:NAD+ + 2 Ascorbate <==> NADH + 2 Monodehydroascorbate + H+
R00100[c]	GRMZM2G157263	1.6.2.2	[c] : C00004 + (2) C00996 + C00080 --> C00003 + (2) C00999	[c]: NADH + 2 Ferricytochrome b5 + H+ --> NAD+ + 2 Ferrocytochrome b5
R00115[c]	GRMZM2G172322	1.8.1.7	[c] : C00006 + (2) C00051 <==> C00127 + C00005 + C00080	[c]:NADP+ + 2 Glutathione <==> Oxidized glutathione + NADPH + H+
R00122[c]	GRMZM2G124209 or GRMZM2G124209	3.6.1.15	[c] : C00008 + C00001 --> C00020 + C00009	[c]: ADP + H2O --> AMP + Orthophosphate
R00124[c]	GRMZM2G106099 or GRMZM2G013478	2.7.4.6	[c] : C00002 + C00008 <==> C00008 + C00002	[c]:ATP + ADP <==> ADP + ATP
R00124[p]	GRMZM2G106099 or GRMZM2G013478	2.7.4.6	[p] : C00002 + C00008 <==> C00008 + C00002	[p]:ATP + ADP <==> ADP + ATP
R00127[c]	GRMZM2G030628 or GRMZM2G086882	2.7.4.3	[c] : C00002 + C00020 <==> (2) C00008	[c]:ATP + AMP <==> 2 ADP
R00127[p]	GRMZM2G030628 or GRMZM2G086882	2.7.4.3	[p] : C00002 + C00020 <==> (2) C00008	[p]:ATP + AMP <==> 2 ADP
R00130[c]	GRMZM2G043819	2.7.1.24	[c] : C00002 + C00882 --> C00008 + C00010	[c]: ATP + Dephospho-CoA --> ADP + CoA
R00131[c]	GRMZM2G461569	3.5.1.5	[c] : C00086 + C00001 --> C00011 + (2) C00014	[c]: Urea + H2O --> CO2 + 2 NH3
R00132N[c]	(GRMZM2G113191 or GRMZM2G113165) or (GRMZM2G121878 or GRMZM2G145101 or GRMZM2G121878 or GRMZM2G164182) or (GRMZM2G087259 or GRMZM2G087259 or GRMZM2G113191) or GRMZM2G348512	4.2.1.1	[c] : C00001 + C00011 --> C00080 + C00288	[c]: H2O + CO2 --> H+ + HCO3-
R00132N[m]	(GRMZM2G113191 or GRMZM2G113165) or (GRMZM2G121878 or GRMZM2G145101 or GRMZM2G121878 or GRMZM2G164182) or (GRMZM2G087259 or GRMZM2G087259 or GRMZM2G113191) or GRMZM2G348512	4.2.1.1	[m] : C00001 + C00011 --> C00080 + C00288	[m]: H2O + CO2 --> H+ + HCO3-
R00132N[p]	(GRMZM2G113191 or GRMZM2G113165) or (GRMZM2G121878 or GRMZM2G145101 or GRMZM2G121878 or GRMZM2G164182) or (GRMZM2G113191 or GRMZM2G121878) or (GRMZM2G087259 or GRMZM2G087259 or GRMZM2G113191) or GRMZM2G348512	4.2.1.1	[p] : C00001 + C00011 --> C00080 + C00288	[p]: H2O + CO2 --> H+ + HCO3-
R00135[c]	GRMZM2G176396 or GRMZM2G178958	3.4.11.5	[c] : C00012 + C00001 --> C00148 + NC00013	[c]: Peptide + H2O --> L-Proline + Peptide
R00149[c]	GRMZM2G061990	6.3.4.16	[c] : (2) C00002 + C00014 + C00011 + C00001 <==> (2) C00008 + C00009 + C00169	[c]: 2 ATP + NH3 + CO2 + H2O <==> 2 ADP + Orthophosphate + Carbamoyl phosphate
R00149[p]	GRMZM2G061990	6.3.4.16	[p] : (2) C00002 + C00014 + C00011 + C00001 <==> (2) C00008 + C00009 + C00169	[p]: 2 ATP + NH3 + CO2 + H2O <==> 2 ADP + Orthophosphate + Carbamoyl phosphate
R00156[c]	GRMZM2G106099 or GRMZM2G013478	2.7.4.6	[c] : C00002 + C00015 <==> C00008 + C00075	[c]:ATP + UDP <==> ADP + UTP
R00156[p]	GRMZM2G106099 or GRMZM2G013478	2.7.4.6	[p] : C00002 + C00015 <==> C00008 + C00075	[p]:ATP + UDP <==> ADP + UTP
R00158[c]	GRMZM2G149535 or GRMZM2G067453	2.7.4.22	[c] : C00002 + C00105 <==> C00008 + C00015	[c]:ATP + UMP <==> ADP + UDP
R00174[c]	GRMZM2G069758	2.7.1.35	[c] : C00002 + C00250 --> C00008 + C00018	[c]: ATP + Pyridoxal --> ADP + Pyridoxal phosphate
R00177[c]	GRMZM2G061135 or GRMZM2G117198	2.5.1.6	[c] : C00002 + C00073 + C00001 --> C00009 + C00013 + C00019	[c]: ATP + L-Methionine + H2O --> Orthophosphate + Pyrophosphate + S-Adenosyl-L-methionine
R00178[c]	GRMZM2G060369 or GRMZM2G154397 or GRMZM2G060369 or GRMZM2G461159	4.1.1.50	[c] : C00019 --> C01137 + C00011	[c]: S-Adenosyl-L-methionine --> S-Adenosylmethioninamine + CO2
R00179[c]	GRMZM2G054361 or GRMZM2G054361 or GRMZM2G040734 or GRMZM2G054361 or GRMZM2G054361	4.4.1.14	[c] : C00019 --> C01234 + C00170	[c]: S-Adenosyl-L-methionine --> 1-Aminocyclopropane-1-carboxylate + 5'-Methylthioadenosine
R00183[c]	GRMZM2G102404 or GRMZM2G037379	3.1.3.5	[c] : C00020 + C00001 --> C00212 + C00009	[c]: AMP + H2O --> Adenosine + Orthophosphate
R00187[c]	GRMZM2G165815	3.6.1.29	[c] : C06197 + C00001 --> C00008 + C00020	[c]: P1,P3-Bis(5'-adenosyl) triphosphate + H2O --> ADP + AMP
R00190[c]	[GRMZM2G131907 or GRMZM2G179810 or GRMZM2G131907 or (GRMZM2G131907 or GRMZM2G170101)] or GRMZM2G089021	2.4.2.7 or 2.4.2.8	[c] : C00020 + C00013 <==> C00147 + C00119	[c]:AMP + Pyrophosphate <==> Adenine + 5-Phospho-alpha-D-ribose 1-diphosphate
R00192[c]	GRMZM2G015295	3.3.1.1	[c] : C00021 + C00001 --> C00212 + C00155	[c]: S-Adenosyl-L-homocysteine + H2O --> Adenosine + L-Homocysteine
R00200[c]	(GRMZM2G152686 or GRMZM2G003883 or GRMZM2G003883 or GRMZM2G004534 or GRMZM2G003883 or GRMZM2G003883 or GRMZM2G008714 or GRMZM2G152686 or GRMZM2G003883 or GRMZM2G150098 or GRMZM2G152686 or GRMZM2G003883 or GRMZM2G004534 or GRMZM2G003883 or GRMZM2G003883 or GRMZM2G003883 or GRMZM2G008714 or GRMZM2G152686 or GRMZM2G003883 or GRMZM2G150098) or (GRMZM2G003883 or GRMZM2G003883)	2.7.1.40	[c] : C00008 + C00074 --> C00002 + C00022	[c]: ADP + Phosphoenolpyruvate --> ATP + Pyruvate
R00200[p]	(GRMZM2G152686 or GRMZM2G003883 or GRMZM2G003883 or GRMZM2G004534 or GRMZM2G003883 or GRMZM2G003883 or GRMZM2G008714 or GRMZM2G152686 or GRMZM2G003883 or GRMZM2G150098 or GRMZM2G152686 or GRMZM2G003883 or GRMZM2G004534 or GRMZM2G003883 or GRMZM2G003883 or GRMZM2G003883 or GRMZM2G008714 or GRMZM2G152686 or GRMZM2G003883 or GRMZM2G150098)	2.7.1.40	[p] : C00008 + C00074 --> C00002 + C00022	[p]: ADP + Phosphoenolpyruvate --> ATP + Pyruvate
R00206[p]	GRMZM2G097457	2.7.9.1	[p] : C00002 + C00022 + C00009 --> C00020 + C00074 + C00013	[p]: ATP + Pyruvate + Orthophosphate --> AMP + Phosphoenolpyruvate + Pyrophosphate
R00209[m]	[(AC191387.3_FG009 or AC191387.3_FG009) or (GRMZM2G145595 or GRMZM2G152958)] or [GRMZM2G165176 or (GRMZM2G015132 and GRMZM2G015132 and GRMZM2G082664)]	1.8.1.4 or 2.3.1.12	[m] : C00022 + C00010 + C00003 --> C00024 + C00011 + C00004	[m]: Pyruvate + CoA + NAD+ --> Acetyl-CoA + CO2 + NADH
R00209[p]	(GRMZM2G145595 or GRMZM2G152958) or GRMZM2G165176	1.8.1.4 or 2.3.1.12	[p] : C00022 + C00010 + C00003 --> C00024 + C00011 + C00004	[p]: Pyruvate + CoA + NAD+ --> Acetyl-CoA + CO2 + NADH
R00216[c]	GRMZM2G085747	1.1.1.39	[c] : C00149 + C00006 --> C00022 + C00011 + C00005	[c]: (S)-Malate + NADP+ --> Pyruvate + CO2 + NADPH
R00216[p]	GRMZM2G085747	1.1.1.39	[p] : C00149 + C00006 --> C00022 + C00011 + C00005	[p]: (S)-Malate + NADP+ --> Pyruvate + CO2 + NADPH
R00219[c]	GRMZM2G042269	4.1.1.-	[c] : C03981 --> C00022 + C00011	[c]: 2-Hydroxyethylenedicarboxylate --> Pyruvate + CO2
R00236[c]	GRMZM2G162663	6.2.1.1	[c] : C05993 + C00010 <==> C00020 + C00024	[c]:Acetyl adenylate + CoA <==> AMP + Acetyl-CoA
R00236[m]	GRMZM2G162663	6.2.1.1	[m] : C05993 + C00010 <==> C00020 + C00024	[m]:Acetyl adenylate + CoA <==> AMP + Acetyl-CoA
R00238[c]	GRMZM2G085474 or GRMZM2G085474	2.3.1.9	[c] : (2) C00024 <==> C00010 + C00332	[c]: 2 Acetyl-CoA <==> CoA + Acetoacetyl-CoA
R00238[m]	GRMZM2G085474		[m] : (2) C00024 <==> C00010 + C00332	[m]: 2 Acetyl-CoA <==> CoA + Acetoacetyl-CoA
R00238[p]	GRMZM2G085474		[p] : (2) C00024 <==> C00010 + C00332	[p]: 2 Acetyl-CoA <==> CoA + Acetoacetyl-CoA
R00238[x]	GRMZM2G085474 or (GRMZM2G062029 or GRMZM2G062029 or GRMZM2G062029)	2.3.1.16	[x] : (2) C00024 <==> C00010 + C00332	[x]: 2 Acetyl-CoA <==> CoA + Acetoacetyl-CoA
R00239[c]	GRMZM2G375504	1.2.1.41	[c] : C00002 + C00025 --> C00008 + C03287	[c]: ATP + L-Glutamate --> ADP + L-Glutamyl 5-phosphate
R00239[p]	GRMZM2G375504	1.2.1.41	[p] : C00002 + C00025 --> C00008 + C03287	[p]: ATP + L-Glutamate --> ADP + L-Glutamyl 5-phosphate
R00243[c]	GRMZM2G427097	1.4.1.3	[c] : C00025 + C00003 + C00001 <==> C00026 + C00014 + C00004 + C00080	[c]:L-Glutamate + NAD+ + H2O <==> 2-Oxoglutarate + NH3 + NADH + H+
R00243[m]	GRMZM2G178415 or GRMZM2G427097 or GRMZM2G178415	1.4.1.3	[m] : C00025 + C00003 + C00001 <==> C00026 + C00014 + C00004 + C00080	[m]:L-Glutamate + NAD+ + H2O <==> 2-Oxoglutarate + NH3 + NADH + H+
R00245[c]	AT5G62530	1.5.1.12	[c] : C01165 + C00003 + C00001 <==> C00025 + C00004 + C00080	[c]:L-Glutamate 5-semialdehyde + NAD+ + H2O <==> L-Glutamate + NADH + H+
R00251[c]	GRMZM2G045090	3.5.2.9	[c] : C00002 + C01879 + (2) C00001 --> C00008 + C00009 + C00025	[c]: ATP + 5-Oxoproline + 2 H2O --> ADP + Orthophosphate + L-Glutamate
R00253[c]	GRMZM2G024104 or GRMZM2G386046 or GRMZM2G050514	6.3.1.2	[c] : C00002 + C00025 + C00014 <==> C00008 + C00009 + C00064	[c]:ATP + L-Glutamate + NH3 <==> ADP + Orthophosphate + L-Glutamine
R00253[m]	GRMZM2G098290	6.3.1.2	[m] : C00002 + C00025 + C00014 <==> C00008 + C00009 + C00064	[m]:ATP + L-Glutamate + NH3 <==> ADP + Orthophosphate + L-Glutamine
R00253[p]	GRMZM2G098290	6.3.1.2	[p] : C00002 + C00025 + C00014 <==> C00008 + C00009 + C00064	[p]:ATP + L-Glutamate + NH3 <==> ADP + Orthophosphate + L-Glutamine
R00257[c]	GRMZM2G049588	6.3.5.1	[c] : C00002 + C00857 + C00064 + C00001 --> C00020 + C00013 + C00003 + C00025	[c]: ATP + Deamino-NAD+ + L-Glutamine + H2O --> AMP + Pyrophosphate + NAD+ + L-Glutamate
R00258[c]	GRMZM2G101979		[c] : C00041 + C00026 <==> C00022 + C00025	[c]:L-Alanine + 2-Oxoglutarate <==> Pyruvate + L-Glutamate
R00258[p]	GRMZM2G101979	2.6.1.2	[p] : C00041 + C00026 <==> C00022 + C00025	[p]:L-Alanine + 2-Oxoglutarate <==> Pyruvate + L-Glutamate
R00259[c]	GRMZM2G044237	2.3.1.35	[c] : C00024 + C00025 --> C00010 + C00624	[c]: Acetyl-CoA + L-Glutamate --> CoA + N-Acetyl-L-glutamate
R00261[c]	GRMZM2G055452 or GRMZM2G017110 or GRMZM2G055452	4.1.1.15	[c] : C00025 --> C00334 + C00011	[c]: L-Glutamate --> 4-Aminobutanoate + CO2
R00267[c]	(GRMZM2G033515 or GRMZM2G033515) or (GRMZM2G033515 or GRMZM2G432128 or GRMZM2G033515 or GRMZM2G432128)	1.1.1.42	[c] : C00311 + C00006 <==> C00026 + C00011 + C00005 + C00080	[c]:Isocitrate + NADP+ <==> 2-Oxoglutarate + CO2 + NADPH + H+
R00267[m]	GRMZM2G033515 or (GRMZM2G033515 or GRMZM2G432128)		[m] : C00311 + C00006 <==> C00026 + C00011 + C00005 + C00080	[m]:Isocitrate + NADP+ <==> 2-Oxoglutarate + CO2 + NADPH + H+
R00267[x]	GRMZM2G033515 or (GRMZM2G033515 or GRMZM2G432128)		[x] : C00311 + C00006 <==> C00026 + C00011 + C00005 + C00080	[x]:Isocitrate + NADP+ <==> 2-Oxoglutarate + CO2 + NADPH + H+
R00286[c]	GRMZM2G328500 or (GRMZM2G328500 or GRMZM2G328500 or GRMZM2G328500)	1.1.1.22	[c] : C00029 + C00001 + (2) C00003 --> C00167 + (2) C00004 + C00080	[c]: UDP-glucose + H2O + 2 NAD+ --> UDP-glucuronate + 2 NADH + H+
R00289[c]	GRMZM2G098370	2.7.7.9	[c] : C00075 + C00103 --> C00013 + C00029	[c]: UTP + D-Glucose 1-phosphate --> Pyrophosphate + UDP-glucose
R00291[c]	GRMZM2G052336 or GRMZM2G052336 or GRMZM2G038598 or GRMZM2G038598	5.1.3.2	[c] : C00029 <==> C00052	[c]:UDP-glucose <==> UDP-D-galactose
R00308[c]	GRMZM2G088951	3.2.1.39	[c] : C00965 + C00001 --> C00031 + C00965	[c]: 1,3-beta-D-Glucan + H2O --> D-Glucose + 1,3-beta-D-Glucan
R00310[c]	GRMZM2G047095	4.99.1.1	[c] : C02191 + C14818 --> C00032 + (2) C00080	[c]: Protoporphyrin + Fe2+ --> Heme + 2 H+
R00316[m]	GRMZM2G162663	6.2.1.1	[m] : C00002 + C00033 <==> C00013 + C05993	[m]:ATP + Acetate <==> Pyrophosphate + Acetyl adenylate
R00328[c]	GRMZM2G124209 or GRMZM2G124209	3.6.1.15	[c] : C00035 + C00001 --> C00144 + C00009	[c]: GDP + H2O --> GMP + Orthophosphate
R00330[c]	GRMZM2G106099 or GRMZM2G013478	2.7.4.6	[c] : C00002 + C00035 <==> C00008 + C00044	[c]:ATP + GDP <==> ADP + GTP
R00335[c]	GRMZM2G124209 or GRMZM2G124209	3.6.1.15	[c] : C00044 + C00001 --> C00035 + C00009	[c]: GTP + H2O --> GDP + Orthophosphate
R00341[c]	GRMZM2G013900 or GRMZM2G013900	4.1.1.49	[c] : C00002 + C00036 --> C00008 + C00074 + C00011	[c]: ATP + Oxaloacetate --> ADP + Phosphoenolpyruvate + CO2
R00342[c]	GRMZM2G415359 or GRMZM2G415359 or GRMZM2G415359	1.1.1.37	[c] : C00149 + C00003 <==> C00036 + C00004 + C00080	[c]:(S)-Malate + NAD+ <==> Oxaloacetate + NADH + H+
R00342[m]	GRMZM2G466833 or GRMZM2G466833	1.1.1.37	[m] : C00149 + C00003 <==> C00036 + C00004 + C00080	[m]:(S)-Malate + NAD+ <==> Oxaloacetate + NADH + H+
R00342[p]	GRMZM2G161245 or GRMZM2G415359 or GRMZM2G129513	1.1.1.37	[p] : C00149 + C00003 <==> C00036 + C00004 + C00080	[p]:(S)-Malate + NAD+ <==> Oxaloacetate + NADH + H+
R00342[x]	GRMZM2G072744 or GRMZM2G072744	1.1.1.37	[x] : C00149 + C00003 <==> C00036 + C00004 + C00080	[x]:(S)-Malate + NAD+ <==> Oxaloacetate + NADH + H+
R00345[c]	GRMZM2G473001 or GRMZM2G082780 or GRMZM2G473001 or GRMZM2G473001	4.1.1.31	[c] : C00009 + C00036 <==> C00001 + C00074 + C00011	[c]:Orthophosphate + Oxaloacetate <==> H2O + Phosphoenolpyruvate + CO2
R00352[c]	(GRMZM2G034083 and GRMZM2G107082 and GRMZM2G107082) or (GRMZM2G002416 and GRMZM2G002416)	2.3.3.8	[c] : C00002 + C00158 + C00010 --> C00008 + C00009 + C00024 + C00036	[c]: ATP + Citrate + CoA --> ADP + Orthophosphate + Acetyl-CoA + Oxaloacetate
R00355[c]	GRMZM2G094712 or GRMZM2G094712	2.6.1.1	[c] : C00049 + C00026 <==> C00036 + C00025	[c]:L-Aspartate + 2-Oxoglutarate <==> Oxaloacetate + L-Glutamate
R00355[m]	GRMZM2G146677	2.6.1.1	[m] : C00049 + C00026 <==> C00036 + C00025	[m]:L-Aspartate + 2-Oxoglutarate <==> Oxaloacetate + L-Glutamate
R00355[p]	GRMZM2G469150 or GRMZM2G094712	2.6.1.1	[p] : C00049 + C00026 <==> C00036 + C00025	[p]:L-Aspartate + 2-Oxoglutarate <==> Oxaloacetate + L-Glutamate
R00369[c]	GRMZM2G124353	2.6.1.44	[c] : C00041 + C00048 <==> C00022 + C00037	[c]:L-Alanine + Glyoxylate <==> Pyruvate + Glycine
R00405[m]	GRMZM2G064695 and GRMZM2G072054 and GRMZM2G072054	6.2.1.4	[m] : C00002 + C00042 + C00010 <==> C00008 + C00009 + C00091	[m]:ATP + Succinate + CoA <==> ADP + Orthophosphate + Succinyl-CoA
R00415[c]	GRMZM2G044629	2.7.7.23	[c] : C00075 + C04256 <==> C00013 + C00043	[c]:UTP + N-Acetyl-D-glucosamine 1-phosphate <==> Pyrophosphate + UDP-N-acetyl-D-glucosamine
R00416[c]	GRMZM2G044629	2.7.7.23	[c] : C00075 + C04501 <==> C00013 + C00043	[c]:UTP + N-Acetyl-alpha-D-glucosamine 1-phosphate <==> Pyrophosphate + UDP-N-acetyl-D-glucosamine
R00425[c]	GRMZM2G105466 or GRMZM2G336908	3.5.4.25	[c] : C00044 + (3) C00001 --> C00058 + C01304 + C00013	[c]: GTP + 3 H2O --> Formate + 2,5-Diamino-6-hydroxy-4-(5'-phosphoribosylamino)pyrimidine + Pyrophosphate
R00426[c]	GRMZM2G020295	3.6.1.19	[c] : C00044 + C00001 --> C00144 + C00013	[c]: GTP + H2O --> GMP + Pyrophosphate
R00428[c]	GRMZM2G062420	3.5.4.16	[c] : C00044 + C00001 --> C05922	[c]: GTP + H2O --> Formamidopyrimidine nucleoside triphosphate
R00430[c]	(GRMZM2G152686 or GRMZM2G003883 or GRMZM2G003883 or GRMZM2G004534 or GRMZM2G003883 or GRMZM2G003883 or GRMZM2G008714 or GRMZM2G152686 or GRMZM2G003883 or GRMZM2G150098) or GRMZM2G003883	2.7.1.40	[c] : C00044 + C00022 <==> C00035 + C00074	[c]:GTP + Pyruvate <==> GDP + Phosphoenolpyruvate
R00451[c]	GRMZM2G020446 or GRMZM2G020446	4.1.1.20	[c] : C00680 --> C00047 + C00011	[c]: meso-2,6-Diaminoheptanedioate --> L-Lysine + CO2
R00472[x]	GRMZM2G102183	2.3.3.9	[x] : C00024 + C00001 + C00048 <==> C00149 + C00010	[x]:Acetyl-CoA + H2O + Glyoxylate <==> (S)-Malate + CoA
R00475[x]	GRMZM2G129246 or GRMZM2G129246	1.1.3.15	[x] : C00160 + C00007 --> C00048 + C00027	[x]: Glycolate + Oxygen --> Glyoxylate + H2O2
R00479[x]	GRMZM2G056369	4.1.3.1	[x] : C00311 --> C00042 + C00048	[x]: Isocitrate --> Succinate + Glyoxylate
R00480[c]	GRMZM2G104546 or GRMZM2G104546	2.7.2.4	[c] : C00002 + C00049 <==> C00008 + C03082	[c]:ATP + L-Aspartate <==> ADP + 4-Phospho-L-aspartate
R00481[c]	GRMZM2G139689	1.4.3.16	[c] : C00049 + C00007 --> C05840 + C00027	[c]: L-Aspartate + Oxygen --> Iminoaspartate + H2O2
R00494[c]	GRMZM2G139600	2.3.2.2	[c] : C00051 + C00001 --> C01419 + C00025	[c]: Glutathione + H2O --> Cys-Gly + L-Glutamate
R00497[c]	GRMZM2G155974	6.3.2.3	[c] : C00002 + C00669 + C00037 --> C00008 + C00009 + C00051	[c]: ATP + gamma-L-Glutamyl-L-cysteine + Glycine --> ADP + Orthophosphate + Glutathione
R00502[c]	GRMZM2G312839	2.7.7.10	[c] : C00075 + C00446 <==> C00013 + C00052	[c]:UTP + alpha-D-Galactose 1-phosphate <==> Pyrophosphate + UDP-D-galactose
R00508[c]	GRMZM2G152757	3.1.3.57	[c] : C00053 + C00001 --> C00224 + C00009	[c]: 3'-Phosphoadenylyl sulfate + H2O --> Adenylyl sulfate + Orthophosphate
R00509[c]	GRMZM2G178628	2.7.1.25	[c] : C00002 + C00224 <==> C00008 + C00053	[c]:ATP + Adenylyl sulfate <==> ADP + 3'-Phosphoadenylyl sulfate
R00511[c]	GRMZM2G102404 or GRMZM2G037379	3.1.3.5	[c] : C00055 + C00001 --> C00475 + C00009	[c]: CMP + H2O --> Cytidine + Orthophosphate
R00512[c]	GRMZM2G067453	2.7.4.14	[c] : C00002 + C00055 <==> C00008 + C00112	[c]:ATP + CMP <==> ADP + CDP
R00519[x]	GRMZM2G049811	1.2.1.2	[x] : C00058 + C00003 <==> C00080 + C00011 + C00004	[x]:Formate + NAD+ <==> H+ + CO2 + NADH
R00529[c]	GRMZM2G149952 or GRMZM2G149952	2.7.7.4	[c] : C00002 + C00059 --> C00013 + C00224	[c]: ATP + Sulfate --> Pyrophosphate + Adenylyl sulfate
R00548[c]	GRMZM2G152447	3.1.3.2	[c] : C00061 + C00001 --> C00255 + C00009	[c]: FMN + H2O --> Riboflavin + Orthophosphate
R00549[c]	GRMZM2G027115	2.7.1.26	[c] : C00002 + C00255 --> C00008 + C00061	[c]: ATP + Riboflavin --> ADP + FMN
R00551[c]	GRMZM2G174671	3.5.3.1	[c] : C00062 + C00001 <==> C00077 + C00086	[c]:L-Arginine + H2O <==> L-Ornithine + Urea
R00566[c]	GRMZM2G396553 or GRMZM2G396553	4.1.1.19	[c] : C00062 --> C00179 + C00011	[c]: L-Arginine --> Agmatine + CO2
R00570[c]	GRMZM2G106099 or GRMZM2G013478	2.7.4.6	[c] : C00002 + C00112 <==> C00008 + C00063	[c]:ATP + CDP <==> ADP + CTP
R00571[c]	(GRMZM2G153058 or GRMZM2G153058) or GRMZM2G153058	6.3.4.2	[c] : C00002 + C00075 + C00014 --> C00008 + C00009 + C00063	[c]: ATP + UTP + NH3 --> ADP + Orthophosphate + CTP
R00573[c]	(GRMZM2G153058 or GRMZM2G153058) or GRMZM2G153058	6.3.4.2	[c] : C00002 + C00075 + C00064 + C00001 --> C00008 + C00009 + C00063 + C00025	[c]: ATP + UTP + L-Glutamine + H2O --> ADP + Orthophosphate + CTP + L-Glutamate
R00575[c]	GRMZM2G147450	6.3.5.5	[c] : (2) C00002 + C00064 + C00288 + C00001 --> (2) C00008 + C00009 + C00025 + C00169	[c]:2 ATP + L-Glutamine + HCO3- + H2O --> 2 ADP + Orthophosphate + L-Glutamate + Carbamoyl phosphate
R00575[m]	GRMZM2G147450	6.3.5.5	[m] : (2) C00002 + C00064 + C00288 + C00001 --> (2) C00008 + C00009 + C00025 + C00169	[m]:2 ATP + L-Glutamine + HCO3- + H2O --> 2 ADP + Orthophosphate + L-Glutamate + Carbamoyl phosphate
R00578[c]	GRMZM2G093175 or GRMZM2G074589 or GRMZM2G074589	6.3.5.4	[c] : C00002 + C00049 + C00064 + C00001 --> C00020 + C00013 + C00152 + C00025	[c]: ATP + L-Aspartate + L-Glutamine + H2O --> AMP + Pyrophosphate + L-Asparagine + L-Glutamate
R00582[c]	GRMZM2G165383	3.1.3.3	[c] : C01005 + C00001 --> C00065 + C00009	[c]: O-Phospho-L-serine + H2O --> L-Serine + Orthophosphate
R00586[c]	GRMZM2G069203 or GRMZM2G069203	EC 2.3.1.30	[c] : C00065 + C00024 --> C00979 + C00010	[c]: L-Serine + Acetyl-CoA --> O-Acetyl-L-serine + CoA
R00588[x]	GRMZM2G137868	2.6.1.45	[x] : C00065 + C00048 --> C00168 + C00037	[x]: L-Serine + Glyoxylate --> Hydroxypyruvate + Glycine
R00602[c]	(GRMZM2G085967 or GRMZM2G471357 or GRMZM2G025441 or GRMZM2G442008 or GRMZM2G010640 or GRMZM2G063435 or GRMZM2G089982 or GRMZM2G089982 or GRMZM2G095404 or GRMZM2G103342 or GRMZM2G089982 or GRMZM2G089982 or GRMZM2G136042 or GRMZM2G115209 or AC205413.4_FG001 or AC230013.2_FG002 or GRMZM2G023840 or GRMZM2G116846 or GRMZM2G116846 or GRMZM2G085967 or GRMZM2G061230 or GRMZM2G103169 or GRMZM2G410175 or G…	1.11.1.7 or 1.11.1.6	[c] : C00132 + C00027 --> C00067 + (2) C00001	[c]: Methanol + H2O2 --> Formaldehyde + 2 H2O
R00610[c]	GRMZM2G052266	1.5.3.1	[c] : C00213 + C00001 + C00007 --> C00037 + C00067 + C00027	[c]: Sarcosine + H2O + Oxygen --> Glycine + Formaldehyde + H2O2
R00615[c]	GRMZM2G124209 or GRMZM2G124209	3.6.1.15	[c] : C00068 + C00001 --> C01081 + C00009	[c]: Thiamin diphosphate + H2O --> Thiamin monophosphate + Orthophosphate
R00621[m]	GRMZM2G142863 or GRMZM2G142863	1.2.4.2	[m] : C00026 + C00068 --> C05381 + C00011	[m]: 2-Oxoglutarate + Thiamin diphosphate --> 3-Carboxy-1-hydroxypropyl-ThPP + CO2
R00631[c]	GRMZM2G130440	1.2.1.3	[c] : C00162 + C00004 --> C00071 + C00003 + C00001	[c]: Fatty acid + NADH --> Aldehyde + NAD+ + H2O
R00640[c]	GRMZM2G036634	1.3.2.3	[c] : C01115 + (2) C00125 --> C00072 + (2) C00126	[c]: L-Galactono-1,4-lactone + 2 Ferricytochrome c --> Ascorbate + 2 Ferrocytochrome c
R00645[c]	(GRMZM2G062151 or AC209987.4_FG002 or GRMZM2G075161 or GRMZM2G159353 or GRMZM2G159353 or GRMZM2G470442 or GRMZM2G075161 or GRMZM2G143235 or GRMZM2G159353 or GRMZM2G159353 or GRMZM2G159353 or GRMZM2G159353 or GRMZM2G159353 or GRMZM2G159353 or GRMZM2G159353 or GRMZM2G159353 or GRMZM2G159353 or GRMZM2G159353 or GRMZM2G159353 or GRMZM2G159353 or GRMZM2G159353 or GRMZM2G159353 or GRMZM2G159353 or GRMZ…	1.14.-.-	[c] : C00072 <==> C01041 + C00080	[c]:Ascorbate <==> Monodehydroascorbate + H+
R00650[c]	GRMZM2G117240	2.1.1.10	[c] : C00019 + C00155 --> C00021 + C00073	[c]: S-Adenosyl-L-methionine + L-Homocysteine --> S-Adenosyl-L-homocysteine + L-Methionine
R00658[c]	GRMZM2G064302 or GRMZM2G048371 or GRMZM2G064302 or GRMZM2G048371	4.2.1.11	[c] : C00631 <==> C00074 + C00001	[c]:2-Phospho-D-glycerate <==> Phosphoenolpyruvate + H2O
R00658[p]	GRMZM2G064302 or GRMZM2G048371	4.2.1.11	[p] : C00631 <==> C00074 + C00001	[p]:2-Phospho-D-glycerate <==> Phosphoenolpyruvate + H2O
R00662[c]	GRMZM2G020295	3.6.1.19	[c] : C00075 + C00001 --> C00105 + C00013	[c]: UTP + H2O --> UMP + Pyrophosphate
R00669[c]	(GRMZM2G135970 or GRMZM2G135970) or GRMZM2G181273	3.5.1.14 or 3.5.1.16	[c] : C00437 + C00001 --> C00033 + C00077	[c]: N-Acetylornithine + H2O --> Acetate + L-Ornithine
R00694[c]	(GRMZM2G094712 or GRMZM2G094712) or GRMZM2G002652	2.6.1.1 or 2.6.1.5	[c] : C00079 + C00026 <==> C00166 + C00025	[c]:L-Phenylalanine + 2-Oxoglutarate <==> Phenylpyruvate + L-Glutamate
R00697[c]	GRMZM2G118345 or GRMZM2G118345 or GRMZM2G118345 or GRMZM2G170692	4.3.1.24	[c] : C00079 <==> C00423 + C00014	[c]:L-Phenylalanine <==> trans-Cinnamate + NH3
R00698[c]	GRMZM2G085967 or GRMZM2G471357 or GRMZM2G025441 or GRMZM2G442008 or GRMZM2G010640 or GRMZM2G063435 or GRMZM2G089982 or GRMZM2G089982 or GRMZM2G095404 or GRMZM2G103342 or GRMZM2G089982 or GRMZM2G089982 or GRMZM2G136042 or GRMZM2G115209 or AC205413.4_FG001 or AC230013.2_FG002 or GRMZM2G023840 or GRMZM2G116846 or GRMZM2G116846 or GRMZM2G085967 or GRMZM2G061230 or GRMZM2G103169 or GRMZM2G410175 or GR…	1.11.1.7	[c] : C00079 --> C02505	[c]: L-Phenylalanine --> 2-Phenylacetamide
R00702[c]	GRMZM2G108225 or GRMZM2G108225	2.5.1.21	[c] : (2) C00448 --> C00013 + C03428 + C00080	[c]:2 trans,trans-Farnesyl diphosphate --> Pyrophosphate + Presqualene diphosphate + H+
R00703[c]	GRMZM2G173192	1.1.1.27	[c] : C00186 + C00003 <==> C00022 + C00004 + C00080	[c]:(S)-Lactate + NAD+ <==> Pyruvate + NADH + H+
R00714[c]	GRMZM2G119482	1.2.1.16	[c] : C00232 + C00006 + C00001 <==> C00042 + C00005 + C00080	[c]:Succinate semialdehyde + NADP+ + H2O <==> Succinate + NADPH + H+
R00715[c]	GRMZM2G181362	1.5.1.7 or 1.5.1.8 or 1.5.1.9	[c] : C00449 + C00003 + C00001 <==> C00047 + C00026 + C00004 + C00080	[c]:N6-(L-1,3-Dicarboxypropyl)-L-lysine + NAD+ + H2O <==> L-Lysine + 2-Oxoglutarate + NADH + H+
R00716[c]	GRMZM2G181362	1.5.1.7 or 1.5.1.8 or 1.5.1.9	[c] : C00449 + C00006 + C00001 <==> C00047 + C00026 + C00005 + C00080	[c]:N6-(L-1,3-Dicarboxypropyl)-L-lysine + NADP+ + H2O <==> L-Lysine + 2-Oxoglutarate + NADPH + H+
R00719[c]	GRMZM2G124209 or GRMZM2G124209	3.6.1.15	[c] : C00081 + C00001 --> C00104 + C00009	[c]: ITP + H2O --> IDP + Orthophosphate
R00720[c]	GRMZM2G020295	3.6.1.19	[c] : C00081 + C00001 --> C00130 + C00013	[c]: ITP + H2O --> IMP + Pyrophosphate
R00722[c]	GRMZM2G106099 or GRMZM2G013478	2.7.4.6	[c] : C00002 + C00104 <==> C00008 + C00081	[c]:ATP + IDP <==> ADP + ITP
R00742[c]	GRMZM2G377341 and GRMZM2G377341	6.4.1.2	[c] : C00002 + C00024 + C00288 --> C00008 + C00009 + C00083	[c]: ATP + Acetyl-CoA + HCO3- --> ADP + Orthophosphate + Malonyl-CoA
R00742[p]	GRMZM2G377341	6.4.1.2	[p] : C00002 + C00024 + C00288 --> C00008 + C00009 + C00083	[p]: ATP + Acetyl-CoA + HCO3- --> ADP + Orthophosphate + Malonyl-CoA
R00755[c]	(AC197705.4_FG001 and AC197705.4_FG001) or (AC197705.4_FG001 and GRMZM2G434792)	4.1.1.1	[c] : C05125 --> C00084 + C00068	[c]: 2-(alpha-Hydroxyethyl)thiamine diphosphate --> Acetaldehyde + Thiamin diphosphate
R00762[c]	GRMZM2G322953	3.1.3.11	[c] : C00354 + C00001 --> C00085 + C00009	[c]: D-Fructose 1,6-bisphosphate + H2O --> D-Fructose 6-phosphate + Orthophosphate
R00762[p]	GRMZM2G306732	3.1.3.11	[p] : C00354 + C00001 --> C00085 + C00009	[p]: D-Fructose 1,6-bisphosphate + H2O --> D-Fructose 6-phosphate + Orthophosphate
R00766[c]	GRMZM2G055331	2.4.1.14	[c] : C00029 + C05345 --> C00015 + C02591	[c]: UDP-glucose + beta-D-Fructose 6-phosphate --> UDP + Sucrose 6-phosphate
R00790[c]	GRMZM2G079381	1.7.7.1	[c] : C00088 + (6) C00138 + (7) C00080 --> C00014 + (2) C00001 + (6) C00139	[c]: Nitrite + 6 Reduced ferredoxin + 7 H+ --> NH3 + 2 H2O + 6 Oxidized ferredoxin
R00790[p]	GRMZM2G079381	1.7.7.1	[p] : C00088 + (6) C00138 + (7) C00080 --> C00014 + (2) C00001 + (6) C00139	[p]: Nitrite + 6 Reduced ferredoxin + 7 H+ --> NH3 + 2 H2O + 6 Oxidized ferredoxin
R00801[c]	GRMZM2G428518 or GRMZM2G163129	3.2.1.20	[c] : C00089 + C00001 --> C00095 + C00031	[c]: Sucrose + H2O --> D-Fructose + D-Glucose
R00806[c]	GRMZM2G089713 or GRMZM2G089713 or GRMZM2G318780	2.4.1.13	[c] : C00029 + C00095 <==> C00015 + C00089	[c]:UDP-glucose + D-Fructose <==> UDP + Sucrose
R00840[c]	GRMZM2G155242 or GRMZM2G155242 or GRMZM2G155242	5.5.1.4	[c] : C01177 <==> C00092	[c]:Inositol 1-phosphate <==> D-Glucose 6-phosphate
R00847[c]	GRMZM2G023163	2.7.1.30	[c] : C00002 + C00116 --> C00008 + C00093	[c]: ATP + Glycerol --> ADP + sn-Glycerol 3-phosphate
R00848[c]	GRMZM2G324738	1.1.99.5	[c] : C00093 + C00016 <==> C00111 + C01352	[c]:sn-Glycerol 3-phosphate + FAD <==> Glycerone phosphate + FADH2
R00859[c]	GRMZM2G090338	1.8.7.1	[c] : C00094 + (3) C00138 --> C00283 + (3) C00139 + (3) C00001	[c]: Sulfite + 3 Reduced ferredoxin --> Hydrogen sulfide + 3 Oxidized ferredoxin + 3 H2O
R00867[c]	GRMZM2G086845 or GRMZM2G072091 or (GRMZM2G086845 and GRMZM2G072091 and GRMZM2G072091) or GRMZM2G086845 or GRMZM2G051677 or GRMZM2G432801 or GRMZM2G432801 or GRMZM2G432801 or GRMZM2G171373	2.7.1.4	[c] : C00002 + C00095 --> C00008 + C05345	[c]: ATP + D-Fructose --> ADP + beta-D-Fructose 6-phosphate
R00878[c]	GRMZM2G081682	5.3.1.5	[c] : C00267 <==> C00095	[c]:alpha-D-Glucose <==> D-Fructose
R00883[c]	GRMZM2G149265 or GRMZM2G119300	2.7.7.22	[c] : C00035 + C00636 <==> C00009 + C00096	[c]:GDP + D-Mannose 1-phosphate <==> Orthophosphate + GDP-mannose
R00887N[c]	GRMZM2G430680 or GRMZM2G021422 or GRMZM2G404762 or GRMZM2G404762 or GRMZM2G051262 or GRMZM2G068378 or GRMZM2G068710 or GRMZM2G404762 or GRMZM2G430680 or GRMZM2G404762 or GRMZM2G404762 or GRMZM2G075265 or GRMZM2G130046 or GRMZM2G130046 or GRMZM2G100652 or GRMZM2G056036 or GRMZM2G000937 or GRMZM2G048762 or GRMZM2G023884	2.4.1.-	[c] : C00096 --> C00035 + C00464	[c]: GDP-mannose --> GDP + Mannan
R00888[c]	GRMZM2G115124 or GRMZM2G115124	4.2.1.47	[c] : C00096 --> C01222 + C00001	[c]: GDP-mannose --> GDP-4-dehydro-6-deoxy-D-mannose + H2O
R00889[c]	GRMZM2G124434	5.1.3.18 or 5.1.3.-	[c] : C00096 <==> C02280	[c]:GDP-mannose <==> GDP-L-galactose
R00890[c]	GRMZM2G430680 or GRMZM2G021422 or GRMZM2G404762 or GRMZM2G404762 or GRMZM2G051262 or GRMZM2G068378 or GRMZM2G068710 or GRMZM2G404762 or GRMZM2G430680 or GRMZM2G404762 or GRMZM2G404762 or GRMZM2G075265 or GRMZM2G130046 or GRMZM2G130046 or GRMZM2G100652 or GRMZM2G056036 or GRMZM2G000937 or GRMZM2G048762 or GRMZM2G023884	2.4.1.-	[c] : C00096 + C02492 --> C00035 + C02492	[c]: GDP-mannose + 1,4-beta-D-Mannan --> GDP + 1,4-beta-D-Mannan
R00896[c]	GRMZM2G094712 or GRMZM2G094712	2.6.1.1	[c] : C00957 + C00302 --> C00097 + C00026	[c]: Mercaptopyruvate + Glutamate --> L-Cysteine + 2-Oxoglutarate
R00899[c]	GRMZM2G178958	3.4.11.1	[c] : C01419 + C00001 --> C00097 + C00037	[c]: Cys-Gly + H2O --> L-Cysteine + Glycine
R00904[c]	GRMZM2G130440	1.2.1.3	[c] : C05665 + C00003 + C00001 --> C00099 + C00004	[c]: beta-Aminopropion aldehyde + NAD+ + H2O --> beta-Alanine + NADH
R00905[c]	GRMZM2G077673	3.5.1.6	[c] : C02642 + C00001 <==> C00099 + C00011 + C00014	[c]:3-Ureidopropionate + H2O <==> beta-Alanine + CO2 + NH3
R00919[c]	GRMZM2G105644 or AC226235.2_FG001 or GRMZM2G481843 or GRMZM2G326116	1.3.1.-	[c] : C00100 + C00006 <==> C00894 + C00005	[c]:Propanoyl-CoA + NADP+ <==> Propenoyl-CoA + NADPH
R00924[c]	GRMZM2G001297	1.3.99.3	[c] : C00100 + C00016 <==> C01352 + C00894	[c]:Propanoyl-CoA + FAD <==> FADH2 + Propenoyl-CoA
R00927[c]	GRMZM2G062029 or (GRMZM2G062029 and GRMZM2G062029)	2.3.1.16	[c] : C00010 + C03344 --> C00100 + C00024	[c]: CoA + 2-Methylacetoacetyl-CoA --> Propanoyl-CoA + Acetyl-CoA
R00935[c]	GRMZM2G001898	1.2.1.27	[c] : C06002 + C00010 + C00003 --> C00100 + C00011 + C00004 + C00080	[c]: (S)-Methylmalonate semialdehyde + CoA + NAD+ --> Propanoyl-CoA + CO2 + NADH + H+
R00936[c]	GRMZM2G139880	1.5.1.3	[c] : C00415 + C00004 + C00080 --> C00101 + C00003	[c]: Dihydrofolate + NADH + H+ --> Tetrahydrofolate + NAD+
R00937[c]	GRMZM2G139880	1.5.1.3	[c] : C00504 + C00004 --> C00101 + C00003	[c]: Folate + NADH --> Tetrahydrofolate + NAD+
R00939[c]	GRMZM2G139880	1.5.1.3	[c] : C00101 + C00006 <==> C00415 + C00005 + C00080	[c]:Tetrahydrofolate + NADP+ <==> Dihydrofolate + NADPH + H+
R00940[c]	GRMZM2G139880	1.5.1.3	[c] : C00504 + C00005 --> C00101 + C00006	[c]: Folate + NADPH --> Tetrahydrofolate + NADP+
R00943[c]	GRMZM2G127562	6.3.4.3	[c] : C00101 + C00058 + C00002 <==> C00008 + C00009 + C00234	[c]:Tetrahydrofolate + Formate + ATP <==> ADP + Orthophosphate + 10-Formyltetrahydrofolate
R00944[c]	GRMZM2G168281	3.5.1.10	[c] : C00234 + C00001 --> C00058 + C00101	[c]: 10-Formyltetrahydrofolate + H2O --> Formate + Tetrahydrofolate
R00945[c]	GRMZM2G039238 or GRMZM2G039238	2.1.2.1	[c] : C00143 + C00037 + C00001 <==> C00101 + C00065	[c]:5,10-Methylenetetrahydrofolate + Glycine + H2O <==> Tetrahydrofolate + L-Serine
R00945[m]	GRMZM2G452630 or GRMZM2G452630 or GRMZM2G039238 or GRMZM2G039238 or GRMZM2G135283	2.1.2.1	[m] : C00143 + C00037 + C00001 <==> C00101 + C00065	[m]:5,10-Methylenetetrahydrofolate + Glycine + H2O <==> Tetrahydrofolate + L-Serine
R00948[c]	GRMZM2G144002 and GRMZM2G391936 and GRMZM2G163437	2.7.7.27	[c] : C00002 + C00103 <==> C00013 + C00498	[c]:ATP + D-Glucose 1-phosphate <==> Pyrophosphate + ADP-glucose
R00948[p]	GRMZM2G144002 and GRMZM2G027955 and GRMZM2G391936 and GRMZM2G163437	2.7.7.27	[p] : C00002 + C00103 <==> C00013 + C00498	[p]:ATP + D-Glucose 1-phosphate <==> Pyrophosphate + ADP-glucose
R00961[c]	GRMZM2G124209 or GRMZM2G124209	3.6.1.15	[c] : C00104 + C00001 --> C00130 + C00009	[c]: IDP + H2O --> IMP + Orthophosphate
R00963[c]	GRMZM2G102404 and GRMZM2G037379	3.1.3.5	[c] : C00105 + C00001 --> C00299 + C00009	[c]: UMP + H2O --> Uridine + Orthophosphate
R00965[c]	GRMZM2G109472	4.1.1.23	[c] : C01103 --> C00105 + C00011	[c]: Orotidine 5'-phosphate --> UMP + CO2
R00966[c]	GRMZM2G059121	2.4.2.9	[c] : C00105 + C00013 <==> C00106 + C00119	[c]:UMP + Pyrophosphate <==> Uracil + 5-Phospho-alpha-D-ribose 1-diphosphate
R00985[c]	[(GRMZM2G161337 and GRMZM2G003109) and (GRMZM2G171383 and GRMZM2G171383 and GRMZM2G171383 and GRMZM2G171383)] or GRMZM2G161337	4.1.3.27	[c] : C00251 + C00014 --> C00108 + C00022 + C00001	[c]: Chorismate + NH3 --> Anthranilate + Pyruvate + H2O
R00986[c]	[(GRMZM2G161337 and GRMZM2G003109) and (GRMZM2G171383 and GRMZM2G171383 and GRMZM2G171383 and GRMZM2G171383)] or GRMZM2G161337	4.1.3.27	[c] : C00251 + C00064 --> C00108 + C00022 + C00025	[c]: Chorismate + L-Glutamine --> Anthranilate + Pyruvate + L-Glutamate
R00994[c]	GRMZM2G145805	1.1.1.85	[c] : C00109 + C00011 + C00004 + C00080 <==> C06032 + C00003	[c]:2-Oxobutanoate + CO2 + NADH + H+ <==> D-erythro-3-Methylmalate + NAD+
R00996[c]	GRMZM2G155323	4.3.1.19	[c] : C00188 --> C00109 + C00014	[c]: L-Threonine --> 2-Oxobutanoate + NH3
R00999[c]	GRMZM2G113873	2.5.1.48	[c] : C01118 + C00001 <==> C00109 + C00042 + C00014	[c]:O-Succinyl-L-homoserine + H2O <==> 2-Oxobutanoate + Succinate + NH3
R01000[c]	GRMZM2G173192	1.1.1.27	[c] : C05984 + C00003 --> C00109 + C00004 + C00080	[c]: 2-Hydroxybutanoic acid + NAD+ --> 2-Oxobutanoate + NADH + H+
R01004[c]	GRMZM2G107838	3.6.1.43	[c] : C00621 + C00001 --> C00110 + C00009	[c]: Dolichyl diphosphate + H2O --> Dolichyl phosphate + Orthophosphate
R01005[c]	GRMZM2G129620	2.4.1.117	[c] : C00029 + C00110 <==> C00015 + C01246	[c]:UDP-glucose + Dolichyl phosphate <==> UDP + Dolichyl beta-D-glucosyl phosphate
R01015[c]	GRMZM2G002807 and GRMZM2G030784 and GRMZM2G002807 and GRMZM2G030784	5.3.1.1	[c] : C00118 <==> C00111	[c]:(2R)-2-Hydroxy-3-(phosphonooxy)-propanal <==> Glycerone phosphate
R01015[p]	GRMZM2G002807 and GRMZM2G030784 and GRMZM2G002807 and GRMZM2G030784	5.3.1.1	[p] : C00118 <==> C00111	[p]:(2R)-2-Hydroxy-3-(phosphonooxy)-propanal <==> Glycerone phosphate
R01049[c]	GRMZM2G038791 or GRMZM2G038791 or GRMZM2G038791	2.7.6.1	[c] : C00002 + C00117 <==> C00020 + C00119	[c]:ATP + D-Ribose 5-phosphate <==> AMP + 5-Phospho-alpha-D-ribose 1-diphosphate
R01051[c]	GRMZM2G007630	2.7.1.15	[c] : C00002 + C00121 <==> C00008 + C00117	[c]:ATP + D-Ribose <==> ADP + D-Ribose 5-phosphate
R01054[c]	GRMZM2G101693	3.6.1.13	[c] : C00301 + C00001 --> C00020 + C00117	[c]: ADP-ribose + H2O --> AMP + D-Ribose 5-phosphate
R01056[c]	GRMZM2G104070 and GRMZM2G104070 and GRMZM2G104070 and GRMZM2G104070 and GRMZM2G104070 and GRMZM2G104070	5.3.1.6	[c] : C00117 <==> C00199	[c]:D-Ribose 5-phosphate <==> D-Ribulose 5-phosphate
R01056[p]	GRMZM2G104070 and GRMZM2G104070 and GRMZM2G104070 and GRMZM2G104070 and GRMZM2G104070 and GRMZM2G104070	5.3.1.6	[p] : C00117 <==> C00199	[p]:D-Ribose 5-phosphate <==> D-Ribulose 5-phosphate
R01061[c]	GRMZM2G127664 and GRMZM2G051004 and GRMZM2G127664	1.2.1.12	[c] : C00118 + C00009 + C00003 <==> C00236 + C00004 + C00080	[c]:(2R)-2-Hydroxy-3-(phosphonooxy)-propanal + Orthophosphate + NAD+ <==> 3-Phospho-D-glyceroyl phosphate + NADH + H+
R01061[p]	GRMZM2G337113 and GRMZM2G337113 and GRMZM2G051004 and GRMZM2G007263 and GRMZM2G051004	1.2.1.12	[p] : C00118 + C00009 + C00003 <==> C00236 + C00004 + C00080	[p]:(2R)-2-Hydroxy-3-(phosphonooxy)-propanal + Orthophosphate + NAD+ <==> 3-Phospho-D-glyceroyl phosphate + NADH + H+
R01068N[p]	GRMZM2G089365 or GRMZM2G046284 or (GRMZM2G057823 and GRMZM2G057823 and GRMZM2G046284 and GRMZM2G066024) or GRMZM2G066024	4.1.2.13	[p] : C00111 + C00118 --> C00354	[p]: Glycerone phosphate + (2R)-2-Hydroxy-3-(phosphonooxy)-propanal --> D-Fructose 1,6-bisphosphate
R01070N[c]	(GRMZM2G057823 and GRMZM2G057823 and GRMZM2G066024 and GRMZM2G066024) or GRMZM2G066024	4.1.2.13	[c] : C05378 <==> C00111 + C00118	[c]:beta-D-Fructose 1,6-bisphosphate <==> Glycerone phosphate + (2R)-2-Hydroxy-3-(phosphonooxy)-propanal
R01070N[p]	GRMZM2G089365 or GRMZM2G046284 or (GRMZM2G057823 and GRMZM2G057823 and GRMZM2G046284 and GRMZM2G066024) or GRMZM2G066024	4.1.2.13	[p] : C05378 <==> C00111 + C00118	[p]:beta-D-Fructose 1,6-bisphosphate <==> Glycerone phosphate + (2R)-2-Hydroxy-3-(phosphonooxy)-propanal
R01071[c]	GRMZM2G068862	2.4.2.17	[c] : C00002 + C00119 --> C02739 + C00013	[c]: ATP + 5-Phospho-alpha-D-ribose 1-diphosphate --> Phosphoribosyl-ATP + Pyrophosphate
R01072[c]	GRMZM2G018238 or GRMZM2G018238 or GRMZM2G018238	2.4.2.14	[c] : C00064 + C00119 + C00001 --> C03090 + C00013 + C00025	[c]: L-Glutamine + 5-Phospho-alpha-D-ribose 1-diphosphate + H2O --> 5-Phosphoribosylamine + Pyrophosphate + L-Glutamate
R01073[c]	GRMZM2G051219	2.4.2.18	[c] : C04302 + C00013 <==> C00108 + C00119	[c]:N-(5-Phospho-D-ribosyl)anthranilate + Pyrophosphate <==> Anthranilate + 5-Phospho-alpha-D-ribose 1-diphosphate
R01078[c]	GRMZM2G095400	2.8.1.6	[c] : C01909 + C00087 --> C00120	[c]: Dethiobiotin + Sulfur --> Biotin
R01082[m]	GRMZM2G010823 or GRMZM2G010823	4.2.1.2	[m] : C00149 <==> C00122 + C00001	[m]:(S)-Malate <==> Fumarate + H2O
R01083[c]	GRMZM2G359070 and GRMZM2G359070	4.3.2.2	[c] : C03794 <==> C00122 + C00020	[c]:N6-(1,2-Dicarboxyethyl)-AMP <==> Fumarate + AMP
R01086[c]	GRMZM2G124059	4.3.2.1	[c] : C03406 <==> C00122 + C00062	[c]:N-(L-Arginino)succinate <==> Fumarate + L-Arginine
R01092[c]	GRMZM2G458549	2.7.1.6	[c] : C00002 + C00124 <==> C00008 + C00446	[c]:ATP + D-Galactose <==> ADP + alpha-D-Galactose 1-phosphate
R01101[c]	GRMZM2G428518 or GRMZM2G163129 or GRMZM2G053554	3.2.1.20	[c] : C05402 + C00001 --> C00124 + C00031	[c]: Melibiose + H2O --> D-Galactose + D-Glucose
R01103[c]	GRMZM2G053554	3.2.1.22	[c] : C00492 + C00001 --> C00124 + C00089	[c]: Raffinose + H2O --> D-Galactose + Sucrose
R01104[c]	GRMZM2G053554	3.2.1.22	[c] : C05401 + C00001 <==> C00124 + C00116	[c]:3-beta-D-Galactosyl-sn-glycerol + H2O <==> D-Galactose + Glycerol
R01105[c]	GRMZM2G130375 or GRMZM2G032496	3.2.1.23	[c] : C05796 + C00001 --> C00124 + C05796	[c]: Galactan + H2O --> D-Galactose + Galactan
R01121[c]	GRMZM2G396451	4.1.1.33	[c] : C00002 + C01143 --> C00008 + C00009 + C00129 + C00011	[c]: ATP + (R)-5-Diphosphomevalonate --> ADP + Orthophosphate + Isopentenyl diphosphate + CO2
R01123[c]	GRMZM2G133082 or GRMZM2G133082	5.3.3.2	[c] : C00129 <==> C00235	[c]:Isopentenyl diphosphate <==> Dimethylallyl diphosphate
R01126[c]	GRMZM2G102404 and GRMZM2G037379	3.1.3.5	[c] : C00130 + C00001 --> C00294 + C00009	[c]: IMP + H2O --> Inosine + Orthophosphate
R01127[c]	GRMZM2G368902	3.5.4.10	[c] : C00130 + C00001 <==> C04734	[c]:IMP + H2O <==> 1-(5'-Phosphoribosyl)-5-formamido-4-imidazolecarboxamide
R01130[c]	GRMZM2G100084 or GRMZM2G069772	1.1.1.205	[c] : C00130 + C00003 + C00001 <==> C00655 + C00004 + C00080	[c]:IMP + NAD+ + H2O <==> Xanthosine 5'-phosphate + NADH + H+
R01132[c]	GRMZM2G089021	2.4.2.8	[c] : C00130 + C00013 <==> C00262 + C00119	[c]:IMP + Pyrophosphate <==> Hypoxanthine + 5-Phospho-alpha-D-ribose 1-diphosphate
R01135[c]	GRMZM2G123204	6.3.4.4	[c] : C00044 + C00130 + C00049 <==> C00035 + C00009 + C03794	[c]:GTP + IMP + L-Aspartate <==> GDP + Orthophosphate + N6-(1,2-Dicarboxyethyl)-AMP
R01137[c]	GRMZM2G106099 or GRMZM2G013478	2.7.4.6	[c] : C00002 + C00206 <==> C00008 + C00131	[c]:ATP + dADP <==> ADP + dATP
R01138[c]	(GRMZM2G152686 and GRMZM2G152686 or (GRMZM2G003883 and GRMZM2G003883 and GRMZM2G004534 and GRMZM2G003883 and GRMZM2G003883 and GRMZM2G003883 and GRMZM2G008714 and GRMZM2G003883 and GRMZM2G150098)	2.7.1.40	[c] : C00131 + C00022 <==> C00206 + C00074	[c]:dATP + Pyruvate <==> dADP + Phosphoenolpyruvate
R01159[c]	GRMZM2G105755 or GRMZM2G003038 or GRMZM2G136599 or AC198353.5_FG004 or GRMZM2G160752 or GRMZM2G037624 or GRMZM2G003038	2.1.1.-	[c] : C00135 + C00019 --> C01152 + C00021	[c]: L-Histidine + S-Adenosyl-L-methionine --> N(pi)-Methyl-L-histidine + S-Adenosyl-L-homocysteine
R01167[c]	GRMZM2G451314	4.1.1.22	[c] : C00135 --> C00388 + C00011	[c]: L-Histidine --> 1H-Imidazole-4-ethanamine + CO2
R01175N[x]	GRMZM2G014136 or GRMZM2G014136 or GRMZM2G052389 or GRMZM2G002959 or GRMZM2G052389 or GRMZM2G099666 or GRMZM2G001297	1.3.3.6	[x] : C00136 + C00007 --> C00027 + C00877	[x]: Butanoyl-CoA + Oxygen --> H2O2 + Crotonoyl-CoA
R01177[x]	GRMZM2G062029 or GRMZM2G062029 or GRMZM2G062029 or GRMZM2G085474	2.3.1.16	[x] : C00024 + C00136 <==> C00010 + C05269	[x]:Acetyl-CoA + Butanoyl-CoA <==> CoA + 3-Oxohexanoyl-CoA
R01184[c]	GRMZM2G126900 or GRMZM2G126900 or GRMZM2G126900 or GRMZM2G126900	1.13.99.1	[c] : C00137 + C00007 --> C00191 + C00001	[c]: myo-Inositol + Oxygen --> D-Glucuronate + H2O
R01185[c]	GRMZM2G034417	3.1.3.25	[c] : C01177 + C00001 <==> C00137 + C00009	[c]:Inositol 1-phosphate + H2O <==> myo-Inositol + Orthophosphate
R01186[c]	GRMZM2G034417	3.1.3.25	[c] : C03546 + C00001 --> C00137 + C00009	[c]: myo-Inositol 4-phosphate + H2O --> myo-Inositol + Orthophosphate
R01187[c]	GRMZM2G034417	3.1.3.25	[c] : C04006 + C00001 --> C00137 + C00009	[c]: 1D-myo-Inositol 3-phosphate + H2O --> myo-Inositol + Orthophosphate
R01194[c]	GRMZM2G053554	3.2.1.22	[c] : C01235 + C00001 <==> C00137 + C00124	[c]:1-alpha-D-Galactosyl-myo-inositol + H2O <==> myo-Inositol + D-Galactose
R01195[p]	GRMZM2G168143 or GRMZM2G058760 or GRMZM2G058760 or GRMZM2G059083	1.18.1.2	[p] : C00138 + C00006 <==> C00139 + C00005 + C00080	[p]:Reduced ferredoxin + NADP+ <==> Oxidized ferredoxin + NADPH + H+
R01206[c]	GRMZM2G145518 or GRMZM2G129189 or GRMZM2G130686	3.2.1.14	[c] : C00461 + C00001 --> C00140 + NC00014	[c]: Chitin + H2O --> N-Acetyl-D-glucosamine + Chitin
R01209[c]	GRMZM2G014069	4.2.1.9	[c] : C04039 --> C00141 + C00001	[c]: 2,3-Dihydroxy-3-methylbutanoate --> 3-Methyl-2-oxobutanoic acid + H2O
R01213[c]	(GRMZM2G055507 or GRMZM2G055507) or (GRMZM2G130062 or GRMZM2G055507)	2.3.3.13 or 2.3.3.-	[c] : C00024 + C00141 + C00001 --> C02504 + C00010	[c]: Acetyl-CoA + 3-Methyl-2-oxobutanoic acid + H2O --> (2S)-2-Isopropylmalate + CoA
R01220[c]	GRMZM2G150485	3.5.4.9	[c] : C00143 + C00006 <==> C00445 + C00005 + C00080	[c]:5,10-Methylenetetrahydrofolate + NADP+ <==> 5,10-Methenyltetrahydrofolate + NADPH + H+
R01221[c]	GRMZM2G076673	2.1.2.10	[c] : C00037 + C00101 + C00003 <==> C00143 + C00014 + C00011 + C00004 + C00080	[c]:Glycine + Tetrahydrofolate + NAD+ <==> 5,10-Methylenetetrahydrofolate + NH3 + CO2 + NADH + H+
R01221[m]	GRMZM2G076673	2.1.2.10	[m] : C00037 + C00101 + C00003 <==> C00143 + C00014 + C00011 + C00004 + C00080	[m]:Glycine + Tetrahydrofolate + NAD+ <==> 5,10-Methylenetetrahydrofolate + NH3 + CO2 + NADH + H+
R01222[c]	GRMZM2G034278,GRMZM2G034278		[c] : C00143 + C01352 <==> C00440 + C00016	[c]:5,10-Methylenetetrahydrofolate + FADH2 <==> 5-Methyltetrahydrofolate + FAD
R01224[c]	GRMZM2G034278 and GRMZM2G034278	1.5.1.20	[c] : C00143 + C00005 + C00080 --> C00440 + C00006	[c]: 5,10-Methylenetetrahydrofolate + NADPH + H+ --> 5-Methyltetrahydrofolate + NADP+
R01227[c]	GRMZM2G102404 and GRMZM2G037379	3.1.3.5	[c] : C00144 + C00001 --> C00387 + C00009	[c]: GMP + H2O --> Guanosine + Orthophosphate
R01230[c]	GRMZM2G136283	6.3.5.2	[c] : C00002 + C00655 + C00014 --> C00020 + C00013 + C00144	[c]: ATP + Xanthosine 5'-phosphate + NH3 --> AMP + Pyrophosphate + GMP
R01231[c]	GRMZM2G136283	6.3.5.2	[c] : C00002 + C00655 + C00064 + C00001 --> C00020 + C00013 + C00144 + C00025	[c]: ATP + Xanthosine 5'-phosphate + L-Glutamine + H2O --> AMP + Pyrophosphate + GMP + L-Glutamate
R01248[c]	GRMZM2G068665	1.5.1.2	[c] : C00148 + C00003 <==> C03912 + C00004 + C00080	[c]:L-Proline + NAD+ <==> (S)-1-Pyrroline-5-carboxylate + NADH + H+
R01251[c]	GRMZM2G068665	1.5.1.2	[c] : C00148 + C00006 <==> C03912 + C00005 + C00080	[c]:L-Proline + NADP+ <==> (S)-1-Pyrroline-5-carboxylate + NADPH + H+
R01252[c]	GRMZM2G520535	1.14.11.2	[c] : C00148 + C00026 + C00007 --> C01157 + C00042 + C00011	[c]: L-Proline + 2-Oxoglutarate + Oxygen --> trans-4-Hydroxy-L-proline + Succinate + CO2
R01262[c]	GRMZM2G139600	2.3.2.2	[c] : C00051 + C00151 --> C01419 + C03740	[c]: Glutathione + L-Amino acid --> Cys-Gly + (5-L-Glutamyl)-L-amino acid
R01279[x]	GRMZM2G449033	1.3.99.-	[x] : C00154 + C00007 --> C05272 + C00027	[x]: Palmitoyl-CoA + Oxygen --> trans-Hexadec-2-enoyl-CoA + H2O2
R01280[x]	GRMZM2G104847 or (GRMZM2G152127 and GRMZM2G152127 and GRMZM2G152127) or GRMZM2G118286 or GRMZM2G059381 or GRMZM2G016774	6.2.1.3	[x] : C00002 + C00249 + C00010 <==> C00020 + C00154 + C00013	[x]:ATP + Hexadecanoic acid + CoA <==> AMP + Palmitoyl-CoA + Pyrophosphate
R01281[c]	(GRMZM2G152888 ) or GRMZM2G152888	2.3.1.50	[c] : C00154 + C00065 --> C02934 + C00010 + C00011	[c]: Palmitoyl-CoA + L-Serine --> 3-Dehydrosphinganine + CoA + CO2
R01286[c]	GRMZM2G167156	4.4.1.8	[c] : C02291 + C00001 --> C00155 + C00014 + C00022	[c]: L-Cystathionine + H2O --> L-Homocysteine + NH3 + Pyruvate
R01288[c]	GRMZM2G112728 or GRMZM2G097283 or GRMZM2G112728 or GRMZM2G033219 or GRMZM2G178859	2.5.1.-	[c] : C01118 + C00297 <==> C00155 + C00042	[c]:O-Succinyl-L-homoserine + Sulfide <==> L-Homocysteine + Succinate
R01303[c]	GRMZM2G410515	1.14.99.-	[c] : C00156 + C00028 + C00001 --> C00633 + C00030 + C00007	[c]: 4-Hydroxybenzoate + Acceptor + H2O --> 4-Hydroxybenzaldehyde + Reduced acceptor + Oxygen
R01310[c]	GRMZM2G159125 and GRMZM2G133943 and GRMZM2G066485 and GRMZM2G061969 and GRMZM2G133943 and GRMZM2G133943 and GRMZM2G061969	3.1.4.4	[c] : C00157 + C00001 --> C00416 + C00114	[c]: Phosphatidylcholine + H2O --> Phosphatidate + Choline
R01324[c]	GRMZM2G020801	4.2.1.3	[c] : C00158 <==> C00311	[c]:Citrate <==> Isocitrate
R01324[m]	GRMZM2G171707 or GRMZM2G171707 or GRMZM2G020801	4.2.1.3	[m] : C00158 <==> C00311	[m]:Citrate <==> Isocitrate
R01329[c]	GRMZM2G053554	3.2.1.22	[c] : C05400 + C00001 <==> C00159 + C00124	[c]:Epimelibiose + H2O <==> D-Mannose + D-Galactose
R01360[c]	GRMZM2G175071	4.1.3.4	[c] : C00356 <==> C00024 + C00164	[c]:(S)-3-Hydroxy-3-methylglutaryl-CoA <==> Acetyl-CoA + Acetoacetate
R01364[c]	GRMZM2G093359	3.7.1.2	[c] : C00164 + C00122 <==> C01061 + C00001	[c]:Acetoacetate + Fumarate <==> 4-Fumarylacetoacetate + H2O
R01372[c]	GRMZM2G088396	1.13.11.27	[c] : C00166 + C00007 --> C05852 + C00011	[c]: Phenylpyruvate + Oxygen --> 2-Hydroxyphenylacetate + CO2
R01397[c]	GRMZM2G080380	2.1.3.2	[c] : C00169 + C00049 --> C00009 + C00438	[c]: Carbamoyl phosphate + L-Aspartate --> Orthophosphate + N-Carbamoyl-L-aspartate
R01398[c]	GRMZM2G046748	2.1.3.3	[c] : C00169 + C00077 <==> C00009 + C00327	[c]:Carbamoyl phosphate + L-Ornithine <==> Orthophosphate + L-Citrulline
R01398[m]	GRMZM2G046748	2.1.3.3	[m] : C00169 + C00077 <==> C00009 + C00327	[m]:Carbamoyl phosphate + L-Ornithine <==> Orthophosphate + L-Citrulline
R01398[p]	GRMZM2G046748	2.1.3.3	[p] : C00169 + C00077 <==> C00009 + C00327	[p]:Carbamoyl phosphate + L-Ornithine <==> Orthophosphate + L-Citrulline
R01409[c]	GRMZM2G434500 or GRMZM2G033630	4.1.2.10 or 4.1.2.11	[c] : C05712 --> C00177 + C00071	[c]: Cyanohydrin --> Cyanide + Aldehyde
R01432[c]	GRMZM2G081682	5.3.1.5	[c] : C00181 <==> C00310	[c]:D-Xylose <==> D-Xylulose
R01451[c]	GRMZM2G027886	1.3.1.21	[c] : C01164 + C00004 + C00080 --> C00187 + C00003	[c]: Cholesta-5,7-dien-3beta-ol + NADH + H+ --> Cholesterol + NAD+
R01456[c]	GRMZM2G027886	1.3.1.21	[c] : C01164 + C00005 + C00080 --> C00187 + C00006	[c]: Cholesta-5,7-dien-3beta-ol + NADPH + H+ --> Cholesterol + NADP+
R01457[c]	GRMZM2G057000	1.3.1.72	[c] : C01802 + C00080 + C00005 --> C00187 + C00006	[c]: Desmosterol + H+ + NADPH --> Cholesterol + NADP+
R01466[c]	GRMZM2G050570 or GRMZM2G050570	4.2.3.1	[c] : C01102 + C00001 --> C00188 + C00009	[c]: O-Phospho-L-homoserine + H2O --> L-Threonine + Orthophosphate
R01512[c]	GRMZM2G382914 and GRMZM2G083016	2.7.2.3	[c] : C00002 + C00197 <==> C00008 + C00236	[c]:ATP + 3-Phospho-D-glycerate <==> ADP + 3-Phospho-D-glyceroyl phosphate
R01512[p]	GRMZM2G083016 and GRMZM2G382914 and GRMZM2G083016	2.7.2.3	[p] : C00002 + C00197 <==> C00008 + C00236	[p]:ATP + 3-Phospho-D-glycerate <==> ADP + 3-Phospho-D-glyceroyl phosphate
R01513[c]	GRMZM2G081886 or GRMZM2G081886 or GRMZM2G081886	1.1.1.95	[c] : C00197 + C00003 <==> C03232 + C00004 + C00080	[c]:3-Phospho-D-glycerate + NAD+ <==> 3-Phosphonooxypyruvate + NADH + H+
R01518[c]	GRMZM2G003385 or GRMZM2G009607 or GRMZM2G141634	5.4.2.1	[c] : C00631 <==> C00197	[c]:2-Phospho-D-glycerate <==> 3-Phospho-D-glycerate
R01518[p]	GRMZM2G141634	5.4.2.1	[p] : C00631 <==> C00197	[p]:2-Phospho-D-glycerate <==> 3-Phospho-D-glycerate
R01523[c]	GRMZM2G162529	2.7.1.19	[c] : C00002 + C00199 --> C00008 + C01182	[c]: ATP + D-Ribulose 5-phosphate --> ADP + D-Ribulose 1,5-bisphosphate
R01523[p]	GRMZM2G162529	2.7.1.19	[p] : C00002 + C00199 --> C00008 + C01182	[p]: ATP + D-Ribulose 5-phosphate --> ADP + D-Ribulose 1,5-bisphosphate
R01528[c]	GRMZM2G145715 and GRMZM2G127798	1.1.1.44	[c] : C00345 + C00006 --> C00199 + C00011 + C00005 + C00080	[c]: 6-Phospho-D-gluconate + NADP+ --> D-Ribulose 5-phosphate + CO2 + NADPH + H+
R01528[p]	GRMZM2G127798 and GRMZM2G145715 and GRMZM2G127798	1.1.1.44	[p] : C00345 + C00006 --> C00199 + C00011 + C00005 + C00080	[p]: 6-Phospho-D-gluconate + NADP+ --> D-Ribulose 5-phosphate + CO2 + NADPH + H+
R01529[c]	GRMZM2G083102 and GRMZM2G083102 and GRMZM2G026807	5.1.3.1	[c] : C00199 <==> C00231	[c]:D-Ribulose 5-phosphate <==> D-Xylulose 5-phosphate
R01529[p]	GRMZM2G026807	5.1.3.1	[p] : C00199 <==> C00231	[p]:D-Ribulose 5-phosphate <==> D-Xylulose 5-phosphate
R01560[c]	GRMZM2G137724	3.5.4.4	[c] : C00212 + C00001 --> C00294 + C00014	[c]: Adenosine + H2O --> Inosine + NH3
R01567[c]	GRMZM2G048821	2.7.1.21	[c] : C00002 + C00214 --> C00008 + C00364	[c]: ATP + Thymidine --> ADP + dTMP
R01600[c]	GRMZM2G432801 or GRMZM2G432801 or GRMZM2G432801 or GRMZM2G171373	2.7.1.1	[c] : C00002 + C00221 --> C00008 + C01172	[c]: ATP + beta-D-Glucose --> ADP + beta-D-Glucose 6-phosphate
R01602[c]	AC155417.2_FG009 and GRMZM2G100452 and GRMZM2G056629	5.1.3.3	[c] : C00267 <==> C00221	[c]:alpha-D-Glucose <==> beta-D-Glucose
R01613[c]	GRMZM2G380650 or GRMZM2G018724	2.3.1.74	[c] : C00223 + (3) C00083 --> C06561 + (4) C00010 + (3) C00011	[c]: p-Coumaroyl-CoA + 3 Malonyl-CoA --> Isosalipurpol + 4 CoA + 3 CO2
R01615[c]	GRMZM2G131205 or GRMZM2G131205	1.2.1.44	[c] : C00223 + C00005 --> C05608 + C00010 + C00006	[c]: p-Coumaroyl-CoA + NADPH --> 4-Hydroxycinnamyl aldehyde + CoA + NADP+
R01616[c]	GRMZM2G096020 or (GRMZM2G055320 and GRMZM2G145179) or GRMZM2G054013 or GRMZM2G055320 or GRMZM2G055320 or GRMZM2G122787	6.2.1.12	[c] : C00002 + C00811 + C00010 --> C00020 + C00013 + C00223	[c]: ATP + 4-Coumarate + CoA --> AMP + Pyrophosphate + p-Coumaroyl-CoA
R01624[c]	GRMZM2G007757		[c] : C00024 + C00229 <==> C00010 + C03939	[c]:Acetyl-CoA + Acyl-carrier protein <==> CoA + Acetyl-[acyl-carrier protein]
R01624[p]	GRMZM2G022563	2.3.1.180	[p] : C00024 + C00229 <==> C00010 + C03939	[p]:Acetyl-CoA + Acyl-carrier protein <==> CoA + Acetyl-[acyl-carrier protein]
R01639[c]	GRMZM2G141510	2.7.1.17	[c] : C00002 + C00310 <==> C00008 + C00231	[c]:ATP + D-Xylulose <==> ADP + D-Xylulose 5-phosphate
R01641[c]	GRMZM2G033208	2.2.1.1	[c] : C05382 + C00118 <==> C00117 + C00231	[c]:D-Sedoheptulose 7-phosphate + (2R)-2-Hydroxy-3-(phosphonooxy)-propanal <==> D-Ribose 5-phosphate + D-Xylulose 5-phosphate
R01641[p]	GRMZM2G033208 and GRMZM2G033208	2.2.1.1	[p] : C05382 + C00118 <==> C00117 + C00231	[p]:D-Sedoheptulose 7-phosphate + (2R)-2-Hydroxy-3-(phosphonooxy)-propanal <==> D-Ribose 5-phosphate + D-Xylulose 5-phosphate
R01645[c]	GRMZM2G043887 or GRMZM2G002178	4.1.2.5 or 4.1.2.-	[c] : C05601 --> C00232 + C00022	[c]: 4-Hydroxy-2-oxo-heptanedioate --> Succinate semialdehyde + Pyruvate
R01655[c]	GRMZM2G150485	3.5.4.9	[c] : C00445 + C00001 <==> C00234 + C00080	[c]:5,10-Methenyltetrahydrofolate + H2O <==> 10-Formyltetrahydrofolate + H+
R01658[c]	GRMZM2G102550 or AC194970.5_FG001	2.5.1.1	[c] : C00235 + C00129 --> C00013 + C00341	[c]: Dimethylallyl diphosphate + Isopentenyl diphosphate --> Pyrophosphate + Geranyl diphosphate
R01663[c]	GRMZM2G124091	3.5.4.12	[c] : C00239 + C00001 --> C00365 + C00014	[c]: dCMP + H2O --> dUMP + NH3
R01664[c]	GRMZM2G102404 and GRMZM2G037379	3.1.3.5	[c] : C00239 + C00001 --> C00881 + C00009	[c]: dCMP + H2O --> Deoxycytidine + Orthophosphate
R01665[c]	GRMZM2G067453	2.7.4.14	[c] : C00002 + C00239 --> C00008 + C00705	[c]: ATP + dCMP --> ADP + dCDP
R01679[c]	GRMZM2G130375 or GRMZM2G032496	3.2.1.23	[c] : C00243 + C00009 --> C05396 + C00001	[c]: Lactose + Orthophosphate --> Lactose 6-phosphate + H2O
R01687[c]	GRMZM2G139600	2.3.2.2	[c] : C03193 + C00245 --> C00012 + C05844	[c]: (5-L-Glutamyl)-peptide + Taurine --> Peptide + 5-L-Glutamyl-taurine
R01701[c]	(GRMZM2G088689 and GRMZM2G037614 and GRMZM2G037614 and GRMZM2G088689) or GRMZM2G088689	1.2.4.4	[c] : C00141 + C00248 --> C04424 + C00011	[c]: 3-Methyl-2-oxobutanoic acid + Lipoamide --> S-(2-Methylpropanoyl)-dihydrolipoamide + CO2
R01702[c]	(GRMZM2G088689 and GRMZM2G037614 and GRMZM2G037614 and GRMZM2G088689) or GRMZM2G088689	1.2.4.4	[c] : C00233 + C00248 --> C05119 + C00011	[c]: 4-Methyl-2-oxopentanoate + Lipoamide --> S-(3-Methylbutanoyl)-dihydrolipoamide + CO2
R01714[c]	GRMZM2G164562	4.2.3.5	[c] : C01269 --> C00251 + C00009	[c]: 5-O-(1-Carboxyvinyl)-3-phosphoshikimate --> Chorismate + Orthophosphate
R01715[c]	GRMZM2G028369 and GRMZM2G028369 and GRMZM2G116087	5.4.99.5	[c] : C00251 <==> C00254	[c]:Chorismate <==> Prephenate
R01716[c]	GRMZM2G416386	2.6.1.85	[c] : C00251 + C00064 --> C11355 + C00025	[c]: Chorismate + L-Glutamine --> 4-Amino-4-deoxychorismate + L-Glutamate
R01717[c]	GRMZM2G030570 and GRMZM2G030570	5.4.4.2	[c] : C00251 <==> C00885	[c]:Chorismate <==> Isochorismate
R01719[c]	GRMZM2G097605 or (GRMZM2G306348) or (GRMZM2G319573 and GRMZM2G026991 and GRMZM2G315176 and GRMZM2G138041 and GRMZM2G055807) or GRMZM2G451856 or GRMZM2G097106 or GRMZM2G100067 or GRMZM2G467886 or GRMZM2G057394 or GRMZM2G146041 or GRMZM2G043724 or AC194970.5_FG009	3.6.1.-	[c] : C00252 + C00002 + C00001 --> C00252 + C00009 + C00008	[c]: Isomaltose + ATP + H2O --> Isomaltose + Orthophosphate + ADP
R01724[c]	GRMZM2G046583	2.4.2.11	[c] : C01185 + C00013 <==> C00253 + C00119	[c]:Nicotinate D-ribonucleotide + Pyrophosphate <==> Nicotinate + 5-Phospho-alpha-D-ribose 1-diphosphate
R01737[c]	GRMZM2G300258	2.7.1.12	[c] : C00002 + C00257 --> C00008 + C00345	[c]: ATP + D-Gluconic acid --> ADP + 6-Phospho-D-gluconate
R01752[c]	GRMZM2G130440	1.2.1.3	[c] : C00577 + C00003 + C00001 <==> C00258 + C00004 + C00080	[c]:D-Glyceraldehyde + NAD+ + H2O <==> D-Glycerate + NADH + H+
R01768[c]	GRMZM2G050984	1.17.3.2	[c] : C00385 + C00004 --> C00262 + C00003 + C00001	[c]: Xanthine + NADH --> Hypoxanthine + NAD+ + H2O
R01769[c]	GRMZM2G050984	1.17.3.2	[c] : C00262 + C00007 + C00001 --> C00385 + C00027	[c]: Hypoxanthine + Oxygen + H2O --> Xanthine + H2O2
R01771[c]	GRMZM2G048497	2.7.1.39	[c] : C00002 + C00263 --> C00008 + C01102	[c]: ATP + L-Homoserine --> ADP + O-Phospho-L-homoserine
R01773[c]	GRMZM2G104546	1.1.1.3	[c] : C00263 + C00003 <==> C00441 + C00004 + C00080	[c]:L-Homoserine + NAD+ <==> L-Aspartate 4-semialdehyde + NADH + H+
R01775[c]	GRMZM2G104546	1.1.1.3	[c] : C00263 + C00006 <==> C00441 + C00005 + C00080	[c]:L-Homoserine + NADP+ <==> L-Aspartate 4-semialdehyde + NADPH + H+
R01786[c]	(GRMZM2G432801 and GRMZM2G432801) or GRMZM2G432801 or GRMZM2G171373	2.7.1.1	[c] : C00002 + C00267 --> C00008 + C00668	[c]: ATP + alpha-D-Glucose --> ADP + alpha-D-Glucose 6-phosphate
R01799[c]	GRMZM2G048006 and GRMZM2G062416	2.7.7.41	[c] : C00063 + C00416 --> C00013 + C00269	[c]: CTP + Phosphatidate --> Pyrophosphate + CDP-diacylglycerol
R01801[c]	GRMZM2G124313 and GRMZM2G109967	2.7.8.5	[c] : C00269 + C00093 --> C00055 + C03892	[c]: CDP-diacylglycerol + sn-Glycerol 3-phosphate --> CMP + Phosphatidylglycerophosphate
R01802[c]	GRMZM2G087850 or GRMZM2G087850	2.7.8.11	[c] : C00269 + C00137 --> C00055 + C01194	[c]: CDP-diacylglycerol + myo-Inositol --> CMP + 1-Phosphatidyl-D-myo-inositol
R01818[c]	GRMZM2G165535	5.4.2.8	[c] : C00275 <==> C00636	[c]:D-Mannose 6-phosphate <==> D-Mannose 1-phosphate
R01819[c]	GRMZM2G121066 and GRMZM2G121066	5.3.1.8	[c] : C00275 <==> C05345	[c]:D-Mannose 6-phosphate <==> beta-D-Fructose 6-phosphate
R01826[c]	GRMZM2G365160	2.5.1.54	[c] : C00074 + C00279 + C00001 --> C04691 + C00009	[c]: Phosphoenolpyruvate + D-Erythrose 4-phosphate + H2O --> 2-Dehydro-3-deoxy-D-arabino-heptonate 7-phosphate + Orthophosphate
R01827[p]	GRMZM2G052989 and GRMZM2G134256	2.2.1.2	[p] : C05382 + C00118 <==> C00279 + C05345	[p]:D-Sedoheptulose 7-phosphate + (2R)-2-Hydroxy-3-(phosphonooxy)-propanal <==> D-Erythrose 4-phosphate + beta-D-Fructose 6-phosphate
R01829[c]	(GRMZM2G057823 and GRMZM2G066024 and GRMZM2G066024 and GRMZM2G066024) or GRMZM2G057823,	4.1.2.13	[c] : C00111 + C00279 --> C00447	[c]: Glycerone phosphate + D-Erythrose 4-phosphate --> Sedoheptulose 1,7-bisphosphate
R01829[p]	GRMZM2G089365 or GRMZM2G046284 or (GRMZM2G057823 and GRMZM2G066024 and GRMZM2G066024 and GRMZM2G066024) or GRMZM2G057823 or GRMZM2G046284	4.1.2.13	[p] : C00111 + C00279 --> C00447	[p]: Glycerone phosphate + D-Erythrose 4-phosphate --> Sedoheptulose 1,7-bisphosphate
R01830[c]	GRMZM2G033208	2.2.1.1	[c] : C05345 + C00118 <==> C00279 + C00231	[c]:beta-D-Fructose 6-phosphate + (2R)-2-Hydroxy-3-(phosphonooxy)-propanal <==> D-Erythrose 4-phosphate + D-Xylulose 5-phosphate
R01830[p]	GRMZM2G033208 and GRMZM2G033208	2.2.1.1	[p] : C05345 + C00118 <==> C00279 + C00231	[p]:beta-D-Fructose 6-phosphate + (2R)-2-Hydroxy-3-(phosphonooxy)-propanal <==> D-Erythrose 4-phosphate + D-Xylulose 5-phosphate
R01845[c]	GRMZM2G322953	3.1.3.11	[c] : C00447 + C00001 --> C00281 + C00009	[c]: Sedoheptulose 1,7-bisphosphate + H2O --> Sedoheptulose 7-phosphate + Orthophosphate
R01845[p]	GRMZM2G306732	3.1.3.11	[p] : C00447 + C00001 --> C00281 + C00009	[p]: Sedoheptulose 1,7-bisphosphate + H2O --> Sedoheptulose 7-phosphate + Orthophosphate
R01855[c]	GRMZM2G020295	3.6.1.19	[c] : C00286 + C00001 --> C00362 + C00013	[c]: dGTP + H2O --> dGMP + Pyrophosphate
R01857[c]	GRMZM2G013478	2.7.4.6	[c] : C00002 + C00361 <==> C00008 + C00286	[c]:ATP + dGDP <==> ADP + dGTP
R01858[c]	(GRMZM2G152686 and GRMZM2G003883 and GRMZM2G003883 and GRMZM2G004534 and GRMZM2G003883 and GRMZM2G003883 and GRMZM2G008714 and GRMZM2G152686 and GRMZM2G003883 and GRMZM2G150098) or GRMZM2G003883	2.7.1.40	[c] : C00361 + C00074 --> C00286 + C00022	[c]: dGDP + Phosphoenolpyruvate --> dGTP + Pyruvate
R01870[c]	GRMZM2G109472	4.1.1.23	[c] : C01103 + C00013 <==> C00295 + C00119	[c]:Orotidine 5'-phosphate + Pyrophosphate <==> Orotate + 5-Phospho-alpha-D-ribose 1-diphosphate
R01878[c]	GRMZM2G380088	3.5.4.5	[c] : C00475 + C00001 --> C00299 + C00014	[c]: Cytidine + H2O --> Uridine + NH3
R01887[c]	GRMZM2G111225 or GRMZM2G111225 or GRMZM2G178517	3.5.5.1	[c] : C05715 + (2) C00001 --> C00302 + C00014	[c]: gamma-Amino-gamma-cyanobutanoate + 2 H2O --> Glutamate + NH3
R01890[c]	GRMZM2G085926	2.7.7.15	[c] : C00063 + C00588 --> C00013 + C00307	[c]: CTP + Choline phosphate --> Pyrophosphate + CDP-choline
R01900[x]	GRMZM2G020801	4.2.1.3	[x] : C00417 + C00001 <==> C00311	[x]:cis-Aconitate + H2O <==> Isocitrate
R01909[c]	GRMZM2G069758	2.7.1.35	[c] : C00002 + C00314 --> C00008 + C00627	[c]: ATP + Pyridoxine --> ADP + Pyridoxine phosphate
R01920[c]	GRMZM2G064163 or GRMZM2G064163	2.5.1.16	[c] : C01137 + C00134 --> C00170 + C00315	[c]: S-Adenosylmethioninamine + Putrescine --> 5'-Methylthioadenosine + Spermidine
R01933[c]	GRMZM2G145595 or GRMZM2G152958 or GRMZM2G079538 or GRMZM2G079538	1.8.1.4	[c] : C00322 + C00010 + C00003 --> C00527 + C00011 + C00004 + C00080	[c]: 2-Oxoadipate + CoA + NAD+ --> Glutaryl-CoA + CO2 + NADH + H+
R01940[c]	GRMZM2G142863 and GRMZM2G142863	1.2.4.2	[c] : C00322 + C00248 --> C06157 + C00011	[c]: 2-Oxoadipate + Lipoamide --> S-Glutaryldihydrolipoamide + CO2
R01941[c]	GRMZM2G131205	1.2.1.44	[c] : C10945 + C00010 + C00006 <==> C00323 + C00005 + C00080	[c]:Caffeic aldehyde + CoA + NADP+ <==> Caffeoyl-CoA + NADPH + H+
R01942[c]	GRMZM2G099363 and GRMZM2G099363	2.1.1.104	[c] : C00019 + C00323 --> C00021 + C00406	[c]: S-Adenosyl-L-methionine + Caffeoyl-CoA --> S-Adenosyl-L-homocysteine + Feruloyl-CoA
R01943[c]	GRMZM2G096020 or GRMZM2G055320 or GRMZM2G145179 or GRMZM2G054013 or GRMZM2G055320 or GRMZM2G055320 or GRMZM2G122787	6.2.1.12	[c] : C00002 + C01197 + C00010 --> C00020 + C00013 + C00323	[c]: ATP + 3,4-Dihydroxy-trans-cinnamate + CoA --> AMP + Pyrophosphate + Caffeoyl-CoA
R01954[c]	GRMZM2G010406	6.3.4.5	[c] : C00002 + C00327 + C00049 <==> C00020 + C00013 + C03406	[c]:ATP + L-Citrulline + L-Aspartate <==> AMP + Pyrophosphate + N-(L-Arginino)succinate
R01966[c]	GRMZM2G163544 or GRMZM2G163544	3.2.1.-	[c] : C00329 + C06023 --> C06023 + C00001	[c]: D-Glucosamine + D-Glucosaminide --> D-Glucosaminide + H2O
R01968[c]	GRMZM2G102404 and GRMZM2G037379	3.1.3.5	[c] : C00362 + C00001 <==> C00330 + C00009	[c]:dGMP + H2O <==> Deoxyguanosine + Orthophosphate
R01975[x]	GRMZM2G132903 and GRMZM2G132903	4.2.1.17	[x] : C01144 + C00003 <==> C00332 + C00004	[x]:(S)-3-Hydroxybutanoyl-CoA + NAD+ <==> Acetoacetyl-CoA + NADH
R01976[c]	GRMZM2G106250	1.1.1.157	[c] : C01144 + C00006 <==> C00332 + C00005 + C00080	[c]:(S)-3-Hydroxybutanoyl-CoA + NADP+ <==> Acetoacetyl-CoA + NADPH + H+
R01978[c]	AC199782.5_FG002	2.3.3.10	[c] : C00356 + C00010 <==> C00024 + C00001 + C00332	[c]:(S)-3-Hydroxy-3-methylglutaryl-CoA + CoA <==> Acetyl-CoA + H2O + Acetoacetyl-CoA
R01982[c]	(GRMZM2G153666 or GRMZM2G160526) or [GRMZM2G004500 or (GRMZM2G026855 and GRMZM2G037431) or GRMZM2G034835]	3.2.1.67 or 3.2.1.15	[c] : C00470 + C00001 --> C00333 + NC00016	[c]: Pectate + H2O --> D-Galacturonate + Pectate
R01986[c]	GRMZM2G130440	1.2.1.3	[c] : C00555 + C00006 + C00001 --> C00334 + C00005	[c]: 4-Aminobutanal + NADP+ + H2O --> 4-Aminobutanoate + NADPH
R01993[c]	GRMZM2G173413	3.5.2.3	[c] : C00337 + C00001 <==> C00438	[c]:(S)-Dihydroorotate + H2O <==> N-Carbamoyl-L-aspartate
R02003[c]	GRMZM2G102550	2.5.1.10	[c] : C00341 + C00129 --> C00013 + C00448	[c]: Geranyl diphosphate + Isopentenyl diphosphate --> Pyrophosphate + trans,trans-Farnesyl diphosphate
R02006[c]	GRMZM2G030583	4.2.3.11	[c] : C00341 + C00001 --> C02462 + C00013	[c]: Geranyl diphosphate + H2O --> Sabinene hydrate + Pyrophosphate
R02016[c]	GRMZM2G158515	1.8.1.9	[c] : C00343 + C00005 + C00080 --> C00342 + C00006	[c]: Oxidized thioredoxin + NADPH + H+ --> Thioredoxin + NADP+
R02017[c]	GRMZM2G304362 and GRMZM2G323679 and GRMZM2G323679	1.17.4.1	[c] : C00342 + C00008 --> C00206 + C00343 + C00001	[c]: Thioredoxin + ADP --> dADP + Oxidized thioredoxin + H2O
R02018[c]	GRMZM2G304362 and GRMZM2G323679 and GRMZM2G323679	1.17.4.1	[c] : C00342 + C00015 --> C01346 + C00343 + C00001	[c]: Thioredoxin + UDP --> dUDP + Oxidized thioredoxin + H2O
R02019[c]	GRMZM2G304362 and GRMZM2G323679 and GRMZM2G323679	1.17.4.1	[c] : C00035 + C00342 --> C00361 + C00343 + C00001	[c]: GDP + Thioredoxin --> dGDP + Oxidized thioredoxin + H2O
R02024[c]	GRMZM2G304362 and GRMZM2G323679 and GRMZM2G323679	1.17.4.1	[c] : C00342 + C00112 --> C00705 + C00343 + C00001	[c]: Thioredoxin + CDP --> dCDP + Oxidized thioredoxin + H2O
R02026[c]	GRMZM2G113873	2.5.1.48	[c] : C01077 + C00320 + C00342 + C00080 <==> C00155 + C00094 + C00343 + C00033	[c]:O-Acetyl-L-homoserine + Thiosulfate + Thioredoxin + H+ <==> L-Homocysteine + Sulfite + Oxidized thioredoxin + Acetate
R02035[c]	GRMZM2G136918 or GRMZM2G148769 or GRMZM2G148769 or GRMZM2G148769	3.1.1.31	[c] : C01236 + C00001 <==> C00345	[c]:D-Glucono-1,5-lactone 6-phosphate + H2O <==> 6-Phospho-D-gluconate
R02035[p]	GRMZM2G136918 or GRMZM2G148769 or GRMZM2G148769	3.1.1.31	[p] : C01236 + C00001 <==> C00345	[p]:D-Glucono-1,5-lactone 6-phosphate + H2O <==> 6-Phospho-D-gluconate
R02038[c]	GRMZM2G103281	2.7.7.14	[c] : C00063 + C00346 --> C00013 + C00570	[c]: CTP + Ethanolamine phosphate --> Pyrophosphate + CDP-ethanolamine
R02051[c]	GRMZM2G159125 and GRMZM2G133943 and GRMZM2G066485 and GRMZM2G061969 and GRMZM2G133943 and GRMZM2G133943 and GRMZM2G061969	3.1.4.4	[c] : C00350 + C00001 --> C00189 + C00416	[c]: Phosphatidylethanolamine + H2O --> Ethanolamine + Phosphatidate
R02057[c]	GRMZM2G466281	2.7.8.1	[c] : C00570 + C00641 --> C00055 + C00350	[c]: CDP-ethanolamine + 1,2-Diacyl-sn-glycerol --> CMP + Phosphatidylethanolamine
R02061[c]	GRMZM2G102550	2.5.1.29	[c] : C00448 + C00129 --> C00013 + C00353	[c]: trans,trans-Farnesyl diphosphate + Isopentenyl diphosphate --> Pyrophosphate + Geranylgeranyl diphosphate
R02063[c]	GRMZM2G105644	1.3.1.-	[c] : C00353 + (3) C00080 + (3) C00005 --> C05427 + (3) C00006	[c]: Geranylgeranyl diphosphate + 3 H+ + 3 NADPH --> Phytyl diphosphate + 3 NADP+
R02068[c]	GRMZM2G081554	5.5.1.13	[c] : C00353 --> C06089	[c]: Geranylgeranyl diphosphate --> ent-Copalyl diphosphate
R02073[c]	[(GRMZM2G059151 and GRMZM2G059151) and GRMZM2G042502] or GRMZM2G123371	2.7.1.90	[c] : C00013 + C05345 <==> C00009 + C05378	[c]:Pyrophosphate + beta-D-Fructose 6-phosphate <==> Orthophosphate + beta-D-Fructose 1,6-bisphosphate
R02080[c]	GRMZM2G108514	4.1.1.28	[c] : C00355 --> C03758 + C00011	[c]: 3,4-Dihydroxy-L-phenylalanine --> 4-(2-Aminoethyl)-1,2-benzenediol + CO2
R02082[c]	GRMZM2G058095 or GRMZM2G001645	1.1.1.34	[c] : C00356 + (2) C00005 + (2) C00080 --> C00418 + C00010 + (2) C00006	[c]: (S)-3-Hydroxy-3-methylglutaryl-CoA + 2 NADPH + 2 H+ --> (R)-Mevalonate + CoA + 2 NADP+
R02086[c]	GRMZM2G166597	5.4.2.3	[c] : C00357 <==> C04256	[c]:N-Acetyl-D-glucosamine 6-phosphate <==> N-Acetyl-D-glucosamine 1-phosphate
R02088[c]	GRMZM2G102404 and GRMZM2G037379	3.1.3.5	[c] : C00360 + C00001 <==> C00559 + C00009	[c]:dAMP + H2O <==> Deoxyadenosine + Orthophosphate
R02093[c]	GRMZM2G106099 or GRMZM2G013478	2.7.4.6	[c] : C00002 + C00363 <==> C00008 + C00459	[c]:ATP + dTDP <==> ADP + dTTP
R02099[c]	GRMZM2G048821	2.7.1.21	[c] : C00002 + C00526 --> C00008 + C00365	[c]: ATP + Deoxyuridine --> ADP + dUMP
R02100[c]	GRMZM2G020295	3.6.1.19	[c] : C00460 + C00001 --> C00365 + C00013	[c]: dUTP + H2O --> dUMP + Pyrophosphate
R02101[c]	GRMZM2G139880	1.5.1.3	[c] : C00365 + C00143 <==> C00415 + C00364	[c]:dUMP + 5,10-Methylenetetrahydrofolate <==> Dihydrofolate + dTMP
R02103[c]	GRMZM2G050984	1.17.3.2	[c] : C00385 + C00003 + C00001 --> C00366 + C00004 + C00080	[c]: Xanthine + NAD+ + H2O --> Urate + NADH + H+
R02106[c]	GRMZM2G164141	1.7.3.3	[c] : C00366 + C00007 + C00001 --> C11821 + C00027	[c]: Urate + Oxygen + H2O --> 5-Hydroxyisourate + H2O2
R02107[c]	GRMZM2G050984	1.17.3.2	[c] : C00385 + C00001 + C00007 --> C00366 + C00027	[c]: Xanthine + H2O + Oxygen --> Urate + H2O2
R02108[p]	GRMZM2G103055	3.2.1.1	[p] : C00369 + C00001 --> C00721 + NC00019	[p]: Starch + H2O --> Dextrin + H2O
R02110[p]	GRMZM2G088753 and GRMZM2G088753	2.4.1.18	[p] : (2) C00718 --> C00369	[p]:2 Amylose --> Starch
R02111[p]	GRMZM2G074158 or GRMZM2G147770	2.4.1.1	[p] : C00718 + C00009 --> C00103	[p]: Amylose + Orthophosphate --> D-Glucose 1-phosphate
R02112N[p]	GRMZM2G035749	3.2.1.2	[p] : C00369 --> C00208	[p]: Starch --> Maltose
R02124[c]	GRMZM2G397055 or GRMZM2G397055 or GRMZM2G397055 or GRMZM2G379044	1.1.1.1	[c] : C00473 + C00003 <==> C00376 + C00004 + C00080	[c]:Retinol + NAD+ <==> Retinal + NADH + H+
R02157[c]	AC196475.3_FG004	2.1.1.76	[c] : C00019 + C00389 --> C00021 + C04443	[c]: S-Adenosyl-L-methionine + Quercetin --> S-Adenosyl-L-homocysteine + 3',4',5,7-Tetrahydroxy-3-methoxyflavone
R02158[c]	GRMZM2G165390	2.4.1.91	[c] : C00029 + C00389 --> C00015 + C05623	[c]: UDP-glucose + Quercetin --> UDP + Quercetin 3-O-glucoside
R02160[c]	GRMZM2G069298 and GRMZM2G069298	1.14.11.23	[c] : C01617 + C00026 + C00007 --> C00389 + C00042 + C00011 + C00001	[c]: Taxifolin + 2-Oxoglutarate + Oxygen --> Quercetin + Succinate + CO2 + H2O
R02166[c]	(AC195340.3_FG002 and GRMZM2G040209 and AC195340.3_FG002 and GRMZM2G041418 and GRMZM2G090487 and GRMZM2G040209 and GRMZM2G145854 and GRMZM2G396397) or (GRMZM2G173277 and GRMZM2G173277 and GRMZM2G051613 and GRMZM2G173277 and GRMZM2G173277 and GRMZM2G051613) or (GRMZM2G137312 and GRMZM2G030510 and (GRMZM2G450705 and GRMZM2G469489) and GRMZM2G405584 and GRMZM2G335564 and GRMZM2G444541 and GRMZM2G405…	1.6.5.3	[c] : C00390 <==> C00399 + (2) C00080	[c]:Ubiquinol <==> Ubiquinone + 2 H+
R02173[c]	(GRMZM2G059151 and GRMZM2G042502) or GRMZM2G123371 or GRMZM2G059151	2.7.1.90	[c] : C00398 + C00001 + C00007 --> C00637 + C00014 + C00027	[c]: Tryptamine + H2O + Oxygen --> Indole-3-acetaldehyde + NH3 + H2O2
R02175[c]	GRMZM2G052418	2.1.1.114	[c] : C05805 + C00019 --> C00399 + C00021	[c]: 2-Hexaprenyl-3-methyl-5-hydroxy-6-methoxy-1,4-benzoquinone + S-Adenosyl-L-methionine --> Ubiquinone + S-Adenosyl-L-homocysteine
R02193[c]	GRMZM2G131205 or GRMZM2G131205	1.2.1.44	[c] : C00406 + C00005 + C00080 --> C02666 + C00010 + C00006	[c]: Feruloyl-CoA + NADPH + H+ --> Coniferyl aldehyde + CoA + NADP+
R02194[c]	(GRMZM2G096020 and GRMZM2G145179) or GRMZM2G055320 or GRMZM2G054013 or GRMZM2G055320 or GRMZM2G055320 or GRMZM2G122787	6.2.1.12	[c] : C00002 + C01494 + C00010 --> C00020 + C00013 + C00406	[c]: ATP + Ferulate + CoA --> AMP + Pyrophosphate + Feruloyl-CoA
R02199[c]	(GRMZM2G153536 and GRMZM2G069596) or GRMZM2G153536 or GRMZM2G071208 or GRMZM2G071208 or GRMZM2G071208	2.6.1.42	[c] : C00671 + C00025 --> C00407 + C00026	[c]: (S)-3-Methyl-2-oxopentanoic acid + L-Glutamate --> L-Isoleucine + 2-Oxoglutarate
R02220[c]	GRMZM2G131205 or GRMZM2G131205	1.2.1.44	[c] : C00411 + C00005 --> C05610 + C00010 + C00006	[c]: Sinapoyl-CoA + NADPH --> Sinapoyl aldehyde + CoA + NADP+
R02221[c]	(GRMZM2G096020 and GRMZM2G145179) or GRMZM2G055320 or GRMZM2G054013 or GRMZM2G055320 or GRMZM2G055320 or GRMZM2G122787	6.2.1.12	[c] : C00002 + C00482 + C00010 --> C00020 + C00013 + C00411	[c]: ATP + Sinapate + CoA --> AMP + Pyrophosphate + Sinapoyl-CoA
R02235[c]	GRMZM2G139880	1.5.1.3	[c] : C00415 + C00003 <==> C00504 + C00004 + C00080	[c]:Dihydrofolate + NAD+ <==> Folate + NADH + H+
R02236[c]	GRMZM2G139880	1.5.1.3	[c] : C00415 + C00006 <==> C00504 + C00005 + C00080	[c]:Dihydrofolate + NADP+ <==> Folate + NADPH + H+
R02240[c]	GRMZM2G109783	2.7.1.107	[c] : C00002 + C00641 --> C00008 + C00416	[c]: ATP + 1,2-Diacyl-sn-glycerol --> ADP + Phosphatidate
R02241[c]	GRMZM2G033926	2.3.1.51	[c] : C00681 + C00040 --> C00416 + C00010	[c]: 1-Acyl-sn-glycerol 3-phosphate + Acyl-CoA --> Phosphatidate + CoA
R02245[c]	GRMZM2G074015	2.7.1.36	[c] : C00002 + C00418 --> C00008 + C01107	[c]: ATP + (R)-Mevalonate --> ADP + (R)-5-Phosphomevalonate
R02253[c]	GRMZM2G010468	1.14.13.11	[c] : C00423 + C00007 + C00005 + C00080 --> C00811 + C00006 + C00001	[c]: trans-Cinnamate + Oxygen + NADPH + H+ --> 4-Coumarate + NADP+ + H2O
R02255[c]	(GRMZM2G096020 and GRMZM2G145179) or GRMZM2G055320 or GRMZM2G054013 or GRMZM2G055320 or GRMZM2G055320 or GRMZM2G122787	6.2.1.12	[c] : C00002 + C00423 + C00010 --> C00020 + C00013 + C00540	[c]: ATP + trans-Cinnamate + CoA --> AMP + Pyrophosphate + Cinnamoyl-CoA
R02269[c]	GRMZM2G020002	3.5.2.2	[c] : C00429 + C00001 <==> C02642	[c]:5,6-Dihydrouracil + H2O <==> 3-Ureidopropionate
R02272[c]	GRMZM2G116258 or GRMZM2G116258	5.4.3.8	[c] : C03741 --> C00430	[c]: (S)-4-Amino-5-oxopentanoate --> 5-Aminolevulinate
R02282[c]	GRMZM2G044237	2.3.1.35	[c] : C00437 + C00025 <==> C00077 + C00624	[c]:N-Acetylornithine + L-Glutamate <==> L-Ornithine + N-Acetyl-L-glutamate
R02283[c]	GRMZM2G119583	2.6.1.11	[c] : C00437 + C00026 <==> C01250 + C00025	[c]:N-Acetylornithine + 2-Oxoglutarate <==> N-Acetyl-L-glutamate 5-semialdehyde + L-Glutamate
R02291[c]	GRMZM2G076885	1.2.1.11	[c] : C00441 + C00009 + C00006 <==> C03082 + C00005 + C00080	[c]:L-Aspartate 4-semialdehyde + Orthophosphate + NADP+ <==> 4-Phospho-L-aspartate + NADPH + H+
R02292[c]	GRMZM2G027835	4.2.1.52	[c] : C00441 + C00022 --> C03340 + (2) C00001	[c]: L-Aspartate 4-semialdehyde + Pyruvate --> L-2,3-Dihydrodipicolinate + 2 H2O
R02300[c]	GRMZM2G076673	2.1.2.10	[c] : C00445 + C00001 --> C03479	[c]: 5,10-Methenyltetrahydrofolate + H2O --> 5-Formyltetrahydrofolate
R02301[c]	GRMZM2G001904	6.3.3.2	[c] : C00002 + C03479 --> C00008 + C00009 + C00445	[c]: ATP + 5-Formyltetrahydrofolate --> ADP + Orthophosphate + 5,10-Methenyltetrahydrofolate
R02313[c]	GRMZM2G181362	1.5.1.7 or 1.5.1.8 or 1.5.1.9	[c] : C00449 + C00003 + C00001 <==> C00025 + C04076 + C00004 + C00080	[c]:N6-(L-1,3-Dicarboxypropyl)-L-lysine + NAD+ + H2O <==> L-Glutamate + L-2-Aminoadipate 6-semialdehyde + NADH + H+
R02320[c]	(GRMZM2G003883 and GRMZM2G003883 and GRMZM2G004534 and GRMZM2G003883 and GRMZM2G003883 and GRMZM2G003883 and GRMZM2G008714 and GRMZM2G003883 and GRMZM2G150098)	2.7.1.40	[c] : C00454 + C00074 --> C00201 + C00022	[c]: NDP + Phosphoenolpyruvate --> Nucleoside triphosphate + Pyruvate
R02323[c]	GRMZM2G102404 and GRMZM2G037379	3.1.3.5	[c] : C00455 + C00001 --> C03150 + C00009	[c]: Nicotinamide D-ribonucleotide + H2O --> N-Ribosylnicotinamide + Orthophosphate
R02326[c]	GRMZM2G106099 or GRMZM2G013478	2.7.4.6	[c] : C00002 + C00705 <==> C00008 + C00458	[c]:ATP + dCDP <==> ADP + dCTP
R02331[c]	GRMZM2G106099 or GRMZM2G013478	2.7.4.6	[c] : C00002 + C01346 <==> C00008 + C00460	[c]:ATP + dUDP <==> ADP + dUTP
R02334[c]	GRMZM2G145518 or GRMZM2G129189 or GRMZM2G130686	3.2.1.14	[c] : C00461 + C00001 --> C03518 + NC00015	[c]: Chitin + H2O --> N-Acetyl-D-glucosaminide + Chitin
R02360[c]	(GRMZM2G004500 and GRMZM2G034835) or (GRMZM2G026855 and GRMZM2G037431)	3.2.1.15	[c] : C00470 + C00001 --> C04733 + NC00017	[c]: Pectate + H2O --> 4-(4-Deoxy-beta-D-gluc-4-enuronosyl)-D-galacturonate + Pectate
R02361[c]	GRMZM2G412207 and GRMZM2G005562 and GRMZM2G131912 and GRMZM2G131912 and GRMZM2G005562 and GRMZM2G131912 and GRMZM2G139396 and GRMZM2G412207	4.2.2.2	[c] : C00470 + C00001 --> C06118 + NC00018	[c]: Pectate + H2O --> 4-(4-Deoxy-alpha-D-gluc-4-enuronosyl)-D-galacturonate + Pectate
R02362[c]	(GRMZM2G175499 and GRMZM2G128682) or GRMZM2G136106 or (GRMZM2G136106 and and GRMZM2G175499 and GRMZM2G043943 and GRMZM2G012328) or GRMZM2G125356	3.1.1.11	[c] : C00714 + C00001 --> C00132 + C00470	[c]: Pectin + H2O --> Methanol + Pectate
R02382[c]	(GRMZM2G147884 and GRMZM2G359298) or GRMZM2G042660	1.4.3.21	[c] : C00483 + C00001 + C00007 --> C03765 + C00014 + C00027	[c]: Tyramine + H2O + Oxygen --> 4-Hydroxyphenylacetaldehyde + NH3 + H2O2
R02410[c]	(GRMZM2G394450 and GRMZM2G394450) or GRMZM2G123633 or GRMZM2G123633	3.2.1.26	[c] : C00492 + C00001 --> C05402 + C00095	[c]: Raffinose + H2O --> Melibiose + D-Fructose
R02412[c]	GRMZM2G004590 or GRMZM2G004590	2.7.1.71	[c] : C00002 + C00493 --> C00008 + C03175	[c]: ATP + Shikimate --> ADP + Shikimate 3-phosphate
R02413[c]	GRMZM2G014376	1.1.1.25 or 4.2.1.10	[c] : C00493 + C00006 <==> C02637 + C00005 + C00080	[c]:Shikimate + NADP+ <==> 3-Dehydroshikimate + NADPH + H+
R02425[c]	GRMZM2G173413	3.5.2.5	[c] : C02350 + C00001 --> C00499	[c]: (S)(+)-Allantoin + H2O --> Allantoate
R02433[c]	GRMZM2G094712 or GRMZM2G094712	2.6.1.1	[c] : C00506 + C00026 <==> C05528 + C00302	[c]:L-Cysteate + 2-Oxoglutarate <==> 3-Sulfopyruvate + Glutamate
R02435[c]	GRMZM2G152179	2.8.2.-	[c] : C02218 + C00053 --> C00506 + C00054	[c]: 2-Aminoacrylate + 3'-Phosphoadenylyl sulfate --> L-Cysteate + Adenosine 3',5'-bisphosphate
R02444[c]	GRMZM2G062396	1.14.11.9	[c] : C00509 + C00026 + C00007 --> C00974 + C00042 + C00011	[c]: Naringenin + 2-Oxoglutarate + Oxygen --> Dihydrokaempferol + Succinate + CO2
R02446[c]	GRMZM2G155329 or GRMZM2G155329	5.5.1.6	[c] : C00509 --> C06561	[c]: Naringenin --> Isosalipurpol
R02464[c]	GRMZM2G044337	4.1.2.27	[c] : C01120 --> C00346 + C00517	[c]: Sphinganine 1-phosphate --> Ethanolamine phosphate + Hexadecanal
R02473[c]	GRMZM2G012260	6.3.2.1	[c] : C00002 + C00522 + C00099 --> C00020 + C00013 + C00864	[c]: ATP + (R)-Pantoate + beta-Alanine --> AMP + Pyrophosphate + Pantothenate
R02493[c]	GRMZM2G069758	2.7.1.35	[c] : C00002 + C00534 --> C00008 + C00647	[c]: ATP + Pyridoxamine --> ADP + Pyridoxamine phosphate
R02518[c]	GRMZM2G042269	4.1.1.-	[c] : C00544 + C00007 + C00005 --> C05585 + C00011 + C00006 + C00080 + C00001	[c]: Homogentisate + Oxygen + NADPH --> Gentisate aldehyde + CO2 + NADP+ + H+ + H2O
R02521[c]	GRMZM2G088396	1.13.11.27	[c] : C01179 + C00007 --> C00544 + C00011	[c]: 3-(4-Hydroxyphenyl)pyruvate + Oxygen --> Homogentisate + CO2
R02529[c]	(GRMZM2G147884 and GRMZM2G359298) or GRMZM2G042660	1.4.3.21	[c] : C01888 + C00001 + C00007 --> C00546 + C00014 + C00027	[c]: Aminoacetone + H2O + Oxygen --> Methylglyoxal + NH3 + H2O2
R02556[c]	GRMZM2G137724	3.5.4.4	[c] : C00559 + C00001 <==> C05512 + C00014	[c]:Deoxyadenosine + H2O <==> Deoxyinosine + NH3
R02565[c]	GRMZM2G135470 and GRMZM2G135470	1.2.1.8	[c] : C00576 + C00003 + C00001 --> C00719 + C00004 + C00080	[c]: Betaine aldehyde + NAD+ + H2O --> Betaine + NADH + H+
R02566[c]	GRMZM2G135470 and GRMZM2G135470	1.2.1.8	[c] : C00576 + C00006 + C00001 --> C00719 + C00005	[c]: Betaine aldehyde + NADP+ + H2O --> Betaine + NADPH
R02568[c]	GRMZM2G089365 and GRMZM2G046284 and GRMZM2G057823 and GRMZM2G057823 and GRMZM2G066024 and GRMZM2G066024 and GRMZM2G046284 and GRMZM2G066024	4.1.2.13	[c] : C01094 <==> C00111 + C00577	[c]:D-Fructose 1-phosphate <==> Glycerone phosphate + D-Glyceraldehyde
R02570N[m]	GRMZM2G079538 and GRMZM2G079538	2.3.1.61	[m] : C00091 + C15973 <==> C00010 + C00N01	[m]:Succinyl-CoA + Enzyme N6-(dihydrolipoyl)lysine <==> CoA + [Dihydrolipoyllysine-residue succinyltransferase]S-succinyldihydrolipoyllysine
R02571[c]	GRMZM2G079538 and GRMZM2G079538	2.3.1.61	[c] : C00527 + C00579 <==> C00010 + C06157	[c]:Glutaryl-CoA + Dihydrolipoamide <==> CoA + S-Glutaryldihydrolipoamide
R02596[c]	GRMZM2G085967 or GRMZM2G471357 or GRMZM2G025441 or GRMZM2G442008 or GRMZM2G010640 or GRMZM2G063435 or GRMZM2G089982 or GRMZM2G089982 or GRMZM2G095404 or GRMZM2G103342 or GRMZM2G089982 or GRMZM2G089982 or GRMZM2G136042 or GRMZM2G115209 or AC205413.4_FG001 or AC230013.2_FG002 or GRMZM2G023840 or GRMZM2G116846 or GRMZM2G116846 or GRMZM2G085967 or GRMZM2G061230 or GRMZM2G103169 or GRMZM2G410175 or GR…	5.5.1.6	[c] : C00590 --> C05615	[c]: Coniferyl alcohol --> Lignin
R02613[c]	(GRMZM2G147884 and GRMZM2G359298) or GRMZM2G042660	1.4.3.21	[c] : C05332 + C00007 + C00001 --> C00601 + C00014 + C00027	[c]: Phenethylamine + Oxygen + H2O --> Phenylacetaldehyde + NH3 + H2O2
R02619[c]	GRMZM2G094712 or GRMZM2G146677 or GRMZM2G469150 or GRMZM2G094712 or GRMZM2G094712	2.6.1.1	[c] : C00606 + C00026 --> C05527 + C00302	[c]: 3-Sulfino-L-alanine + 2-Oxoglutarate --> 3-Sulfinylpyruvate + Glutamate
R02649[c]	GRMZM2G132777	2.7.2.8	[c] : C00002 + C00624 --> C00008 + C04133	[c]: ATP + N-Acetyl-L-glutamate --> ADP + N-Acetyl-L-glutamate 5-phosphate
R02662[c]	GRMZM2G043762	2.3.1.168	[c] : C04424 + C00010 --> C00630 + C00579	[c]: S-(2-Methylpropanoyl)-dihydrolipoamide + CoA --> 2-Methylpropanoyl-CoA + Dihydrolipoamide
R02670[c]	GRMZM2G088212 or GRMZM2G088212 or GRMZM2G088212	1.11.1.6	[c] : (2) C00632 + (2) C00007 --> C05640 + (2) C00027	[c]:2 3-Hydroxyanthranilate + 2 Oxygen --> Cinnavalininate + 2 H2O2
R02671[c]	GRMZM2G105755 or GRMZM2G003038 or GRMZM2G136599 or AC198353.5_FG004 or GRMZM2G160752 or GRMZM2G037624 or GRMZM2G003038 or GRMZM2G128648	2.1.1.-	[c] : C00632 + C10905 --> C05831	[c]: 3-Hydroxyanthranilate + Activated methyl group --> 3-Methoxyanthranilate
R02678[c]	GRMZM2G130440	1.2.1.3	[c] : C00637 + C00003 + C00001 --> C00954 + C00004 + C00080	[c]: Indole-3-acetaldehyde + NAD+ + H2O --> Indole-3-acetate + NADH + H+
R02691[c]	GRMZM2G178892 or GRMZM2G142873 or GRMZM2G178892	2.4.1.46	[c] : C00052 + C00641 --> C00015 + C03692	[c]: UDP-D-galactose + 1,2-Diacyl-sn-glycerol --> UDP + 1,2-Diacyl-3-beta-D-galactosyl-sn-glycerol
R02719[c]	GRMZM2G102404 and GRMZM2G037379	3.1.3.5	[c] : C00655 + C00001 --> C01762 + C00009	[c]: Xanthosine 5'-phosphate + H2O --> Xanthosine + Orthophosphate
R02720[c]	GRMZM2G020295	3.6.1.19	[c] : C00700 + C00001 --> C00655 + C00013	[c]: XTP + H2O --> Xanthosine 5'-phosphate + Pyrophosphate
R02722[c]	GRMZM2G046191 or [GRMZM2G016592 and (GRMZM2G169593 and GRMZM2G005024)] or GRMZM2G054465	4.2.1.20	[c] : C00065 + C03506 <==> C00078 + C00118 + C00001	[c]:L-Serine + Indoleglycerol phosphate <==> L-Tryptophan + (2R)-2-Hydroxy-3-(phosphonooxy)-propanal + H2O
R02731[c]	GRMZM2G021846	2.7.1.105 or 3.1.3.46	[c] : C00665 + C00001 --> C05345 + C00009	[c]: beta-D-Fructose 2,6-bisphosphate + H2O --> beta-D-Fructose 6-phosphate + Orthophosphate
R02732[c]	GRMZM2G021846	2.7.1.105 or 3.1.3.46	[c] : C00002 + C05345 --> C00008 + C00665	[c]: ATP + beta-D-Fructose 6-phosphate --> ADP + beta-D-Fructose 2,6-bisphosphate
R02735[c]	GRMZM2G130332	5.1.1.7	[c] : C00666 <==> C00680	[c]:LL-2,6-Diaminoheptanedioate <==> meso-2,6-Diaminoheptanedioate
R02736[c]	GRMZM2G031107 or GRMZM2G031107		[c] : C01172 + C00006 --> C01236 + C00005 + C00080	[c]: beta-D-Glucose 6-phosphate + NADP+ --> D-Glucono-1,5-lactone 6-phosphate + NADPH + H+
R02736[p]	GRMZM2G177077 or GRMZM2G177077 or GRMZM2G177077 or GRMZM2G177077	1.1.1.49	[p] : C01172 + C00006 --> C01236 + C00005 + C00080	[p]: beta-D-Glucose 6-phosphate + NADP+ --> D-Glucono-1,5-lactone 6-phosphate + NADPH + H+
R02737[c]	GRMZM2G118462 or GRMZM2G068943 or GRMZM2G068943 or GRMZM2G068943 or GRMZM2G068943	2.4.1.15	[c] : C00029 + C00668 --> C00015 + C00689	[c]: UDP-glucose + alpha-D-Glucose 6-phosphate --> UDP + alpha,alpha'-Trehalose 6-phosphate
R02740[c]	GRMZM2G140614sndGRMZM2G036650 and GRMZM2G140614 and GRMZM2G036650	5.3.1.9	[c] : C00668 <==> C05345	[c]:alpha-D-Glucose 6-phosphate <==> beta-D-Fructose 6-phosphate
R02740[p]	GRMZM2G140614 and GRMZM2G036650	5.3.1.9	[p] : C00668 <==> C05345	[p]:alpha-D-Glucose 6-phosphate <==> beta-D-Fructose 6-phosphate
R02750[c]	GRMZM2G007630	2.7.1.15	[c] : C00673 + C00008 <==> C01801 + C00002	[c]:2-Deoxy-D-ribose 5-phosphate + ADP <==> Deoxyribose + ATP
R02756[c]	GRMZM2G403313	1.1.1.101	[c] : C03372 + C00005 + C00080 --> C00681 + C00006	[c]: Acylglycerone phosphate + NADPH + H+ --> 1-Acyl-sn-glycerol 3-phosphate + NADP+
R02771[c]	GRMZM2G044027 or GRMZM2G347717	4.2.1.46	[c] : C00842 --> C00687 + C00001	[c]: dTDP-glucose --> dTDP-4-dehydro-6-deoxy-alpha-D-glucose + H2O
R02778[c]	GRMZM2G118462 or GRMZM2G068943 or GRMZM2G068943 or GRMZM2G068943 or GRMZM2G068943	3.1.3.12	[c] : C00689 + C00001 --> C01083 + C00009	[c]: alpha,alpha'-Trehalose 6-phosphate + H2O --> alpha,alpha-Trehalose + Orthophosphate
R02811[c]	GRMZM2G434500 or GRMZM2G033630	4.1.2.10 or 4.1.2.11	[c] : C05712 --> C00709 + C00177	[c]: Cyanohydrin --> Ketone + Cyanide
R02832[c]	(GRMZM2G370988 and GRMZM2G370988 and GRMZM2G370988 and GRMZM2G370988 and GRMZM2G370988 and GRMZM2G370988 and GRMZM2G370988 and GRMZM2G370988 and GRMZM2G370988 and GRMZM2G370988 and GRMZM2G370988) or GRMZM2G370988 or GRMZM2G370988	1.1.1.206	[c] : C00783 + C00005 + C00080 --> C00729 + C00006	[c]: Tropinone + NADPH + H+ --> Tropine + NADP+
R02834[c]	GRMZM2G006119	1.1.1.146	[c] : C00735 + C00003 --> C00762 + C00004 + C00080	[c]: Cortisol + NAD+ --> Cortisone + NADH + H+
R02836[c]	GRMZM2G006119	1.1.1.146	[c] : C00735 + C00006 --> C00762 + C00005 + C00080	[c]: Cortisol + NADP+ --> Cortisone + NADPH + H+
R02872[c]	GRMZM2G108225 or GRMZM2G108225	2.5.1.21	[c] : C03428 + C00005 + C00080 --> C00013 + C00751 + C00006	[c]: Presqualene diphosphate + NADPH + H+ --> Pyrophosphate + Squalene + NADP+
R02873[c]	GRMZM2G091456 or GRMZM2G105787	1.14.99.7	[c] : C00751 + C00030 + C00007 --> C01054 + C00028 + C00001	[c]: Squalene + Reduced acceptor + Oxygen --> (S)-2,3-Epoxysqualene + Acceptor + H2O
R02874[c]	GRMZM2G091456 or GRMZM2G105787	1.14.99.7	[c] : C00751 + C00007 + C00005 + C00080 --> C01054 + C00006 + C00001	[c]: Squalene + Oxygen + NADPH + H+ --> (S)-2,3-Epoxysqualene + NADP+ + H2O
R02887[c]	GRMZM2G146192 or (GRMZM2G015804 and GRMZM2G426467 and GRMZM2G015804 and AC234160.1_FG003 and GRMZM2G426467 and GRMZM2G426467) or (GRMZM2G115065 and GRMZM2G115065)	3.2.1.21	[c] : C00760 + C00001 --> C00221	[c]: Cellulose + H2O --> beta-D-Glucose
R02889[c]	GRMZM2G177631 and GRMZM2G112336 and GRMZM2G055795 and GRMZM2G112336 and GRMZM2G177631 and GRMZM2G424832 and GRMZM2G150796 and GRMZM2G142898 and GRMZM2G028353 and GRMZM2G177631	2.4.1.12	[c] : C00029 --> C00015 + C00760	[c]: UDP-glucose --> UDP + Cellulose
R02912[c]	GRMZM2G105755 or GRMZM2G003038 or GRMZM2G136599 or AC198353.5_FG004 or GRMZM2G160752 or GRMZM2G037624 or GRMZM2G003038 or GRMZM2G128648	2.1.1.-	[c] : C00780 + C10905 --> C05659	[c]: 3-(2-Aminoethyl)-1H-indol-5-ol + Activated methyl group --> 5-Methoxytryptamine
R02918[c]	GRMZM2G000481 or GRMZM2G012404	6.1.1.1	[c] : C00002 + C00082 + C00787 --> C00020 + C00013 + C02839	[c]: ATP + L-Tyrosine + tRNA(Tyr) --> AMP + Pyrophosphate + L-Tyrosyl-tRNA(Tyr)
R02926[c]	GRMZM2G053554	3.2.1.22	[c] : C05399 + C00001 <==> C00794 + C00124	[c]:Melibiitol + H2O <==> D-Sorbitol + D-Galactose
R02940[c]	GRMZM2G130440	1.2.1.3	[c] : C05985 + C00003 + C00001 --> C00804 + C00004	[c]: 2-Propyn-1-al + NAD+ + H2O --> Propynoate + NADH
R02946[c]	GRMZM2G312154	1.1.1.4	[c] : C00810 + C00004 + C00080 --> C03044 + C00003	[c]: (R)-Acetoin + NADH + H+ --> (R,R)-Butane-2,3-diol + NAD+
R02952[c]	GRMZM2G042269	4.1.1.-	[c] : C00811 --> C05627 + C00011	[c]: 4-Coumarate --> 4-Hydroxystyrene + CO2
R02957[c]	GRMZM2G130440	1.2.1.3	[c] : C02670 + C00003 + (2) C00001 <==> C00818 + C00004 + C00080	[c]:D-Glucuronolactone + NAD+ + 2 H2O <==> D-Glucarate + NADH + H+
R02984[c]	GRMZM2G052336 or GRMZM2G145460 or GRMZM2G052336 or GRMZM2G038598 or GRMZM2G095945 or GRMZM2G038598	5.1.3.2	[c] : C00842 <==> C02097	[c]:dTDP-glucose <==> dTDP-galactose
R03008[c]	GRMZM2G022679 or GRMZM2G022679	1.14.11.13	[c] : C00859 + C00026 + C00007 --> C03579 + C00042 + C00011	[c]: Gibberellin A1 + 2-Oxoglutarate + Oxygen --> 2beta-Hydroxygibberellin 1 + Succinate + CO2
R03012[c]	GRMZM2G058584	1.1.1.23	[c] : C00860 + C00003 --> C01929 + C00004 + C00080	[c]: L-Histidinol + NAD+ --> L-Histidinal + NADH + H+
R03026[x]	(GRMZM2G132903 and GRMZM2G132903) or GRMZM2G033491	4.2.1.17	[x] : C00877 + C00001 <==> C01144	[x]:Crotonoyl-CoA + H2O <==> (S)-3-Hydroxybutanoyl-CoA
R03038[c]	GRMZM2G082271	6.1.1.7	[c] : C00002 + C00041 + C01635 <==> C00020 + C00013 + C00886	[c]:ATP + L-Alanine + tRNA(Ala) <==> AMP + Pyrophosphate + L-Alanyl-tRNA
R03045[c]	(GRMZM2G132903 and GRMZM2G132903) or GRMZM2G094655	4.2.1.17	[c] : C05668 <==> C00894 + C00001	[c]:3-Hydroxypropionyl-CoA <==> Propenoyl-CoA + H2O
R03050[c]	GRMZM2G143357	2.2.1.6	[c] : C05125 + C00022 --> C00900 + C00068	[c]: 2-(alpha-Hydroxyethyl)thiamine diphosphate + Pyruvate --> 2-Acetolactate + Thiamin diphosphate
R03051[c]	GRMZM2G004382	1.1.1.86	[c] : C00900 + C00005 + C00080 --> C04039 + C00006	[c]: 2-Acetolactate + NADPH + H+ --> 2,3-Dihydroxy-3-methylbutanoate + NADP+
R03055[c]	GRMZM2G020002	3.5.2.2	[c] : C00906 + C00001 <==> C05100	[c]:5,6-Dihydrothymine + H2O <==> 3-Ureidoisobutyrate
R03057[c]	GRMZM2G155580	3.3.2.6	[c] : C00909 + C00001 --> C02165	[c]: Leukotriene A4 + H2O --> Leukotriene B4
R03067[c]	GRMZM2G095806	2.5.1.15	[c] : C04807 + C00568 <==> C00013 + C00921	[c]:2-Amino-7,8-dihydro-4-hydroxy-6-(diphosphooxymethyl)pteridine + 4-Aminobenzoate <==> Pyrophosphate + Dihydropteroate
R03075[c]	GRMZM2G347743	3.4.16.- or 2.3.1.91	[c] : C01175 + C00114 --> C00031 + C00933	[c]: 1-O-Sinapoyl-beta-D-glucose + Choline --> D-Glucose + Sinapoylcholine
R03083[c]	GRMZM2G051129	4.2.3.4	[c] : C04691 --> C00944 + C00009	[c]: 2-Dehydro-3-deoxy-D-arabino-heptonate 7-phosphate --> 3-Dehydroquinate + Orthophosphate
R03084[c]	GRMZM2G064302 or GRMZM2G048371	4.2.1.11	[c] : C00944 <==> C02637 + C00001	[c]:3-Dehydroquinate <==> 3-Dehydroshikimate + H2O
R03093[c]	GRMZM2G111225 or GRMZM2G111225 or GRMZM2G178517	3.5.5.1	[c] : C02938 + (2) C00001 --> C00954 + C00014	[c]: 3-Indoleacetonitrile + 2 H2O --> Indole-3-acetate + NH3
R03104[c]	GRMZM2G173192	1.1.1.27	[c] : C00957 + C00004 --> C05823 + C00003	[c]: Mercaptopyruvate + NADH --> 3-Mercaptolactate + NAD+
R03123[c]	GRMZM2G013726	1.1.1.219	[c] : C00974 + C00005 + C00080 --> C03648 + C00006	[c]: Dihydrokaempferol + NADPH + H+ --> cis-3,4-Leucopelargonidin + NADP+
R03126[c]	GRMZM2G069298 and GRMZM2G069298	1.14.11.23	[c] : C00974 + C00026 + C00007 --> C05903 + C00042 + C00011 + C00001	[c]: Dihydrokaempferol + 2-Oxoglutarate + Oxygen --> Kaempferol + Succinate + CO2 + H2O
R03132[c]	GRMZM2G128744 or GRMZM2G082185 or (GRMZM2G005887 and GRMZM2G082185) or GRMZM2G036708	2.5.1.47	[c] : C00979 + C00320 --> C05824 + C00033	[c]: O-Acetyl-L-serine + Thiosulfate --> S-Sulfo-L-cysteine + Acetate
R03139[c]	(GRMZM2G147884 and GRMZM2G359298) or GRMZM2G042660	1.4.3.21	[c] : C00986 + C00007 + C00001 --> C05665 + C00014 + C00027	[c]: 1,3-Diaminopropane + Oxygen + H2O --> beta-Aminopropion aldehyde + NH3 + H2O2
R03140[p]	(GRMZM2G113033 and GRMZM2G113033) and (GRMZM2G113033 and GRMZM2G113033) and (GRMZM2G113033 and GRMZM2G113033) and (GRMZM2G113033 and GRMZM2G113033) and (GRMZM2G448344 and GRMZM2G448344)	4.1.1.39	[p] : C01182 + C00007 --> C00197 + C00988	[p]: D-Ribulose 1,5-bisphosphate + Oxygen --> 3-Phospho-D-glycerate + 2-Phosphoglycolate
R03174[c]	GRMZM2G043762	2.3.1.168	[c] : C05118 + C00010 --> C01033 + C00579	[c]: S-(2-Methylbutanoyl)-dihydrolipoamide + CoA --> 2-Methylbutanoyl-CoA + Dihydrolipoamide
R03194[c]	GRMZM2G105604	2.1.1.107	[c] : (2) C00019 + C01051 --> (2) C00021 + C02463	[c]:2 S-Adenosyl-L-methionine + Uroporphyrinogen III --> 2 S-Adenosyl-L-homocysteine + Precorrin 2
R03199[c]	GRMZM2G023798	5.4.99.7	[c] : C01054 --> C01724	[c]: (S)-2,3-Epoxysqualene --> Lanosterol
R03200[c]	GRMZM2G065494 or GRMZM2G023798 or GRMZM2G023798 or GRMZM2G023798 or GRMZM2G065494 or GRMZM2G023798	5.4.99.8	[c] : C01054 --> C01902	[c]: (S)-2,3-Epoxysqualene --> Cycloartenol
R03209[c]	(GRMZM2G397055 and GRMZM2G442658) or GRMZM2G397055 or GRMZM2G152975 or GRMZM2G397055 or (GRMZM2G379044 and GRMZM2G152981)	1.1.1.1	[c] : C00002 + C02656 + C00010 --> C00020 + C00013 + C01063	[c]: ATP + 6-Carboxyhexanoate + CoA --> AMP + Pyrophosphate + 6-Carboxyhexanoyl-CoA
R03210[c]	GRMZM2G110932	2.3.1.47	[c] : C01063 + C00041 --> C01092 + C00010 + C00011	[c]: 6-Carboxyhexanoyl-CoA + L-Alanine --> 8-Amino-7-oxononanoate + CoA + CO2
R03220[c]	GRMZM2G032282	1.3.3.3	[c] : C03263 + C00007 --> C01079 + (2) C00011 + (2) C00001	[c]: Coproporphyrinogen III + Oxygen --> Protoporphyrinogen IX + 2 CO2 + 2 H2O
R03222[c]	GRMZM2G039396 and GRMZM2G364901	1.3.3.4	[c] : (2) C01079 + (3) C00007 --> (2) C02191 + (6) C00001	[c]:2 Protoporphyrinogen IX + 3 Oxygen --> 2 Protoporphyrin + 6 H2O
R03223[c]	GRMZM2G401934	2.5.1.3	[c] : C04752 + C04327 --> C00013 + C01081	[c]: 2-Methyl-4-amino-5-hydroxymethylpyrimidine diphosphate + 4-Methyl-5-(2-phosphoethyl)-thiazole --> Pyrophosphate + Thiamin monophosphate
R03243[c]	GRMZM2G170595	2.6.1.9	[c] : C01100 + C00026 <==> C01267 + C00025	[c]:L-Histidinol phosphate + 2-Oxoglutarate <==> 3-(Imidazol-4-yl)-2-oxopropyl phosphate + L-Glutamate
R03245[c]	GRMZM2G019260	2.7.4.2	[c] : C00002 + C01107 --> C00008 + C01143	[c]: ATP + (R)-5-Phosphomevalonate --> ADP + (R)-5-Diphosphomevalonate
R03254[c]	GRMZM2G168510	2.5.1.55	[c] : C00074 + C01112 + C00001 --> C04478 + C00009	[c]: Phosphoenolpyruvate + D-Arabinose 5-phosphate + H2O --> 3-Deoxy-D-manno-octulosonate 8-phosphate + Orthophosphate
R03260[c]	GRMZM2G113873	2.5.1.48	[c] : C01118 + C00097 --> C02291 + C00042	[c]: O-Succinyl-L-homoserine + L-Cysteine --> L-Cystathionine + Succinate
R03269[c]	GRMZM2G407396	4.1.1.36	[c] : C04352 --> C01134 + C00011	[c]: (R)-4'-Phosphopantothenoyl-L-cysteine --> Pantetheine 4'-phosphate + CO2
R03270[c]	(GRMZM2G033894 and GRMZM2G361693) and (GRMZM2G127546 and GRMZM2G088565)	1.2.4.1	[c] : C05125 + C00248 --> C01136 + C00068	[c]: 2-(alpha-Hydroxyethyl)thiamine diphosphate + Lipoamide --> S-Acetyldihydrolipoamide + Thiamin diphosphate
R03284[c]	GRMZM2G043887 or GRMZM2G002178	4.1.2.5 or 4.1.2.-	[c] : C01259 --> C01149 + C00037	[c]: 3-Hydroxy-N6,N6,N6-trimethyl-L-lysine --> 4-Trimethylammoniobutanal + Glycine
R03291[c]	GRMZM2G068665	1.5.1.2	[c] : C04281 + C00004 + C00080 --> C01157 + C00003	[c]: L-1-Pyrroline-3-hydroxy-5-carboxylate + NADH + H+ --> trans-4-Hydroxy-L-proline + NAD+
R03293[c]	GRMZM2G068665	1.5.1.2	[c] : C04281 + C00005 + C00080 --> C01157 + C00006	[c]: L-1-Pyrroline-3-hydroxy-5-carboxylate + NADPH + H+ --> trans-4-Hydroxy-L-proline + NADP+
R03313[c]	GRMZM2G375504	1.2.1.41	[c] : C01165 + C00009 + C00006 <==> C03287 + C00005 + C00080	[c]:L-Glutamate 5-semialdehyde + Orthophosphate + NADP+ <==> L-Glutamyl 5-phosphate + NADPH + H+
R03316N[m]	GRMZM2G142863 and GRMZM2G142863	1.2.4.2	[m] : C05381 + C15972 --> C00N01 + C00068	[m]: 3-Carboxy-1-hydroxypropyl-ThPP + Enzyme N6-(lipoyl)lysine --> [Dihydrolipoyllysine-residue succinyltransferase]S-succinyldihydrolipoyllysine + Thiamin diphosphate
R03321[c]	GRMZM2G036650	5.3.1.9	[c] : C01172 <==> C05345	[c]:beta-D-Glucose 6-phosphate <==> beta-D-Fructose 6-phosphate
R03323[c]	GRMZM2G347743	3.4.16.- or 2.3.1.92	[c] : C01175 + C00149 --> C00031 + C02887	[c]: 1-O-Sinapoyl-beta-D-glucose + (S)-Malate --> D-Glucose + Sinapoyl malate
R03346[c]	GRMZM2G102404 and GRMZM2G037379	3.1.3.5	[c] : C01185 + C00001 <==> C05841 + C00009	[c]:Nicotinate D-ribonucleotide + H2O <==> Nicotinate D-ribonucleoside + Orthophosphate
R03347[c]	GRMZM2G075124 or GRMZM2G178787 or (GRMZM2G068193 and GRMZM2G068193) or GRMZM2G158359 or GRMZM2G070520 or GRMZM2G013236 or GRMZM2G035843 or GRMZM2G138676 or GRMZM2G158359 or GRMZM2G030673 or GRMZM2G300133 or (GRMZM2G062761 and GRMZM2G081310) or (GRMZM2G121790 and GRMZM2G109624) or GRMZM2G121228 or GRMZM2G173928 or GRMZM2G066867 or GRMZM2G422576 or GRMZM2G030673 or GRMZM2G009843 or (GRMZM2G144042 a…	2.7.1.-	[c] : C05841 + C00002 --> C01185 + C00008	[c]: Nicotinate D-ribonucleoside + ATP --> Nicotinate D-ribonucleotide + ADP
R03348[c]	AC233910.1_FG007	2.4.2.19	[c] : C03722 + C00119 --> C01185 + C00013 + C00011	[c]: Pyridine-2,3-dicarboxylate + 5-Phospho-alpha-D-ribose 1-diphosphate --> Nicotinate D-ribonucleotide + Pyrophosphate + CO2
R03351[c]	GRMZM2G119256	2.7.7.38	[c] : C00063 + C01187 --> C00013 + C04121	[c]: CTP + 3-Deoxy-D-manno-octulosonate --> Pyrophosphate + CMP-3-deoxy-D-manno-octulosonate
R03355[c]	GRMZM2G130375 or GRMZM2G032496	3.2.1.23	[c] : C01290 + C00001 --> C01190 + C00962	[c]: beta-D-Galactosyl-1,4-beta-D-glucosylceramide + H2O --> Glucosylceramide + beta-D-Galactose
R03362[c]	GRMZM2G103721	2.7.1.137	[c] : C00002 + C01194 --> C00008 + C04549	[c]: ATP + 1-Phosphatidyl-D-myo-inositol --> ADP + 1-Phosphatidyl-1D-myo-inositol 3-phosphate
R03367[c]	GRMZM2G042269	4.1.1.-	[c] : C01197 <==> C06224 + C00011	[c]:3,4-Dihydroxy-trans-cinnamate <==> 3,4-Dihydroxystyrene + CO2
R03393[c]	GRMZM2G152757	3.1.3.57	[c] : C01220 + C00001 --> C03546 + C00009	[c]: 1D-myo-Inositol 1,4-bisphosphate + H2O --> myo-Inositol 4-phosphate + Orthophosphate
R03408[c]	GRMZM2G410515	1.14.99.-	[c] : C01227 + C00080 + C00007 + C00005 --> C05139 + C00006 + C00001	[c]: 3beta-Hydroxyandrost-5-en-17-one + H+ + Oxygen + NADPH --> 16alpha-Hydroxydehydroepiandrosterone + NADP+ + H2O
R03418[c]	GRMZM2G150906	2.4.1.67	[c] : C01235 + C00492 --> C00137 + C01613	[c]: 1-alpha-D-Galactosyl-myo-inositol + Raffinose --> myo-Inositol + Stachyose
R03425[m]	GRMZM2G104310 or GRMZM2G104310	1.4.4.2	[m] : C00037 + C02051 --> C01242 + C00011	[m]: Glycine + Lipoylprotein --> S-Aminomethyldihydrolipoylprotein + CO2
R03427[c]	GRMZM2G152757	3.1.3.57	[c] : C01243 + C00001 --> C04063 + C00009	[c]: 1D-myo-Inositol 1,3,4-trisphosphate + H2O --> D-myo-Inositol 3,4-bisphosphate + Orthophosphate
R03443[c]	GRMZM2G038848	1.2.1.38	[c] : C01250 + C00009 + C00006 <==> C04133 + C00005 + C00080	[c]:N-Acetyl-L-glutamate 5-semialdehyde + Orthophosphate + NADP+ <==> N-Acetyl-L-glutamate 5-phosphate + NADPH + H+
R03457[c]	GRMZM2G094255	4.2.1.19	[c] : C04666 --> C01267 + C00001	[c]: D-erythro-1-(Imidazol-4-yl)glycerol 3-phosphate --> 3-(Imidazol-4-yl)-2-oxopropyl phosphate + H2O
R03458[c]	GRMZM2G090068 or GRMZM2G320099	1.1.1.193	[c] : C01268 + C00005 + C00080 --> C04454 + C00006	[c]: 5-Amino-6-(5'-phosphoribosylamino)uracil + NADPH + H+ --> 5-Amino-6-(5'-phosphoribitylamino)uracil + NADP+
R03459[c]	GRMZM2G090068 or GRMZM2G320099	3.5.4.26	[c] : C01304 + C00001 --> C01268 + C00014	[c]: 2,5-Diamino-6-hydroxy-4-(5'-phosphoribosylamino)pyrimidine + H2O --> 5-Amino-6-(5'-phosphoribosylamino)uracil + NH3
R03460[c]	GRMZM2G058659	2.5.1.19	[c] : C00074 + C03175 <==> C00009 + C01269	[c]:Phosphoenolpyruvate + Shikimate 3-phosphate <==> Orthophosphate + 5-O-(1-Carboxyvinyl)-3-phosphoshikimate
R03469[c]	(GRMZM2G050309 and GRMZM2G050309 and GRMZM2G092595 and GRMZM2G157147 and GRMZM2G163826 and GRMZM2G163826 and GRMZM2G050309 and GRMZM2G153722 and GRMZM2G163826 ) or GRMZM2G157147 or GRMZM2G157147	2.7.1.68	[c] : C00002 + C01277 --> C00008 + C04637	[c]: ATP + 1-Phosphatidyl-1D-myo-inositol 4-phosphate --> ADP + 1-Phosphatidyl-D-myo-inositol 4,5-bisphosphate
R03472[c]	GRMZM2G027663		[c] : C03373 --> C01279	[c]: Aminoimidazole ribotide --> 4-Amino-5-hydroxymethyl-2-methylpyrimidine
R03503[c]	GRMZM2G095806	2.7.6.3	[c] : C00002 + C01300 <==> C00020 + C04807	[c]:ATP + 2-Amino-4-hydroxy-6-hydroxymethyl-7,8-dihydropteridine <==> AMP + 2-Amino-7,8-dihydro-4-hydroxy-6-(diphosphooxymethyl)pteridine
R03504[c]	GRMZM2G015588	4.1.2.25	[c] : C04874 --> C00266 + C01300	[c]: 2-Amino-4-hydroxy-6-(D-erythro-1,2,3-trihydroxypropyl)-7,8-dihydropteridine --> Glycolaldehyde + 2-Amino-4-hydroxy-6-hydroxymethyl-7,8-dihydropteridine
R03508[c]	GRMZM2G169516	4.1.1.48	[c] : C01302 --> C03506 + C00011 + C00001	[c]: 1-(2-Carboxyphenylamino)-1'-deoxy-D-ribulose 5'-phosphate --> Indoleglycerol phosphate + CO2 + H2O
R03509[c]	GRMZM2G122198 or GRMZM2G122198 or GRMZM2G152984	5.3.1.24	[c] : C04302 --> C01302	[c]: N-(5-Phospho-D-ribosyl)anthranilate --> 1-(2-Carboxyphenylamino)-1'-deoxy-D-ribulose 5'-phosphate
R03522[c]	GRMZM2G146246 or GRMZM2G146246 or GRMZM2G042040 or GRMZM2G146246 or GRMZM2G052625 or GRMZM2G028556 or GRMZM2G052625 or GRMZM2G028556 or GRMZM2G146246 or GRMZM2G146246 or GRMZM2G096153 or GRMZM2G129357	2.5.1.18	[c] : C01322 + C00051 --> C01318 + C02320	[c]: RX + Glutathione --> HX + R-S-Glutathione
R03527[c]	GRMZM2G146192 or (GRMZM2G015804 and GRMZM2G426467 and GRMZM2G015804 and AC234160.1_FG003 and GRMZM2G426467 and GRMZM2G426467) or (GRMZM2G115065 and GRMZM2G115065)	3.2.1.21	[c] : C01798 + C00001 --> C01335 + C00267	[c]: D-Glucoside + H2O --> ROH + alpha-D-Glucose
R03530[c]	GRMZM2G106099 or GRMZM2G013478	2.7.4.6	[c] : C00002 + C01344 <==> C00008 + C01345	[c]:ATP + dIDP <==> ADP + dITP
R03531[c]	GRMZM2G020295	3.6.1.19	[c] : C01345 + C00001 --> C06196 + C00013	[c]: dITP + H2O --> 2'-Deoxyinosine 5'-phosphate + Pyrophosphate
R03540[c]	GRMZM2G016958 or GRMZM2G001314 or GRMZM2G090779	3.5.1.-	[c] : C01596 + C00001 --> C01384 + C00014	[c]: Maleamate + H2O --> Maleic acid + NH3
R03542[c]	GRMZM2G111225 or GRMZM2G111225 or GRMZM2G178517	3.5.5.1	[c] : C05714 + (2) C00001 --> C01401 + C00014	[c]: alpha-Aminopropiononitrile + 2 H2O --> Alanine + NH3
R03546[c]	GRMZM2G134747	4.2.1.104	[c] : C01417 + C00080 + C00288 <==> C00011 + C01563	[c]:Cyanate + H+ + HCO3- <==> CO2 + Carbamate
R03600[c]	GRMZM2G090338	1.8.7.1	[c] : C01528 + 6 C00139 + 3 C00001 <==> C05684 + 6 C00138 + 8 C00080	[c]:Selenite + Reduced ferredoxin + H2O <==> Selenide + Oxidized ferredoxin + H2O
R03601[c]	GRMZM2G128744 or (GRMZM2G082185 and GRMZM2G082185 and GRMZM2G082185 and GRMZM2G036708) or (GRMZM2G005887 and GRMZM2G082185)	2.5.1.47	[c] : C00979 + C01528 --> C05688 + C00033	[c]: O-Acetyl-L-serine + Selenide --> Selenocysteine + Acetate
R03616[c]	GRMZM2G130375 or GRMZM2G032496	3.2.1.23	[c] : C05401 + C00001 --> C01582 + C00116	[c]: 3-beta-D-Galactosyl-sn-glycerol + H2O --> Galactose + Glycerol
R03634[c]	GRMZM2G053554	3.2.1.22	[c] : C01613 + C00001 --> C00492 + C00124	[c]: Stachyose + H2O --> Raffinose + D-Galactose
R03635[c]	(GRMZM2G394450 and GRMZM2G394450) or GRMZM2G123633 or GRMZM2G123633	3.2.1.26	[c] : C01613 + C00001 --> C05404 + C00095	[c]: Stachyose + H2O --> D-Gal alpha 1->6D-Gal alpha 1->6D-Glucose + D-Fructose
R03636[c]	GRMZM2G013726	1.1.1.219	[c] : C01617 + C00005 --> C05906 + C00006	[c]: Taxifolin + NADPH --> Leucocyanidin + NADP+
R03640[c]	GRMZM2G062396	1.14.11.9	[c] : C05631 + C00026 + C00007 --> C01617 + C00042 + C00011	[c]: Eriodictyol + 2-Oxoglutarate + Oxygen --> Taxifolin + Succinate + CO2
R03646[c]	GRMZM2G148709 and GRMZM2G148709	6.1.1.19	[c] : C00002 + C00062 + C01636 <==> C00020 + C00013 + C02163	[c]:ATP + L-Arginine + tRNA(Arg) <==> AMP + Pyrophosphate + L-Arginyl-tRNA(Arg)
R03648[c]	GRMZM2G083836 or GRMZM2G083836 or GRMZM2G083836	6.1.1.22	[c] : C00002 + C00152 + C01637 --> C00020 + C00013 + C03402	[c]: ATP + L-Asparagine + tRNA(Asn) --> AMP + Pyrophosphate + L-Asparaginyl-tRNA(Asn)
R03650[c]	GRMZM2G156565 and GRMZM2G002851 and GRMZM2G156565	6.1.1.16	[c] : C00002 + C00097 + C01639 --> C00020 + C00013 + C03125	[c]: ATP + L-Cysteine + tRNA(Cys) --> AMP + Pyrophosphate + L-Cysteinyl-tRNA(Cys)
R03652N[c]	GRMZM2G032049	6.1.1.18	[c] : C00002 + C00064 + C01640 --> C00020 + C00013 + C02282	[c]: ATP + L-Glutamine + tRNA(Gln) --> AMP + Pyrophosphate + Glutaminyl-tRNA(Gln)
R03654[c]	GRMZM2G041797 or AC233883.1_FG003	6.1.1.14	[c] : C00002 + C00037 + C01642 --> C00020 + C00013 + C02412	[c]: ATP + Glycine + tRNA(Gly) --> AMP + Pyrophosphate + Glycyl-tRNA(Gly)
R03655[c]	GRMZM2G017671 or GRMZM2G158228	6.1.1.21	[c] : C00002 + C00135 + C01643 --> C00020 + C00013 + C02988	[c]: ATP + L-Histidine + tRNA(His) --> AMP + Pyrophosphate + L-Histidyl-tRNA(His)
R03656[c]	GRMZM2G348666	6.1.1.5	[c] : C00002 + C00407 + C01644 --> C00020 + C00013 + C03127	[c]: ATP + L-Isoleucine + tRNA(Ile) --> AMP + Pyrophosphate + L-Isoleucyl-tRNA(Ile)
R03658N[c]	GRMZM2G386714 or GRMZM2G155899	6.1.1.6	[c] : C00002 + C00047 + C01646 --> C00020 + C00013 + C01931	[c]: ATP + L-Lysine + tRNA(Lys) --> AMP + Pyrophosphate + L-Lysyl-tRNA(Lys)
R03659N[c]	GRMZM2G029055 or GRMZM2G143450	6.1.1.10	[c] : C00002 + C00073 + C01647 --> C00020 + C00013 + C02430	[c]: ATP + L-Methionine + tRNA(Met) --> AMP + Pyrophosphate + L-Methionyl-tRNA(Met)
R03660[c]	GRMZM2G700926 or GRMZM2G078756 or GRMZM2G101463	:6.1.1.20	[c] : C00002 + C00079 + C01648 --> C00020 + C00013 + C03511	[c]: ATP + L-Phenylalanine + tRNA(Phe) --> AMP + Pyrophosphate + L-Phenylalanyl-tRNA(Phe)
R03661[c]	GRMZM2G107089	6.1.1.15	[c] : C00002 + C00148 + C01649 --> C00020 + C00013 + C02702	[c]: ATP + L-Proline + tRNA(Pro) --> AMP + Pyrophosphate + L-Prolyl-tRNA(Pro)
R03662[c]	GRMZM2G172101	6.1.1.11	[c] : C00002 + C00065 + C01650 --> C00020 + C00013 + C02553	[c]: ATP + L-Serine + tRNA(Ser) --> AMP + Pyrophosphate + L-Seryl-tRNA(Ser)
R03663[c]	GRMZM2G120750	6.1.1.3	[c] : C00002 + C00188 + C01651 --> C00020 + C00013 + C02992	[c]: ATP + L-Threonine + tRNA(Thr) --> AMP + Pyrophosphate + L-Threonyl-tRNA(Thr)
R03664[c]	GRMZM2G002603	6.1.1.2	[c] : C00002 + C00078 + C01652 --> C00020 + C00013 + C03512	[c]: ATP + L-Tryptophan + tRNA(Trp) --> AMP + Pyrophosphate + L-Tryptophanyl-tRNA(Trp)
R03665[c]	GRMZM2G117870 or GRMZM2G005710	6.1.1.9	[c] : C00002 + C00183 + C01653 --> C00020 + C00013 + C02554	[c]: ATP + L-Valine + tRNA(Val) --> AMP + Pyrophosphate + L-Valyl-tRNA(Val)
R03719[c]	GRMZM2G062029 or (GRMZM2G062029 and GRMZM2G062029)	2.3.1.16	[c] : C00010 + C05467 --> C00100 + C01794	[c]: CoA + 3alpha,7alpha,12alpha-Trihydroxy-5beta-24-oxocholestanoyl-CoA --> Propanoyl-CoA + Choloyl-CoA
R03738[c]	GRMZM2G143494 or GRMZM2G143494	4.3.3.2	[c] : C00398 + C01852 --> C03470 + C00001	[c]: Tryptamine + Secologanin --> 3-alpha(S)-Strictosidine + H2O
R03777N[x]	GRMZM2G014136 or GRMZM2G014136 or GRMZM2G052389 or GRMZM2G002959 or GRMZM2G052389 or GRMZM2G099666 or GRMZM2G001297	1.3.3.6	[x] : C01944 + C00007 --> C05276 + C00027	[x]: Octanoyl-CoA + Oxygen --> trans-Oct-2-enoyl-CoA + H2O2
R03778[x]	GRMZM2G062029 or (GRMZM2G062029 and GRMZM2G062029)	2.3.1.16	[x] : C01944 + C00024 <==> C00010 + C05265	[x]:Octanoyl-CoA + Acetyl-CoA <==> CoA + 3-Oxodecanoyl-CoA
R03806[c]	AC203966.5_FG005 or AC203966.5_FG005 or AC203966.5_FG005	1.14.11.12	[c] : C06095 + C00026 + C00007 --> C02034 + C00042 + C00011 + C00001	[c]: Gibberellin A44 diacid + 2-Oxoglutarate + Oxygen --> Gibberellin A19 + Succinate + CO2 + H2O
R03807[c]	AC203966.5_FG005 or AC203966.5_FG005 or AC203966.5_FG005	1.14.11.12	[c] : C02034 --> C02035 + C00011	[c]: Gibberellin A19 --> Gibberellin A20 + CO2
R03809[c]	GRMZM2G022679 or GRMZM2G022679	1.14.11.13	[c] : C02035 + C00026 + C00007 --> C06096 + C00042 + C00011	[c]: Gibberellin A20 + 2-Oxoglutarate + Oxygen --> Gibberellin A29 + Succinate + CO2
R03815[c]	GRMZM2G145595 or AC191387.3_FG009	1.8.1.4	[c] : C02972 + C00003 --> C02051 + C00004 + C00080	[c]: Dihydrolipoylprotein + NAD+ --> Lipoylprotein + NADH + H+
R03824[c]	GRMZM2G062151 or AC209987.4_FG002 or GRMZM2G075161 or GRMZM2G159353 or GRMZM2G159353 or GRMZM2G470442 or GRMZM2G075161 or GRMZM2G075161 or AC205536.3_FG003 or GRMZM2G143235 or GRMZM2G159353 or GRMZM2G159353 or GRMZM2G159353 or GRMZM2G159353 or GRMZM2G159353 or GRMZM2G159353 or GRMZM2G159353 or GRMZM2G159353 or GRMZM2G159353 or GRMZM2G159353 or GRMZM2G159353 or GRMZM2G159353 or GRMZM2G159353 or GR…	EC:1.14.-.-	[c] : C05435 + C00030 + C00080 --> C02094 + C00028	[c]: gamma-Carotene + Reduced acceptor + H+ --> beta-Carotene + Acceptor
R03847[c]	GRMZM2G006119	1.1.1.146	[c] : C02140 + C00003 --> C05490 + C00004 + C00080	[c]: Corticosterone + NAD+ --> 11-Dehydrocorticosterone + NADH + H+
R03848[c]	GRMZM2G006119	1.1.1.146	[c] : C02140 + C00006 --> C05490 + C00005 + C00080	[c]: Corticosterone + NADP+ --> 11-Dehydrocorticosterone + NADPH + H+
R03857N[x]	GRMZM2G014136 or GRMZM2G014136 or GRMZM2G052389 or GRMZM2G002959 or GRMZM2G052389 or GRMZM2G099666 or GRMZM2G001297	1.3.3.6	[x] : C01832 + C00007 --> C03221 + C00027	[x]: Lauroyl-CoA + Oxygen --> 2-trans-Dodecenoyl-CoA + H2O2
R03858[x]	GRMZM2G062029 or GRMZM2G062029 or GRMZM2G062029	2.3.1.16	[x] : C01832 + C00024 <==> C00010 + C05261	[x]:Lauroyl-CoA + Acetyl-CoA <==> CoA + 3-Oxotetradecanoyl-CoA
R03867[c]	GRMZM2G139600	2.3.2.2	[c] : C02166 + C00001 --> C05951 + C00302	[c]: Leukotriene C4 + H2O --> Leukotriene D4 + Glutamate
R03869[c]	GRMZM2G130440	1.2.1.3	[c] : C06002 + C00003 + C00001 --> C02170 + C00004	[c]: (S)-Methylmalonate semialdehyde + NAD+ + H2O --> Methylmalonate + NADH
R03877[c]	GRMZM2G323024	6.6.1.1	[c] : C00002 + C02191 + C00305 + C00001 --> C00008 + C00009 + C03516 + (2) C00080	[c]: ATP + Protoporphyrin + Magnesium + H2O --> ADP + Orthophosphate + Magnesium protoporphyrin + 2 H+
R03916[c]	GRMZM2G139600	2.3.2.2	[c] : C02320 + C00001 --> C05729 + C00025	[c]: R-S-Glutathione + H2O --> R-S-Alanylglycine + L-Glutamate
R03918[c]	GRMZM2G110175 or GRMZM2G110175	1.1.1.195	[c] : C05610 + C00005 --> C02325 + C00006	[c]: Sinapoyl aldehyde + NADPH --> Sinapyl alcohol + NADP+
R03919[c]	GRMZM2G085967 or GRMZM2G471357 or GRMZM2G025441 or GRMZM2G442008 or GRMZM2G010640 or GRMZM2G063435 or GRMZM2G089982 or GRMZM2G089982 or GRMZM2G095404 or GRMZM2G103342 or GRMZM2G089982 or GRMZM2G089982 or GRMZM2G136042 or GRMZM2G115209 or AC205413.4_FG001 or AC230013.2_FG002 or GRMZM2G023840 or GRMZM2G116846 or GRMZM2G116846 or GRMZM2G085967 or GRMZM2G061230 or GRMZM2G103169 or GRMZM2G410175 or GR…	1.11.1.7	[c] : C02325 --> C05615	[c]: Sinapyl alcohol --> Lignin
R03920[c]	GRMZM2G086845 or GRMZM2G072091 or (GRMZM2G086845 and GRMZM2G072091 and GRMZM2G072091) or GRMZM2G086845 or GRMZM2G051677 or GRMZM2G432801 or GRMZM2G432801 or GRMZM2G432801 or GRMZM2G171373	2.7.1.4	[c] : C00002 + C02336 --> C00008 + C05345	[c]: ATP + beta-D-Fructose --> ADP + beta-D-Fructose 6-phosphate
R03921[c]	(GRMZM2G394450 and GRMZM2G394450) or GRMZM2G123633 or GRMZM2G123633	3.2.1.26	[c] : C02591 + C00001 --> C02336 + C00668	[c]: Sucrose 6-phosphate + H2O --> beta-D-Fructose + alpha-D-Glucose 6-phosphate
R03940[c]	GRMZM2G019437	2.1.2.9	[c] : C02430 + C00234 --> C00101 + C03294	[c]: L-Methionyl-tRNA(Met) + 10-Formyltetrahydrofolate --> Tetrahydrofolate + N-Formylmethionyl-tRNA
R03943[c]	GRMZM2G105755 or GRMZM2G003038 or GRMZM2G136599 or AC198353.5_FG004 or GRMZM2G160752 or GRMZM2G037624 or GRMZM2G003038	2.1.1.-	[c] : C02442 + C00019 --> C06199 + C00021	[c]: N-Methyltyramine + S-Adenosyl-L-methionine --> Hordenine + S-Adenosyl-L-homocysteine
R03955[c]	GRMZM2G105755 or GRMZM2G003038 or GRMZM2G136599 or AC198353.5_FG004 or GRMZM2G160752 or GRMZM2G037624 or GRMZM2G003038	2.1.1.-	[c] : C02470 --> C05830	[c]: Xanthurenic acid --> 8-Methoxykynurenate
R03968[c]	GRMZM2G057231	4.2.1.33	[c] : C02504 <==> C02631 + C00001	[c]:(2S)-2-Isopropylmalate <==> 2-Isopropylmaleate + H2O
R03970[c]	GRMZM2G139600	2.3.2.2	[c] : C02512 + C00025 --> C05711 + C00001	[c]: 3-Cyano-L-alanine + L-Glutamate --> gamma-Glutamyl-beta-cyanoalanine + H2O
R03971[c]	GRMZM2G139600	2.3.2.2	[c] : C02512 + C00302 --> C06114 + C00001 + C00011	[c]: 3-Cyano-L-alanine + Glutamate --> gamma-Glutamyl-beta-aminopropiononitrile + H2O + CO2
R03990N[x]	GRMZM2G014136 or GRMZM2G014136 or GRMZM2G052389 or GRMZM2G002959 or GRMZM2G052389 or GRMZM2G099666 or GRMZM2G001297	1.3.3.6	[x] : C02593 + C00007 --> C05273 + C00027	[x]: Tetradecanoyl-CoA + Oxygen --> trans-Tetradec-2-enoyl-CoA + H2O2
R04001[c]	GRMZM2G057231 and GRMZM2G010044	4.2.1.33	[c] : C04411 <==> C02631 + C00001	[c]:(2R,3S)-3-Isopropylmalate <==> 2-Isopropylmaleate + H2O
R04004[c]	GRMZM2G110175 or GRMZM2G110175	1.1.1.195	[c] : C02646 + C00006 <==> C05608 + C00005	[c]:4-Coumaryl alcohol + NADP+ <==> 4-Hydroxycinnamyl aldehyde + NADPH
R04007[c]	GRMZM2G085967 or GRMZM2G471357 or GRMZM2G025441 or GRMZM2G442008 or GRMZM2G010640 or GRMZM2G063435 or GRMZM2G089982 or GRMZM2G089982 or GRMZM2G095404 or GRMZM2G103342 or GRMZM2G089982 or GRMZM2G089982 or GRMZM2G136042 or GRMZM2G115209 or AC205413.4_FG001 or AC230013.2_FG002 or GRMZM2G023840 or GRMZM2G116846 or GRMZM2G116846 or GRMZM2G085967 or GRMZM2G061230 or GRMZM2G103169 or GRMZM2G410175 or GR…	1.11.1.7	[c] : C02646 --> C05615	[c]: 4-Coumaryl alcohol --> Lignin
R04008[c]	GRMZM2G042269	4.1.1.-	[c] : C02647 + C00011 <==> C05935	[c]:4-Guanidinobutanal + CO2 <==> 2-Oxoarginine
R04019[c]	GRMZM2G053554	3.2.1.22	[c] : C06126 + C00001 --> C02686 + C01582	[c]: Digalactosylceramide + H2O --> Galactosylceramide + Galactose
R04027[c]	(GRMZM2G147884 and GRMZM2G359298) or GRMZM2G042660	1.4.3.21	[c] : C02723 + C00007 --> C06178 + C00027 + C00014	[c]: N-Methylputrescine + Oxygen --> 1-Methylpyrrolinium + H2O2 + NH3
R04035[c]	GRMZM2G082214	3.6.1.31	[c] : C02739 + C00001 --> C02741 + C00013	[c]: Phosphoribosyl-ATP + H2O --> Phosphoribosyl-AMP + Pyrophosphate
R04037[c]	GRMZM2G082214	3.6.1.31	[c] : C02741 + C00001 --> C04896	[c]: Phosphoribosyl-AMP + H2O --> 5-(5-Phospho-D-ribosylaminoformimino)-1-(5-phosphoribosyl)-imidazole-4-carboxamide
R04065[c]	GRMZM2G130440	1.2.1.3)	[c] : C05130 + C00003 + C00001 --> C02835 + C00004 + C00080	[c]: Imidazole-4-acetaldehyde + NAD+ + H2O --> Imidazole-4-acetate + NADH + H+
R04094[c]	(GRMZM2G163544 and GRMZM2G362362) or GRMZM2G163544	3.2.1.147	[c] : C05837 + C00001 --> C02938 + C00031 + C00059 + C00087	[c]: Glucobrassicin + H2O --> 3-Indoleacetonitrile + D-Glucose + Sulfate + Sulfur
R04095[c]	GRMZM2G001297	1.3.99.3	[c] : C02939 + C00016 --> C03069 + C01352	[c]: 3-Methylbutanoyl-CoA + FAD --> 3-Methylcrotonyl-CoA + FADH2
R04097[c]	GRMZM2G043762	2.3.1.168	[c] : C05119 + C00010 --> C02939 + C00579	[c]: S-(3-Methylbutanoyl)-dihydrolipoamide + CoA --> 3-Methylbutanoyl-CoA + Dihydrolipoamide
R04109[c]	GRMZM2G177412 and GRMZM2G107402 and GRMZM2G177412	1.2.1.70	[c] : C02987 + C00005 + C00080 --> C03741 + C01641 + C00006	[c]: L-Glutamyl-tRNA(Glu) + NADPH + H+ --> (S)-4-Amino-5-oxopentanoate + tRNA(Glu) + NADP+
R04125[c]	GRMZM2G076673	2.1.2.10	[c] : C00101 + C01242 <==> C00143 + C00014 + C02972	[c]:Tetrahydrofolate + S-Aminomethyldihydrolipoylprotein <==> 5,10-Methylenetetrahydrofolate + NH3 + Dihydrolipoylprotein
R04134[c]	GRMZM2G146885	5.3.3.-	[c] : C05600 --> C03063	[c]: 2-Hydroxyhepta-2,4-dienedioate --> 2-Oxohept-3-enedioate
R04137[c]	(GRMZM2G132903 and GRMZM2G132903) or GRMZM2G033491 or GRMZM2G094655	4.2.1.17	[c] : C05998 <==> C03069 + C00001	[c]:3-Hydroxyisovaleryl-CoA <==> 3-Methylcrotonyl-CoA + H2O
R04138[c]	GRMZM2G702490	6.4.1.4	[c] : C00002 + C03069 + C00288 --> C00008 + C00009 + C03231	[c]: ATP + 3-Methylcrotonyl-CoA + HCO3- --> ADP + Orthophosphate + 3-Methylglutaconyl-CoA
R04144[c]	GRMZM2G003875	6.3.4.13	[c] : C00002 + C03090 + C00037 --> C00008 + C00009 + C03838	[c]: ATP + 5-Phosphoribosylamine + Glycine --> ADP + Orthophosphate + 5'-Phosphoribosylglycinamide
R04172[c]	GRMZM2G042269	4.1.1.-	[c] : C03227 --> C05636 + C00011	[c]: 3-Hydroxy-L-kynurenine --> 3-Hydroxykynurenamine + CO2
R04173[c]	GRMZM2G300801	2.6.1.52	[c] : C01005 + C00026 <==> C03232 + C00025	[c]:O-Phospho-L-serine + 2-Oxoglutarate <==> 3-Phosphonooxypyruvate + L-Glutamate
R04198[c]	GRMZM2G044247	1.3.1.26	[c] : C03340 + C00004 + C00080 --> C03972 + C00003	[c]: L-2,3-Dihydrodipicolinate + NADH + H+ --> 2,3,4,5-Tetrahydrodipicolinate + NAD+
R04199[c]	GRMZM2G044247	1.3.1.26	[c] : C03340 + C00005 + C00080 --> C03972 + C00006	[c]: L-2,3-Dihydrodipicolinate + NADPH + H+ --> 2,3,4,5-Tetrahydrodipicolinate + NADP+
R04204[c]	(GRMZM2G132903 and GRMZM2G132903) or GRMZM2G033491 or GRMZM2G094655	4.2.1.17	[c] : C03345 + C00001 --> C04405	[c]: 2-Methylbut-2-enoyl-CoA + H2O --> (2S,3S)-3-Hydroxy-2-methylbutanoyl-CoA
R04209[c]	GRMZM2G133121	4.1.1.21	[c] : C04751 <==> C03373 + C00011	[c]:1-(5-Phospho-D-ribosyl)-5-amino-4-imidazolecarboxylate <==> Aminoimidazole ribotide + CO2
R04223[c]	GRMZM2G042269	4.1.1.-	[c] : C03453 + C00001 --> C03589 + C00011	[c]: (Z)-5-Oxohex-2-enedioate + H2O --> 4-Hydroxy-2-oxopentanoate + CO2
R04224[c]	(GRMZM2G132903 and GRMZM2G132903) or GRMZM2G033491 or GRMZM2G094655	4.2.1.17	[c] : C03460 + C00001 --> C06000	[c]: 2-Methylprop-2-enoyl-CoA + H2O --> (S)-3-Hydroxyisobutyryl-CoA
R04225[c]	(GRMZM2G088689 and GRMZM2G037614 and GRMZM2G037614 and GRMZM2G088689) or GRMZM2G088689	1.2.4.4	[c] : C03465 + C00248 --> C05118 + C00011	[c]: 3-Methyl-2-oxopentanoate + Lipoamide --> S-(2-Methylbutanoyl)-dihydrolipoamide + CO2
R04242[c]	ACG46729	3.4.19.9	[c] : C03541 --> C05930 + C00101	[c]: Tetrahydrofolyl-[Glu](n) --> Poly-L-glutamate + Tetrahydrofolate
R04247[c]	GRMZM2G103281	2.7.7.14	[c] : C00063 + C03557 --> C00013 + C05673	[c]: CTP + (2-Aminoethyl)phosphonate --> Pyrophosphate + CMP-2-aminoethylphosphonate
R04254[c]	GRMZM2G075145	2.3.1.-	[c] : C03561 --> C06143 + C00010	[c]: (R)-3-Hydroxybutanoyl-CoA --> Poly-beta-hydroxybutyrate + CoA
R04254[m]	GRMZM2G075145	2.3.1.-	[m] : C03561 --> C06143 + C00010	[m]: (R)-3-Hydroxybutanoyl-CoA --> Poly-beta-hydroxybutyrate + CoA
R04254[p]	GRMZM2G075145	2.3.1.-	[p] : C03561 --> C06143 + C00010	[p]: (R)-3-Hydroxybutanoyl-CoA --> Poly-beta-hydroxybutyrate + CoA
R04254[x]	GRMZM2G075145	2.3.1.-	[x] : C03561 --> C06143 + C00010	[x]: (R)-3-Hydroxybutanoyl-CoA --> Poly-beta-hydroxybutyrate + CoA
R04257[c]	(GRMZM2G062151 or AC209987.4_FG002 or GRMZM2G075161 or GRMZM2G159353 or GRMZM2G159353 or GRMZM2G470442 or GRMZM2G075161 or GRMZM2G143235 or GRMZM2G159353 or GRMZM2G159353 or GRMZM2G159353 or GRMZM2G159353 or GRMZM2G159353 or GRMZM2G159353 or GRMZM2G159353 or GRMZM2G159353 or GRMZM2G159353 or GRMZM2G159353 or GRMZM2G159353 or GRMZM2G159353 or GRMZM2G159353 or GRMZM2G159353 or GRMZM2G159353 or GRMZ…	1.14.-.-	[c] : C03582 --> C05901	[c]: 3,4',5-Trihydroxystilbene --> 3,3',4'5-Tetrahydroxystilbene
R04276[c]	GRMZM2G345717 or GRMZM2G345717	1.14.11.19	[c] : C03648 + C00026 + C00007 --> C05904 + C00042 + C00011 + (2) C00001	[c]: cis-3,4-Leucopelargonidin + 2-Oxoglutarate + Oxygen --> Pelargonidin + Succinate + CO2 + 2 H2O
R04292[c]	GRMZM2G142836		[c] : C05840 + C00111 --> C03722 + (2) C00001 + C00009	[c]: Iminoaspartate + Glycerone phosphate --> Pyridine-2,3-dicarboxylate + 2 H2O + Orthophosphate
R04300[c]	(GRMZM2G147884 and GRMZM2G359298) or GRMZM2G042660	1.4.3.21	[c] : C03758 + C00001 + C00007 --> C04043 + C00014 + C00027	[c]: 4-(2-Aminoethyl)-1,2-benzenediol + H2O + Oxygen --> 3,4-Dihydroxyphenylacetaldehyde + NH3 + H2O2
R04313[c]	GRMZM2G107289 or GRMZM2G086801 or GRMZM2G077463	3.1.2.-	[c] : C05546 + C00001 --> C03793 + C00017	[c]: Protein N6,N6,N6-trimethyl-L-lysine + H2O --> N6,N6,N6-Trimethyl-L-lysine + Protein
R04326[c]	GRMZM2G155626	2.1.2.2	[c] : C03838 + C00445 + C00001 <==> C04376 + C00101	[c]:5'-Phosphoribosylglycinamide + 5,10-Methenyltetrahydrofolate + H2O <==> 5'-Phosphoribosyl-N-formylglycinamide + Tetrahydrofolate
R04355[p]	GRMZM2G022563	2.3.1.180	[p] : C03939 + C01209 --> C05744 + C00011 + C00229	[p]: Acetyl-[acyl-carrier protein] + Malonyl-[acyl-carrier protein] --> Acetoacetyl-[acp] + CO2 + Acyl-carrier protein
R04360[c]	GRMZM2G403313	2.3.1.180	[c] : C03715 + C00005 --> C03968 + C00006	[c]: O-Alkylglycerone phosphate + NADPH --> 1-Alkyl-sn-glycero-3-phosphate + NADP+
R04361[c]	GRMZM2G033926	1.1.1.101	[c] : C00040 + C03968 --> C00010 + C05977	[c]: Acyl-CoA + 1-Alkyl-sn-glycero-3-phosphate --> CoA + 2-Acyl-1-alkyl-sn-glycero-3-phosphate
R04377[c]	GRMZM2G430680 or GRMZM2G021422 or GRMZM2G404762 or GRMZM2G404762 or GRMZM2G051262 or GRMZM2G068378 or GRMZM2G068710 or GRMZM2G404762 or GRMZM2G430680 or GRMZM2G404762 or GRMZM2G404762 or GRMZM2G075265 or GRMZM2G130046 or GRMZM2G130046 or GRMZM2G100652 or GRMZM2G056036 or GRMZM2G000937 or GRMZM2G048762 or GRMZM2G023884	2.3.1.51	[c] : C04046 + C00029 --> C06040 + C00015	[c]: 3-D-Glucosyl-1,2-diacylglycerol + UDP-glucose --> Diglucosyl-diacylglycerol + UDP
R04378[c]	[GRMZM2G131907 or GRMZM2G179810 or GRMZM2G131907 or (GRMZM2G131907 or GRMZM2G170101)] or GRMZM2G089021	2.4.1.-	[c] : C04677 + C00013 <==> C04051 + C00119	[c]:1-(5'-Phosphoribosyl)-5-amino-4-imidazolecarboxamide + Pyrophosphate <==> 5-Amino-4-imidazolecarboxyamide + 5-Phospho-alpha-D-ribose 1-diphosphate
R04405[c]	GRMZM2G453616	2.4.2.7 or 2.4.2.8	[c] : C04489 + C00155 --> C04144 + C00073	[c]: 5-Methyltetrahydropteroyltri-L-glutamate + L-Homocysteine --> Tetrahydropteroyltri-L-glutamate + L-Methionine
R04426[c]	GRMZM2G145805,GRMZM2G145805	2.1.1.14	[c] : C04411 + C00003 <==> C04236 + C00004 + C00080	[c]:(2R,3S)-3-Isopropylmalate + NAD+ <==> (2S)-2-Isopropyl-3-oxosuccinate + NADH + H+
R04432[c]	GRMZM2G001297	1.3.99.3	[c] : C04253 + C00100 <==> C04570 + C00894	[c]:Electron-transferring flavoprotein + Propanoyl-CoA <==> Reduced electron-transferring flavoprotein + Propenoyl-CoA
R04440[c]	GRMZM2G004382	1.1.1.86	[c] : C04272 + C00006 <==> C04181 + C00005	[c]:(R)-2,3-Dihydroxy-3-methylbutanoate + NADP+ <==> 3-Hydroxy-3-methyl-2-oxobutanoic acid + NADPH
R04441[c]	GRMZM2G014069	4.2.1.9	[c] : C04272 --> C00141 + C00001	[c]: (R)-2,3-Dihydroxy-3-methylbutanoate --> 3-Methyl-2-oxobutanoic acid + H2O
R04448[c]	GRMZM2G094558	2.7.1.50	[c] : C00002 + C04294 --> C00008 + C04327	[c]: ATP + 5-(2-Hydroxyethyl)-4-methylthiazole --> ADP + 4-Methyl-5-(2-phosphoethyl)-thiazole
R04457[c]	GRMZM2G033219		[c] : C04732 + C15556 --> C04332 + (2) C00001 + C00009	[c]: 5-Amino-6-(1-D-ribitylamino)uracil + 3,4-Dihydroxy-2-butanone 4-phosphate --> 6,7-Dimethyl-8-(1-D-ribityl)lumazine + 2 H2O + Orthophosphate
R04463[c]	GRMZM2G000622	6.3.5.3	[c] : C00002 + C04376 + C00064 + C00001 --> C00008 + C00009 + C04640 + C00025	[c]: ATP + 5'-Phosphoribosyl-N-formylglycinamide + L-Glutamine + H2O --> ADP + Orthophosphate + 2-(Formamido)-N1-(5'-phosphoribosyl)acetamidine + L-Glutamate
R04470[c]	GRMZM2G053554	3.2.1.22	[c] : C06037 + C00001 --> C03692 + C01582	[c]: Digalactosyl-diacylglycerol + H2O --> 1,2-Diacyl-3-beta-D-galactosyl-sn-glycerol + Galactose
R04506[c]	GRMZM2G130440	1.2.1.3	[c] : C05445 + C00003 + C00001 --> C04554 + C00004 + C00080	[c]: 3alpha,7alpha-Dihydroxy-5beta-cholestan-26-al + NAD+ + H2O --> 3alpha,7alpha-Dihydroxy-5beta-cholestanate + NADH + H+
R04509[c]	GRMZM2G401934	2.5.1.3	[c] : C00002 + C04556 --> C00008 + C04752	[c]: ATP + 4-Amino-2-methyl-5-phosphomethylpyrimidine --> ADP + 2-Methyl-4-amino-5-hydroxymethylpyrimidine diphosphate
R04513[c]	GRMZM2G132468 or GRMZM2G132468	3.1.3.67	[c] : C05981 + C00001 --> C04637 + C00009	[c]: Phosphatidylinositol-3,4,5-trisphosphate + H2O --> 1-Phosphatidyl-D-myo-inositol 4,5-bisphosphate + Orthophosphate
R04515[c]	GRMZM2G042269	4.1.1.-	[c] : C04575 + C00001 <==> C05411 + C00011	[c]:(4R,5S)-4,5,6-Trihydroxy-2,3-dioxohexanoate + H2O <==> L-Xylonate + CO2
R04546[c]	GRMZM2G062029 or (GRMZM2G062029 and GRMZM2G062029)	2.3.1.16	[c] : C00010 + C04644 --> C00100 + C05337	[c]: CoA + 3alpha,7alpha-Dihydroxy-5beta-cholestanoyl-CoA --> Propanoyl-CoA + Chenodeoxycholoyl-CoA
R04547[c]	GRMZM2G449033	1.3.99.-	[c] : C04644 + C00016 --> C05447 + C01352	[c]: 3alpha,7alpha-Dihydroxy-5beta-cholestanoyl-CoA + FAD --> 3alpha,7alpha-Dihydroxy-5beta-cholest-24-enoyl-CoA + FADH2
R04559[c]	GRMZM2G359070 and GRMZM2G359070	4.3.2.2	[c] : C04823 <==> C00122 + C04677	[c]:1-(5'-Phosphoribosyl)-5-amino-4-(N-succinocarboxamide)-imidazole <==> Fumarate + 1-(5'-Phosphoribosyl)-5-amino-4-imidazolecarboxamide
R04560[c]	GRMZM2G368902	2.1.2.3	[c] : C00234 + C04677 --> C00101 + C04734	[c]: 10-Formyltetrahydrofolate + 1-(5'-Phosphoribosyl)-5-amino-4-imidazolecarboxamide --> Tetrahydrofolate + 1-(5'-Phosphoribosyl)-5-formamido-4-imidazolecarboxamide
R04591[c]	GRMZM2G078894	6.3.2.6	[c] : C00002 + C04751 + C00049 <==> C00008 + C00009 + C04823	[c]:ATP + 1-(5-Phospho-D-ribosyl)-5-amino-4-imidazolecarboxylate + L-Aspartate <==> ADP + Orthophosphate + 1-(5'-Phosphoribosyl)-5-amino-4-(N-succinocarboxamide)-imidazole
R04592[c]	GRMZM2G449033	1.3.99.-	[c] : C04760 + C00016 --> C05460 + C01352	[c]: 3alpha,7alpha,12alpha-Trihydroxy-5beta-cholestanoyl-CoA + FAD --> 3alpha,7alpha,12alpha-Trihydroxy-5beta-cholest-24-enoyl-CoA + FADH2
R04621[c]	GRMZM2G097605 or (GRMZM2G306348) or (GRMZM2G319573 and GRMZM2G026991 and GRMZM2G315176 and GRMZM2G138041 and GRMZM2G055807) or GRMZM2G451856 or GRMZM2G097106 or GRMZM2G100067 or GRMZM2G467886 or GRMZM2G057394 or GRMZM2G146041 or GRMZM2G043724 or AC194970.5_FG009	3.6.1.-	[c] : C05925 + C00001 --> C04874 + C00009	[c]: Dihydroneopterin phosphate + H2O --> 2-Amino-4-hydroxy-6-(D-erythro-1,2,3-trihydroxypropyl)-7,8-dihydropteridine + Orthophosphate
R04638[c]	GRMZM2G097605 or (GRMZM2G306348) or (GRMZM2G319573 and GRMZM2G026991 and GRMZM2G315176 and GRMZM2G138041 and GRMZM2G055807) or GRMZM2G451856 or GRMZM2G097106 or GRMZM2G100067 or GRMZM2G467886 or GRMZM2G057394 or GRMZM2G146041 or GRMZM2G043724 or AC194970.5_FG009	3.6.1.-	[c] : C04895 + C00001 --> C05925 + C00013	[c]: 2-Amino-4-hydroxy-6-(erythro-1,2,3-trihydroxypropyl)dihydropteridine triphosphate + H2O --> Dihydroneopterin phosphate + Pyrophosphate
R04639N[c]	GRMZM2G062420	3.5.4.16	[c] : C06148 --> C04895 + C00001	[c]: 2,5-Diamino-6-(5'-triphosphoryl-3',4'-trihydroxy-2'-oxopentyl)-amino-4-oxopyrimidine --> 2-Amino-4-hydroxy-6-(erythro-1,2,3-trihydroxypropyl)dihydropteridine triphosphate + H2O
R04640[c]	GRMZM2G036543	5.3.1.16	[c] : C04896 --> C04916	[c]: 5-(5-Phospho-D-ribosylaminoformimino)-1-(5-phosphoribosyl)-imidazole-4-carboxamide --> N-(5'-Phospho-D-1'-ribulosylformimino)-5-amino-1-(5''-phospho-D-ribosyl)-4-imidazolecarboxamide
R04666[c]	GRMZM2G077673	3.5.1.6	[c] : C05100 + C00001 --> C05145 + C00011 + C00014	[c]: 3-Ureidoisobutyrate + H2O --> 3-Aminoisobutanoate + CO2 + NH3
R04671[c]	GRMZM2G003853	5.3.3.5	[c] : C05110 --> C05111	[c]: 4alpha-Methylcholesta-8-en-3beta-ol --> Methostenol
R04672[c]	GRMZM2G143357	2.2.1.6	[c] : C05125 + C00022 --> C06010 + C00068	[c]: 2-(alpha-Hydroxyethyl)thiamine diphosphate + Pyruvate --> (S)-2-Acetolactate + Thiamin diphosphate
R04673[c]	GRMZM2G143357	2.2.1.6	[c] : C00109 + C05125 --> C06006 + C00068	[c]: 2-Oxobutanoate + 2-(alpha-Hydroxyethyl)thiamine diphosphate --> (S)-2-Aceto-2-hydroxybutanoate + Thiamin diphosphate
R04711[c]	GRMZM2G052418	2.1.1.114	[c] : C00019 + C05200 --> C00021 + C05313	[c]: S-Adenosyl-L-methionine + 3-Hexaprenyl-4,5-dihydroxybenzoate --> S-Adenosyl-L-homocysteine + 3-Hexaprenyl-4-hydroxy-5-methoxybenzoate
R04726[c]	GRMZM2G022563,GRMZM2G007757		[c] : C05223 + C01209 --> C05759 + C00011 + C00229	[c]: Dodecanoyl-[acyl-carrier protein] + Malonyl-[acyl-carrier protein] --> 3-Oxotetradecanoyl-[acp] + CO2 + Acyl-carrier protein
R04726[p]	GRMZM2G022563	2.3.1.180	[p] : C05223 + C01209 --> C05759 + C00011 + C00229	[p]: Dodecanoyl-[acyl-carrier protein] + Malonyl-[acyl-carrier protein] --> 3-Oxotetradecanoyl-[acp] + CO2 + Acyl-carrier protein
R04732[c]	GRMZM2G042269	4.1.1.-	[c] : C05516 --> C05239 + C00011	[c]: 5-Amino-4-imidazole carboxylate --> 5-Aminoimidazole + CO2
R04737[x]	GRMZM2G132903 and GRMZM2G132903	4.2.1.17	[x] : C05258 + C00003 <==> C05259 + C00004	[x]:(S)-3-Hydroxyhexadecanoyl-CoA + NAD+ <==> 3-Oxopalmitoyl-CoA + NADH
R04739[x]	GRMZM2G132903 and GRMZM2G132903	4.2.1.17	[x] : C05260 + C00003 <==> C05261 + C00004	[x]:(S)-3-Hydroxytetradecanoyl-CoA + NAD+ <==> 3-Oxotetradecanoyl-CoA + NADH
R04741[x]	GRMZM2G132903 and GRMZM2G132903	4.2.1.17	[x] : C05262 + C00003 <==> C05263 + C00004	[x]:(S)-3-Hydroxydodecanoyl-CoA + NAD+ <==> 3-Oxododecanoyl-CoA + NADH
R04742[x]	GRMZM2G062029 or (GRMZM2G062029 and GRMZM2G062029)	2.3.1.16	[x] : C05274 + C00024 <==> C00010 + C05263	[x]:Decanoyl-CoA + Acetyl-CoA <==> CoA + 3-Oxododecanoyl-CoA
R04743[x]	GRMZM2G132903 and GRMZM2G132903	4.2.1.17	[x] : C05264 + C00003 <==> C05265 + C00004	[x]:(S)-Hydroxydecanoyl-CoA + NAD+ <==> 3-Oxodecanoyl-CoA + NADH
R04745[x]	GRMZM2G132903 and GRMZM2G132903	4.2.1.17	[x] : C05266 + C00003 <==> C05267 + C00004	[x]:(S)-Hydroxyoctanoyl-CoA + NAD+ <==> 3-Oxooctanoyl-CoA + NADH
R04747[x]	GRMZM2G062029 or (GRMZM2G062029 and GRMZM2G062029)	2.3.1.16	[x] : C05270 + C00024 <==> C00010 + C05267	[x]:Hexanoyl-CoA + Acetyl-CoA <==> CoA + 3-Oxooctanoyl-CoA
R04748[x]	GRMZM2G132903 and GRMZM2G132903	4.2.1.17	[x] : C05268 + C00003 <==> C05269 + C00004	[x]:(S)-Hydroxyhexanoyl-CoA + NAD+ <==> 3-Oxohexanoyl-CoA + NADH
R04751N[x]	GRMZM2G014136 or GRMZM2G014136 or GRMZM2G052389 or GRMZM2G002959 or GRMZM2G052389 or GRMZM2G099666 or GRMZM2G001297	1.3.3.6	[x] : C05270 + C00007 --> C05271 + C00027	[x]: Hexanoyl-CoA + Oxygen --> trans-Hex-2-enoyl-CoA + H2O2
R04754N[x]	GRMZM2G014136 or GRMZM2G014136 or GRMZM2G052389 or GRMZM2G002959 or GRMZM2G052389 or GRMZM2G099666 or GRMZM2G001297	1.3.3.6	[x] : C05274 + C00007 --> C05275 + C00027	[x]: Decanoyl-CoA + Oxygen --> trans-Dec-2-enoyl-CoA + H2O2
R04757[c]	GRMZM2G006119	1.1.1.146	[c] : C05284 + C00003 --> C05285 + C00004 + C00080	[c]: 11beta-Hydroxyandrost-4-ene-3,17-dione + NAD+ --> Adrenosterone + NADH + H+
R04758[c]	GRMZM2G006119	1.1.1.146	[c] : C05284 + C00006 --> C05285 + C00005 + C00080	[c]: 11beta-Hydroxyandrost-4-ene-3,17-dione + NADP+ --> Adrenosterone + NADPH + H+
R04764[c]	GRMZM2G105755 or GRMZM2G003038 or GRMZM2G136599 or AC198353.5_FG004 or GRMZM2G160752 or GRMZM2G037624 or GRMZM2G003038 or GRMZM2G128648	2.1.1.-	[c] : C05301 + C00019 --> C05302 + C00021	[c]: 2-Hydroxyestradiol-17beta + S-Adenosyl-L-methionine --> 2-Methoxyestradiol-17beta + S-Adenosyl-L-homocysteine
R04771[c]	GRMZM2G061135 or GRMZM2G117198	2.5.1.6	[c] : C00002 + C05335 + C00001 --> C00009 + C00013 + C05691	[c]: ATP + Selenomethionine + H2O --> Orthophosphate + Pyrophosphate + Se-Adenosylselenomethionine
R04772[c]	GRMZM2G098039	2.1.1.12	[c] : C00019 + C05335 --> C00021 + C05690	[c]: S-Adenosyl-L-methionine + Selenomethionine --> S-Adenosyl-L-homocysteine + Se-Methylselenomethionine
R04773[c]	GRMZM2G029055 or GRMZM2G143450	6.1.1.10	[c] : C00002 + C05335 + C01647 --> C00020 + C00013 + C05336	[c]: ATP + Selenomethionine + tRNA(Met) --> AMP + Pyrophosphate + Selenomethionyl-tRNA(Met)
R04777[c]	GRMZM2G075145	2.3.1.-	[c] : C05338 + C00037 --> C05596 + C00010	[c]: 4-Hydroxyphenylacetyl-CoA + Glycine --> 4-Hydroxyphenylacetylglycine + CoA
R04779[c]	GRMZM2G443985 or GRMZM2G443985 or GRMZM2G443985 or GRMZM2G080375	2.7.1.11	[c] : C00002 + C05345 --> C00008 + C05378	[c]: ATP + beta-D-Fructose 6-phosphate --> ADP + beta-D-Fructose 1,6-bisphosphate
R04779[p]	GRMZM2G127717 or GRMZM2G443985 or GRMZM2G443985 or GRMZM2G443985 or GRMZM2G080375	2.7.1.11	[p] : C00002 + C05345 --> C00008 + C05378	[p]: ATP + beta-D-Fructose 6-phosphate --> ADP + beta-D-Fructose 1,6-bisphosphate
R04780[c]	GRMZM2G322953	3.1.3.11	[c] : C05378 + C00001 --> C05345 + C00009	[c]: beta-D-Fructose 1,6-bisphosphate + H2O --> beta-D-Fructose 6-phosphate + Orthophosphate
R04780[p]	GRMZM2G306732	3.1.3.11	[p] : C05378 + C00001 --> C05345 + C00009	[p]: beta-D-Fructose 1,6-bisphosphate + H2O --> beta-D-Fructose 6-phosphate + Orthophosphate
R04783[c]	GRMZM2G130375 or GRMZM2G032496	3.2.1.23	[c] : C05403 + C00001 <==> C05394 + C00221	[c]:3-Ketolactose + H2O <==> 3-Keto-beta-D-galactose + beta-D-Glucose
R04784[c]	GRMZM2G042269	4.1.1.-	[c] : C04575 + C00001 <==> C05412 + C00011	[c]:(4R,5S)-4,5,6-Trihydroxy-2,3-dioxohexanoate + H2O <==> L-Lyxonate + CO2
R04786[c]	GRMZM2G410515	1.14.99.-	[c] : C05413 --> C05414 + C00282	[c]: Phytoene --> Phytofluene + Hydrogen
R04787[c]	GRMZM2G410515	1.14.99.-	[c] : C05414 <==> C05430	[c]:Phytofluene <==> zeta-Carotene
R04798[c]	GRMZM2G454952	1.14.99.30	[c] : C05430 --> C05431 + C00282	[c]: zeta-Carotene --> Neurosporene + Hydrogen
R04800[c]	GRMZM2G454952	1.14.99.30	[c] : C05431 + C00030 + C00007 --> C05432 + C00028 + (2) C00001	[c]: Neurosporene + Reduced acceptor + Oxygen --> Lycopene + Acceptor + 2 H2O
R04801[c]	(GRMZM2G062151 or AC209987.4_FG002 or GRMZM2G075161 or GRMZM2G159353 or GRMZM2G159353 or GRMZM2G470442 or GRMZM2G075161 or GRMZM2G143235 or GRMZM2G159353 or GRMZM2G159353 or GRMZM2G159353 or GRMZM2G159353 or GRMZM2G159353 or GRMZM2G159353 or GRMZM2G159353 or GRMZM2G159353 or GRMZM2G159353 or GRMZM2G159353 or GRMZM2G159353 or GRMZM2G159353 or GRMZM2G159353 or GRMZM2G159353 or GRMZM2G159353 or GRMZ…	1.14.-.-	[c] : C05431 + C00028 + C00080 --> C05434 + C00030	[c]: Neurosporene + Acceptor + H+ --> beta-Zeacarotene + Reduced acceptor
R04803[c]	GRMZM2G454952	1.14.99.30	[c] : C05434 + C00028 --> C05435 + C00282 + C00030	[c]: beta-Zeacarotene + Acceptor --> gamma-Carotene + Hydrogen + Reduced acceptor
R04804[c]	GRMZM2G003853	5.3.3.5	[c] : C05437 --> C05439	[c]: Zymosterol --> 5alpha-Cholesta-7,24-dien-3beta-ol
R04805[c]	GRMZM2G397055 or GRMZM2G397055 or GRMZM2G397055 or GRMZM2G379044	1.1.1.1	[c] : C05444 + C00003 --> C05445 + C00004	[c]: 3alpha,7alpha,26-Trihydroxy-5beta-cholestane + NAD+ --> 3alpha,7alpha-Dihydroxy-5beta-cholestan-26-al + NADH
R04811[c]	GRMZM2G062029 or (GRMZM2G062029 and GRMZM2G062029)	2.3.1.16	[c] : C00010 + C05449 --> C00100 + C05461	[c]: CoA + 3alpha,7alpha-Dihydroxy-5beta-24-oxocholestanoyl-CoA --> Propanoyl-CoA + Chenodeoxyglycocholoyl-CoA
R04839[c]	GRMZM2G006119	1.1.1.146	[c] : C05476 + C00003 --> C05478 + C00004 + C00080	[c]: Tetrahydrocorticosterone + NAD+ --> 3alpha,21-Dihydroxy-5beta-pregnane-11,20-dione + NADH + H+
R04840[c]	GRMZM2G006119	1.1.1.146	[c] : C05476 + C00006 --> C05478 + C00005 + C00080	[c]: Tetrahydrocorticosterone + NADP+ --> 3alpha,21-Dihydroxy-5beta-pregnane-11,20-dione + NADPH + H+
R04858[c]	GRMZM2G025592 or (GRMZM2G333916 and GRMZM2G333916) or GRMZM2G333916 or GRMZM2G333916	2.1.1.37	[c] : C00019 + C00856 --> C00021 + C02967	[c]: S-Adenosyl-L-methionine + DNA cytosine --> S-Adenosyl-L-homocysteine + DNA 5-methylcytosine
R04869[c]	GRMZM2G107289 or GRMZM2G086801 or GRMZM2G077463	3.1.2.-	[c] : C06250 --> C05552 + C00012	[c]: Holo-[carboxylase] --> N6-D-Biotinyl-L-lysine + Peptide
R04880[c]	GRMZM2G397055 or GRMZM2G397055 or GRMZM2G397055 or GRMZM2G379044	1.1.1.1	[c] : C05576 + C00003 <==> C05577 + C00004	[c]:3,4-Dihydroxyphenylethyleneglycol + NAD+ <==> 3,4-Dihydroxymandelaldehyde + NADH
R04885[c]	GRMZM2G042269	4.1.1.-	[c] : C05604 --> C05578 + C00011	[c]: 2-Carboxy-2,3-dihydro-5,6-dihydroxyindole --> 5,6-Dihydroxyindole + CO2
R04903[c]	GRMZM2G130440	1.2.1.3	[c] : C05634 + C00003 + C00001 --> C05635 + C00080 + C00004	[c]: 5-Hydroxyindoleacetaldehyde + NAD+ + H2O --> 5-Hydroxyindoleacetate + H+ + NADH
R04910[c]	GRMZM2G105644 or AC226235.2_FG001 or GRMZM2G481843 or GRMZM2G326116	1.3.1.-	[c] : C05641 + C00005 --> C05656 + C00006	[c]: 5-(3'-Carboxy-3'-oxopropenyl)-4,6-dihydroxypicolinate + NADPH --> 5-(3'-Carboxy-3'-oxopropyl)-4,6-dihydroxypicolinate + NADP+
R04920[c]	GRMZM2G466281	2.7.8.1	[c] : C05673 + C00165 --> C00055 + C05675	[c]: CMP-2-aminoethylphosphonate + Diacylglycerol --> CMP + Diacylglyceryl-2-aminoethylphosphonate
R04928[c]	GRMZM2G178628	2.7.1.25	[c] : C00002 + C05686 --> C00008 + C05696	[c]: ATP + Adenylylselenate --> ADP + 3'-Phosphoadenylylselenate
R04929[c]	GRMZM2G149952 or GRMZM2G149952	2.7.7.4	[c] : C00002 + C05697 <==> C00013 + C05686	[c]:ATP + Selenate <==> Pyrophosphate + Adenylylselenate
R04935[c]	GRMZM2G139600	2.3.2.2	[c] : C03193 + C05689 --> C00012 + C05695	[c]: (5-L-Glutamyl)-peptide + Se-Methylselenocysteine --> Peptide + gamma-Glutamyl-Se-methylselenocysteine
R04936[c]	GRMZM2G015295	3.3.1.1	[c] : C05692 + C00001 --> C00212 + C05698	[c]: Se-Adenosylselenohomocysteine + H2O --> Adenosine + Selenohomocysteine
R04937[c]	(GRMZM2G163544 and GRMZM2G163544)	3.2.1.-	[c] : C06016 + C00001 --> NC00021 + C00181	[c]: Pentosans + H2O --> Pentosans + D-Xylose
R04938[c]	(GRMZM2G163544 and GRMZM2G163544)	3.2.1.-	[c] : C06016 + C00001 --> NC00022 + C00259	[c]: Pentosans + H2O --> Pentosans + L-Arabinose
R04939[c]	GRMZM2G105755 or GRMZM2G003038 or GRMZM2G136599 or AC198353.5_FG004 or GRMZM2G160752 or GRMZM2G037624 or GRMZM2G003038	2.1.1.-	[c] : C05693 + C05691 --> C05694 + C05692	[c]: R + Se-Adenosylselenomethionine --> CH3-R + Se-Adenosylselenohomocysteine
R04941[c]	GRMZM2G167156	4.4.1.8	[c] : C05699 + C00001 --> C05698 + C00014 + C00022	[c]: Selenocystathionine + H2O --> Selenohomocysteine + NH3 + Pyruvate
R04944[c]	GRMZM2G113873	2.5.1.48	[c] : C05702 + C05688 --> C05699 + C00009	[c]: O-Phosphorylhomoserine + Selenocysteine --> Selenocystathionine + Orthophosphate
R04945[c]	GRMZM2G113873	2.5.1.48	[c] : C05700 + C05688 --> C05699 + C00033	[c]: O-Acetylhomoserine + Selenocysteine --> Selenocystathionine + Acetate
R04946[c]	GRMZM2G113873	2.5.1.48	[c] : C05701 + C05688 --> C05699 + C00042	[c]: O-Succinylhomoserine + Selenocysteine --> Selenocystathionine + Succinate
R04949[c]	GRMZM2G146192 or (GRMZM2G015804 or GRMZM2G426467 or GRMZM2G015804 or AC234160.1_FG003 or GRMZM2G426467 or GRMZM2G426467) or (GRMZM2G115065 or GRMZM2G115065)	3.2.1.21	[c] : C05713 + C00001 --> C05712 + C00293	[c]: Cyanoglycoside + H2O --> Cyanohydrin + Glucose
R04951[c]	GRMZM2G178958	3.4.11.5	[c] : C05729 --> C05726 + C00037	[c]: R-S-Alanylglycine --> R-S-Alanine + Glycine
R04952[c]	GRMZM2G022563,GRMZM2G007757		[c] : C05745 + C01209 --> C05746 + C00011 + C00229	[c]: Butyryl-[acp] + Malonyl-[acyl-carrier protein] --> 3-Oxohexanoyl-[acp] + CO2 + Acyl-carrier protein
R04952[p]	GRMZM2G022563	2.3.1.180	[p] : C05745 + C01209 --> C05746 + C00011 + C00229	[p]: Butyryl-[acp] + Malonyl-[acyl-carrier protein] --> 3-Oxohexanoyl-[acp] + CO2 + Acyl-carrier protein
R04954[c]	NP_001150639	2.3.1.86	[c] : C05747 <==> C05748 + C00001	[c]:(R)-3-Hydroxyhexanoyl-[acp] <==> trans-Hex-2-enoyl-[acp] + H2O
R04954[p]	NP_001150639	2.3.1.86	[p] : C05747 <==> C05748 + C00001	[p]:(R)-3-Hydroxyhexanoyl-[acp] <==> trans-Hex-2-enoyl-[acp] + H2O
R04957[c]	GRMZM2G022563,GRMZM2G007757		[c] : C05749 + C01209 --> C05750 + C00011 + C00229	[c]: Hexanoyl-[acp] + Malonyl-[acyl-carrier protein] --> 3-Oxooctanoyl-[acp] + CO2 + Acyl-carrier protein
R04957[p]	GRMZM2G022563	2.3.1.180	[p] : C05749 + C01209 --> C05750 + C00011 + C00229	[p]: Hexanoyl-[acp] + Malonyl-[acyl-carrier protein] --> 3-Oxooctanoyl-[acp] + CO2 + Acyl-carrier protein
R04960[c]	GRMZM2G022563,GRMZM2G007757		[c] : C05752 + C01209 --> C05753 + C00011 + C00229	[c]: Octanoyl-[acp] + Malonyl-[acyl-carrier protein] --> 3-Oxodecanoyl-[acp] + CO2 + Acyl-carrier protein
R04960[p]	GRMZM2G022563	2.3.1.180	[p] : C05752 + C01209 --> C05753 + C00011 + C00229	[p]: Octanoyl-[acp] + Malonyl-[acyl-carrier protein] --> 3-Oxodecanoyl-[acp] + CO2 + Acyl-carrier protein
R04963[c]	GRMZM2G022563,GRMZM2G007757		[c] : C05755 + C01209 --> C05756 + C00011 + C00229	[c]: Decanoyl-[acp] + Malonyl-[acyl-carrier protein] --> 3-Oxododecanoyl-[acp] + CO2 + Acyl-carrier protein
R04963[p]	GRMZM2G022563	2.3.1.180	[p] : C05755 + C01209 --> C05756 + C00011 + C00229	[p]: Decanoyl-[acp] + Malonyl-[acyl-carrier protein] --> 3-Oxododecanoyl-[acp] + CO2 + Acyl-carrier protein
R04968[c]	GRMZM2G022563,GRMZM2G007757		[c] : C05761 + C01209 --> C05762 + C00011 + C00229	[c]: Tetradecanoyl-[acp] + Malonyl-[acyl-carrier protein] --> 3-Oxohexadecanoyl-[acp] + CO2 + Acyl-carrier protein
R04968[p]	GRMZM2G022563	2.3.1.180	[p] : C05761 + C01209 --> C05762 + C00011 + C00229	[p]: Tetradecanoyl-[acp] + Malonyl-[acyl-carrier protein] --> 3-Oxohexadecanoyl-[acp] + CO2 + Acyl-carrier protein
R04982[c]	GRMZM2G140817 or GRMZM2G140817 or GRMZM2G140817 or GRMZM2G134270 or GRMZM2G065635 or GRMZM2G454425	1.14.13.-	[c] : C05802 + C00007 --> C05803 + C00001	[c]: 2-Hexaprenyl-6-methoxyphenol + Oxygen --> 2-Hexaprenyl-6-methoxy-1,4-benzoquinone + H2O
R04983[c]	GRMZM2G105755 or GRMZM2G003038 or GRMZM2G136599 or AC198353.5_FG004 or GRMZM2G160752 or GRMZM2G037624 or GRMZM2G003038	2.1.1.-	[c] : C05803 + C00019 --> C05804 + C00021	[c]: 2-Hexaprenyl-6-methoxy-1,4-benzoquinone + S-Adenosyl-L-methionine --> 2-Hexaprenyl-3-methyl-6-methoxy-1,4-benzoquinone + S-Adenosyl-L-homocysteine
R04990[c]	GRMZM2G105755 or GRMZM2G003038 or GRMZM2G136599 or AC198353.5_FG004 or GRMZM2G160752 or GRMZM2G037624 or GRMZM2G003038	2.1.1.-	[c] : C05813 + C00019 --> C05814 + C00021	[c]: 2-Octaprenyl-6-methoxy-1,4-benzoquinone + S-Adenosyl-L-methionine --> 2-Octaprenyl-3-methyl-6-methoxy-1,4-benzoquinone + S-Adenosyl-L-homocysteine
R04993[c]	GRMZM2G105755 or GRMZM2G003038 or GRMZM2G136599 or AC198353.5_FG004 or GRMZM2G160752 or GRMZM2G037624 or GRMZM2G003038	2.1.1.-	[c] : C05818 + C00019 --> C00828 + C00021	[c]: 2-Demethylmenaquinone + S-Adenosyl-L-methionine --> Menaquinone + S-Adenosyl-L-homocysteine
R04998[c]	GRMZM2G146192 or (GRMZM2G015804 or GRMZM2G426467 or GRMZM2G015804 or AC234160.1_FG003 or GRMZM2G426467 or GRMZM2G426467) or (GRMZM2G115065 or GRMZM2G115065)	3.2.1.21	[c] : C05839 + C00001 --> C05838 + C00031	[c]: cis-beta-D-Glucosyl-2-hydroxycinnamate + H2O --> cis-2-Hydroxycinnamate + D-Glucose
R05027[c]	GRMZM2G174675	2.4.1.227	[c] : C05888 + C00043 --> C05889 + C00015	[c]: Undecaprenyl-diphospho-N-acetylmuramoyl-L-alanyl-D-glutamyl-L-lysyl-D-alanyl-D-alanine + UDP-N-acetyl-D-glucosamine --> Undecaprenyl-diphospho-N-acetylmuramoyl-(N-acetylglucosamine)-L-alanyl-D-glutamyl-L-lysyl-D-alanyl-D-alanine + UDP
R05028[c]	GRMZM2G024104 or GRMZM2G386046 or GRMZM2G050514	6.3.1.2	[c] : C00002 + C05889 + C00014 --> C00008 + C00009 + C05890	[c]: ATP + Undecaprenyl-diphospho-N-acetylmuramoyl-(N-acetylglucosamine)-L-alanyl-D-glutamyl-L-lysyl-D-alanyl-D-alanine + NH3 --> ADP + Orthophosphate + Undecaprenyl-diphospho-N-acetylmuramoyl-(N-acetylglucosamine)-L-alanyl-D-glutaminyl-L-lysyl-D-alanyl-D-alanine
R05030[c]	GRMZM2G024104 or GRMZM2G386046 or GRMZM2G050514	6.3.1.2	[c] : C00002 + C05893 + C00014 --> C00008 + C00009 + C05894	[c]: ATP + Undecaprenyl-diphospho-N-acetylmuramoyl-(N-acetylglucosamine)-L-alanyl-gamma-D-glutamyl-L-lysyl-D-alanyl-D-alanine + NH3 --> ADP + Orthophosphate + Undecaprenyl-diphospho-N-acetylmuramoyl-(N-acetylglucosamine)-L-alanyl-D-isoglutaminyl-L-lysyl-D-alanyl-D-alanine
R05032[c]	GRMZM2G174675	2.4.1.227	[c] : C05897 + C00043 --> C05898 + C00015	[c]: Undecaprenyl-diphospho-N-acetylmuramoyl-L-alanyl-D-glutamyl-meso-2,6-diaminopimeloyl-D-alanyl-D-alanine + UDP-N-acetyl-D-glucosamine --> Undecaprenyl-diphospho-N-acetylmuramoyl-(N-acetylglucosamine)-L-alanyl-D-glutamyl-meso-2,6-diaminopimeloyl-D-alanyl-D-alanine + UDP
R05033[c]	GRMZM2G024104 or GRMZM2G386046 or GRMZM2G050514	6.3.1.2	[c] : C00002 + C05898 + C00014 --> C00008 + C00009 + C05899	[c]: ATP + Undecaprenyl-diphospho-N-acetylmuramoyl-(N-acetylglucosamine)-L-alanyl-D-glutamyl-meso-2,6-diaminopimeloyl-D-alanyl-D-alanine + NH3 --> ADP + Orthophosphate + Undecaprenyl-diphospho-N-acetylmuramoyl-(N-acetylglucosamine)-L-alanyl-D-glutaminyl-meso-2,6-diaminopimeloyl-D-alanyl-D-alanine
R05035[c]	AC196475.3_FG004	2.1.1.76	[c] : C00019 + C05903 --> C00021 + C05902	[c]: S-Adenosyl-L-methionine + Kaempferol --> S-Adenosyl-L-homocysteine + 3-Methoxyapigenin
R05036[c]	GRMZM2G345717 or GRMZM2G345717	1.14.11.19	[c] : C05906 + C00026 + C00007 --> C05905 + C00042 + C00011 + (2) C00001	[c]: Leucocyanidin + 2-Oxoglutarate + Oxygen --> Cyanidin + Succinate + CO2 + 2 H2O
R05037[c]	GRMZM2G345717 or GRMZM2G345717	1.14.11.19	[c] : C05909 + C00026 + C00007 --> C05908 + C00042 + C00011 + (2) C00001	[c]: Leucodelphinidin + 2-Oxoglutarate + Oxygen --> Delphinidin + Succinate + CO2 + 2 H2O
R05038[c]	GRMZM2G013726	1.1.1.219	[c] : C02906 + C00005 + C00080 --> C05909 + C00006	[c]: Dihydromyricetin + NADPH + H+ --> Leucodelphinidin + NADP+
R05039[c]	GRMZM2G062396	1.14.11.9	[c] : C05911 + C00026 + C00007 --> C02906 + C00042 + C00011	[c]: Pentahydroxyflavanone + 2-Oxoglutarate + Oxygen --> Dihydromyricetin + Succinate + CO2
R05046[c]	GRMZM2G062420	3.5.4.16	[c] : C05922 + C00001 --> C05923 + C00058	[c]: Formamidopyrimidine nucleoside triphosphate + H2O --> 2,5-Diaminopyrimidine nucleoside triphosphate + Formate
R05048[c]	GRMZM2G062420	3.5.4.16	[c] : C05923 --> C06148	[c]: 2,5-Diaminopyrimidine nucleoside triphosphate --> 2,5-Diamino-6-(5'-triphosphoryl-3',4'-trihydroxy-2'-oxopentyl)-amino-4-oxopyrimidine
R05050[c]	GRMZM2G130440	1.2.1.3	[c] : C05936 + C00003 + C00001 --> C02946 + C00004 + C00080	[c]: N4-Acetylaminobutanal + NAD+ + H2O --> 4-Acetamidobutanoate + NADH + H+
R05066[c]	GRMZM2G132903 and GRMZM2G132903	4.2.1.17	[c] : C06001 + C00003 <==> C06002 + C00004 + C00080	[c]:(S)-3-Hydroxyisobutyrate + NAD+ <==> (S)-Methylmalonate semialdehyde + NADH + H+
R05068[c]	GRMZM2G004382	1.1.1.86	[c] : C06007 + C00006 <==> C14463 + C00005 + C00080	[c]:(R)-2,3-Dihydroxy-3-methylpentanoate + NADP+ <==> (R)-3-Hydroxy-3-methyl-2-oxopentanoate + NADPH + H+
R05070[c]	GRMZM2G014069	4.2.1.9	[c] : C06007 --> C00671 + C00001	[c]: (R)-2,3-Dihydroxy-3-methylpentanoate --> (S)-3-Methyl-2-oxopentanoic acid + H2O
R05085[c]	GRMZM2G300801	2.6.1.52	[c] : C06055 + C00026 <==> C06054 + C00025	[c]:O-Phospho-4-hydroxy-L-threonine + 2-Oxoglutarate <==> 2-Oxo-3-hydroxy-4-phosphobutanoate + L-Glutamate
R05086[c]	GRMZM2G050570 or GRMZM2G050570	4.2.3.1	[c] : C06055 + C00001 --> C06056 + C00009	[c]: O-Phospho-4-hydroxy-L-threonine + H2O --> 4-Hydroxy-L-threonine + Orthophosphate
R05092[c]	GRMZM2G093603	4.2.3.19	[c] : C06089 --> C06090 + C00013	[c]: ent-Copalyl diphosphate --> ent-Kaurene + Pyrophosphate
R05097[c]	AC203966.5_FG005 or AC203966.5_FG005 or AC203966.5_FG005	1.14.11.12	[c] : C06094 + C00026 + C00007 --> C06095 + C00042 + C00011	[c]: Gibberellin A53 + 2-Oxoglutarate + Oxygen --> Gibberellin A44 diacid + Succinate + CO2
R05119[c]	GRMZM2G130440	1.2.1.3	[c] : C06145 + C00003 + C00001 --> C06144 + C00004	[c]: 3-Butyn-1-al + NAD+ + H2O --> 3-Butynoate + NADH
R05196N[c]	GRMZM2G013811	2.4.1.25	[c] : C00208 --> C00718 + C00293	[c]: Maltose --> Amylose + Glucose
R05196N[p]	GRMZM2G013811	2.4.1.25	[p] : C00208 --> C00718 + C00293	[p]: Maltose --> Amylose + Glucose
R05201[c]	GRMZM2G105755 or GRMZM2G003038 or GRMZM2G136599 or AC198353.5_FG004 or GRMZM2G160752 or GRMZM2G037624 or GRMZM2G003038	2.1.1.-	[c] : C06453 + C03167 --> C06452 + C05776	[c]: Methylcobalamin + Phosphonoacetaldehyde --> 2-Hydroxypropylphosphonate + Vitamin B12
R05265[c]	(GRMZM2G062151 or AC209987.4_FG002 or GRMZM2G075161 or GRMZM2G159353 or GRMZM2G159353 or GRMZM2G470442 or GRMZM2G075161 or GRMZM2G143235 or GRMZM2G159353 or GRMZM2G159353 or GRMZM2G159353 or GRMZM2G159353 or GRMZM2G159353 or GRMZM2G159353 or GRMZM2G159353 or GRMZM2G159353 or GRMZM2G159353 or GRMZM2G159353 or GRMZM2G159353 or GRMZM2G159353 or GRMZM2G159353 or GRMZM2G159353 or GRMZM2G159353 or GRMZ…	1.14.-.-	[c] : C02235 + C00007 + (3) C00080 --> C02814 + C00088 + C00001	[c]: 4-Nitrocatechol + Oxygen + 3 H+ --> Benzene-1,2,4-triol + Nitrite + H2O
R05341[c]	(GRMZM2G062151 or AC209987.4_FG002 or GRMZM2G075161 or GRMZM2G159353 or GRMZM2G159353 or GRMZM2G470442 or GRMZM2G075161 or GRMZM2G143235 or GRMZM2G159353 or GRMZM2G159353 or GRMZM2G159353 or GRMZM2G159353 or GRMZM2G159353 or GRMZM2G159353 or GRMZM2G159353 or GRMZM2G159353 or GRMZM2G159353 or GRMZM2G159353 or GRMZM2G159353 or GRMZM2G159353 or GRMZM2G159353 or GRMZM2G159353 or GRMZM2G159353 or GRMZ…	1.14.-.-	[c] : C05432 <==> C05435	[c]:Lycopene <==> gamma-Carotene
R05352[c]	GRMZM2G431708 or (GRMZM2G041694)	1.1.-.-	[c] : C07112 --> C07113 + (2) C05359 + (2) C00080	[c]: 1-Phenylethanol --> Acetophenone + 2 e- + 2 H+
R05376[c]	GRMZM2G042269	4.1.1.-	[c] : C06640 --> C06641 + C00011	[c]: Bis(4'-chlorophenyl)acetate --> Bis(4'-chlorophenyl)methane + CO2
R05395[c]	GRMZM2G105644 or AC226235.2_FG001 or GRMZM2G481843 or GRMZM2G326116	1.3.1.-	[c] : C06649 + C00003 --> C06650 + C00004 + C00080	[c]: cis-2,3-Dihydrodiol 1,1,1-Trichloro-2,2-bis(4'-chlorophenyl)ethane + NAD+ --> 2,3-Dihydroxy 1,1,1-Trichloro-2,2-bis(4'-chlorophenyl)ethane + NADH + H+
R05396[c]	GRMZM2G105644 or AC226235.2_FG001 or GRMZM2G481843 or GRMZM2G326116	1.3.1.-	[c] : C06649 + C00006 --> C06650 + C00005 + C00080	[c]: cis-2,3-Dihydrodiol 1,1,1-Trichloro-2,2-bis(4'-chlorophenyl)ethane + NADP+ --> 2,3-Dihydroxy 1,1,1-Trichloro-2,2-bis(4'-chlorophenyl)ethane + NADPH + H+
R05492[c]	GRMZM2G410515	1.14.99.-	[c] : C04623 + C00007 --> C06649	[c]: 1,1,1-Trichloro-2,2-bis(4-chlorophenyl)ethane + Oxygen --> cis-2,3-Dihydrodiol 1,1,1-Trichloro-2,2-bis(4'-chlorophenyl)ethane
R05494[c]	(GRMZM2G062151 or AC209987.4_FG002 or GRMZM2G075161 or GRMZM2G159353 or GRMZM2G159353 or GRMZM2G470442 or GRMZM2G075161 or GRMZM2G143235 or GRMZM2G159353 or GRMZM2G159353 or GRMZM2G159353 or GRMZM2G159353 or GRMZM2G159353 or GRMZM2G159353 or GRMZM2G159353 or GRMZM2G159353 or GRMZM2G159353 or GRMZM2G159353 or GRMZM2G159353 or GRMZM2G159353 or GRMZM2G159353 or GRMZM2G159353 or GRMZM2G159353 or GRMZ…	1.14.-.-	[c] : C07715 + C00007 + (2) C00080 + (2) C05359 --> C06711 + C00001	[c]: Fluorene + Oxygen + 2 H+ + 2 e- --> Fluoren-9-ol + H2O
R05506[c]	GRMZM2G062029 or (GRMZM2G062029 and GRMZM2G062029)	2.3.1.16	[c] : C07118 + C00010 --> C00512 + C00024	[c]: Benzoyl acetyl-CoA + CoA --> S-Benzoate coenzyme A + Acetyl-CoA
R05549[c]	GRMZM2G053554	3.2.1.22	[c] : C05404 + C00001 --> C00124 + C05402	[c]: D-Gal alpha 1->6D-Gal alpha 1->6D-Glucose + H2O --> D-Galactose + Melibiose
R05553[c]	GRMZM2G069596	4.1.3.38	[c] : C11355 --> C00568 + C00022	[c]: 4-Amino-4-deoxychorismate --> 4-Aminobenzoate + Pyruvate
R05555[c]	GRMZM2G146437 or GRMZM2G146437 or GRMZM2G112728 or GRMZM2G097283 or GRMZM2G112728 or GRMZM2G178859	2.5.1.-	[c] : C00448 + C00129 <==> C11356 + C00013	[c]:trans,trans-Farnesyl diphosphate + Isopentenyl diphosphate <==> trans,trans,cis-Geranylgeranyl diphosphate + Pyrophosphate
R05556[c]	GRMZM2G112728 or GRMZM2G097283 or GRMZM2G112728 or GRMZM2G033219 or GRMZM2G178859	2.5.1.-	[c] : C11356 + C00129 <==> C05859 + C00013	[c]:trans,trans,cis-Geranylgeranyl diphosphate + Isopentenyl diphosphate <==> Dehydrodolichol diphosphate + Pyrophosphate
R05583[c]	GRMZM2G431708 or (GRMZM2G041694)	1.1.-.-	[c] : C09824 + C00028 --> C09825 + C00030	[c]: 2,6-Dihydroxycyclohexane-1-carboxyl-CoA + Acceptor --> 6-Oxo-2-hydroxycyclohexane-1-carboxyl-CoA + Reduced acceptor
R05586[c]	GRMZM2G075145	2.3.1.-	[c] : C06715 + C00010 --> C00527 + C00024	[c]: 3-Oxopimeloyl-CoA + CoA --> Glutaryl-CoA + Acetyl-CoA
R05591[c]	GRMZM2G111225 or GRMZM2G111225 or GRMZM2G178517	3.5.5.1	[c] : C09814 + (2) C00001 --> C00180 + C00014	[c]: Benzonitrile + 2 H2O --> Benzoate + NH3
R05593[c]	GRMZM2G007489 or GRMZM2G143955 or GRMZM2G344476	3.1.2.-	[c] : C09825 + C00001 --> C06714	[c]: 6-Oxo-2-hydroxycyclohexane-1-carboxyl-CoA + H2O --> 3-Hydroxypimeloyl-CoA
R05595[c]	(GRMZM2G132903 and GRMZM2G132903) or GRMZM2G033491 or GRMZM2G094655	4.2.1.17	[c] : C00877 + C00001 --> C05116	[c]: Crotonoyl-CoA + H2O --> 3-Hydroxybutanoyl-CoA
R05616[c]	GRMZM2G112728 or GRMZM2G097283 or GRMZM2G112728 or GRMZM2G033219 or GRMZM2G178859	2.5.1.-	[c] : C01230 + C00156 --> C13425 + C00013	[c]: all-trans-Hexaprenyl diphosphate + 4-Hydroxybenzoate --> 3-Hexaprenyl-4-hydroxybenzoate + Pyrophosphate
R05617[c]	GRMZM2G112728 or GRMZM2G097283 or GRMZM2G112728 or GRMZM2G033219 or GRMZM2G178859	2.5.1.-	[c] : C03657 + C04146 <==> C05818 + C00013 + C00011	[c]:1,4-Dihydroxy-2-naphthoate + all-trans-Octaprenyl diphosphate <==> 2-Demethylmenaquinone + Pyrophosphate + CO2
R05618[c]	GRMZM2G170734 or GRMZM2G127421	3.1.1.14	[c] : C05306 + C00001 --> C02139 + C01389	[c]: Chlorophyll a + H2O --> Chlorophyllide + Phytol
R05634[c]	AC213654.3_FG002	2.7.1.148	[c] : C11435 + C00002 --> C11436 + C00008	[c]: 4-(Cytidine 5'-diphospho)-2-C-methyl-D-erythritol + ATP --> 2-Phospho-4-(cytidine 5'-diphospho)-2-C-methyl-D-erythritol + ADP
R05636[c]	GRMZM2G137151 or GRMZM2G137151	2.2.1.7	[c] : C00022 + C00118 --> C11437 + C00011	[c]: Pyruvate + (2R)-2-Hydroxy-3-(phosphonooxy)-propanal --> 1-Deoxy-D-xylulose 5-phosphate + CO2
R05648[c]	GRMZM2G043887 or GRMZM2G002178	4.1.2.5 or 4.1.2.-	[c] : C11426 + C00001 --> C11427 + C00022	[c]: cis-4-(1'-Hydroxynaphth-2'-yl)-2-oxobut-3-enoate + H2O --> 1-Hydroxy-2-naphthaldehyde + Pyruvate
R05657[c]	GRMZM2G105755 or GRMZM2G003038 or GRMZM2G136599 or AC198353.5_FG004 or GRMZM2G160752 or GRMZM2G037624 or GRMZM2G003038	2.1.1.-	[c] : C11432 + C05694 --> C11433 + C05693	[c]: 1-Phenanthrol + CH3-R --> 1-Methoxyphenanthrene + R
R05662[c]	GRMZM2G174675	2.4.1.227	[c] : C04851 + C00043 <==> C05893 + C00015	[c]:MurAc(oyl-L-Ala-D-gamma-Glu-L-Lys-D-Ala-D-Ala)-diphospho-undecaprenol + UDP-N-acetyl-D-glucosamine <==> Undecaprenyl-diphospho-N-acetylmuramoyl-(N-acetylglucosamine)-L-alanyl-gamma-D-glutamyl-L-lysyl-D-alanyl-D-alanine + UDP
R05688[c]	GRMZM2G056975	1.1.1.267	[c] : C11437 + C00005 + C00080 --> C11434 + C00006	[c]: 1-Deoxy-D-xylulose 5-phosphate + NADPH + H+ --> 2-C-Methyl-D-erythritol 4-phosphate + NADP+
R05692[c]	GRMZM2G029856 or GRMZM2G029856	1.1.1.271	[c] : C01222 + C00005 + C00080 --> C00325 + C00006	[c]: GDP-4-dehydro-6-deoxy-D-mannose + NADPH + H+ --> GDP-L-fucose + NADP+
R05723[c]	GRMZM2G345717 or GRMZM2G345717	1.14.11.19	[c] : C05906 + C00026 + C00007 --> C01617 + C00042 + C00011 + C00001	[c]: Leucocyanidin + 2-Oxoglutarate + Oxygen --> Taxifolin + Succinate + CO2 + H2O
R05765[c]	GRMZM2G061023	4.2.3.14	[c] : C00341 --> C06308 + C00013	[c]: Geranyl diphosphate --> (-)-alpha-Pinene + Pyrophosphate
R05766[c]	GRMZM2G061023	4.2.3.14	[c] : C00341 --> C06307 + C00013	[c]: Geranyl diphosphate --> (-)-beta-Pinene + Pyrophosphate
R05775[c]	GRMZM2G053322	3.13.1.1	[c] : C00029 + C11481 --> C11521 + C00001	[c]: UDP-glucose + HSO3- --> UDP-6-sulfoquinovose + H2O
R05825[c]	GRMZM2G047613 or (GRMZM2G047613 and GRMZM2G047613) or GRMZM2G022934	3.1.1.78	[c] : C11632 + C00001 --> C11633 + C00011 + C00132	[c]: Polyneuridine aldehyde + H2O --> 16-Epivellosimine + CO2 + Methanol
R05841[c]	GRMZM2G075145	2.3.1.-	[c] : C00582 + C00037 <==> C05598 + C00010	[c]:Phenylacetyl-CoA + Glycine <==> Phenylacetylglycine + CoA
R05883[c]	GRMZM2G137409	1.17.4.3	[c] : C11453 + C02315 --> C11811 + C00001 + C02582	[c]: 2-C-Methyl-D-erythritol 2,4-cyclodiphosphate + Protein dithiol --> 1-Hydroxy-2-methyl-2-butenyl 4-diphosphate + H2O + Protein disulfide
R05884[c]	GRMZM2G027059	1.17.1.2	[c] : C11811 + C00005 + C00080 --> C00129 + C00006 + C00001	[c]: 1-Hydroxy-2-methyl-2-butenyl 4-diphosphate + NADPH + H+ --> Isopentenyl diphosphate + NADP+ + H2O
R05916[c]	GRMZM2G022310	2.4.1.198	[c] : C00043 + C01194 --> C00015 + G00143	[c]: UDP-N-acetyl-D-glucosamine + 1-Phosphatidyl-D-myo-inositol --> UDP + G00143
R05919[c]	GRMZM2G430680 or GRMZM2G021422 or GRMZM2G404762 or GRMZM2G404762 or GRMZM2G051262 or GRMZM2G068378 or GRMZM2G068710 or GRMZM2G404762 or GRMZM2G430680 or GRMZM2G404762 or GRMZM2G404762 or GRMZM2G075265 or GRMZM2G130046 or GRMZM2G130046 or GRMZM2G100652 or GRMZM2G056036 or GRMZM2G000937 or GRMZM2G048762 or GRMZM2G023884	2.4.1.-	[c] : C03862 + G00145 --> C00110 + G00146	[c]: Dolichyl phosphate D-mannose + G00145 --> Dolichyl phosphate + G00146
R05922[c]	GRMZM2G430680 or GRMZM2G021422 or GRMZM2G404762 or GRMZM2G404762 or GRMZM2G051262 or GRMZM2G068378 or GRMZM2G068710 or GRMZM2G404762 or GRMZM2G430680 or GRMZM2G404762 or GRMZM2G404762 or GRMZM2G075265 or GRMZM2G130046 or GRMZM2G130046 or GRMZM2G100652 or GRMZM2G056036 or GRMZM2G000937 or GRMZM2G048762 or GRMZM2G023884	2.4.1.-	[c] : C03862 + G00148 --> C00110 + G00149	[c]: Dolichyl phosphate D-mannose + G00148 --> Dolichyl phosphate + G00149
R05961[c]	GRMZM2G053554	3.2.1.22	[c] : C00001 + G00093 <==> C00984 + G00092	[c]:H2O + Globotriaosylceramide <==> alpha-D-Galactose + Lactosylceramide
R05963[c]	GRMZM2G134251 or GRMZM2G121514	3.2.1.52	[c] : C00001 + G00094 <==> C01132 + G00093	[c]:H2O + Globoside <==> N-Acetyl-D-galactosamine + Globotriaosylceramide
R05968[c]	GRMZM2G404762	2.4.1.69	[c] : C00325 + G00097 <==> C00035 + G00099	[c]:GDP-L-fucose + Galactosylgloboside <==> GDP + Globo-H
R05969[c]	GRMZM2G137707 or GRMZM2G137707	2.7.8.15	[c] : C00043 + C00110 --> C00105 + G00001	[c]: UDP-N-acetyl-D-glucosamine + Dolichyl phosphate --> UMP + N-Acetyl-D-glucosaminyldiphosphodolichol
R05970N[c]	GRMZM2G050705 or GRMZM2G059393	2.4.1.141	[c] : C00043 + G00001 --> C00015 + G00002	[c]: UDP-N-acetyl-D-glucosamine + N-Acetyl-D-glucosaminyldiphosphodolichol --> UDP + N,N'-Chitobiosyldiphosphodolichol
R05972N[c]	GRMZM2G049484	2.4.1.142	[c] : G10614 + G00002 --> C00035 + G00003	[c]: GDP-D-mannose + N,N'-Chitobiosyldiphosphodolichol --> GDP + G00003
R05976[c]	GRMZM2G032409 or GRMZM2G462325	2.4.1.119	[c] : C03021 + G00008 --> C00621 + G00009	[c]: Protein asparagine + G00008 --> Dolichyl diphosphate + G00009
R05979[c]	GRMZM2G126468	3.2.1.106	[c] : C00001 + G00009 --> C00031 + G00171	[c]: H2O + G00009 --> D-Glucose + G00171
R05982[c]	GRMZM2G150201	3.2.1.113	[c] : G00011 + (4) C00001 <==> G00012 + (4) C00159	[c]:G00011 + 4 H2O <==> G00012 + 4 D-Mannose
R05983[c]	GRMZM2G426275	2.4.1.101	[c] : C00043 + G00012 <==> C00015 + G00013	[c]:UDP-N-acetyl-D-glucosamine + G00012 <==> UDP + G00013
R05984[c]	GRMZM2G075470	3.2.1.114	[c] : G00013 + (2) C00001 --> G00014 + (2) C00159	[c]: G00013 + 2 H2O --> G00014 + 2 D-Mannose
R06004[c]	GRMZM2G134251 or GRMZM2G121514	3.2.1.52	[c] : G00109 + C00001 --> G00108 + C01132	[c]: GM2 + H2O --> GM3 + N-Acetyl-D-galactosamine
R06010[c]	GRMZM2G130375 or GRMZM2G032496	3.2.1.23	[c] : G00110 + C00001 --> G00109 + C01582	[c]: GM1 + H2O --> GM2 + Galactose
R06024[c]	GRMZM2G404762	2.4.1.69	[c] : C00325 + G00050 <==> C00035 + G00055	[c]:GDP-L-fucose + Paragloboside <==> GDP + IV2Fuc-nLc4Cer
R06027[c]	GRMZM2G430680 or GRMZM2G021422 or GRMZM2G404762 or GRMZM2G404762 or GRMZM2G051262 or GRMZM2G068378 or GRMZM2G068710 or GRMZM2G404762 or GRMZM2G430680 or GRMZM2G404762 or GRMZM2G404762 or GRMZM2G075265 or GRMZM2G130046 or GRMZM2G130046 or GRMZM2G100652 or GRMZM2G056036 or GRMZM2G000937 or GRMZM2G048762 or GRMZM2G023884	2.4.1.-	[c] : C00325 + G00051 <==> C00035 + G00052	[c]:GDP-L-fucose + nLc5Cer <==> GDP + Type II B antigen
R06031[c]	GRMZM2G404762	2.4.1.69	[c] : C00325 + G00057 <==> C00035 + G00058	[c]:GDP-L-fucose + G00057 <==> GDP + Type IIIH glycolipid
R06035[c]	GRMZM2G404762	2.4.1.69	[c] : C00325 + G00067 <==> C00035 + G00071	[c]:GDP-L-fucose + nLc6Cer <==> GDP + VI2Fuc-nLc6
R06041[c]	GRMZM2G404762	2.4.1.69	[c] : C00325 + G00073 <==> C00035 + G00074	[c]:GDP-L-fucose + G00073 <==> GDP + G00074
R06085N[c]	GRMZM2G404762	2.4.1.69	[c] : C00325 + G00078 <==> C00035 + G04561	[c]:GDP-L-fucose + iso-nLc8Cer <==> GDP + Monofucosyllactoisooctaosylceramide
R06086[c]	GRMZM2G404762	2.4.1.69	[c] : C00325 + G04561 <==> C00035 + G00079	[c]:GDP-L-fucose + Monofucosyllactoisooctaosylceramide <==> GDP + G00079
R06156[c]	GRMZM2G404762	2.4.1.69	[c] : C00325 + G00037 <==> C00035 + G00044	[c]:GDP-L-fucose + Lc4Cer <==> GDP + IV2Fuc-Lc4Cer
R06170[c]	GRMZM2G404762	2.4.1.69	[c] : C00325 + G00038 --> C00035 + G00039	[c]: GDP-L-fucose + G00038 --> GDP + Type IB glycolipid
R06223[c]	GRMZM2G108225 or GRMZM2G108225	2.5.1.21	[c] : (2) C00448 + C00005 + C00080 --> C00751 + (2) C00013 + C00006	[c]:2 trans,trans-Farnesyl diphosphate + NADPH + H+ --> Squalene + 2 Pyrophosphate + NADP+
R06258[c]	GRMZM2G430680 or GRMZM2G021422 or GRMZM2G404762 or GRMZM2G404762 or GRMZM2G051262 or GRMZM2G068378 or GRMZM2G068710 or GRMZM2G404762 or GRMZM2G430680 or GRMZM2G404762 or GRMZM2G404762 or GRMZM2G075265 or GRMZM2G130046 or GRMZM2G130046 or GRMZM2G100652 or GRMZM2G056036 or GRMZM2G000937 or GRMZM2G048762 or GRMZM2G023884	2.4.1.-	[c] : C03862 + G00006 --> C00110 + G10595	[c]: Dolichyl phosphate D-mannose + G00006 --> Dolichyl phosphate + G10595
R06259[c]	GRMZM2G430680 or GRMZM2G021422 or GRMZM2G404762 or GRMZM2G404762 or GRMZM2G051262 or GRMZM2G068378 or GRMZM2G068710 or GRMZM2G404762 or GRMZM2G430680 or GRMZM2G404762 or GRMZM2G404762 or GRMZM2G075265 or GRMZM2G130046 or GRMZM2G130046 or GRMZM2G100652 or GRMZM2G056036 or GRMZM2G000937 or GRMZM2G048762 or GRMZM2G023884	2.4.1.-	[c] : C03862 + G10595 --> C00110 + G10596	[c]: Dolichyl phosphate D-mannose + G10595 --> Dolichyl phosphate + G10596
R06261[c]	GRMZM2G430680 or GRMZM2G021422 or GRMZM2G404762 or GRMZM2G404762 or GRMZM2G051262 or GRMZM2G068378 or GRMZM2G068710 or GRMZM2G404762 or GRMZM2G430680 or GRMZM2G404762 or GRMZM2G404762 or GRMZM2G075265 or GRMZM2G130046 or GRMZM2G130046 or GRMZM2G100652 or GRMZM2G056036 or GRMZM2G000937 or GRMZM2G048762 or GRMZM2G023884	2.4.1.-	[c] : C03862 + G10597 --> C00110 + G00007	[c]: Dolichyl phosphate D-mannose + G10597 --> Dolichyl phosphate + G00007
R06262[c]	GRMZM2G430680 or GRMZM2G021422 or GRMZM2G404762 or GRMZM2G404762 or GRMZM2G051262 or GRMZM2G068378 or GRMZM2G068710 or GRMZM2G404762 or GRMZM2G430680 or GRMZM2G404762 or GRMZM2G404762 or GRMZM2G075265 or GRMZM2G130046 or GRMZM2G130046 or GRMZM2G100652 or GRMZM2G056036 or GRMZM2G000937 or GRMZM2G048762 or GRMZM2G023884	2.4.1.-	[c] : G10618 + G00007 --> C00110 + G10598	[c]: Dolichyl D-glucosyl phosphate + G00007 --> Dolichyl phosphate + G10598
R06263[c]	GRMZM2G430680 or GRMZM2G021422 or GRMZM2G404762 or GRMZM2G404762 or GRMZM2G051262 or GRMZM2G068378 or GRMZM2G068710 or GRMZM2G404762 or GRMZM2G430680 or GRMZM2G404762 or GRMZM2G404762 or GRMZM2G075265 or GRMZM2G130046 or GRMZM2G130046 or GRMZM2G100652 or GRMZM2G056036 or GRMZM2G000937 or GRMZM2G048762 or GRMZM2G023884	2.4.1.-	[c] : G10618 + G10598 --> C00110 + G10599	[c]: Dolichyl D-glucosyl phosphate + G10598 --> Dolichyl phosphate + G10599
R06264[c]	GRMZM2G430680 or GRMZM2G021422 or GRMZM2G404762 or GRMZM2G404762 or GRMZM2G051262 or GRMZM2G068378 or GRMZM2G068710 or GRMZM2G404762 or GRMZM2G430680 or GRMZM2G404762 or GRMZM2G404762 or GRMZM2G075265 or GRMZM2G130046 or GRMZM2G130046 or GRMZM2G100652 or GRMZM2G056036 or GRMZM2G000937 or GRMZM2G048762 or GRMZM2G023884	2.4.1.-	[c] : G10618 + G10599 --> C00110 + G00008	[c]: Dolichyl D-glucosyl phosphate + G10599 --> Dolichyl phosphate + G00008
R06265[c]	GRMZM2G043109	1.14.13.81	[c] : C04536 + C00005 + C00080 + C00007 <==> C11829 + C00006 + C00001	[c]:Magnesium protoporphyrin monomethyl ester + NADPH + H+ + Oxygen <==> 13(1)-Hydroxy-magnesium-protoporphyrin IX 13-monomethyl ester + NADP+ + H2O
R06266[c]	GRMZM2G043109	1.14.13.81	[c] : C11829 + C00005 + C00080 + C00007 <==> C11830 + C00006 + (2) C00001	[c]:13(1)-Hydroxy-magnesium-protoporphyrin IX 13-monomethyl ester + NADPH + H+ + Oxygen <==> 13(1)-Oxo-magnesium-protoporphyrin IX 13-monomethyl ester + NADP+ + 2 H2O
R06267[c]	GRMZM2G043109	1.14.13.81	[c] : C11830 + C00005 + C00080 + C00007 <==> C11831 + C00006 + (2) C00001	[c]:13(1)-Oxo-magnesium-protoporphyrin IX 13-monomethyl ester + NADPH + H+ + Oxygen <==> Divinylprotochlorophyllide + NADP+ + 2 H2O
R06284[c]	GRMZM2G162672	2.5.1.62	[c] : C02139 + C05427 --> C05306 + C00013	[c]: Chlorophyllide + Phytyl diphosphate --> Chlorophyll a + Pyrophosphate
R06291[c]	GRMZM2G059308	1.14.13.78	[c] : C06090 + C00007 + C00005 + C00080 --> C11872 + C00001 + C00006	[c]: ent-Kaurene + Oxygen + NADPH + H+ --> Kaur-16-en-18-ol + H2O + NADP+
R06292[c]	GRMZM2G059308	1.14.13.78	[c] : C11872 + C00007 + C00080 + C00005 --> C11873 + (2) C00001 + C00006	[c]: Kaur-16-en-18-ol + Oxygen + H+ + NADPH --> Kaur-16-en-18-al + 2 H2O + NADP+
R06293[c]	GRMZM2G059308	1.14.13.78	[c] : C11873 + C00007 + C00005 --> C11874 + C00001 + C00006	[c]: Kaur-16-en-18-al + Oxygen + NADPH --> Kaur-16-en-18-oic acid + H2O + NADP+
R06294[c]	GRMZM2G089803	1.14.13.79	[c] : C11874 + C00007 + C00080 + C00005 --> C11875 + C00001 + C00006	[c]: Kaur-16-en-18-oic acid + Oxygen + H+ + NADPH --> ent-7alpha-Hydroxykaur-16-en-19-oic acid + H2O + NADP+
R06295[c]	GRMZM2G089803	1.14.13.79	[c] : C11875 + C00007 + C00080 + C00005 --> C06093 + (2) C00001 + C00006	[c]: ent-7alpha-Hydroxykaur-16-en-19-oic acid + Oxygen + H+ + NADPH --> Gibberellin A12 aldehyde + 2 H2O + NADP+
R06296[c]	GRMZM2G089803	1.14.13.79	[c] : C11875 + C00007 + C00080 + C00005 --> C11876 + C00001 + C00006	[c]: ent-7alpha-Hydroxykaur-16-en-19-oic acid + Oxygen + H+ + NADPH --> 6beta,7beta-Dihydroxykaurenoic acid + H2O + NADP+
R06297[c]	GRMZM2G089803	1.14.13.79	[c] : C06093 + C00007 + C00005 --> C11857 + C00001 + C00006	[c]: Gibberellin A12 aldehyde + Oxygen + NADPH --> Gibberellin A12 + H2O + NADP+
R06322[c]	AC203966.5_FG005 or AC203966.5_FG005 or AC203966.5_FG005	1.14.11.12	[c] : C11857 + C00026 + C00007 --> C11860 + C00042 + C00011	[c]: Gibberellin A12 + 2-Oxoglutarate + Oxygen --> Gibberellin A15 open lactone + Succinate + CO2
R06323[c]	AC203966.5_FG005 or AC203966.5_FG005 or AC203966.5_FG005	1.14.11.12	[c] : C11860 + C00026 + C00007 --> C11861 + C00042 + C00011 + C00001	[c]: Gibberellin A15 open lactone + 2-Oxoglutarate + Oxygen --> Gibberellin A24 + Succinate + CO2 + H2O
R06326[c]	AC203966.5_FG005 or AC203966.5_FG005 or AC203966.5_FG005	1.14.11.12	[c] : C11861 --> C11863 + C00011	[c]: Gibberellin A24 --> Gibberellin A9 + CO2
R06336[c]	GRMZM2G036340 and GRMZM2G036340	1.14.11.15	[c] : C11863 + C00026 + C00007 --> C11864 + C00042 + C00011	[c]: Gibberellin A9 + 2-Oxoglutarate + Oxygen --> Gibberellin A4 + Succinate + CO2
R06337[c]	GRMZM2G022679 or GRMZM2G022679	1.14.11.13	[c] : C11863 + C00026 + C00007 --> C11865 + C00042 + C00011	[c]: Gibberellin A9 + 2-Oxoglutarate + Oxygen --> Gibberellin A51 + Succinate + CO2
R06338[c]	GRMZM2G022679 or GRMZM2G022679	1.14.11.13	[c] : C11864 + C00026 + C00007 --> C11868 + C00042 + C00011	[c]: Gibberellin A4 + 2-Oxoglutarate + Oxygen --> Gibberellin A34 + Succinate + CO2
R06364[c]	GRMZM2G466281	2.7.8.1	[c] : C00570 + C03201 --> C00055 + C04475	[c]: CDP-ethanolamine + 1-Alkyl-2-acylglycerol --> CMP + 1-Alkyl-2-acylglycerophosphoethanolamine
R06366[c]	GRMZM2G130440	1.2.1.3	[c] : C02576 + C00001 + C00003 --> C11924 + C00004 + C00080	[c]: Perillyl aldehyde + H2O + NAD+ --> Perillic acid + NADH + H+
R06370[c]	GRMZM2G431708 or (GRMZM2G041694)	1.1.-.-	[c] : C11934 + C00028 --> C11935 + C00030	[c]: 2-Hydroxy-4-isopropenylcyclohexane-1-carboxyl-CoA + Acceptor --> 4-Isopropenyl-2-oxy-cyclohexanecarboxyl-CoA + Reduced acceptor
R06401[c]	(GRMZM2G062151 or AC209987.4_FG002 or GRMZM2G075161 or GRMZM2G159353 or GRMZM2G159353 or GRMZM2G470442 or GRMZM2G075161 or GRMZM2G143235 or GRMZM2G159353 or GRMZM2G159353 or GRMZM2G159353 or GRMZM2G159353 or GRMZM2G159353 or GRMZM2G159353 or GRMZM2G159353 or GRMZM2G159353 or GRMZM2G159353 or GRMZM2G159353 or GRMZM2G159353 or GRMZM2G159353 or GRMZM2G159353 or GRMZM2G159353 or GRMZM2G159353 or GRMZ…	1.14.-.-	[c] : C09880 + C00030 --> C11938 + C00001 + C00028	[c]: alpha-Pinene + Reduced acceptor --> Myrtenol + H2O + Acceptor
R06402[c]	GRMZM2G431708 or (GRMZM2G041694)	1.1.-.-	[c] : C11938 + C00007 + C00028 --> C11939 + (2) C00001 + C00030	[c]: Myrtenol + Oxygen + Acceptor --> Myrtenal + 2 H2O + Reduced acceptor
R06404[c]	(GRMZM2G062151 or AC209987.4_FG002 or GRMZM2G075161 or GRMZM2G159353 or GRMZM2G159353 or GRMZM2G470442 or GRMZM2G075161 or GRMZM2G143235 or GRMZM2G159353 or GRMZM2G159353 or GRMZM2G159353 or GRMZM2G159353 or GRMZM2G159353 or GRMZM2G159353 or GRMZM2G159353 or GRMZM2G159353 or GRMZM2G159353 or GRMZM2G159353 or GRMZM2G159353 or GRMZM2G159353 or GRMZM2G159353 or GRMZM2G159353 or GRMZM2G159353 or GRMZ…	1.14.-.-	[c] : C09880 + C00007 + C00080 --> C11941 + C00001	[c]: alpha-Pinene + Oxygen + H+ --> Pinocarveol + H2O
R06405[c]	GRMZM2G431708 or (GRMZM2G041694)	1.1.-.-	[c] : C11941 --> C09884 + C00080	[c]: Pinocarveol --> Pinocarvone + H+
R06411[c]	(GRMZM2G132903 and GRMZM2G132903) or GRMZM2G033491 or GRMZM2G094655	4.2.1.17	[c] : C11946 + C00001 --> C11947	[c]: cis-2-Methyl-5-isopropylhexa-2,5-dienoyl-CoA + H2O --> 3-Hydroxy-2,6-dimethyl-5-methylene-heptanoyl-CoA
R06412[c]	(GRMZM2G132903 and GRMZM2G132903) or GRMZM2G033491 or GRMZM2G094655	4.2.1.17	[c] : C11945 + C00001 --> C11947	[c]: trans-2-Methyl-5-isopropylhexa-2,5-dienoyl-CoA + H2O --> 3-Hydroxy-2,6-dimethyl-5-methylene-heptanoyl-CoA
R06413[c]	GRMZM2G431708 or (GRMZM2G041694)	1.1.-.-	[c] : C11947 + C00003 --> C11948 + C00004 + C00080	[c]: 3-Hydroxy-2,6-dimethyl-5-methylene-heptanoyl-CoA + NAD+ --> 2,6-Dimethyl-5-methylene-3-oxo-heptanoyl-CoA + NADH + H+
R06414[c]	GRMZM2G075145	2.3.1.-	[c] : C11948 + C00010 --> C11949 + C00100	[c]: 2,6-Dimethyl-5-methylene-3-oxo-heptanoyl-CoA + CoA --> 3-Isopropylbut-3-enoyl-CoA + Propanoyl-CoA
R06415[c]	GRMZM2G007489 or GRMZM2G143955 or GRMZM2G344476	3.1.2.-	[c] : C11949 + C00001 --> C11950 + C00010	[c]: 3-Isopropylbut-3-enoyl-CoA + H2O --> 3-Isopropylbut-3-enoic acid + CoA
R06447[c]	GRMZM2G146437 or GRMZM2G146437	2.5.1.-	[c] : C11356 + (7) C00129 --> C04574 + (7) C00013	[c]: trans,trans,cis-Geranylgeranyl diphosphate + 7 Isopentenyl diphosphate --> di-trans,poly-cis-Undecaprenyl diphosphate + 7 Pyrophosphate
R06513[c]	GRMZM2G044027 or GRMZM2G347717	4.2.1.46	[c] : C00842 <==> C11907 + C00001	[c]:dTDP-glucose <==> 4,6-Dideoxy-4-oxo-dTDP-D-glucose + H2O
R06516[c]	GRMZM2G044337	4.1.2.27	[c] : C06124 --> C00346 + C00517	[c]: Sphingosine 1-phosphate --> Ethanolamine phosphate + Hexadecanal
R06519[c]	(GRMZM2G062151 or AC209987.4_FG002 or GRMZM2G075161 or GRMZM2G159353 or GRMZM2G159353 or GRMZM2G470442 or GRMZM2G075161 or GRMZM2G143235 or GRMZM2G159353 or GRMZM2G159353 or GRMZM2G159353 or GRMZM2G159353 or GRMZM2G159353 or GRMZM2G159353 or GRMZM2G159353 or GRMZM2G159353 or GRMZM2G159353 or GRMZM2G159353 or GRMZM2G159353 or GRMZM2G159353 or GRMZM2G159353 or GRMZM2G159353 or GRMZM2G159353 or GRMZ…	1.14.-.-	[c] : C12126 + C00030 + C00007 --> C00195 + C00028 + (2) C00001	[c]: Dihydroceramide + Reduced acceptor + Oxygen --> N-Acylsphingosine + Acceptor + 2 H2O
R06537[c]	GRMZM2G025832	1.14.13.21	[c] : C01477 + C00005 + C00080 + C00007 --> C01514 + C00006 + C00001	[c]: Apigenin + NADPH + H+ + Oxygen --> Luteolin + NADP+ + H2O
R06538[c]	GRMZM2G025832	1.14.13.21	[c] : C05903 + C00005 + C00080 + C00007 --> C00389 + C00006 + C00001	[c]: Kaempferol + NADPH + H+ + Oxygen --> Quercetin + NADP+ + H2O
R06539[c]	GRMZM2G069298 and GRMZM2G069298	1.14.11.23	[c] : C02906 + C00026 + C00007 --> C10107 + C00042 + C00011 + C00001	[c]: Dihydromyricetin + 2-Oxoglutarate + Oxygen --> Myricetin + Succinate + CO2 + H2O
R06540[c]	GRMZM2G345717 or GRMZM2G345717	1.14.11.19	[c] : C03648 + C00026 + C00007 --> C00974 + C00042 + C00011 + C00001	[c]: cis-3,4-Leucopelargonidin + 2-Oxoglutarate + Oxygen --> Dihydrokaempferol + Succinate + CO2 + H2O
R06541[c]	GRMZM2G097841	1.3.1.77	[c] : C05904 + (2) C00006 --> C12128 + (2) C00005 + C00080	[c]: Pelargonidin + 2 NADP+ --> (-)-Epiafzelechin + 2 NADPH + H+
R06542[c]	GRMZM2G097841	1.3.1.77	[c] : C05905 + (2) C00006 --> C09727 + (2) C00005 + C00080	[c]: Cyanidin + 2 NADP+ --> (-)-Epicatechin + 2 NADPH + H+
R06543[c]	GRMZM2G097841	1.3.1.77	[c] : C05908 + (2) C00006 --> C12136 + (2) C00005 + C00080	[c]: Delphinidin + 2 NADP+ --> (-)-Epigallocatechin + 2 NADPH + H+
R06556[c]	GRMZM2G155329 or GRMZM2G155329	5.5.1.6	[c] : C08650 <==> C09762	[c]:Isoliquiritigenin <==> Liquiritigenin
R06568[c]	GRMZM2G105644 or AC226235.2_FG001 or GRMZM2G481843 or GRMZM2G326116	1.3.1.-	[c] : C00223 --> C08650	[c]: p-Coumaroyl-CoA --> Isoliquiritigenin
R06611[c]	GRMZM2G165390	2.4.1.91	[c] : C05903 + C00029 --> C12249 + C00015	[c]: Kaempferol + UDP-glucose --> Kaempferol 3-O-glucoside + UDP
R06735[c]	GRMZM2G075145	2.3.1.-	[c] : C00729 --> C12452	[c]: Tropine --> Acetyltropine
R06736[c]	GRMZM2G075145	2.3.1.-	[c] : C02066 --> C12453	[c]: Pseudotropine --> Acetylpseudotropine
R06740[c]	(GRMZM2G147884 and GRMZM2G359298) or GRMZM2G042660	1.4.3.21	[c] : C01672 + C00001 + C00007 --> C12455 + C00014 + C00027	[c]: Cadaverine + H2O + Oxygen --> 5-Aminopentanal + NH3 + H2O2
R06853[c]	GRMZM2G431708 or (GRMZM2G041694)	1.1.-.-	[c] : C02814 --> C07103	[c]: Benzene-1,2,4-triol --> 2-Hydroxy-1,4-benzoquinone
R06854[c]	GRMZM2G431708 or (GRMZM2G041694)	1.1.-.-	[c] : C07103 --> C00472 + C00001	[c]: 2-Hydroxy-1,4-benzoquinone --> p-Benzoquinone + H2O
R06858[c]	GRMZM2G112728 or GRMZM2G097283 or GRMZM2G112728 or GRMZM2G033219 or GRMZM2G178859	2.5.1.-	[c] : C03657 + C05427 --> C13309 + C00011 + C00013	[c]: 1,4-Dihydroxy-2-naphthoate + Phytyl diphosphate --> 2-Phytyl-1,4-naphthoquinone + CO2 + Pyrophosphate
R06859[c]	GRMZM2G105755 or GRMZM2G003038 or GRMZM2G136599 or AC198353.5_FG004 or GRMZM2G160752 or GRMZM2G037624 or GRMZM2G003038	2.1.1.-	[c] : C13309 + C00019 --> C02059 + C00021	[c]: 2-Phytyl-1,4-naphthoquinone + S-Adenosyl-L-methionine --> Phylloquinone + S-Adenosyl-L-homocysteine
R06867[c]	GRMZM2G430680 or GRMZM2G021422 or GRMZM2G404762 or GRMZM2G404762 or GRMZM2G051262 or GRMZM2G068378 or GRMZM2G068710 or GRMZM2G404762 or GRMZM2G430680 or GRMZM2G404762 or GRMZM2G404762 or GRMZM2G075265 or GRMZM2G130046 or GRMZM2G130046 or GRMZM2G100652 or GRMZM2G056036 or GRMZM2G000937 or GRMZM2G048762 or GRMZM2G023884	2.4.1.-	[c] : C11521 + C00165 --> C13508 + C00015	[c]: UDP-6-sulfoquinovose + Diacylglycerol --> Sulfoquinovosyldiacylglycerol + UDP
R06872[c]	GRMZM2G075145	2.3.1.-	[c] : C00093 + C00040 --> C03974 + C00010	[c]: sn-Glycerol 3-phosphate + Acyl-CoA --> 2-Acyl-sn-glycerol 3-phosphate + CoA
R06895[c]	GRMZM2G105436	1.3.99.22	[c] : C03263 + (2) C00019 --> C01079 + (2) C00011 + (2) C00073 + (2) C05198	[c]: Coproporphyrinogen III + 2 S-Adenosyl-L-methionine --> Protoporphyrinogen IX + 2 CO2 + 2 L-Methionine + 2 5'-Deoxyadenosine
R06905[c]	GRMZM2G449033	1.3.99.-	[c] : C14116 --> C14117 + (2) C00080	[c]: Naphthyl-2-methyl-succinyl-CoA --> Naphthyl-2-methylene-succinyl-CoA + 2 H+
R06907[c]	GRMZM2G431708 or (GRMZM2G041694)	1.1.-.-	[c] : C14118 --> C14119 + (2) C00080	[c]: Naphthyl-2-hydroxymethyl-succinyl CoA --> Naphthyl-2-oxomethyl-succinyl-CoA + 2 H+
R06908[c]	GRMZM2G075145	2.3.1.-	[c] : C14119 + C00010 --> C14120 + C00091	[c]: Naphthyl-2-oxomethyl-succinyl-CoA + CoA --> 2-Naphthoyl-CoA + Succinyl-CoA
R06917[c]	GRMZM2G397055 or GRMZM2G397055 or GRMZM2G397055 or GRMZM2G379044	1.1.1.1	[c] : C14089 + C00003 --> C14090 + C00004 + C00080	[c]: 1-Hydroxymethylnaphthalene + NAD+ --> 1-Naphthaldehyde + NADH + H+
R06920[c]	GRMZM2G431708 or (GRMZM2G041694)	1.1.-.-	[c] : C14092 --> C14093	[c]: cis-1,2-Dihydroxy-1,2-dihydro-8-carboxynaphthalene --> 1,2-Dihydroxy-8-carboxynaphthalene
R06925[c]	GRMZM2G042269	4.1.1.-	[c] : C14097 --> C00805 + C00011	[c]: 2-Hydroxyisophthalic acid --> Salicylate + CO2
R06927[c]	GRMZM2G397055 or GRMZM2G397055 or GRMZM2G397055 or GRMZM2G379044	1.1.1.1	[c] : C02909 + C00003 --> C14099 + C00004 + C00080	[c]: (2-Naphthyl)methanol + NAD+ --> 2-Naphthaldehyde + NADH + H+
R06940[c]	GRMZM2G016958 or GRMZM2G001314 or GRMZM2G090779	3.5.1.-	[c] : C11519 + C00001 --> C00571 + C00058	[c]: N-Cyclohexylformamide + H2O --> Cyclohexylamine + Formate
R06942[c]	(GRMZM2G132903 and GRMZM2G132903) or GRMZM2G033491 or GRMZM2G094655	4.2.1.17	[c] : C14144 + C00001 --> C14145	[c]: 5-Carboxy-2-pentenoyl-CoA + H2O --> (3S)-3-Hydroxyadipyl-CoA
R06960[c]	(GRMZM2G062151 or AC209987.4_FG002 or GRMZM2G075161 or GRMZM2G159353 or GRMZM2G159353 or GRMZM2G470442 or GRMZM2G075161 or GRMZM2G143235 or GRMZM2G159353 or GRMZM2G159353 or GRMZM2G159353 or GRMZM2G159353 or GRMZM2G159353 or GRMZM2G159353 or GRMZM2G159353 or GRMZM2G159353 or GRMZM2G159353 or GRMZM2G159353 or GRMZM2G159353 or GRMZM2G159353 or GRMZM2G159353 or GRMZM2G159353 or GRMZM2G159353 or GRMZ…	1.14.-.-	[c] : C05431 --> C14146	[c]: Neurosporene --> alpha-Zeacarotene
R06961[c]	GRMZM2G454952	1.14.99.30	[c] : C14146 --> C08586	[c]: alpha-Zeacarotene --> delta-Carotene
R06962[c]	(GRMZM2G062151 or AC209987.4_FG002 or GRMZM2G075161 or GRMZM2G159353 or GRMZM2G159353 or GRMZM2G470442 or GRMZM2G075161 or GRMZM2G143235 or GRMZM2G159353 or GRMZM2G159353 or GRMZM2G159353 or GRMZM2G159353 or GRMZM2G159353 or GRMZM2G159353 or GRMZM2G159353 or GRMZM2G159353 or GRMZM2G159353 or GRMZM2G159353 or GRMZM2G159353 or GRMZM2G159353 or GRMZM2G159353 or GRMZM2G159353 or GRMZM2G159353 or GRMZ…	1.14.-.-	[c] : C08586 --> C05433	[c]: delta-Carotene --> alpha-Carotene
R06963[c]	(GRMZM2G062151 or AC209987.4_FG002 or GRMZM2G075161 or GRMZM2G159353 or GRMZM2G159353 or GRMZM2G470442 or GRMZM2G075161 or GRMZM2G143235 or GRMZM2G159353 or GRMZM2G159353 or GRMZM2G159353 or GRMZM2G159353 or GRMZM2G159353 or GRMZM2G159353 or GRMZM2G159353 or GRMZM2G159353 or GRMZM2G159353 or GRMZM2G159353 or GRMZM2G159353 or GRMZM2G159353 or GRMZM2G159353 or GRMZM2G159353 or GRMZM2G159353 or GRMZ…	1.14.-.-	[c] : C05432 --> C08586	[c]: Lycopene --> delta-Carotene
R06965[c]	(GRMZM2G062151 or AC209987.4_FG002 or GRMZM2G075161 or GRMZM2G159353 or GRMZM2G159353 or GRMZM2G470442 or GRMZM2G075161 or GRMZM2G143235 or GRMZM2G159353 or GRMZM2G159353 or GRMZM2G159353 or GRMZM2G159353 or GRMZM2G159353 or GRMZM2G159353 or GRMZM2G159353 or GRMZM2G159353 or GRMZM2G159353 or GRMZM2G159353 or GRMZM2G159353 or GRMZM2G159353 or GRMZM2G159353 or GRMZM2G159353 or GRMZM2G159353 or GRMZ…	1.14.-.-	[c] : C05435 --> C05433	[c]: gamma-Carotene --> alpha-Carotene
R06983[c]	GRMZM2G397055 or GRMZM2G397055 or GRMZM2G397055 or GRMZM2G379044	1.1.1.1	[c] : C14180 + C00003 --> C01031 + C00004 + C00080	[c]: S-(Hydroxymethyl)glutathione + NAD+ --> S-Formylglutathione + NADH + H+
R07002[c]	GRMZM2G146246 or GRMZM2G146246 or GRMZM2G042040 or GRMZM2G146246 or GRMZM2G052625 or GRMZM2G028556 or GRMZM2G052625 or GRMZM2G028556 or GRMZM2G146246 or GRMZM2G146246 or GRMZM2G096153 or GRMZM2G129357	2.5.1.18	[c] : C14786 + C00051 --> C14791	[c]: (1R,2S)-Naphthalene 1,2-oxide + Glutathione --> (1R)-Hydroxy-(2R)-glutathionyl-1,2-dihydronaphthalene
R07003[c]	GRMZM2G146246 or GRMZM2G146246 or GRMZM2G042040 or GRMZM2G146246 or GRMZM2G052625 or GRMZM2G028556 or GRMZM2G052625 or GRMZM2G028556 or GRMZM2G146246 or GRMZM2G146246 or GRMZM2G096153 or GRMZM2G129357	2.5.1.18	[c] : C14787 + C00051 --> C14793	[c]: (1S,2R)-Naphthalene 1,2-oxide + Glutathione --> (1R)-Glutathionyl-(2R)-hydroxy-1,2-dihydronaphthalene
R07004[c]	GRMZM2G146246 or GRMZM2G146246 or GRMZM2G042040 or GRMZM2G146246 or GRMZM2G052625 or GRMZM2G028556 or GRMZM2G052625 or GRMZM2G028556 or GRMZM2G146246 or GRMZM2G146246 or GRMZM2G096153 or GRMZM2G129357	2.5.1.18	[c] : C14787 + C00051 --> C14792	[c]: (1S,2R)-Naphthalene 1,2-oxide + Glutathione --> (1S)-Hydroxy-(2S)-glutathionyl-1,2-dihydronaphthalene
R07023[c]	GRMZM2G146246 or GRMZM2G146246 or GRMZM2G042040 or GRMZM2G146246 or GRMZM2G052625 or GRMZM2G028556 or GRMZM2G052625 or GRMZM2G028556 or GRMZM2G146246 or GRMZM2G146246 or GRMZM2G096153 or GRMZM2G129357	2.5.1.18	[c] : C14802 + C00051 --> C14803	[c]: 1-Nitronaphthalene-7,8-oxide + Glutathione --> 1-Nitro-7-hydroxy-8-glutathionyl-7,8-dihydronaphthalene
R07024[c]	GRMZM2G146246 or GRMZM2G146246 or GRMZM2G042040 or GRMZM2G146246 or GRMZM2G052625 or GRMZM2G028556 or GRMZM2G052625 or GRMZM2G028556 or GRMZM2G146246 or GRMZM2G146246 or GRMZM2G096153 or GRMZM2G129357	2.5.1.18	[c] : C14802 + C00051 --> C14804	[c]: 1-Nitronaphthalene-7,8-oxide + Glutathione --> 1-Nitro-7-glutathionyl-8-hydroxy-7,8-dihydronaphthalene
R07025[c]	GRMZM2G146246 or GRMZM2G146246 or GRMZM2G042040 or GRMZM2G146246 or GRMZM2G052625 or GRMZM2G028556 or GRMZM2G052625 or GRMZM2G028556 or GRMZM2G146246 or GRMZM2G146246 or GRMZM2G096153 or GRMZM2G129357	2.5.1.18	[c] : C14800 + C00051 --> C14805	[c]: 1-Nitronaphthalene-5,6-oxide + Glutathione --> 1-Nitro-5-hydroxy-6-glutathionyl-5,6-dihydronaphthalene
R07026[c]	GRMZM2G146246 or GRMZM2G146246 or GRMZM2G042040 or GRMZM2G146246 or GRMZM2G052625 or GRMZM2G028556 or GRMZM2G052625 or GRMZM2G028556 or GRMZM2G146246 or GRMZM2G146246 or GRMZM2G096153 or GRMZM2G129357	2.5.1.18	[c] : C14800 + C00051 --> C14806	[c]: 1-Nitronaphthalene-5,6-oxide + Glutathione --> 1-Nitro-5-glutathionyl-6-hydroxy-5,6-dihydronaphthalene
R07034[c]	GRMZM2G135893 or GRMZM2G012479 or GRMZM2G135893 or GRMZM2G329144 or GRMZM2G135893 or GRMZM2G135893 or GRMZM2G012479	1.11.1.9	[c] : (2) C00051 + C05356 --> C00127 + C04805 + C00001	[c]:2 Glutathione + 5(S)-HPETE --> Oxidized glutathione + 5(S)-HETE + H2O
R07035[c]	GRMZM2G135893 or GRMZM2G012479 or GRMZM2G135893 or GRMZM2G329144 or GRMZM2G135893 or GRMZM2G135893 or GRMZM2G012479	1.11.1.9	[c] : (2) C00051 + C05966 --> C00127 + C04742 + C00001	[c]:2 Glutathione + 15(S)-HPETE --> Oxidized glutathione + (15S)-15-Hydroxy-5,8,11-cis-13-trans-eicosatetraenoate + H2O
R07069[c]	GRMZM2G146246 or GRMZM2G146246 or GRMZM2G042040 or GRMZM2G146246 or GRMZM2G052625 or GRMZM2G028556 or GRMZM2G052625 or GRMZM2G028556 or GRMZM2G146246 or GRMZM2G146246 or GRMZM2G096153 or GRMZM2G129357	2.5.1.18	[c] : C14839 + C00051 --> C14847	[c]: Bromobenzene-3,4-oxide + Glutathione --> 3,4-Dihydro-3-hydroxy-4-S-glutathionyl bromobenzene
R07070[c]	GRMZM2G146246 or GRMZM2G146246 or GRMZM2G042040 or GRMZM2G146246 or GRMZM2G052625 or GRMZM2G028556 or GRMZM2G052625 or GRMZM2G028556 or GRMZM2G146246 or GRMZM2G146246 or GRMZM2G096153 or GRMZM2G129357	2.5.1.18	[c] : C14840 + C00051 --> C14848	[c]: Bromobenzene-2,3-oxide + Glutathione --> 2,3-Dihydro-2-S-glutathionyl-3-hydroxy bromobenzene
R07083[c]	GRMZM2G146246 or GRMZM2G146246 or GRMZM2G042040 or GRMZM2G146246 or GRMZM2G052625 or GRMZM2G028556 or GRMZM2G052625 or GRMZM2G028556 or GRMZM2G146246 or GRMZM2G146246 or GRMZM2G096153 or GRMZM2G129357	2.5.1.18	[c] : C14851 + C00051 --> C14855	[c]: Benzo[a]pyrene-4,5-oxide + Glutathione --> 4,5-Dihydro-4-hydroxy-5-S-glutathionyl-benzo[a]pyrene
R07084[c]	GRMZM2G146246 or GRMZM2G146246 or GRMZM2G042040 or GRMZM2G146246 or GRMZM2G052625 or GRMZM2G028556 or GRMZM2G052625 or GRMZM2G028556 or GRMZM2G146246 or GRMZM2G146246 or GRMZM2G096153 or GRMZM2G129357	2.5.1.18	[c] : C14852 + C00051 --> C14856 + C00001	[c]: Benzo[a]pyrene-7,8-diol + Glutathione --> 7,8-Dihydro-7-hydroxy-8-S-glutathionyl-benzo[a]pyrene + H2O
R07091[c]	GRMZM2G146246 or GRMZM2G146246 or GRMZM2G042040 or GRMZM2G146246 or GRMZM2G052625 or GRMZM2G028556 or GRMZM2G052625 or GRMZM2G028556 or GRMZM2G146246 or GRMZM2G146246 or GRMZM2G096153 or GRMZM2G129357	2.5.1.18	[c] : C14858 + C00051 --> C14861	[c]: 2,2-Dichloroacetaldehyde + Glutathione --> S-(2,2-Dichloro-1-hydroxy)ethyl glutathione
R07092[c]	GRMZM2G146246 or GRMZM2G146246 or GRMZM2G042040 or GRMZM2G146246 or GRMZM2G052625 or GRMZM2G028556 or GRMZM2G052625 or GRMZM2G028556 or GRMZM2G146246 or GRMZM2G146246 or GRMZM2G096153 or GRMZM2G129357	2.5.1.18	[c] : C14857 + C00051 --> C14865 + C01327	[c]: 1,1-Dichloroethylene epoxide + Glutathione --> 2-(S-Glutathionyl)acetyl chloride + HCl
R07093[c]	GRMZM2G146246 or GRMZM2G146246 or GRMZM2G042040 or GRMZM2G146246 or GRMZM2G052625 or GRMZM2G028556 or GRMZM2G052625 or GRMZM2G028556 or GRMZM2G146246 or GRMZM2G146246 or GRMZM2G096153 or GRMZM2G129357	2.5.1.18	[c] : C14859 + C00051 --> C14864 + C01327	[c]: Chloroacetyl chloride + Glutathione --> S-(2-Chloroacetyl)glutathione + HCl
R07094[c]	GRMZM2G146246 or GRMZM2G146246 or GRMZM2G042040 or GRMZM2G146246 or GRMZM2G052625 or GRMZM2G028556 or GRMZM2G052625 or GRMZM2G028556 or GRMZM2G146246 or GRMZM2G146246 or GRMZM2G096153 or GRMZM2G129357	2.5.1.18	[c] : C14865 + C00051 --> C14863 + C01327	[c]: 2-(S-Glutathionyl)acetyl chloride + Glutathione --> 2-(S-Glutathionyl)acetyl glutathione + HCl
R07100[c]	GRMZM2G146246 or GRMZM2G146246 or GRMZM2G042040 or GRMZM2G146246 or GRMZM2G052625 or GRMZM2G028556 or GRMZM2G052625 or GRMZM2G028556 or GRMZM2G146246 or GRMZM2G146246 or GRMZM2G096153 or GRMZM2G129357	2.5.1.18	[c] : C06790 + C00051 --> C14868 + C01327	[c]: Trichloroethene + Glutathione --> S-(1,2-Dichlorovinyl)glutathione + HCl
R07105[c]	GRMZM2G397055 or GRMZM2G397055 or GRMZM2G397055 or GRMZM2G379044	1.1.1.1	[c] : C06899 + C00004 + C00080 --> C07490 + C00003 + C00001	[c]: Chloral hydrate + NADH + H+ --> Trichloroethanol + NAD+ + H2O
R07113[c]	GRMZM2G146246 or GRMZM2G146246 or GRMZM2G042040 or GRMZM2G146246 or GRMZM2G052625 or GRMZM2G028556 or GRMZM2G052625 or GRMZM2G028556 or GRMZM2G146246 or GRMZM2G146246 or GRMZM2G096153 or GRMZM2G129357	2.5.1.18	[c] : C11088 + C00051 --> C14874 + (2) C13645	[c]: 1,2-Dibromoethane + Glutathione --> Glutathione episulfonium ion + 2 Hydrobromic acid
R07116[c]	GRMZM2G146246 or GRMZM2G146246 or GRMZM2G042040 or GRMZM2G146246 or GRMZM2G052625 or GRMZM2G028556 or GRMZM2G052625 or GRMZM2G028556 or GRMZM2G146246 or GRMZM2G146246 or GRMZM2G096153 or GRMZM2G129357	2.5.1.18	[c] : C14870 + C00051 --> C14871 + C13645	[c]: 2-Bromoacetaldehyde + Glutathione --> S-(Formylmethyl)glutathione + Hydrobromic acid
R07263[c]	GRMZM2G060156	4.1.3.36	[c] : C03160 <==> C15547 + C00001	[c]:2-Succinylbenzoyl-CoA <==> 1,4-Dihydroxy-2-naphthoyl-CoA + H2O
R07281[c]	GRMZM2G105466 or GRMZM2G336908	3.5.4.25	[c] : C00199 --> C15556 + C00058	[c]: D-Ribulose 5-phosphate --> 3,4-Dihydroxy-2-butanone 4-phosphate + Formate
R07384[c]	GRMZM2G466281	2.7.8.1	[c] : C04756 + C00055 <==> C03454 + C00570	[c]:O-1-Alk-1-enyl-2-acyl-sn-glycero-3-phosphoethanolamine + CMP <==> 1-Alkenyl-2-acylglycerol + CDP-ethanolamine
R07385[c]	GRMZM2G159125 and GRMZM2G133943 and GRMZM2G066485 and GRMZM2G061969 and GRMZM2G133943 and GRMZM2G133943 and GRMZM2G061969	3.1.4.4	[c] : C04756 + C00001 --> C15647 + C00189	[c]: O-1-Alk-1-enyl-2-acyl-sn-glycero-3-phosphoethanolamine + H2O --> 2-Acyl-1-(1-alkenyl)-sn-glycero-3-phosphate + Ethanolamine
R07409[c]	GRMZM2G156162	1.14.15.7	[c] : C00114 + C00007 + (2) C00138 + (2) C00080 --> C00576 + (2) C00001 + (2) C00139	[c]: Choline + Oxygen + 2 Reduced ferredoxin + 2 H+ --> Betaine aldehyde + 2 H2O + 2 Oxidized ferredoxin
R07411[c]	GRMZM2G178859	2.5.1.-	[c] : C00032 --> C15672	[c]: Heme --> Heme O
R07413[c]	GRMZM2G153666 or GRMZM2G160526	3.2.1.67	[c] : C02273 + C00001 --> (2) C00333	[c]: Digalacturonate + H2O --> 2 D-Galacturonate
R07429[c]	GRMZM2G449033	1.3.99.-	[c] : C15785 + C00005 --> C15786 + C00006	[c]: Campest-4-en-3-one + NADPH --> 5alpha-Campestan-3-one + NADP+
R07430[c]	GRMZM2G065635	1.14.13.-	[c] : C15789 + C00007 + C00005 --> C15790 + C00006 + C00001	[c]: 6-Oxocampestanol + Oxygen + NADPH --> Cathasterone + NADP+ + H2O
R07431[c]	GRMZM2G012391	1.14.-.-	[c] : C15790 + C00007 + C00030 --> C15791 + C00001 + C00028	[c]: Cathasterone + Oxygen + Reduced acceptor --> Teasterone + H2O + Acceptor
R07436[c]	GRMZM2G140817 or GRMZM2G140817 or GRMZM2G140817	1.14.13.-	[c] : C00223 --> C00323	[c]: p-Coumaroyl-CoA --> Caffeoyl-CoA
R07437[c]	GRMZM2G110175 or GRMZM2G110175	1.1.1.195	[c] : C05608 + C00005 + C00080 --> C02646 + C00006	[c]: 4-Hydroxycinnamyl aldehyde + NADPH + H+ --> 4-Coumaryl alcohol + NADP+
R07440[c]	GRMZM2G140817 or GRMZM2G140817 or GRMZM2G140817 or GRMZM2G134270 or GRMZM2G065635 or GRMZM2G454425 or AC210173.4_FG005	1.14.13.-	[c] : C01494 + C00005 + C00080 + C00007 --> C05619 + C00006 + C00001	[c]: Ferulate + NADPH + H+ + Oxygen --> 5-Hydroxyferulate + NADP+ + H2O
R07441[c]	GRMZM2G071021		[c] : C05610 + C00003 + C00001 --> C00482 + C00004 + C00080	[c]: Sinapoyl aldehyde + NAD+ + H2O --> Sinapate + NADH + H+
R07442[c]	GRMZM2G071021		[c] : C05610 + C00006 + C00001 --> C00482 + C00005 + C00080	[c]: Sinapoyl aldehyde + NADP+ + H2O --> Sinapate + NADPH + H+
R07443[c]	(GRMZM2G085967 or GRMZM2G471357 or GRMZM2G025441 or GRMZM2G442008 or GRMZM2G010640 or GRMZM2G063435 or GRMZM2G089982 or GRMZM2G089982 or GRMZM2G095404 or GRMZM2G103342 or GRMZM2G089982 or GRMZM2G089982 or GRMZM2G136042 or GRMZM2G115209 or AC205413.4_FG001 or AC230013.2_FG002 or GRMZM2G023840 or GRMZM2G116846 or GRMZM2G116846 or GRMZM2G085967 or GRMZM2G061230 or GRMZM2G103169 or GRMZM2G410175 or G…	1.11.1.7 or 1.11.1.6	[c] : C12205 --> C15807	[c]: 5-Hydroxyconiferyl alcohol --> 5-Hydroxy-guaiacyl lignin
R07444[c]	GRMZM2G143235		[c] : C15791 <==> C15792	[c]:Teasterone <==> 3-Dehydroteasterone
R07445[c]	GRMZM2G065635		[c] : C01789 + C00007 + C00005 --> C15795 + C00006 + C00001	[c]: Campesterol + Oxygen + NADPH --> 22alpha-Hydroxy-campesterol + NADP+ + H2O
R07447[c]	GRMZM2G449033		[c] : C15796 + C00005 --> C15797 + C00006	[c]: 22alpha-Hydroxy-campest-4-en-3-one + NADPH --> 22alpha-Hydroxy-5alpha-campestan-3-one + NADP+
R07448[c]	GRMZM2G012391		[c] : C15798 + C00007 --> C15799 + C00001	[c]: 6-Deoxocathasterone + Oxygen --> 6-Deoxoteasterone + H2O
R07449[c]	GRMZM2G143235		[c] : C15799 <==> C15800	[c]:6-Deoxoteasterone <==> 3-Dehydro-6-deoxoteasterone
R07450[c]	GRMZM2G103773 or GRMZM2G103773	1.14.-.-	[c] : C15802 + C00007 --> C15803 + C00001	[c]: 6-Deoxocastasterone + Oxygen --> 6alpha-Hydroxy-castasterone + H2O
R07451[c]	GRMZM2G103773 or GRMZM2G103773	1.14.-.-	[c] : C15803 --> C15794	[c]: 6alpha-Hydroxy-castasterone --> Castasterone
R07452[c]	GRMZM2G065635		[c] : C15785 + C00007 + C00005 --> C15796 + C00006 + C00001	[c]: Campest-4-en-3-one + Oxygen + NADPH --> 22alpha-Hydroxy-campest-4-en-3-one + NADP+ + H2O
R07453[c]	GRMZM2G065635		[c] : C15786 + C00007 + C00005 --> C15797 + C00006 + C00001	[c]: 5alpha-Campestan-3-one + Oxygen + NADPH --> 22alpha-Hydroxy-5alpha-campestan-3-one + NADP+ + H2O
R07454[c]	GRMZM2G065635		[c] : C15787 + C00007 + C00005 --> C15798 + C00006 + C00001	[c]: Campestanol + Oxygen + NADPH --> 6-Deoxocathasterone + NADP+ + H2O
R07455[c]	GRMZM2G103773 or GRMZM2G103773	1.14.-.-	[c] : C15799 + C00007 --> C15791 + C00001	[c]: 6-Deoxoteasterone + Oxygen --> Teasterone + H2O
R07457[c]	GRMZM2G103773 or GRMZM2G103773	1.14.-.-	[c] : C15800 + C00007 --> C15792 + C00001	[c]: 3-Dehydro-6-deoxoteasterone + Oxygen --> 3-Dehydroteasterone + H2O
R07458[c]	GRMZM2G103773 or GRMZM2G103773	1.14.-.-	[c] : C15801 + C00007 --> C15793 + C00001	[c]: 6-Deoxotyphasterol + Oxygen --> Typhasterol + H2O
R07460[c]	GRMZM2G322314		[c] : C15811 + C00097 --> C15812 + C00041	[c]: C15811 + L-Cysteine --> C15812 + L-Alanine
R07481[c]	GRMZM2G122810		[c] : C01902 + C00019 --> C08830 + C00021	[c]: Cycloartenol + S-Adenosyl-L-methionine --> 24-Methylenecycloartanol + S-Adenosyl-L-homocysteine
R07483[c]	GRMZM2G473533		[c] : C11508 + C00005 + C00080 --> C15776 + C00006	[c]: 4alpha-Methyl-5alpha-ergosta-8,14,24(28)-trien-3beta-ol + NADPH + H+ --> 4alpha-Methylfecosterol + NADP+
R07484[c]	GRMZM2G003853		[c] : C15776 --> C11522	[c]: 4alpha-Methylfecosterol --> 24-Methylene lophenol
R07486[c]	GRMZM2G167085		[c] : C15782 --> C15783	[c]: delta7-Avenasterol --> 5-Dehydroavenasterol
R07487[c]	GRMZM2G027886		[c] : C15783 --> C08821	[c]: 5-Dehydroavenasterol --> Isofucosterol
R07488[c]	GRMZM2G057000		[c] : C08821 + C00005 + C00080 --> C01753 + C00006	[c]: Isofucosterol + NADPH + H+ --> Sitosterol + NADP+
R07489[c]	AC233853.1_FG003 or AC233853.1_FG003, or AC233853.1_FG003 or AC233853.1_FG003		[c] : C01753 --> C05442	[c]: Sitosterol --> Stigmasterol
R07491[c]	GRMZM2G167085		[c] : C15777 --> C15780	[c]: Episterol --> 5-Dehydroepisterol
R07492[c]	GRMZM2G027886		[c] : C15780 --> C15781	[c]: 5-Dehydroepisterol --> 24-Methylenecholesterol
R07493[c]	GRMZM2G057000		[c] : C15781 + C00005 + C00080 --> C01789 + C00006	[c]: 24-Methylenecholesterol + NADPH + H+ --> Campesterol + NADP+
R07498[c]	GRMZM2G057000		[c] : C05437 + C00005 + C00080 --> C03845 + C00006	[c]: Zymosterol + NADPH + H+ --> 5alpha-Cholest-8-en-3beta-ol + NADP+
R07499[c]	GRMZM2G057000		[c] : C05108 + C00005 + C00080 --> C15915 + C00006	[c]: 14-Demethyllanosterol + NADPH + H+ --> 4,4-Dimethyl-5alpha-cholesta-8-en-3beta-ol + NADP+
R07500[c]	GRMZM2G173358		[c] : C05427 + C00544 --> C15882 + C00013 + C00011	[c]: Phytyl diphosphate + Homogentisate --> 2-Methyl-6-phytylquinol + Pyrophosphate + CO2
R07502[c]	GRMZM2G009785		[c] : C15883 --> C02483	[c]: 2,3-Dimethyl-5-phytylquinol --> gamma-Tocopherol
R07503[c]	GRMZM2G009785		[c] : C15882 --> C14151	[c]: 2-Methyl-6-phytylquinol --> delta-Tocopherol
R07504[c]	GRMZM2G035213		[c] : C14151 + C00019 --> C14152 + C00021	[c]: delta-Tocopherol + S-Adenosyl-L-methionine --> beta-Tocopherol + S-Adenosyl-L-homocysteine
R07507[c]	GRMZM2G057000		[c] : C05107 + C00005 + C00080 --> C01164 + C00006	[c]: 7-Dehydrodesmosterol + NADPH + H+ --> Cholesta-5,7-dien-3beta-ol + NADP+
R07509[c]	GRMZM2G000531		[c] : C05108 + (3) C00005 + (3) C00080 + (3) C00007 --> C15808 + (3) C00006 + (4) C00001	[c]: 14-Demethyllanosterol + 3 NADPH + 3 H+ + 3 Oxygen --> 4alpha-Methylzymosterol-4-carboxylate + 3 NADP+ + 4 H2O
R07530[c]	GRMZM2G454425	1.14.13.-	[c] : C05433 --> C08590	[c]: alpha-Carotene --> Zeinoxanthin
R07531[c]	GRMZM2G143202		[c] : C08590 --> C08601	[c]: Zeinoxanthin --> Lutein
R07554[c]	GRMZM2G454425	1.14.13.-	[c] : C15935 --> C15937	[c]: (2'S)-Deoxymyxol 2'-(2,4-di-O-methyl-alpha-L-fucoside) --> (3R,2'S)-Myxol 2'-(2,4-di-O-methyl-alpha-L-fucoside)
R07556[c]	GRMZM2G454425	1.14.13.-	[c] : C15940 --> C15941	[c]: (2'S)-Deoxymyxol 2'-alpha-L-fucoside --> (3R,2'S)-Myxol 2'-alpha-L-fucoside
R07558[c]	GRMZM2G454425	1.14.13.-	[c] : C02094 --> C08591	[c]: beta-Carotene --> beta-Cryptoxanthin
R07559[c]	GRMZM2G454425	1.14.13.-	[c] : C08591 --> C06098	[c]: beta-Cryptoxanthin --> Zeaxanthin
R07561[c]	GRMZM2G454425	1.14.13.-	[c] : C08592 --> C15965	[c]: Echinenone --> 3'-Hydroxyechinenone
R07562[c]	GRMZM2G454425	1.14.13.-	[c] : C08592 --> C15966	[c]: Echinenone --> 3-Hydroxyechinenone
R07568[c]	GRMZM2G454425	1.14.13.-	[c] : C08583 --> C15967	[c]: Canthaxanthin --> Phoenicoxanthin
R07569[c]	GRMZM2G454425	1.14.13.-	[c] : C15965 --> C15968	[c]: 3'-Hydroxyechinenone --> Adonixanthin
R07570[c]	GRMZM2G454425	1.14.13.-	[c] : C15966 --> C15968	[c]: 3-Hydroxyechinenone --> Adonixanthin
R07572[c]	GRMZM2G454425	1.14.13.-	[c] : C15967 --> C08580	[c]: Phoenicoxanthin --> Astaxanthin
R07599[c]	(GRMZM2G088689 and GRMZM2G037614 and GRMZM2G037614 and GRMZM2G088689) or GRMZM2G088689	1.2.4.4	[c] : C00141 + C00068 --> C15976 + C00011	[c]: 3-Methyl-2-oxobutanoic acid + Thiamin diphosphate --> 2-Methyl-1-hydroxypropyl-ThPP + CO2
R07600[c]	(GRMZM2G088689 and GRMZM2G037614 and GRMZM2G037614 and GRMZM2G088689) or GRMZM2G088689	1.2.4.4	[c] : C15976 + C15972 --> C15977 + C00068	[c]: 2-Methyl-1-hydroxypropyl-ThPP + Enzyme N6-(lipoyl)lysine --> [Dihydrolipoyllysine-residue (2-methylpropanoyl)transferase] S-(2-methylpropanoyl)dihydrolipoyllysine + Thiamin diphosphate
R07601[c]	(GRMZM2G088689 and GRMZM2G037614 and GRMZM2G037614 and GRMZM2G088689) or GRMZM2G088689	1.2.4.4	[c] : C00233 + C00068 --> C15974 + C00011	[c]: 4-Methyl-2-oxopentanoate + Thiamin diphosphate --> 3-Methyl-1-hydroxybutyl-ThPP + CO2
R07602[c]	(GRMZM2G088689 and GRMZM2G037614 and GRMZM2G037614 and GRMZM2G088689) or GRMZM2G088689	1.2.4.4	[c] : C15974 + C15972 --> C15975 + C00068	[c]: 3-Methyl-1-hydroxybutyl-ThPP + Enzyme N6-(lipoyl)lysine --> [Dihydrolipoyllysine-residue (2-methylpropanoyl)transferase] S-(3-methylbutanoyl)dihydrolipoyllysine + Thiamin diphosphate
R07603[c]	(GRMZM2G088689 and GRMZM2G037614 and GRMZM2G037614 and GRMZM2G088689) or GRMZM2G088689	1.2.4.4	[c] : C00671 + C00068 --> C15978 + C00011	[c]: (S)-3-Methyl-2-oxopentanoic acid + Thiamin diphosphate --> 2-Methyl-1-hydroxybutyl-ThPP + CO2
R07604[c]	(GRMZM2G088689 and GRMZM2G037614 and GRMZM2G037614 and GRMZM2G088689) or GRMZM2G088689	1.2.4.4	[c] : C15978 + C15972 --> C15979 + C00068	[c]: 2-Methyl-1-hydroxybutyl-ThPP + Enzyme N6-(lipoyl)lysine --> [Dihydrolipoyllysine-residue (2-methylpropanoyl)transferase] S-(2-methylbutanoyl)dihydrolipoyllysine + Thiamin diphosphate
R07613[c]	GRMZM2G010328	2.6.1.83	[c] : C00666 + C00026 <==> C03972 + C00025 + C00001	[c]:LL-2,6-Diaminoheptanedioate + 2-Oxoglutarate <==> 2,3,4,5-Tetrahydrodipicolinate + L-Glutamate + H2O
R07618[m]	[(AC191387.3_FG009 or AC191387.3_FG009) or (GRMZM2G145595 or GRMZM2G152958)] or [GRMZM2G165176 or (GRMZM2G015132 and GRMZM2G015132 and GRMZM2G082664)]	1.8.1.4 or 2.3.1.12	[m] : C15973 + C00003 <==> C15972 + C00004 + C00080	[m]:Enzyme N6-(dihydrolipoyl)lysine + NAD+ <==> Enzyme N6-(lipoyl)lysine + NADH + H+
R07672[c]	GRMZM2G124434		[c] : C00096 <==> C15925	[c]:GDP-mannose <==> GDP-L-gulose
R07673[c]	GRMZM2G124434		[c] : C15925 <==> C02280	[c]:GDP-L-gulose <==> GDP-L-galactose
R07674[c]	GRMZM2G034417		[c] : C15926 + C00001 --> C01825 + C00009	[c]: L-Galactose 1-phosphate + H2O --> L-Galactose + Orthophosphate
R07675[c]	GRMZM2G126002		[c] : C01825 + C00003 --> C01115 + C00004 + C00080	[c]: L-Galactose + NAD+ --> L-Galactono-1,4-lactone + NADH + H+
R07678[c]	GRMZM2G057186		[c] : C02280 + C00009 --> C15926 + C00035	[c]: GDP-L-galactose + Orthophosphate --> L-Galactose 1-phosphate + GDP
R07679N[c]	GRMZM2G036634		[c] : C00072 + (2) C00125 --> C05422 + (2) C00126 + (2) C00080	[c]: Ascorbate + 2 Ferricytochrome c --> L-Dehydroascorbate + 2 Ferrocytochrome c + 2 H+
R07687[c]	(GRMZM2G062151 or AC209987.4_FG002 or GRMZM2G075161 or GRMZM2G159353 or GRMZM2G159353 or GRMZM2G470442 or GRMZM2G075161 or GRMZM2G143235 or GRMZM2G159353 or GRMZM2G159353 or GRMZM2G159353 or GRMZM2G159353 or GRMZM2G159353 or GRMZM2G159353 or GRMZM2G159353 or GRMZM2G159353 or GRMZM2G159353 or GRMZM2G159353 or GRMZM2G159353 or GRMZM2G159353 or GRMZM2G159353 or GRMZM2G159353 or GRMZM2G159353 or GRMZ…	1.14.-.-	[c] : C14315 + C00007 + (2) C00080 + (2) C05359 --> C16205	[c]: Anthracene + Oxygen + 2 H+ + 2 e- --> Anthracene-9,10-dihydrodiol
R07688[c]	GRMZM2G431708	1.1.-.-	[c] : C16205 --> C16206 + (2) C00080	[c]: Anthracene-9,10-dihydrodiol --> 9,10-Dihydroxyanthracene + 2 H+
R07697[c]	(GRMZM2G062151 or AC209987.4_FG002 or GRMZM2G075161 or GRMZM2G159353 or GRMZM2G159353 or GRMZM2G470442 or GRMZM2G075161 or GRMZM2G143235 or GRMZM2G159353 or GRMZM2G159353 or GRMZM2G159353 or GRMZM2G159353 or GRMZM2G159353 or GRMZM2G159353 or GRMZM2G159353 or GRMZM2G159353 or GRMZM2G159353 or GRMZM2G159353 or GRMZM2G159353 or GRMZM2G159353 or GRMZM2G159353 or GRMZM2G159353 or GRMZM2G159353 or GRMZ…	1.14.-.-	[c] : C16200 + C00007 --> C00146 + C00001	[c]: Phenylboronic acid + Oxygen --> Phenol + H2O
R07700[c]	(GRMZM2G062151 or AC209987.4_FG002 or GRMZM2G075161 or GRMZM2G159353 or GRMZM2G159353 or GRMZM2G470442 or GRMZM2G075161 or GRMZM2G143235 or GRMZM2G159353 or GRMZM2G159353 or GRMZM2G159353 or GRMZM2G159353 or GRMZM2G159353 or GRMZM2G159353 or GRMZM2G159353 or GRMZM2G159353 or GRMZM2G159353 or GRMZM2G159353 or GRMZM2G159353 or GRMZM2G159353 or GRMZM2G159353 or GRMZM2G159353 or GRMZM2G159353 or GRMZ…	1.14.-.-	[c] : C00292 + C00007 --> C00090 + C00014	[c]: Aniline + Oxygen --> Catechol + NH3
R07706[c]	(GRMZM2G062151 or AC209987.4_FG002 or GRMZM2G075161 or GRMZM2G159353 or GRMZM2G159353 or GRMZM2G470442 or GRMZM2G075161 or GRMZM2G143235 or GRMZM2G159353 or GRMZM2G159353 or GRMZM2G159353 or GRMZM2G159353 or GRMZM2G159353 or GRMZM2G159353 or GRMZM2G159353 or GRMZM2G159353 or GRMZM2G159353 or GRMZM2G159353 or GRMZM2G159353 or GRMZM2G159353 or GRMZM2G159353 or GRMZM2G159353 or GRMZM2G159353 or GRMZ…	1.14.-.-	[c] : C06813 + C00007 --> C00090 + C00088	[c]: Nitrobenzene + Oxygen --> Catechol + Nitrite
R07759[c]	GRMZM2G115442	1.1.1.100	[c] : C16216 + C00005 + C00080 --> C16217 + C00006	[c]: 3-Oxostearoyl-CoA + NADPH + H+ --> 3-Hydroxyoctadecanoyl-CoA + NADP+
R07760[c]	GRMZM2G151087		[c] : C16217 --> C16218 + C00001	[c]: 3-Hydroxyoctadecanoyl-CoA --> (2E)-Octadecenoyl-CoA + H2O
R07761[c]	GRMZM2G481843		[c] : C16218 + C00005 + C00080 --> C00412 + C00006	[c]: (2E)-Octadecenoyl-CoA + NADPH + H+ --> Stearoyl-CoA + NADP+
R07762[c]	GRMZM2G152105 or GRMZM2G007757	2.3.1.179	[c] : C05764 + C01209 --> C16219 + C00229 + C00011	[c]: Hexadecanoyl-[acp] + Malonyl-[acyl-carrier protein] --> 3-Oxostearoyl-[acp] + Acyl-carrier protein + CO2
R07763[c]	GRMZM2G115442	1.1.1.100	[c] : C16219 + C00005 + C00080 --> C16220 + C00006	[c]: 3-Oxostearoyl-[acp] + NADPH + H+ --> 3-Hydroxyoctadecanoyl-[acp] + NADP+
R07764[c]	(GRMZM2G024482 and GRMZM2G055667) or GRMZM2G151087	4.2.1.-	[c] : C16220 --> C16221 + C00001	[c]: 3-Hydroxyoctadecanoyl-[acp] --> (2E)-Octadecenoyl-[acp] + H2O
R07765[c]	GRMZM2G481843	1.3.1.-	[c] : C16221 + C00004 + C00080 <==> C04088 + C00003	[c]:(2E)-Octadecenoyl-[acp] + NADH + H+ <==> Octadecanoyl-[acyl-carrier protein] + NAD+
R07766[c]	GRMZM2G085483 or GRMZM2G038922	2.3.1.181	[c] : C05752 + C16240 --> C16236 + C00229	[c]: Octanoyl-[acp] + Apoprotein --> Protein N6-(octanoyl)lysine + Acyl-carrier protein
R07767[c]	GRMZM2G071714	2.8.1.8	[c] : C16236 + (2) C00087 + (2) C00019 --> C16237 + (2) C00073 + (2) C05198	[c]: Protein N6-(octanoyl)lysine + 2 Sulfur + 2 S-Adenosyl-L-methionine --> Protein N6-(lipoyl)lysine + 2 L-Methionine + 2 5'-Deoxyadenosine
R07768[c]	GRMZM2G071714	2.8.1.8	[c] : C05752 + (2) C00087 + (2) C00019 --> C16239 + (2) C00073 + (2) C05198	[c]: Octanoyl-[acp] + 2 Sulfur + 2 S-Adenosyl-L-methionine --> Lipoyl-[acp] + 2 L-Methionine + 2 5'-Deoxyadenosine
R07769[c]	GRMZM2G085483 or GRMZM2G038922	2.3.1.181	[c] : C16239 + C16240 --> C16237 + C00229	[c]: Lipoyl-[acp] + Apoprotein --> Protein N6-(lipoyl)lysine + Acyl-carrier protein
R07779[c]	GRMZM2G091456		[c] : C04178 + (2) C00005 + (2) C00080 + C00007 --> C16248 + (2) C00006 + C01326 + C00001	[c]: 3,5-Dibromo-4-hydroxybenzonitrile + 2 NADPH + 2 H+ + Oxygen --> 2,6-Dibromohydroquinone + 2 NADP+ + Hydrogen cyanide + H2O
R07804[c]	AC226235.2_FG001 or GRMZM2G326116	1.3.1.-	[c] : C07721 --> C07717 + (2) C00080	[c]: (+)-(3S,4R)-cis-3,4-Dihydroxy-3,4-dihydrofluorene --> 3,4-Dihydroxyfluorene + 2 H+
R07807[c]	GRMZM2G130375 or GRMZM2G032496	3.2.1.23	[c] : G13032 + C00001 --> G06780 + C00124	[c]: G13032 + H2O --> G06780 + D-Galactose
R07809[c]	GRMZM2G134251 or GRMZM2G121514	3.2.1.52	[c] : G13033 + C00001 --> G08421 + C01132	[c]: G13033 + H2O --> G08421 + N-Acetyl-D-galactosamine
R07810[c]	GRMZM2G134251 or GRMZM2G121514	3.2.1.52	[c] : G06780 + C00001 --> G08421 + C01132	[c]: G06780 + H2O --> G08421 + N-Acetyl-D-galactosamine
R07816[c]	GRMZM2G033592		[c] : G13038 + C00001 --> G13039 + C00140	[c]: G13038 + H2O --> G13039 + N-Acetyl-D-glucosamine
R07826[c]	GRMZM2G140817 or GRMZM2G140817 or GRMZM2G140817	1.14.13.-	[c] : C00811 --> C01197	[c]: 4-Coumarate --> 3,4-Dihydroxy-trans-cinnamate
R07840[c]	GRMZM2G012966		[c] : C08586 --> C16276	[c]: delta-Carotene --> epsilon-Carotene
R07850[c]	GRMZM2G143202		[c] : C05433 --> C15981	[c]: alpha-Carotene --> alpha-Cryptoxanthin
R07851[c]	GRMZM2G454425	1.14.13.-	[c] : C15981 --> C08601	[c]: alpha-Cryptoxanthin --> Lutein
R07855[c]	GRMZM2G111225 or GRMZM2G111225 or GRMZM2G178517	3.5.5.1	[c] : C16074 + (2) C00001 --> C07086 + C00014	[c]: Phenylacetonitrile + 2 H2O --> Phenylacetic acid + NH3
R07856[c]	AC205536.3_FG003		[c] : C05434 --> C16291	[c]: beta-Zeacarotene --> 7,8-Dihydro-beta-carotene
R07863[c]	GRMZM2G033098		[c] : C04785 --> C04672 + C00001	[c]: 13(S)-HPOT --> (9Z,15Z)-(13S)-12,13-Epoxyoctadeca-9,11,15-trienoic acid + H2O
R07864[c]	GRMZM2G017616 or GRMZM2G109130 or GRMZM2G017616 or GRMZM2G017616 or GRMZM2G109130 or GRMZM2G009479	1.13.11.12	[c] : C06427 + C00007 --> C16321	[c]: (9Z,12Z,15Z)-Octadecatrienoic acid + Oxygen --> 9(S)-HPOT
R07865[c]	GRMZM2G033098		[c] : C16321 --> C16324 + C00001	[c]: 9(S)-HPOT --> 9,10-EOT + H2O
R07868[c]	GRMZM2G002178		[c] : C16321 --> C16322 + C16323	[c]: 9(S)-HPOT --> 9-Oxononanoic acid + 3,6-Nonadienal
R07869[c]	GRMZM2G017616 or GRMZM2G109130 or GRMZM2G017616 or GRMZM2G017616 or GRMZM2G109130 or GRMZM2G009479	1.13.11.12	[c] : C06427 + C00007 --> C04785	[c]: (9Z,12Z,15Z)-Octadecatrienoic acid + Oxygen --> 13(S)-HPOT
R07870[c]	GRMZM2G002178		[c] : C04785 --> C16311 + C16310	[c]: 13(S)-HPOT --> 12-Oxo-9(Z)-dodecenoic acid + 3-Hexenal
R07874[c]	GRMZM2G363554		[c] : C12137 + C00029 --> C08725 + C00015	[c]: Pelargonidin 3-O-glucoside + UDP-glucose --> Pelargonin + UDP
R07887[c]	GRMZM2G096020		[c] : C00002 + C04780 + C00010 --> C00020 + C00013 + C16327	[c]: ATP + 8-[(1R,2R)-3-Oxo-2-{(Z)-pent-2-enyl}cyclopentyl]octanoate + CoA --> AMP + Pyrophosphate + OPC8-CoA
R07888[c]	GRMZM2G014136,GRMZM2G014136,GRMZM2G052389,GRMZM2G002959,GRMZM2G052389,GRMZM2G099666		[c] : C16327 + C00016 --> C16328 + C01352	[c]: OPC8-CoA + FAD --> trans-2-Enoyl-OPC8-CoA + FADH2
R07889[c]	GRMZM2G132903 and GRMZM2G132903	4.2.1.17	[c] : C16328 + C00001 --> C16329	[c]: trans-2-Enoyl-OPC8-CoA + H2O --> 3-Hydroxy-OPC8-CoA
R07890[c]	GRMZM2G132903 and GRMZM2G132903	4.2.1.17	[c] : C16329 + C00003 --> C16330 + C00004 + C00080	[c]: 3-Hydroxy-OPC8-CoA + NAD+ --> 3-Oxo-OPC8-CoA + NADH + H+
R07891[c]	GRMZM2G062029 or (GRMZM2G062029 and GRMZM2G062029)	2.3.1.16	[c] : C00010 + C16330 --> C16331 + C00024	[c]: CoA + 3-Oxo-OPC8-CoA --> OPC6-CoA + Acetyl-CoA
R07892[c]	GRMZM2G014136,GRMZM2G014136,GRMZM2G052389,GRMZM2G002959,GRMZM2G052389,GRMZM2G099666		[c] : C16331 + C00016 --> C16332 + C01352	[c]: OPC6-CoA + FAD --> trans-2-Enoyl-OPC6-CoA + FADH2
R07893[c]	GRMZM2G132903 and GRMZM2G132903	4.2.1.17	[c] : C16332 + C00001 --> C16333	[c]: trans-2-Enoyl-OPC6-CoA + H2O --> 3-Hydroxy-OPC6-CoA
R07894[c]	GRMZM2G132903 and GRMZM2G132903	4.2.1.17	[c] : C16333 + C00003 --> C16334 + C00004 + C00080	[c]: 3-Hydroxy-OPC6-CoA + NAD+ --> 3-Oxo-OPC6-CoA + NADH + H+
R07895[c]	GRMZM2G062029 or (GRMZM2G062029 and GRMZM2G062029)	2.3.1.16	[c] : C00010 + C16334 --> C16335 + C00024	[c]: CoA + 3-Oxo-OPC6-CoA --> OPC4-CoA + Acetyl-CoA
R07896[c]	GRMZM2G014136,GRMZM2G014136,GRMZM2G052389,GRMZM2G002959,GRMZM2G052389,GRMZM2G099666		[c] : C16335 + C00016 --> C16336 + C01352	[c]: OPC4-CoA + FAD --> trans-2-Enoyl-OPC4-CoA + FADH2
R07897[c]	GRMZM2G132903 and GRMZM2G132903	4.2.1.17	[c] : C16336 + C00001 --> C16337	[c]: trans-2-Enoyl-OPC4-CoA + H2O --> 3-Hydroxy-OPC4-CoA
R07898[c]	GRMZM2G132903 and GRMZM2G132903	4.2.1.17	[c] : C16337 + C00003 --> C16338 + C00004 + C00080	[c]: 3-Hydroxy-OPC4-CoA + NAD+ --> 3-Oxo-OPC4-CoA + NADH + H+
R07899[c]	GRMZM2G062029 or (GRMZM2G062029 and GRMZM2G062029)	2.3.1.16	[c] : C00010 + C16338 --> C16339 + C00024	[c]: CoA + 3-Oxo-OPC4-CoA --> (+)-7-Isojasmonic acid CoA + Acetyl-CoA
R07911[c]	GRMZM2G363554		[c] : C12138 + C00029 --> C16312 + C00015	[c]: Delphinidin 3-O-glucoside + UDP-glucose --> Delphin + UDP
R07916[c]	GRMZM2G149317		[c] : C00353 --> C05413	[c]: Geranylgeranyl diphosphate --> Phytoene
R07934[c]	GRMZM2G014136,GRMZM2G014136,GRMZM2G052389,GRMZM2G002959,GRMZM2G052389,GRMZM2G099666		[c] : C16168 + C00016 --> C16374 + C01352	[c]: (6Z,9Z,12Z,15Z,18Z,21Z)-Tetracosahexaenoyl-CoA + FAD --> (2E,6Z,9Z,12Z,15Z,18Z,21Z)-Tetracosahepta-2,6,9,12,15,18,21-enoyl-CoA + FADH2
R07942[c]	GRMZM2G050984		[c] : C16358 + C00001 + C00007 --> C16359 + C00027	[c]: 1-Methylxanthine + H2O + Oxygen --> 1-Methyluric acid + H2O2
R07950[c]	GRMZM2G014136,GRMZM2G014136,GRMZM2G052389,GRMZM2G002959,GRMZM2G052389,GRMZM2G099666		[c] : C16172 + C00016 --> C16387 + C01352	[c]: (6Z,9Z,12Z,15Z,18Z)-Tetracosapentaenoyl-CoA + FAD --> (2E,6Z,9Z,12Z,15Z,18Z)-Tetracosahexa-2,6,9,12,15,18-enoyl-CoA + FADH2
R07977[c]	GRMZM2G050984		[c] : C13747 + C00007 + C00001 --> C16356 + C00027	[c]: 1,7-Dimethylxanthine + Oxygen + H2O --> 1,7-Dimethyluric acid + H2O2
R07978[c]	GRMZM2G050984		[c] : C07480 + C00001 + C00007 --> C16360 + C00027	[c]: Theobromine + H2O + Oxygen --> 3,7-Dimethyluric acid + H2O2
R07979[c]	GRMZM2G050984		[c] : C16353 + C00007 + C00001 --> C16355 + C00027	[c]: 7-Methylxanthine + Oxygen + H2O --> 7-Methyluric acid + H2O2
R07981[c]	GRMZM2G164141		[c] : C16361 + C00007 + (2) C00001 --> C16362 + C00011 + C00027	[c]: 1,3,7-Trimethyluric acid + Oxygen + 2 H2O --> 3,6,8-Trimethylallantoin + CO2 + H2O2
R07987[c]	GRMZM2G380650 or GRMZM2G018724	2.3.1.74	[c] : C00540 + (3) C00083 --> C16404 + (4) C00010 + (3) C00011	[c]: Cinnamoyl-CoA + 3 Malonyl-CoA --> Pinocembrin chalcone + 4 CoA + 3 CO2
R07988[c]	GRMZM2G380650 or GRMZM2G018724	2.3.1.74	[c] : C00323 + (3) C00083 --> C15525 + (4) C00010 + (3) C00011	[c]: Caffeoyl-CoA + 3 Malonyl-CoA --> Eriodictyol chalcone + 4 CoA + 3 CO2
R07989[c]	GRMZM2G380650 or GRMZM2G018724	2.3.1.74	[c] : C00406 + (3) C00083 --> C16405 + (4) C00010 + (3) C00011	[c]: Feruloyl-CoA + 3 Malonyl-CoA --> Homoeriodictyol chalcone + 4 CoA + 3 CO2
R07990[c]	GRMZM2G155329 or GRMZM2G155329	5.5.1.6	[c] : C16404 --> C09827	[c]: Pinocembrin chalcone --> Pinocembrin
R07993[c]	GRMZM2G062396		[c] : C09827 + C00026 + C00007 --> C09826 + C00042 + C00011	[c]: Pinocembrin + 2-Oxoglutarate + Oxygen --> Pinobanksin + Succinate + CO2
R07995[c]	GRMZM2G155329 or GRMZM2G155329	5.5.1.6	[c] : C08578 --> C09614	[c]: Butein --> Butin
R07996[c]	GRMZM2G062396		[c] : C09762 + C00026 + C00007 --> C09751 + C00042 + C00011	[c]: Liquiritigenin + 2-Oxoglutarate + Oxygen --> Garbanzol + Succinate + CO2
R07997[c]	GRMZM2G062396		[c] : C09614 + C00026 + C00007 --> C01378 + C00042 + C00011	[c]: Butin + 2-Oxoglutarate + Oxygen --> Fustin + Succinate + CO2
R07998[c]	GRMZM2G013726		[c] : C09751 + C00005 + C00080 --> C16415 + C00006	[c]: Garbanzol + NADPH + H+ --> 5-Deoxyleucopelargonidin + NADP+
R07999[c]	GRMZM2G013726		[c] : C01378 + C00005 + C00080 --> C09736 + C00006	[c]: Fustin + NADPH + H+ --> Fisetinidol-4beta-ol + NADP+
R08002[c]	GRMZM2G025832	1.14.13.21	[c] : C09762 + C00005 + C00080 + C00007 --> C09614 + C00006 + C00001	[c]: Liquiritigenin + NADPH + H+ + Oxygen --> Butin + NADP+ + H2O
R08032[c]	GRMZM2G025832	1.14.13.21	[c] : C09751 + C00005 + C00080 + C00007 --> C01378 + C00006 + C00001	[c]: Garbanzol + NADPH + H+ + Oxygen --> Fustin + NADP+ + H2O
R08051[c]	GRMZM2G018046 or GRMZM2G018046 or GRMZM2G018046 or GRMZM2G018046 or GRMZM2G018046	2.5.1.27	[c] : C00235 + C00002 --> C16424 + C00013	[c]: Dimethylallyl diphosphate + ATP --> Isopentenyladenosine-5'-triphosphate + Pyrophosphate
R08052[c]	GRMZM2G018046 or GRMZM2G018046 or GRMZM2G018046 or GRMZM2G018046 or GRMZM2G018046	2.5.1.27	[c] : C00235 + C00008 --> C16426 + C00013	[c]: Dimethylallyl diphosphate + ADP --> Isopnetenyladenosine-5'-diphosphate + Pyrophosphate
R08053[c]	GRMZM2G022904 or GRMZM2G022904		[c] : C16424 + C03024 + C00007 --> C16428 + C03161 + C00001	[c]: Isopentenyladenosine-5'-triphosphate + Reduced flavoprotein + Oxygen --> trans-Zeatin riboside triphosphate + Oxidized flavoprotein + H2O
R08054[c]	GRMZM2G022904 or GRMZM2G022904		[c] : C16426 + C03024 + C00007 --> C16429 + C03161 + C00001	[c]: Isopnetenyladenosine-5'-diphosphate + Reduced flavoprotein + Oxygen --> trans-Zeatin riboside diphosphate + Oxidized flavoprotein + H2O
R08055[c]	GRMZM2G022904 or GRMZM2G022904		[c] : C04713 + C03024 + C00007 --> C16430 + C03161 + C00001	[c]: N6-(delta2-Isopentenyl)-adenosine 5'-monophosphate + Reduced flavoprotein + Oxygen --> trans-Zeatin riboside monophosphate + Oxidized flavoprotein + H2O
R08075[c]	GRMZM2G156127 or GRMZM2G173926	2.4.1.-	[c] : C00371 + C00029 --> C16443 + C00015	[c]: Zeatin + UDP-glucose --> trans-Zeatin-7-beta-D-glucoside + UDP
R08076[c]	GRMZM2G169628 or GRMZM2G178209 or GRMZM2G178209	2.4.1.-	[c] : C02029 + C00029 --> C16448 + C00015	[c]: Dihydrozeatin + UDP-glucose --> Dihydrozeatin-O-glucoside + UDP
R08082[c]	GRMZM2G069298 and GRMZM2G069298	1.14.11.23	[c] : C09826 + C00026 + C00007 --> C10044 + C00042 + C00011 + C00001	[c]: Pinobanksin + 2-Oxoglutarate + Oxygen --> Galangin + Succinate + CO2 + H2O
R08091[c]	GRMZM2G062029 or (GRMZM2G062029 and GRMZM2G062029)	2.3.1.16	[c] : C16466 + C00010 --> C16470 + C00024	[c]: 7-Methyl-3-oxo-6-octenoyl-CoA + CoA --> 5-Methylhex-4-enoyl-CoA + Acetyl-CoA
R08093[c]	GRMZM2G033491 or GRMZM2G094655	4.2.1.17	[c] : C16468 + C00001 --> C16469	[c]: (2E)-5-Methylhexa-2,4-dienoyl-CoA + H2O --> 3-Hydroxy-5-methylhex-4-enoyl-CoA
R08095[c]	GRMZM2G062029 or (GRMZM2G062029 and GRMZM2G062029)	2.3.1.16	[c] : C16471 + C00010 --> C03069 + C00024	[c]: 5-Methyl-3-oxo-4-hexenoyl-CoA + CoA --> 3-Methylcrotonyl-CoA + Acetyl-CoA
R08105[c]	AC226235.2_FG001 or GRMZM2G326116	1.3.1.-	[c] : C16483 + C00003 --> C16473 + C00004 + C00080	[c]: 4-Fluorocyclohexadiene-cis,cis-1,2-diol + NAD+ --> 4-Fluorocatechol + NADH + H+
R08120[c]	GRMZM2G035620	3.1.1.45	[c] : C16477 + C00001 --> C02222 + C16487	[c]: 5-Fluoromuconolactone + H2O --> 2-Maleylacetate + Hydrofluoric acid
R08121[c]	GRMZM2G035620	3.1.1.45	[c] : C16476 + C00001 --> C02222 + C16487	[c]: 4-Fluoromuconolactone + H2O --> 2-Maleylacetate + Hydrofluoric acid
R08157[c]	GRMZM2G007489	3.1.2.-	[c] : C05752 + C00001 --> C00229 + C06423	[c]: Octanoyl-[acp] + H2O --> Acyl-carrier protein + Octanoic acid
R08158[c]	GRMZM2G007489	3.1.2.-	[c] : C05755 + C00001 --> C00229 + C01571	[c]: Decanoyl-[acp] + H2O --> Acyl-carrier protein + Decanoic acid
R08159[c]	GRMZM2G007489	3.1.2.14 or 3.1.2.-	[c] : C05761 + C00001 --> C00229 + C06424	[c]: Tetradecanoyl-[acp] + H2O --> Acyl-carrier protein + Tetradecanoic acid
R08161[c]	(GRMZM2G316362 and GRMZM2G064056 and GRMZM2G064056 and GRMZM2G064056 and GRMZM2G064056) or GRMZM2G064056	1.14.19.2	[c] : C05764 + C00030 + C00007 --> C16520 + C00028 + (2) C00001	[c]: Hexadecanoyl-[acp] + Reduced acceptor + Oxygen --> Hexadecenoyl-[acyl-carrier protein] + Acceptor + 2 H2O
R08162[c]	GRMZM2G007489 or GRMZM2G143955	3.1.2.-	[c] : C16520 + C00001 --> C00229 + C08362	[c]: Hexadecenoyl-[acyl-carrier protein] + H2O --> Acyl-carrier protein + (9Z)-Hexadecenoic acid
R08163[c]	GRMZM2G007489 or GRMZM2G143955	3.1.2.-	[c] : C04088 + C00001 --> C00229 + C01530	[c]: Octadecanoyl-[acyl-carrier protein] + H2O --> Acyl-carrier protein + Octadecanoic acid
R08174[c]	GRMZM2G344476	3.1.2.2	[c] : C00412 + C00001 --> C00010 + C01530	[c]: Stearoyl-CoA + H2O --> CoA + Octadecanoic acid
R08175[c]	GRMZM2G344476	3.1.2.2	[c] : C02041 + C00001 --> C00010 + C06425	[c]: Eicosanoyl-CoA + H2O --> CoA + Icosanoic acid
R08176[c]	GRMZM2G344476	3.1.2.2	[c] : C00510 + C00001 --> C00010 + C00712	[c]: Oleoyl-CoA + H2O --> CoA + (9Z)-Octadecenoic acid
R08177[c]	GRMZM2G344476	3.1.2.2	[c] : C02050 + C00001 --> C00010 + C01595	[c]: Linoleoyl-CoA + H2O --> CoA + Linoleate
R08178[c]	GRMZM2G344476	3.1.2.2	[c] : C16162 + C00001 --> C00010 + C06427	[c]: (9Z,12Z,15Z)-Octadecatrienoyl-CoA + H2O --> CoA + (9Z,12Z,15Z)-Octadecatrienoic acid
R08179[c]	GRMZM2G344476	3.1.2.2	[c] : C16165 + C00001 --> C00010 + C06428	[c]: (5Z,8Z,11Z,14Z,17Z)-Icosapentaenoyl-CoA + H2O --> CoA + (5Z,8Z,11Z,14Z,17Z)-Icosapentaenoic acid
R08180[c]	GRMZM2G344476	3.1.2.2	[c] : C16169 + C00001 --> C00010 + C06429	[c]: (4Z,7Z,10Z,13Z,16Z,19Z)-Docosahexaenoyl-CoA + H2O --> CoA + (4Z,7Z,10Z,13Z,16Z,19Z)-Docosahexaenoic acid
R08181[c]	GRMZM2G344476	3.1.2.2	[c] : C03035 + C00001 --> C00010 + C06426	[c]: gamma-Linolenoyl-CoA + H2O --> CoA + (6Z,9Z,12Z)-Octadecatrienoic acid
R08182[c]	GRMZM2G344476	3.1.2.2	[c] : C03595 + C00001 --> C00010 + C03242	[c]: 8,11,14-Eicosatrienoyl-CoA + H2O --> CoA + (8Z,11Z,14Z)-Icosatrienoic acid
R08183[c]	GRMZM2G344476	3.1.2.2	[c] : C02249 + C00001 --> C00010 + C00219	[c]: Arachidonyl-CoA + H2O --> CoA + (5Z,8Z,11Z,14Z)-Icosatetraenoic acid
R08184[c]	GRMZM2G344476	3.1.2.-	[c] : C16528 + C00001 --> C00010 + C08281	[c]: Docosanoyl-CoA + H2O --> CoA + Docosanoic acid
R08185[c]	GRMZM2G344476	3.1.2.-	[c] : C16529 + C00001 --> C00010 + C08320	[c]: Tetracosanoyl-CoA + H2O --> CoA + Tetracosanoic acid
R08186[c]	GRMZM2G344476	3.1.2.-	[c] : C16530 + C00001 --> C00010 + C16526	[c]: Icosenoyl-CoA + H2O --> CoA + Icosenoic acid
R08187[c]	GRMZM2G344476	3.1.2.-	[c] : C16531 + C00001 --> C00010 + C08316	[c]: Docosenoyl-CoA + H2O --> CoA + (13Z)-Docosenoic acid
R08188[c]	GRMZM2G344476	3.1.2.-	[c] : C16532 + C00001 --> C00010 + C08323	[c]: Tetracosenoyl-CoA + H2O --> CoA + (15Z)-Tetracosenoic acid
R08189[c]	GRMZM2G344476	3.1.2.-	[c] : C16166 + C00001 --> C00010 + C16513	[c]: (7Z,10Z,13Z,16Z,19Z)-Docosapentaenoyl-CoA + H2O --> CoA + (7Z,10Z,13Z,16Z,19Z)-Docosa-7,10,13,16,19-pentaenoic acid
R08190[c]	GRMZM2G344476	3.1.2.-	[c] : C16180 + C00001 --> C00010 + C16525	[c]: (11Z,14Z)-Icosadienoyl-CoA + H2O --> CoA + Icosadienoic acid
R08191[c]	GRMZM2G344476	3.1.2.-	[c] : C16170 + C00001 --> C00010 + C16527	[c]: (7Z,10Z,13Z,16Z)-Docosatetraenoyl-CoA + H2O --> CoA + 7,10,13,16-Docosatetraenoic acid
R08192[c]	GRMZM2G344476	3.1.2.-	[c] : C16179 + C00001 --> C00010 + C16522	[c]: (11Z,14Z,17Z)-Icosatrienoyl-CoA + H2O --> CoA + Icosatrienoic acid
R08193[c]	GRMZM2G166597	5.4.2.3	[c] : C00357 <==> C04501	[c]:N-Acetyl-D-glucosamine 6-phosphate <==> N-Acetyl-alpha-D-glucosamine 1-phosphate
R08221[c]	GRMZM2G380088	3.5.4.5	[c] : C16635 + C00001 --> C12739 + C00014	[c]: 5'-Deoxy-5-fluorocytidine + H2O --> 5'-Deoxy-5-fluorouridine + NH3
R08227[c]	GRMZM2G020002	3.5.2.2	[c] : C16630 + C00001 --> C16631	[c]: 5,6-Dihydro-5-fluorouracil + H2O --> alpha-Fluoro-beta-ureidopropionic acid
R08228[c]	GRMZM2G077673	3.5.1.6	[c] : C16631 + C00001 --> C16632 + C00011 + C00014	[c]: alpha-Fluoro-beta-ureidopropionic acid + H2O --> alpha-Fluoro-beta-alanine + CO2 + NH3
R08231[c]	GRMZM2G109472	2.4.2.10	[c] : C07649 + C00119 --> C16634 + C00013	[c]: 5-FU + 5-Phospho-alpha-D-ribose 1-diphosphate --> 5-Fluorouridine monophosphate + Pyrophosphate
R08233[c]	GRMZM2G048821	2.7.1.21	[c] : C11736 + C00002 --> C04242 + C00008	[c]: 5-Fluorodeoxyuridine + ATP --> 5-Fluorodeoxyuridine monophosphate + ADP
R08235[c]	GRMZM2G050984	1.17.3.2	[c] : C02380 + (2) C00001 + (2) C00007 --> C16613 + (2) C00027	[c]: 6-Mercaptopurin + 2 H2O + 2 Oxygen --> 6-Thiourate + 2 H2O2
R08237[c]	GRMZM2G089021	2.4.2.8	[c] : C02380 + C00119 --> C04646 + C00013	[c]: 6-Mercaptopurin + 5-Phospho-alpha-D-ribose 1-diphosphate --> 6-Thioinosine 5'-monophosphate + Pyrophosphate
R08238[c]	GRMZM2G089021	2.4.2.8	[c] : C16614 + C00119 --> C16615 + C00013	[c]: 6-Methylmercaptopurine + 5-Phospho-alpha-D-ribose 1-diphosphate --> 6-Methylthiopurine 5'-monophosphate ribonucleotide + Pyrophosphate
R08240[c]	GRMZM2G100084 or GRMZM2G069772	1.1.1.205	[c] : C04646 + C00003 + C00001 --> C16618 + C00004 + C00080	[c]: 6-Thioinosine 5'-monophosphate + NAD+ + H2O --> 6-Thioxanthine 5'-monophosphate + NADH + H+
R08243[c]	GRMZM2G020295	3.6.1.19	[c] : C16617 + C00001 --> C04646 + C00013	[c]: 6-Mercaptopurine ribonucleoside triphosphate + H2O --> 6-Thioinosine 5'-monophosphate + Pyrophosphate
R08244[c]	GRMZM2G136283	6.3.5.2	[c] : C16618 + C00002 + C00064 + C00001 --> C16619 + C00020 + C00013 + C00025	[c]: 6-Thioxanthine 5'-monophosphate + ATP + L-Glutamine + H2O --> 6-Thioguanosine monophosphate + AMP + Pyrophosphate + L-Glutamate
R08245[c]	GRMZM2G089021	2.4.2.8	[c] : C07648 + C00119 --> C16619 + C00013	[c]: Thioguanine + 5-Phospho-alpha-D-ribose 1-diphosphate --> 6-Thioguanosine monophosphate + Pyrophosphate
R08266[c]	GRMZM2G089121	1.14.13.8	[c] : C07108 + C00007 + C00005 + C00080 --> C16545 + C00006 + C00001	[c]: Tamoxifen + Oxygen + NADPH + H+ --> Tamoxifen N-oxide + NADP+ + H2O
R08273[c]	GRMZM2G344476	3.1.2.-	[c] : C16645 + C00001 --> C00010 + C16533	[c]: (13Z,16Z)-Docosadi-13,16-enoyl-CoA + H2O --> CoA + 13,16-Docosadienoic acid
R08280[c]	GRMZM2G146246 or GRMZM2G146246 or GRMZM2G042040 or GRMZM2G146246 or GRMZM2G052625 or GRMZM2G028556 or GRMZM2G052625 or GRMZM2G028556 or GRMZM2G146246 or GRMZM2G146246 or GRMZM2G096153 or GRMZM2G129357	2.5.1.18	[c] : C07645 + C00051 --> C11583 + C00001	[c]: Aldophosphamide + Glutathione --> 4-Glutathionyl cyclophosphamide + H2O
R08281[c]	(GRMZM2G397055 and GRMZM2G442658) or GRMZM2G397055 or GRMZM2G152975 or GRMZM2G397055 or (GRMZM2G379044 and GRMZM2G152981)	1.1.1.1	[c] : C07645 + C00004 + C00080 --> C16551 + C00003	[c]: Aldophosphamide + NADH + H+ --> Alcophosphamide + NAD+
R08306[c]	(GRMZM2G397055 and GRMZM2G442658) or GRMZM2G397055 or GRMZM2G152975 or GRMZM2G397055 or (GRMZM2G379044 and GRMZM2G152981)	1.1.1.1	[c] : C16586 + C00003 --> C16587 + C00004 + C00080	[c]: 2-Phenyl-1,3-propanediol monocarbamate + NAD+ --> 3-Carbamoyl-2-phenylpropionaldehyde + NADH + H+
R08310[c]	(GRMZM2G397055 and GRMZM2G442658) or GRMZM2G397055 or GRMZM2G152975 or GRMZM2G397055 or (GRMZM2G379044 and GRMZM2G152981)	1.1.1.1	[c] : C16595 + C00003 --> C16596 + C00004 + C00080	[c]: 4-Hydroxy-5-phenyltetrahydro-1,3-oxazin-2-one + NAD+ --> 5-Phenyl-1,3-oxazinane-2,4-dione + NADH + H+
R08359[c]	GRMZM2G064163 or GRMZM2G064163	2.5.1.16	[c] : C01137 + C01672 --> C00170 + C16565	[c]: S-Adenosylmethioninamine + Cadaverine --> 5'-Methylthioadenosine + Aminopropylcadaverine
R08363[c]	GRMZM2G304362 and GRMZM2G323679	1.17.4.1	[c] : C03723 + C16663 --> C04232 + C16664 + C00001	[c]: Ribonucleoside diphosphate + Tryparedoxin --> 2'-Deoxyribonucleoside diphosphate + Tryparedoxin disulfide + H2O
R08364[c]	GRMZM2G304362 and GRMZM2G323679	1.17.4.1	[c] : C03723 + C02090 --> C04232 + C03170 + C00001	[c]: Ribonucleoside diphosphate + Trypanothione --> 2'-Deoxyribonucleoside diphosphate + Trypanothione disulfide + H2O
R08379[c]	GRMZM2G041694	1.1.-.-	[c] : C00473 + C00006 <==> C00376 + C00005 + C00080	[c]:Retinol + NADP+ <==> Retinal + NADPH + H+
R08383[c]	GRMZM2G041694	1.1.-.-	[c] : C16682 + C00006 <==> C16681 + C00005 + C00080	[c]:9-cis-Retinol + NADP+ <==> 9-cis-Retinal + NADPH + H+
Maize Intr Rxn	AraGEM name	Transport Rxn
cpTransport_C00022	TCP3	C00022[c] <==> C00022[p]
cxTransport_C00002	TCX8	C00002[c] <==> C00002[x]
cxTransport_C00010	TCX19	C00010[c] <==> C00010[x]
cxTransport_C00001	TCX11	C00001[c] <==> C00001[x]
cmTransport_C00002	TCM11	C00002[c] <==> C00002[m]
cmTransport_C00010	TCM16	C00010[c] <==> C00010[m]
cpTransport_C00007	TCP25	C00007[c] <==> C00007[p]
cmTransport_C00008	TCM12	C00008[c] <==> C00008[m]
cmTransport_C00009	TCM19	C00009[c] <==> C00009[m]
cxTransport_C00013	TCX10	C00013[c] <==> C00013[x]
cmTransport_C00013	TCM3	C00013[c] <==> C00013[m]
cxTransport_C00311	TCX16	C00311[c] <==> C00311[x]
cmTransport_C00033	TCM18	C00033[c] <==> C00033[m]
cxTransport_C00020	TCX9	C00020[c] <==> C00020[x]
cmTransport_C00042	TCM29	C00042[c] <==> C00042[m]
cmTransport_C00022	TCM1	C00022[c] <==> C00022[m]
cmTransport_C00026	TCM8	C00026[c] <==> C00026[m]
cmTransport_C00080	TCM21	C00080[c] <==> C00080[m]
cmTransport_C00001	TCM20	C00001[c] <==> C00001[m]
cmTransport_C00158	TCM4	C00158[c] <==> C00158[m]
cpTransport_C00001	TCP19	C00001[c] <==> C00001[p]
cxTransport_C00080	TCX18	C00080[c] <==> C00080[x]
cpTransport_C00074	TCP4	C00074[c] <==> C00074[p]
cmTransport_C00149	TCM2	C00149[c] <==> C00149[m]
cxTransport_C00036	TCX17	C00036[c] <==> C00036[x]
cxTransport_C00149	TCX6	C00149[c] <==> C00149[x]
cxTransport_C00158	TCX14	C00158[c] <==> C00158[x]
cvTransport_C00059	TCV1	C00059[c] <==> C00059[v]
cvTransport_C00149	TCV2	C00149[c] <==> C00149[v]
cvTransport_C00244	TCV3	C00244[c] <==> C00244[v]
cvTransport_C00089	TCV4	C00089[c] <==> C00089[v]
cvTransport_C00158	TCV5	C00158[c] <==> C00158[v]

## Sheet: Rxns via BLAST against NR
Rxn ID	Gene Locus/ Loci	EC No	Rxn Description.txt	Rxn Description (detailed)
R05578[c]	GRMZM2G057491 and GRMZM2G046932 and AC234196.1_FG004	6.1.1.17	[c]: C01641 + C00025 + C00002 <==> C02987 + C00013 + C00020	[c]: tRNA(Glu) + L-Glutamate + ATP <==> L-Glutamyl-tRNA(Glu) + Diphosphate + AMP
R04208[c]	GRMZM2G160925 and GRMZM2G079477	6.3.3.1	[c]: C00002 + C04640 <==> C00008 + C00009 + C03373	[c]: ATP + 2-(Formamido)-N1-(5'-phosphoribosyl)acetamidine <==> ADP + Orthophosphate + Aminoimidazole ribotide
R00737[c]	ACG44219	4.3.1.25	[c]: C00082 <==> C00811 + C00014	[c]: L-Tyrosine <==> 4-Coumarate + NH3
R00185[c]	GRMZM2G135132 and GRMZM2G089767	2.7.1.20	[c]: C00002 + C00212 <==> C00008 + C00020	[c]: ATP + Adenosine <==> ADP + AMP
R03657[c]	GRMZM2G071333	6.1.1.4	[c]: C00002 + C00123 + C01645 <==> C00020 + C00013 + C02047	[c]: ATP + L-Leucine + tRNA(Leu) <==> AMP + Diphosphate + L-Leucyl-tRNA
R02466[c]	GRMZM2G098875 and GRMZM2G055452 and GRMZM2G355906 and GRMZM2G017110 and GRMZM2G101069	4.1.1.15	[c]: C00606 <==> C00519 + C00011	[c]: 3-Sulfino-L-alanine <==> Hypotaurine + CO2
R02519[c]	GRMZM2G154093	1.13.11.5	[c]: C00544 + C00007 <==> C01036	[c]: Homogentisate + Oxygen <==> 4-Maleylacetoacetate
R04972[c]	GRMZM2G024738 and GRMZM2G025031 and GRMZM2G377609 and GRMZM2G046468	4.1.1.37	[c]: C05766 <==> C05768 + 4 C00011	[c]: Uroporphyrinogen I <==> Coproporphyrinogen I + 4 CO2
R01354[c]	GRMZM2G162663 and GRMZM2G157269	6.2.1.1	[c]: C00002 + C00163 <==> C00013 + C05983	[c]: ATP + Propanoate <==> Diphosphate + Propionyladenylate
R01547[c]	GRMZM2G316177 and GRMZM2G125193 and GRMZM2G147196 and GRMZM2G086882 and GRMZM2G173209 and GRMZM2G030628	2.7.4.3	[c]: C00002 + C00360 <==> C00008 + C00206	[c]: ATP + dAMP <==> ADP + dADP
R00351[x]	GRMZM2G063851 and GRMZM2G064023	2.3.3.1	[x]: C00158 + C00010 <==> C00024 + C00001 + C00036	[x]: Citrate + CoA <==> Acetyl-CoA + H2O + Oxaloacetate
R00351[m]	GRMZM2G063851 and GRMZM2G064023	2.3.3.1	[m]: C00158 + C00010 <==> C00024 + C00001 + C00036	[m]: Citrate + CoA <==> Acetyl-CoA + H2O + Oxaloacetate
R00214[c]	ACR35772	1.1.1.39	[c]: C00149 + C00003 <==> C00022 + C00011 + C00004 + C00080	[c]: (S)-Malate + NAD+ <==> Pyruvate + CO2 + NADH + H+
R04969[c]	GRMZM2G070422 and GRMZM2G125052	1.3.1.9	[c]: C05764 + C00003 <==> C05763 + C00004 + C00080	[c]: Hexadecanoyl-[acp] + NAD+ <==> trans-Hexadec-2-enoyl-[acp] + NADH + H+
R04969[p]	GRMZM2G070422 and GRMZM2G125052	1.3.1.9	[p]: C05764 + C00003 <==> C05763 + C00004 + C00080	[p]: Hexadecanoyl-[acp] + NAD+ <==> trans-Hexadec-2-enoyl-[acp] + NADH + H+
R05071[c]	GRMZM2G004382	1.1.1.86	[c]: C06010 <==> C04181	[c]: (S)-2-Acetolactate <==> 3-Hydroxy-3-methyl-2-oxobutanoic acid
R01470[c]	NP_001150176	3.1.4.46	[c]: C01233 + C00001 <==> C00189 + C00093	[c]: sn-glycero-3-Phosphoethanolamine + H2O <==> Ethanolamine + sn-Glycerol 3-phosphate
R06869[c]	GRMZM2G060886 and GRMZM2G170400 and GRMZM2G122296	2.1.1.103	[c]: C00019 + C13482 <==> C00021 + C00588	[c]: S-Adenosyl-L-methionine + Phosphodimethylethanolamine <==> S-Adenosyl-L-homocysteine + Choline phosphate
R03361[c]	GRMZM2G114162 and GRMZM2G176698 and GRMZM2G332410 and GRMZM2G398341	2.7.1.67	[c]: C00002 + C01194 <==> C00008 + C01277	[c]: ATP + 1-Phosphatidyl-D-myo-inositol <==> ADP + 1-Phosphatidyl-1D-myo-inositol 4-phosphate
R04859[c]	GRMZM2G133359 and GRMZM2G362803 and GRMZM2G036708 and GRMZM2G082185	2.5.1.47	[c]: C00979 + C00320 + C00342 + C00080 <==> C00097 + C00094 + C00343 +	[c]: O-Acetyl-L-serine + Thiosulfate + Thioredoxin + H+ <==> L-Cysteine + Sulfite + Thioredoxin disulfide + Acetate
R01063[p]	GRMZM2G007263	1.2.1.13	[p]: C00118 + C00009 + C00006 <==> C00236 + C00005 + C00080	[p]: D-Glyceraldehyde 3-phosphate + Orthophosphate + NADP+ <==> 3-Phospho-D-glyceroyl phosphate + NADPH + H+
R00372[x]	ACN25448	3.1.4.46	[x]: C00037 + C00026 <==> C00048 + C00025	[x]: Glycine + 2-Oxoglutarate <==> Glyoxylate + L-Glutamate
R00533[c]	GRMZM2G114739	1.8.3.1	[c]: C00094 + C00007 + C00001 <==> C00059 + C00027	[c]: Sulfite + Oxygen + H2O <==> Sulfate + H2O2
R05973[c]	GRMZM2G092190	2.4.1.132	[c]: G10614 + G00003 <==> G10620 + G00004	[c]: GDP-D-mannose + G00003 <==> GDP + G00004
R07396[c]	GRMZM2G139813 and GRMZM2G002652	2.6.1.5	[c]: C01180 + C00025 <==> C00073 + C00026	[c]: 4-Methylthio-2-oxobutanoic acid + L-Glutamate <==> L-Methionine + 2-Oxoglutarate
R00709[m]	GRMZM2G408476 and GRMZM2G116872	1.1.1.41	[m]: C00311 + C00003 <==> C00026 + C00011 + C00004 + C00080	[m]: Isocitrate + NAD+ <==> 2-Oxoglutarate + CO2 + NADH + H+
R03024[c]	NP_001152355	3.1.3.41	[c]: C03360 + C00001 <==> C00870 + C00009	[c]: 4-Nitrophenyl phosphate + H2O <==> 4-Nitrophenol + Orthophosphate
R01021[c]	GRMZM2G425249 and GRMZM2G014303	2.7.1.32	[c]: C00002 + C00114 <==> C00008 + C00588	[c]: ATP + Choline <==> ADP + Choline phosphate
R00485[c]	NP_001149875	3.5.1.1	[c]: C00152 + C00001 <==> C00049 + C00014	[c]: L-Asparagine + H2O <==> L-Aspartate + NH3
R00897[c]	GRMZM2G133359 and GRMZM2G362803 and GRMZM2G036708 and GRMZM2G082185	2.5.1.47	[c]: C00979 + C00283 <==> C00097 + C00033	[c]: O-Acetyl-L-serine + Hydrogen sulfide <==> L-Cysteine + Acetate
R02722[c]	GRMZM2G016592 and GRMZM2G169593	4.2.1.20	[c]: C00065 + C03506 <==> C00078 + C00118 + C00001	[c]: L-Serine + Indoleglycerol phosphate <==> L-Tryptophan + D-Glyceraldehyde 3-phosphate + H2O
R05970[c]	GRMZM2G124671 and GRMZM2G050705	2.4.1.141	[c]: G10610 + G00001 <==> G10619 + G00002	[c]: UDP-N-acetyl-D-glucosamine + N-Acetyl-D-glucosaminyldiphosphodolichol <==> UDP +', "N,N'-Chitobiosyldiphosphodolichol
R07613[c]	GRMZM2G415117 and GRMZM2G119150 and GRMZM2G010328	2.6.1.83	[c]: C00666 + C00026 <==> C03972 + C00025 + C00001	[c]: LL-2,6-Diaminoheptanedioate + 2-Oxoglutarate <==> 2,3,4,5-Tetrahydrodipicolinate + L-Glutamate + H2O
R08990[c]	GRMZM2G382534 and GRMZM2G090051 and GRMZM2G025222	1.14.13.-	[c]: C18037 <==> C09190	[c]: 5-Deoxystrigol <==> Strigol
R03876[c]	GRMZM2G164358 and GRMZM2G121303 and GRMZM2G005365 and GRMZM2G461586 and GRMZM2G312110 and GRMZM2G101852 and GRMZM2G124915 and GRMZM2G051101 and GRMZM2G309063 and GRMZM2G146354 and GRMZM2G324540 and GRMZM2G037698 and GRMZM2G149108 and GRMZM2G126795 and GRMZM2G061624 and GRMZM2G135337 and GRMZM2G163398 and GRMZM2G063931 and GRMZM2G070047 and GRMZM2G312693 and GRMZM2G153924 and GRMZM2G103216 and GRM…	6.3.2.19	[c]: C00002 + C00496 + C02188 <==> C00020 + C00013 + C03635	[c]: ATP + Ubiquitin + Protein lysine <==> AMP + Diphosphate + Protein N-ubiquityllysine
R03632[c]	GRMZM2G164160 and GRMZM2G160428 and GRMZM2G104658 and GRMZM2G172132 and GRMZM2G052142 and GRMZM2G080041 and GRMZM2G058305 and GRMZM2G025387 and GRMZM2G041314 and AC233871.1_FG003 and GRMZM2G047479 and AC210013.4_FG014 and GRMZM2G145740 and GRMZM2G006404 and GRMZM2G099425 and GRMZM2G016660 and AC205122.4_FG004 and GRMZM2G141903 and GRMZM2G456059 and GRMZM2G137468 and GRMZM2G091338 and GRMZM2G14009…	2.7.11.1	[c]: C00002 + C01609 <==> C00008 + C02729	[c]: ATP + Protamine <==> ADP + O-Phosphoprotamine
R02418[m]	GRMZM2G154621 and GRMZM2G376074 and GRMZM2G071441 and GRMZM2G147667 and GRMZM2G451357 and GRMZM2G106222 and GRMZM2G164418 and GRMZM2G016323 and GRMZM2G072146 and GRMZM2G049568 and GRMZM2G113821 and GRMZM2G036186 and GRMZM2G009655 and GRMZM2G173119 and GRMZM2G447056	3.1.2.15	[m]: C04090 + C00001 <==> C00496 + C00145	[m]: Ubiquitin C-terminal thiolester + H2O <==> Ubiquitin + Thiol
R02418[c]	GRMZM2G154621 and GRMZM2G376074 and GRMZM2G071441 and GRMZM2G147667 and GRMZM2G451357 and GRMZM2G106222 and GRMZM2G164418 and GRMZM2G016323 and GRMZM2G072146 and GRMZM2G049568 and GRMZM2G113821 and GRMZM2G036186 and GRMZM2G009655 and GRMZM2G173119 and GRMZM2G447056	3.1.2.15	[c]: C04090 + C00001 <==> C00496 + C00145	[c]: Ubiquitin C-terminal thiolester + H2O <==> Ubiquitin + Thiol
R08782[c]	GRMZM2G058173 and GRMZM2G054803 and GRMZM2G146437 and GRMZM2G163809 and GRMZM2G112728 and GRMZM2G115077 and GRMZM2G080497 and GRMZM2G143480	2.5.1.-	[c]: C00544 + C04145 <==> C17570 + C00013 + C00011	[c]: Homogentisate + all-trans-Nonaprenyl diphosphate <==> 2-Methyl-6-solanyl-1,4-benzoquinol + Diphosphate + CO2
R08900[p]	GRMZM2G048762 and GRMZM2G018923 and GRMZM2G021422 and GRMZM2G092190 and GRMZM2G119241 and GRMZM2G051262 and GRMZM2G000937 and GRMZM2G100652 and GRMZM2G465764	2.4.1.-	[p]: C00043 + C01759 <==> C00015 + C17587	[p]: UDP-N-acetyl-D-glucosamine + Ribostamycin <==> UDP +', "2'''-N-Acetyl-6'''-deamino-6'''-hydroxyneomycin C
R05644[c]	GRMZM2G158901 and GRMZM2G130351 and GRMZM2G044317 and GRMZM2G367857	2.7.7.-	[c]: C00002 + C07838 <==> C00013 + C06397	[c]: ATP + D-glycero-D-manno-Heptose 1-phosphate <==> Diphosphate + ADP-D-glycero-D-manno-heptose
R00281[p]	GRMZM2G051613 and GRMZM2G018941 and GRMZM2G006085 and GRMZM2G030510 and GRMZM2G008464 and GRMZM2G097040 and GRMZM2G126038 and GRMZM2G145854 and GRMZM2G041028 and GRMZM2G080044 and GRMZM2G172997 and GRMZM2G322328 and GRMZM2G145972 and GRMZM2G014382 and GRMZM2G040209 and GRMZM2G059556 and GRMZM2G115621 and GRMZM2G143651 and GRMZM2G396397	1.6.99.3	[p]: C00028 + C00004 + C00080 <==> C00030 + C00003	[p]: Acceptor + NADH + H+ <==> Reduced acceptor + NAD+
R00644[m]	GRMZM2G047968 and GRMZM2G120517 and GRMZM2G006791 and GRMZM2G054300 and GRMZM2G093346 and GRMZM2G150356 and GRMZM2G137839 and GRMZM2G460406 and GRMZM2G081160 and GRMZM2G014397 and GRMZM2G332922 and GRMZM2G004211 and GRMZM2G120517	1.11.1.11	[m]: C00072 + C00027 <==> C05422 + 2 C00001	[m]: Ascorbate + H2O2 <==> Dehydroascorbate + 2 H2O
R04273[c]	GRMZM2G007486 and GRMZM2G057329 and GRMZM2G153991 and GRMZM2G115757 and GRMZM2G031204 and GRMZM2G118687 and GRMZM2G397044 and GRMZM2G076544 and GRMZM2G087570 and GRMZM2G048277 and GRMZM2G170397 and GRMZM2G094100 and GRMZM2G146190 and GRMZM2G096585 and GRMZM2G336858 and GRMZM2G015784 and GRMZM2G329306 and GRMZM2G095333 and GRMZM2G084547 and GRMZM2G024811 and GRMZM2G357667	5.2.1.8	[c]: C03798 <==> C03633	[c]: Peptidylproline (omega=180) <==> Peptidylproline (omega=0)
R00444[m]	GRMZM2G388892 and GRMZM2G098764 and GRMZM2G151706 and GRMZM2G138407 and GRMZM2G061890 and GRMZM2G153797	2.7.7.6	[m]: C00201 + C00046 <==> C00013 + C00046	[m]: Nucleoside triphosphate + RNA <==> Diphosphate + RNA
R06088[c]	(GRMZM2G034575 and GRMZM2G163129 and GRMZM2G428518) and GRMZM2G174249	3.2.1.20 and 3.2.1.26	[c]: G00370 + C00001 <==> C02336 + C00267	[c]: Neohancoside D + H2O <==> beta-D-Fructose + alpha-D-Glucose
R03020[m]	GRMZM2G095782 and AC216010.3_FG001 and GRMZM2G151200 and GRMZM2G112352	5.4.99.12	[m]: C00868 <==> C02764	[m]: tRNA uridine <==> tRNA pseudouridine
R08549[c]	(GRMZM2G151169 and GRMZM2G142863 and GRMZM2G151041 and GRMZM2G151041) or (GRMZM2G073774 and GRMZM2G145595 and GRMZM2G152958 and GRMZM2G152958 and AC191387.3_FG009)	1.2.4.2 or 1.8.1.4	[c]: C00026 + C00010 + C00003 <==> C00091 + C00011 + C00004 + C00080	[c]: 2-Oxoglutarate + CoA + NAD+ <==> Succinyl-CoA + CO2 + NADH + H+
R08558[c]	GRMZM2G152981 and GRMZM2G024303 and GRMZM2G135526 and GRMZM2G154007	1.1.1.1	[c]: C00114 + C00006 <==> C00576 + C00005 + C00080	[c]: Choline + NADP+ <==> Betaine aldehyde + NADPH + H+
R08143[c]	GRMZM2G468693 and GRMZM2G059958 and GRMZM2G355021 and GRMZM2G149786 and GRMZM2G173792	1.-.-.-	[c]: C02633 <==> C16500	[c]: 20-Hydroxyecdysone <==> 20,26-Dihydroxyecdysone
R08987[c]	GRMZM2G099729 and GRMZM2G115198 and GRMZM2G160752 and AC198353.5_FG004 and GRMZM2G124284 and GRMZM2G083745 and GRMZM2G037624 and GRMZM2G136599	2.1.1.-	[c]: C18072 + C00019 <==> C18073 + C00021	[c]: N1,N5,N10-Tri-(hydroxyferuloyl)-spermidine + S-Adenosyl-L-methionine <==> N1,N5-Tri-di(hydroxyferuloyl)-N10-sinapoyl-spermidine + S-Adenosyl-L-homocysteine
R00527[c]	GRMZM2G046558	3.1.2.12	[c]: C01031 + C00001 <==> C00058 + C00051	[c]: S-Formylglutathione + H2O <==> Formate + Glutathione
R08766[m]	GRMZM2G024482 and GRMZM2G055667 and GRMZM2G151087	4.2.1.-	[m]: C03672 <==> C00811 + C00001	[m]: 3-(4-Hydroxyphenyl)lactate <==> 4-Coumarate + H2O
R03840[c]	GRMZM2G111510	2.7.1.78	[c]: C00002 + C02374 <==> C00008 + C02128	[c]: ATP + 5'-Dephospho-DNA <==> ADP + 5'-Phospho-DNA
R02248[c]	GRMZM2G111510	3.1.3.32	[c]: C03463 + C00001 <==> C00419 + C00009	[c]: 3'-Phosphopolynucleotide + H2O <==> Polynucleotide + Orthophosphate
R04496[c]	GRMZM2G004320	2.1.1.100	[c]: C00019 + C04506 <==> C00021 + C04748	[c]: S-Adenosyl-L-methionine + Protein C-terminal S-farnesyl-L-cysteine <==> S-Adenosyl-L-homocysteine + Protein C-terminal S-farnesyl-L-cysteine methyl ester
R02569[m]	GRMZM2G036534 and GRMZM2G165176	2.3.1.12	[m]: C00024 + C15973 <==> C00010 + C16255	[m]: Acetyl-CoA + Enzyme N6-(dihydrolipoyl)lysine <==> CoA + [Dihydrolipoyllysine-residue acetyltransferase] S-acetyldihydrolipoyllysine
R00598[m]	GRMZM2G077079 and GRMZM2G109885	2.1.1.32	[m]: C00019 + C01977 <==> C00021 + C04158	[m]: S-Adenosyl-L-methionine + tRNA guanine <==> S-Adenosyl-L-homocysteine + tRNA containing N2-methylguanine
R03992[c]	GRMZM2G023667 and GRMZM2G108318	2.3.1.97	[c]: C02593 + C02038 <==> C00010 + C03881	[c]: Tetradecanoyl-CoA + Glycylpeptide <==> CoA + N-Tetradecanoylglycylpeptide
R06954[c]	GRMZM2G332976	1.1.1.288	[c]: C13453 + C00003 <==> C13455 + C00004 + C00080	[c]: Xanthoxin + NAD+ <==> Abscisic aldehyde + NADH + H+
R03599[c]	GRMZM2G060470	4.4.1.16	[c]: C05688 + C00030 <==> C01528 + C00041 + C00028	[c]: Selenocysteine + Reduced acceptor <==> Selenide + L-Alanine + Acceptor
R07381[m]	GRMZM2G479112	3.1.4.3	[m]: C04756 + C00001 <==> C03454 + C00346	[m]: O-1-Alk-1-enyl-2-acyl-sn-glycero-3-phosphoethanolamine + H2O <==> 1-Alkenyl-2-acylglycerol + Ethanolamine phosphate
R00248[m]	GRMZM2G427097 and GRMZM2G015289	1.4.1.3 and 1.4.1.4	[m]: C00025 + C00006 + C00001 <==> C00026 + C00014 + C00005 + C00080	[m]: L-Glutamate + NADP+ + H2O <==> 2-Oxoglutarate + NH3 + NADPH + H+
R07350[c]	GRMZM2G026855	1.3.1.74	[c]: C15596 + C00006 <==> C15597 + C00005 + C00080	[c]: n-Alkanal + NADP+ <==> Alk-2-enal + NADPH + H+
R05197[c]	GRMZM2G169481 and GRMZM2G304915	6.3.2.17	[c]: n-1 C00002 + C05928 + n-1 C00025 <==> n-1 C00008 + n-1 C00009 +	[c]: n-1 ATP + 10-Formyltetrahydrofolyl L-glutamate + n-1 L-Glutamate <==> n-1 ADP + n-1 Orthophosphate + 10-Formyltetrahydrofolylpolyglutamate
R07641[c]	GRMZM2G061990 and GRMZM2G700683 and GRMZM2G029573	6.3.5.5	[c]: 2 C00002 + C00288 + C00014 <==> 2 C00008 + C00009 + C00169	[c]: 2 ATP + HCO3- + NH3 <==> 2 ADP + Orthophosphate + Carbamoyl phosphate
R06159[c]	GRMZM2G007939 and GRMZM2G035749 and GRMZM2G035749	3.2.1.2	[c]: G10545 <==> G10495 + G00275	[c]: Starch <==> 1,4-alpha-D-Glucan + Maltose
R08694[c]	GRMZM2G131912 and GRMZM2G412207 and GRMZM2G005562	4.2.2.2	[c]: C00470 <==> C04810 + C00470	[c]: Pectate <==> Oligosaccharide with 4-deoxy-alpha-D-gluc-4-enuronosyl group + Pectate
R04238[c]	AC205502.4_FG003 and GRMZM2G143499	3.1.1.29	[c]: C03880 + C00001 <==> C03523 + C00066	[c]: N-Substituted aminoacyl-tRNA + H2O <==> N-Substituted amino acid + tRNA
R08469[c]	GRMZM2G102548	2.1.1.98	[c]: C00019 + C16720 <==> C00021 + C01573	[c]: S-Adenosyl-L-methionine + Peptide 2-[3-carboxy-3-(dimethylammonio)propyl]-L-histidine <==> S-Adenosyl-L-homocysteine + Peptide diphthine
R04319[c]	GRMZM2G005107 and GRMZM2G025243	1.3.1.34	[c]: C00658 + C00006 <==> C04512 + C00005 + C00080	[c]: trans-2,3-Dehydroacyl-CoA + NADP+ <==> trans,trans-2,3,4,5-Tetradehydroacyl-CoA + NADPH + H+
R08707[c]	GRMZM2G474236	3.5.1.52	[c]: C04375 + C00001 <==> C01239 + C02871	[c]: 4-N-(N-Acetyl-D-glucosaminyl)-protein + H2O <==> N-Acetyl-beta-D-glucosaminylamine + Peptide L-aspartate
R07815[m]	GRMZM2G302045	2.3.1.78	[m]: C00024 + G13037 <==> C00010 + G13038	[m]: Acetyl-CoA + G13037 <==> CoA + G13038
R04867[m]	GRMZM2G473138	2.1.1.43	[m]: C00019 + C05545 <==> C00021 + C05546	[m]: S-Adenosyl-L-methionine + Protein N6,N6-dimethyl-L-lysine <==> S-Adenosyl-L-homocysteine + Protein N6,N6,N6-trimethyl-L-lysine
R07360[p]	AC234201.1_FG003	1.8.3.5	[p]: C06751 + C00007 + C00001 <==> C15604 + C00097 + C00027	[p]: Prenyl-L-cysteine + Oxygen + H2O <==> Prenal + L-Cysteine + H2O2
R07140[c]	GRMZM2G154007	1.1.1.284	[c]: C14180 + C00006 <==> C01031 + C00005 + C00080	[c]: S-(Hydroxymethyl)glutathione + NADP+ <==> S-Formylglutathione + NADPH + H+
R00082[c]	ACG24703	1.9.3.1	[c]: C00007 + 4 C01000 <==> 4 C00997 + 2 C00001	[c]: Oxygen + 4 Ferrocytochrome c2 <==> 4 Ferricytochrome c2 + 2 H2O
R00164[c]	GRMZM2G104076 and GRMZM2G091061 and GRMZM2G019812 and GRMZM2G047376 and GRMZM2G544441 and AC233870.1_FG001 and GRMZM2G158734 and GRMZM2G114172 and GRMZM2G420926 and GRMZM2G382077 and GRMZM2G016930 and GRMZM2G041822 and GRMZM2G133464 and GRMZM2G038195 and GRMZM2G119546 and GRMZM2G108355 and GRMZM2G180691 and GRMZM2G109496 and GRMZM2G170798	3.1.3.16	[c]: C00562 + C00001 <==> C00017 + C00009	[c]: Phosphoprotein + H2O <==> Protein + Orthophosphate
R03402[c]	GRMZM2G415793 and GRMZM2G077316	5.3.99.6	[c]: C04672 <==> C01226	[c]: (9Z,15Z)-(13S)-12,13-Epoxyoctadeca-9,11,15-trienoic acid <==> 12-OPDA
R00082[c]	ACG24703	1.9.3.1	[c]: C00007 + 4 C01000 <==> 4 C00997 + 2 C00001	[c]: Oxygen + 4 Ferrocytochrome c2 <==> 4 Ferricytochrome c2 + 2 H2O
R08550[c]	GRMZM2G073774 and GRMZM2G145595 and GRMZM2G152958 and GRMZM2G152958 and AC191387.3_FG009	1.8.1.4	[c]: C16832 + C00003 <==> C16237 + C00004 + C00080	[c]: Protein N6-(dihydrolipoyl)lysine + NAD+ <==> Protein N6-(lipoyl)lysine + NADH + H+
R08360[c]	(GRMZM2G012276 and AC233850.1_FG006 and GRMZM2G139680) or (GRMZM2G022547 and GRMZM2G034896)	1.11.1.15 or 1.11.1.-	[c]: C16663 + C15498 <==> C16664 + C00001 + C01335	[c]: Tryparedoxin + ROOH <==> Tryparedoxin disulfide + H2O + ROH
R08893[c]	GRMZM2G109743 and GRMZM2G041694 and GRMZM2G074454 and GRMZM2G431708	1.1.-.-	[c]: C17580 + C00019 <==> C17581 + C00073 + C05198	[c]: 2-Deoxy-scyllo-inosamine + S-Adenosyl-L-methionine <==> 3-Amino-2,3-dideoxy-scyllo-inosose + L-Methionine +', "5'-Deoxyadenosine
R02161[c]	AC214350.3_FG007	1.10.2.2	[c]: C00390 + 2 C00125 <==> C00399 + 2 C00126 + 2 C00080	[c]: Ubiquinol + 2 Ferricytochrome c <==> Ubiquinone + 2 Ferrocytochrome c + 2 H+
R08409[c]	GRMZM2G162748 and GRMZM2G038365	1.10.99.1	[c]: C16695 + 2 C03162 <==> C10385 + 2 C03025	[c]: Plastoquinol-9 + 2 Oxidized plastocyanin <==> Plastoquinone-9 + 2 Reduced plastocyanin
R08218[c]	GRMZM2G172101 and GRMZM2G169160	6.1.1.11	[c]: C00002 + C00065 + C16636 <==> C00020 + C00013 + C06481	[c]: ATP + L-Serine + tRNA(Sec) <==> AMP + Diphosphate + L-Seryl-tRNA(Sec)
R04718[c]	GRMZM2G169927 and GRMZM2G042572 and GRMZM2G057448	2.1.1.125	[c]: C00019 + C05206 <==> C00021 + C05320	[c]: S-Adenosyl-L-methionine + Histone L-arginine <==> S-Adenosyl-L-homocysteine + Histone N(omega)-methyl-L-arginine
R01754[c]	GRMZM2G165931	2.7.1.46	[c]: C00002 + C00259 <==> C00008 + C03906	[c]: ATP + L-Arabinose <==> ADP + beta-L-Arabinose 1-phosphate
R03552[c]	GRMZM2G044126 and GRMZM2G046021	2.3.1.48	[c]: C00024 + C02415 <==> C00010 + C01997	[c]: Acetyl-CoA + Histone-L-lysine <==> CoA + Histone N6-acetyl-L-lysine
R01868[c]	GRMZM2G043776	1.3.5.2	[c]: C00337 + C15602 <==> C00295 + C15603	[c]: (S)-Dihydroorotate + Quinone <==> Orotate + Hydroquinone
R08901[c]	GRMZM2G180982 and GRMZM2G001314 and GRMZM2G016958 and GRMZM2G003789 and GRMZM2G394311	3.5.1.-	[c]: C17587 + C00001 <==> C17588 + C00033	[c]: 2'''-N-Acetyl-6'''-deamino-6'''-hydroxyneomycin C + H2O <==> 6'''-Deamino-6'''-hydroxyneomycin C + Acetate
R01385[c]	GRMZM2G170336 and GRMZM2G017678 and GRMZM2G163610 and AC212361.3_FG010 and AC206185.3_FG002 and AC212667.3_FG005	5.1.3.6	[c]: C00167 <==> C00617	[c]: UDP-glucuronate <==> UDP-D-galacturonate
R06250[c]	GRMZM2G382557 and GRMZM2G175499 and GRMZM2G314663 and GRMZM2G352359 and GRMZM2G128549 and GRMZM2G062996 and GRMZM2G012328 and GRMZM2G125356	3.1.1.11	[c]: G10591 + n C00001 <==> n C00132 + G10506	[c]: Pectin + n H2O <==> n Methanol + Pectic acid
R05776[c]	GRMZM2G126682 and GRMZM2G075701 and GRMZM2G014789	2.1.1.143	[c]: C00019 + C11522 <==> C00021 + C11523	[c]: S-Adenosyl-L-methionine + 24-Methylene lophenol <==> S-Adenosyl-L-homocysteine + 24-Ethylidene lophenol
R03435[c]	GRMZM2G157760	3.1.4.11	[c]: C04637 + C00001 <==> C01245 + C00641	[c]: 1-Phosphatidyl-D-myo-inositol 4,5-bisphosphate + H2O <==> D-myo-Inositol 1,4,5-trisphosphate + 1,2-Diacyl-sn-glycerol
R03683[c]	GRMZM2G157936 and GRMZM2G101004 and GRMZM2G043277	1.14.99.3	[c]: C01708 + C01352 + 3 C00007 <==> C06258 + C00500 + C00237 + C14819 +	[c]: Hemoglobin + FADH2 + 3 Oxygen <==> Globin + Biliverdin + CO + Fe3+ + FAD + 3 H2O
R00275[c]	GRMZM2G042080	1.15.1.1	[c]: 2 C00704 + 2 C00080 <==> C00027 + C00007	[c]: 2 O2.- + 2 H+ <==> H2O2 + Oxygen
R04096[c]	GRMZM2G052630 and GRMZM2G381051	1.3.99.10	[c]: C02939 + C00028 <==> C03069 + C00030	[c]: 3-Methylbutanoyl-CoA + Acceptor <==> 3-Methylcrotonyl-CoA + Reduced acceptor
R08551[c]	GRMZM2G168858	1.6.2.4	[c]: C03161 + C00005 + C00080 <==> C03024 + C00006	[c]: Oxidized flavoprotein + NADPH + H+ <==> Reduced flavoprotein + NADP+
R00670[c]	GRMZM2G052288 and GRMZM2G001405	4.1.1.17	[c]: C00077 <==> C00134 + C00011	[c]: L-Ornithine <==> Putrescine + CO2
R07297[c]	GRMZM2G025072 and GRMZM2G078656	3.1.3.5	[c]: C02520 + C00001 <==> C00911 + C00009	[c]: 5'-Ribonucleotide + H2O <==> Ribonucleoside + Orthophosphate
R01341[c]	GRMZM2G129246 and GRMZM2G076145 and GRMZM2G076239	1.1.3.15	[c]: C02613 + C00007 <==> C00161 + C00027	[c]: (S)-2-Hydroxy acid + Oxygen <==> 2-Oxo acid + H2O2
R08931[c]	GRMZM2G067265	2.6.1.-	[c]: C18032 + C00025 <==> C18033 + C00026	[c]: dTDP-4-oxo-2,3,6-trideoxy-D-glucose + L-Glutamate <==> dTDP-4-amino-2,3,4,6-tetradeoxy-D-glucose + 2-Oxoglutarate
R07214[c]	GRMZM2G007249 and GRMZM2G052422 and GRMZM2G126732 and GRMZM2G089856 and GRMZM2G100770 and GRMZM2G013448	1.14.17.4	[c]: C01234 + C00072 + C00007 <==> C06547 + C00177 + C05422 + C00011 + 2	[c]: 1-Aminocyclopropane-1-carboxylate + Ascorbate + Oxygen <==> Ethylene + Cyanide + Dehydroascorbate + CO2 + 2 H2O
R03789[c]	GRMZM2G009091	2.4.2.29	[c]: C01977 + C01449 <==> C01978 + C00242	[c]: tRNA guanine + Queuine <==> tRNA queuine + Guanine
R07135[c]	AC234163.1_FG004	1.1.1.255	[c]: C00392 + C00003 <==> C00159 + C00004 + C00080	[c]: Mannitol + NAD+ <==> D-Mannose + NADH + H+
R02164[c]	GRMZM2G064799 and GRMZM2G079888 and GRMZM2G134134 and GRMZM2G302259	1.3.5.1	[c]: C00399 + C00042 <==> C00390 + C00122	[c]: Ubiquinone + Succinate <==> Ubiquinol + Fumarate
R01899[c]	GRMZM2G163338 and GRMZM2G033515 and GRMZM2G432128 and GRMZM2G082581	1.1.1.42	[c]: C00311 + C00006 <==> C05379 + C00005 + C00080	[c]: Isocitrate + NADP+ <==> Oxalosuccinate + NADPH + H+
R08362[c]	GRMZM2G012276 and AC233850.1_FG006 and GRMZM2G139680	1.11.1.15	[c]: C02090 + C15498 <==> C03170 + C00001 + C01335	[c]: Trypanothione + ROOH <==> Trypanothione disulfide + H2O + ROH
R03744[c]	GRMZM2G043350	2.7.11.26	[c]: C00002 + C01867 <==> C00008 + C03157	[c]: ATP + tau-Protein <==> ADP + O-Phospho-tau-protein
R07952[c]	GRMZM2G117357 and GRMZM2G132903	1.1.1.211	[c]: C16388 + C00003 <==> C16389 + C00004 + C00080	[c]: (6Z,9Z,12Z,15Z,18Z)-3-Hydroxytetracosapenta-6,9,12,15,18-enoyl-CoA + NAD+ <==> (6Z,9Z,12Z,15Z,18Z)-3-Oxotetracosapenta-6,9,12,15,18-enoyl-CoA + NADH + H+
R08094[c]	GRMZM2G117357 and GRMZM2G132903	1.1.1.35	[c]: C16469 + C00003 <==> C16471 + C00004 + C00080	[c]: 3-Hydroxy-5-methylhex-4-enoyl-CoA + NAD+ <==> 5-Methyl-3-oxo-4-hexenoyl-CoA + NADH + H+
R08845[c]	GRMZM2G161493 and GRMZM2G116586 and GRMZM2G396565	2.7.7.64	[c]: C00075 + C00991 <==> C00013 + C05227	[c]: UTP + alpha-D-Aldose 1-phosphate <==> Diphosphate + UDP-sugar
R02364[c]	GRMZM2G100248 and GRMZM2G008728 and GRMZM2G143886 and GRMZM2G162007 and GRMZM2G332877	1.6.5.5	[c]: 2 C15602 + C00005 + C00080 <==> 2 C05309 + C00006	[c]: 2 Quinone + NADPH + H+ <==> 2 Semiquinone + NADP+
R06200[c]	GRMZM2G393000	3.2.1.4	[c]: G10481(n+2) + C00001 <==> G10481(n) + G00289	[c]: 1,4-beta-D-Glucan(n+2) + H2O <==> 1,4-beta-D-Glucan(n) + Cellobiose
R07861[c]	GRMZM2G174766 and GRMZM2G161792 and GRMZM2G056252 and GRMZM2G064701 and GRMZM2G354558 and GRMZM2G129209 and GRMZM2G169261	1.14.19.-	[c]: C06427 + C00030 + C00007 <==> C16300 + C00028 + 2 C00001	[c]: (9Z,12Z,15Z)-Octadecatrienoic acid + Reduced acceptor + Oxygen <==> Stearidonic acid + Acceptor + 2 H2O
R02590[c]	GRMZM2G085926	2.7.7.15	[c]: C00063 + C06459 <==> C00013 + C05674	[c]: CTP + N-Trimethyl-2-aminoethylphosphonate <==> Diphosphate + CMP-N-trimethyl-2-aminoethylphosphonate
R07202[c]	GRMZM2G179147 and GRMZM2G126505	1.14.13.93	[c]: C06082 + C00005 + C00080 + C00007 <==> C15514 + C00006 + C00001	[c]: Abscisate + NADPH + H+ + Oxygen <==> 8'-Hydroxyabscisate + NADP+ + H2O
R02406[c]	GRMZM2G064695 and GRMZM2G039251 and GRMZM2G072054	6.2.1.4	[c]: C00081 + C00490 + C00010 <==> C00104 + C00009 + C00531	[c]: ITP + Itaconate + CoA <==> IDP + Orthophosphate + Itaconyl-CoA
R02404[c]	GRMZM2G064695 and GRMZM2G039251 and GRMZM2G072054	6.2.1.5	[c]: C00002 + C00490 + C00010 <==> C00008 + C00009 + C00531	[c]: ATP + Itaconate + CoA <==> ADP + Orthophosphate + Itaconyl-CoA
R08676[c]	GRMZM2G060659 and GRMZM2G045171	2.4.1.13	[c]: C00008 + C00089 <==> C00498 + C00095	[c]: ADP + Sucrose <==> ADP-glucose + D-Fructose
R08637[c]	NP_001152224	4.4.1.11	[c]: C17234 + C00001 <==> C00109 + C00014	[c]: 2-Aminobut-2-enoate + H2O <==> 2-Oxobutanoate + NH3
R06131[c]	NP_001136500	4.3.1.19	[c]: C05167 <==> C00161 + C00014	[c]: alpha-Amino acid <==> 2-Oxo acid + NH3
R07386[c]	GRMZM2G023528	2.6.-.-	[c]: C04756 + C00114 <==> C00958 + C00189	[c]: O-1-Alk-1-enyl-2-acyl-sn-glycero-3-phosphoethanolamine + Choline <==> Plasmenylcholine + Ethanolamine
R03896[c]	GRMZM2G010044 and GRMZM2G113852 and GRMZM2G057231	4.2.1.35	[c]: C02612 <==> C02226 + C00001	[c]: (R)-2-Methylmalate <==> 2-Methylmaleate + H2O
R07343[c]	GRMZM2G051276	3.1.3.25	[c]: C15585 + C00001 <==> C00137 + C00009	[c]: myo-Inositol phosphate + H2O <==> myo-Inositol + Orthophosphate
R08648[c]	GRMZM2G407044	2.2.1.6	[c]: C00022 + C00109 <==> C06006 + C00011	[c]: Pyruvate + 2-Oxobutanoate <==> (S)-2-Aceto-2-hydroxybutanoate + CO2
R07395[c]	GRMZM2G153390 and GRMZM2G144764 and GRMZM2G111164	3.1.3.77	[c]: C15650 + C00001 <==> C15606 + C00009	[c]: 2,3-Diketo-5-methylthiopentyl-1-phosphate + H2O <==> 1,2-Dihydroxy-5-(methylthio)pent-1-en-3-one + Orthophosphate
R01530[c]	GRMZM2G012143 and GRMZM2G011888	5.3.1.13	[c]: C01112 <==> C00199	[c]: D-Arabinose 5-phosphate <==> D-Ribulose 5-phosphate
R01662[c]	GRMZM2G021605 and GRMZM2G062320	5.4.2.1	[c]: C00236 <==> C01159	[c]: 3-Phospho-D-glyceroyl phosphate <==> 2,3-Bisphospho-D-glycerate
R00486[c]	GRMZM2G111225	3.5.5.4	[c]: C02512 + 2 C00001 <==> C00049 + C00014	[c]: 3-Cyano-L-alanine + 2 H2O <==> L-Aspartate + NH3
R06073[c]	GRMZM2G055331	2.4.1.14	[c]: G10608 + C00085 <==> G10619 + G10508	[c]: UDP-D-glucose + D-Fructose 6-phosphate <==> UDP + Sucrose 6-phosphate
R04190[c]	GRMZM2G423027	2.1.1.77	[c]: C00019 + C03306 <==> C00021 + C04311	[c]: S-Adenosyl-L-methionine + Protein L-isoaspartate <==> S-Adenosyl-L-homocysteine + Protein L-isoaspartate methyl ester
R01401[c]	ACF83838	3.2.2.16	[c]: C00170 + C00001 <==> C00147 + C03089	[c]: 5'-Methylthioadenosine + H2O <==> Adenine + 5-Methylthio-D-ribose
R08639[c]	GRMZM2G025854	5.4.2.2	[c]: C00103 <==> C00092	[c]: D-Glucose 1-phosphate <==> D-Glucose 6-phosphate
R09009[c]	GRMZM2G172956 and GRMZM2G119241	5.4.99.-	[c]: C00935 <==> C18094	[c]: UDP-L-arabinose <==> UDP-L-arabinofuranose
R06102[c]	GRMZM2G174249	3.2.1.26	[c]: G10508 + C00001 <==> C02336 + C00668	[c]: Sucrose 6-phosphate + H2O <==> beta-D-Fructose + alpha-D-Glucose 6-phosphate
R06174[c]	GRMZM2G174675	2.4.1.227	[c]: G10556 + G10610 <==> G10555 + G10619	[c]: G10556 + UDP-N-acetyl-D-glucosamine <==> G10555 + UDP
R08688[c]	GRMZM2G054509	2.8.2.-	[c]: C17259 + C00053 <==> C17260 + C00054	[c]: desulfo-Glucosinolate + 3'-Phosphoadenylyl sulfate <==> Glucosinolate + Adenosine 3',5'-bisphosphate
R06171[c]	GRMZM2G004824 and GRMZM2G147268 and GRMZM2G147256 and GRMZM2G458161 and GRMZM2G701288 and GRMZM2G043887	4.1.2.5	[c]: C05519 <==> C00037 + C00084	[c]: L-Allothreonine <==> Glycine + Acetaldehyde
R00293[c]	GRMZM2G166767 and GRMZM2G031311 and GRMZM2G044281	4.2.1.76	[c]: C00029 <==> C04089 + C00001	[c]: UDP-glucose <==> UDP-4-dehydro-6-deoxy-D-glucose + H2O
R08512[c]	GRMZM2G162486 and GRMZM2G043291 and GRMZM2G338131 and GRMZM2G403652	2.5.1.18	[c]: C16738 + C00051 <==> C00059 + C02320	[c]: Sulfuric monoester + Glutathione <==> Sulfate + R-S-Glutathione
R06152[c]	GRMZM2G400655 and GRMZM2G076398 and GRMZM2G452669 and GRMZM2G053554	3.2.1.22	[c]: G00278 + C00001 <==> G00249 + C00124	[c]: Stachyose + H2O <==> Raffinose + D-Galactose
R01473[c]	GRMZM2G040397 and GRMZM2G145460 and GRMZM2G325296 and GRMZM2G331485	5.1.3.5	[c]: C00935 <==> C00190	[c]: UDP-L-arabinose <==> UDP-D-xylose
R00217[c]	NP_001152396	1.1.1.40	[c]: C00036 <==> C00022 + C00011	[c]: Oxaloacetate <==> Pyruvate + CO2
R08198[c]	GRMZM2G334941 and GRMZM2G009323	1.1.1.95	[c]: C02630 + C00003 <==> C00026 + C00004 + C00080	[c]: 2-Hydroxyglutarate + NAD+ <==> 2-Oxoglutarate + NADH + H+
R00435[c]	(GRMZM2G388892 and GRMZM2G098764 and GRMZM2G151706 and GRMZM2G138407 and GRMZM2G061890 and GRMZM2G153797) or GRMZM2G049329	2.7.7.6 or 2.7.7.19	[c]: C00002 + C00046 <==> C00013 + C00046	[c]: ATP + RNA <==> Diphosphate + RNA
R07363[c]	GRMZM2G165998	1.13.11.53	[c]: C15606 + C00007 <==> C08276 + C00058 + C00237	[c]: 1,2-Dihydroxy-5-(methylthio)pent-1-en-3-one + Oxygen <==> 3-(Methylthio)propionic acid + Formate + CO
R07364[c]	GRMZM2G165998	1.13.11.54	[c]: C15606 + C00007 <==> C01180 + C00058	[c]: 1,2-Dihydroxy-5-(methylthio)pent-1-en-3-one + Oxygen <==> 4-Methylthio-2-oxobutanoic acid + Formate
R04469[c]	GRMZM2G098667 and GRMZM2G031647 and GRMZM2G160452 and AC233887.1_FG006 and GRMZM2G092588	2.4.1.241	[c]: C03692 + C00052 <==> C06037 + C00015	[c]: 1,2-Diacyl-3-beta-D-galactosyl-sn-glycerol + UDP-D-galactose <==> Digalactosyl-diacylglycerol + UDP
R07606[c]	GRMZM2G052666	1.8.4.11	[c]: C00073 + C00343 + C00001 <==> C15999 + C00342	[c]: L-Methionine + Thioredoxin disulfide + H2O <==> L-Methionine (S)-S-oxide + Thioredoxin
R07324[c]	GRMZM2G177461	5.5.1.4	[c]: C00092 <==> C04006	[c]: D-Glucose 6-phosphate <==> 1D-myo-Inositol 3-phosphate
R00585[c]	GRMZM2G137868 and GRMZM2G050481 and GRMZM2G119511 and GRMZM2G359559	2.6.1.51	[c]: C00065 + C00022 <==> C00168 + C00041	[c]: L-Serine + Pyruvate <==> Hydroxypyruvate + L-Alanine
R07145[c]	GRMZM2G175423	1.1.1.14	[c]: C01507 + C00003 <==> C00247 + C00004 + C00080	[c]: L-Iditol + NAD+ <==> L-Sorbose + NADH + H+
R06583[c]	GRMZM2G048522 and GRMZM2G055320 and GRMZM2G055320 and GRMZM2G122787 and GRMZM2G054013 and GRMZM2G122787	6.2.1.12	[c]: C05619 + C00010 + C00002 <==> C12203 + C00020 + C00013	[c]: 5-Hydroxyferulate + CoA + ATP <==> 5-Hydroxyferuloyl-CoA + AMP + Diphosphate
R07316[c]	GRMZM2G134747	4.2.1.104	[c]: C01563 <==> C00014 + C00011	[c]: Carbamate <==> NH3 + CO2
R09031[c]	GRMZM2G124434	5.1.3.-	[c]: C18096 <==> C00085	[c]: D-Allulose 6-phosphate <==> D-Fructose 6-phosphate
R08823[c]	GRMZM2G123159	2.3.1.-	[c]: C08540 + C17759 <==> C08552 + C00031	[c]: Betanin + 1-O-Feruloyl-beta-D-glucose <==> Lampranthin II + D-Glucose
R06092[c]	GRMZM2G118003 and AC217401.3_FG001 and AC234160.1_FG003	3.2.1.21	[c]: G00289 + C00001 <==> 2 C00221	[c]: Cellobiose + H2O <==> 2 beta-D-Glucose
R03805[c]	GRMZM2G042398	2.1.1.56	[c]: C00019 + C02031 + C00080 <==> C00021 + C02339	[c]: S-Adenosyl-L-methionine + G(5')pppR-RNA + H+ <==> S-Adenosyl-L-homocysteine + m7G(5')pppR-RNA
R02884[c]	GRMZM2G365035 and GRMZM2G012326 and GRMZM2G399821	2.7.11.17	[c]: C00002 + C00759 <==> C00008 + C01022	[c]: ATP + Caldesmon <==> ADP + Caldesmon phosphate
R06137[c]	ACG39857	3.5.4.4	[c]: C06059 + C00001 <==> C11824 + C00014	[c]: Cyclic amidines + H2O <==> Cyclic amide + NH3
R08718[c]	GRMZM2G172369	3.2.1.24	[c]: G00595 + C00001 <==> G00971 + C00159	[c]: G00595 + H2O <==> G00971 + D-Mannose
R05630[c]	GRMZM2G093278	2.7.8.13	[c]: C04882 + C17556 <==> C00105 + C05897	[c]: UDP-N-acetylmuramoyl-L-alanyl-D-glutamyl-6-carboxy-L-lysyl-D-alanyl- D-alanine + di-trans,poly-cis-Undecaprenyl phosphate <==> UMP + Undecaprenyl-diphospho-N-acetylmuramoyl-L-alanyl-D-glutamyl-meso- 2,6-diaminopimeloyl-D-alanyl-D-alanine
R02853[c]	GRMZM2G165383	3.1.3.3	[c]: C02532 + C00001 <==> C00740 + C00009	[c]: D-O-Phosphoserine + H2O <==> D-Serine + Orthophosphate
R08575[c]	GRMZM2G052989	2.2.1.2	[c]: C05382 + C00118 <==> C00279 + C00085	[c]: Sedoheptulose 7-phosphate + D-Glyceraldehyde 3-phosphate <==> D-Erythrose 4-phosphate + D-Fructose 6-phosphate
R00558[c]	GRMZM2G384293	1.14.13.39	[c]: C00062 + C00007 + C00005 + C00080 <==> C05933 + C00006 + C00001	[c]: L-Arginine + Oxygen + NADPH + H+ <==> N-(omega)-Hydroxyarginine + NADP+ + H2O
R08972[c]	AC182418.6_FG010	1.14.11.-	[c]: C15772 + C00026 + C00007 <==> C18062 + C00042 + C00011	[c]: DIBOA-glucoside + 2-Oxoglutarate + Oxygen <==> TRIBOA-glucoside + Succinate + CO2
R08689[c]	GRMZM2G137409	1.17.7.1	[c]: C11453 + 2 C00138 <==> C11811 + C00001 + 2 C00139	[c]: 2-C-Methyl-D-erythritol 2,4-cyclodiphosphate + 2 Reduced ferredoxin <==> 1-Hydroxy-2-methyl-2-butenyl 4-diphosphate + H2O + 2 Oxidized ferredoxin
R01263[c]	GRMZM2G135970	3.5.1.14	[c]: C02850 + C00001 <==> C00060 + C00151	[c]: N-Acyl-L-amino acid + H2O <==> Carboxylate + L-Amino acid
R07282[c]	GRMZM2G377761	2.7.7.8	[c]: C00046 + C00009 <==> C00046 + C00454	[c]: RNA + Orthophosphate <==> RNA + NDP
R07215[c]	GRMZM2G167085	1.14.21.6	[c]: C01189 + C00005 + C00080 + C00007 <==> C01164 + C00006 + 2 C00001	[c]: 5alpha-Cholest-7-en-3beta-ol + NADPH + H+ + Oxygen <==> Cholesta-5,7-dien-3beta-ol + NADP+ + 2 H2O
R08756[c]	GRMZM2G481843	1.3.1.-	[c]: C17440 + C00005 + C00080 <==> C05427 + C00006	[c]: Tetrahydrogeranylgeranyl diphosphate + NADPH + H+ <==> Phytyl diphosphate + NADP+
R05635[c]	GRMZM2G179693	3.5.1.88	[c]: C11439 + C00001 <==> C11440 + C00058	[c]: Formyl-L-methionyl peptide + H2O <==> Methionyl peptide + Formate
R05576[c]	GRMZM2G106250	1.1.1.157	[c]: C05116 + C00006 <==> C00332 + C00005 + C00080	[c]: 3-Hydroxybutanoyl-CoA + NADP+ <==> Acetoacetyl-CoA + NADPH + H+
R07060[c]	GRMZM2G029856	1.1.1.271	[c]: C14830 + C00005 + C00080 <==> C00325 + C00006	[c]: GDP-4-keto-6-L-deoxygalactose + NADPH + H+ <==> GDP-L-fucose + NADP+
R02113[c]	GRMZM2G007721	2.4.1.173	[c]: C00029 + C00370 <==> C00015 + C03641	[c]: UDP-glucose + Sterol <==> UDP + Sterol 3-beta-D-glucoside
R04606[c]	GRMZM2G176699	2.4.1.182	[c]: C04652 + C04824 <==> C00015 + C04932	[c]: UDP-2,3-bis(3-hydroxytetradecanoyl)glucosamine + 2,3-Bis(3-hydroxytetradecanoyl)-beta-D-glucosaminyl 1-phosphate <==> UDP +', "2,3,2',3'-Tetrakis(3-hydroxytetradecanoyl)-D-glucosaminyl-1,6-beta- D-glucosamine 1-phosphate
R05918[c]	GRMZM2G098079	2.3.-.-	[c]: G00144 + C00154 <==> G00145 + C00010	[c]: G00144 + Palmitoyl-CoA <==> G00145 + CoA
R01123[c]	GRMZM2G133082	5.3.3.2	[c]: C00129 <==> C00235	[c]: Isopentenyl diphosphate <==> Dimethylallyl diphosphate
R00267[c]	GRMZM2G163338 and GRMZM2G033515 and GRMZM2G432128 and NP_001130558	1.1.1.42	[c]: C00311 + C00006 <==> C00026 + C00011 + C00005 + C00080	[c]: Isocitrate + NADP+ <==> 2-Oxoglutarate + CO2 + NADPH + H+
R00268[c]	GRMZM2G163338 and GRMZM2G033515 and GRMZM2G432128 and GRMZM2G082581	1.1.1.42	[c]: C05379 <==> C00026 + C00011	[c]: Oxalosuccinate <==> 2-Oxoglutarate + CO2
R04120[c]	GRMZM2G052666	1.8.4.11	[c]: C03023 + C00343 + C00001 <==> C03895 + C00342	[c]: Peptide-L-methionine + Thioredoxin disulfide + H2O <==> Peptide-L-methionine (S)-S-oxide + Thioredoxin
R08511[c]	GRMZM2G162486 and GRMZM2G043291 and GRMZM2G338131 and GRMZM2G403652	2.5.1.18	[c]: C00726 + C00051 <==> C01326 + C02320	[c]: Nitrile + Glutathione <==> Hydrogen cyanide + R-S-Glutathione
R08512[c]	GRMZM2G162486 and GRMZM2G043291 and GRMZM2G338131 and GRMZM2G403652	2.5.1.18	[c]: C16738 + C00051 <==> C00059 + C02320	[c]: Sulfuric monoester + Glutathione <==> Sulfate + R-S-Glutathione
R04521[c]	GRMZM2G033098 and GRMZM2G067225 and GRMZM2G002178	4.2.1.92	[c]: C04785 <==> C04594 + C00001	[c]: 13(S)-HPOT <==> (9Z)-(13S)-12,13-Epoxyoctadeca-9,11-dienoic acid + H2O
R04906[c]	ACG37110 and ACR38079 and NP_001148222	6.3.2.-	[c]: C05635 <==> C05832	[c]: 5-Hydroxyindoleacetate <==> 5-Hydroxyindoleacetylglycine
R04147[c]	GRMZM2G322186	5.1.1.17	[c]: C05557 <==> C06564	[c]: Isopenicillin N <==> Penicillin N
R02421[c]	GRMZM2G129451 and GRMZM2G126988 and GRMZM2G348551 and GRMZM2G044744	2.4.1.21	[c]: C00498 + C00718 <==> C00008 + C00718	[c]: ADP-glucose + Amylose <==> ADP + Amylose
R00256[c]	CAR70074	6.3.5.4	[c]: C00064 + C00001 <==> C00025 + C00014	[c]: L-Glutamine + H2O <==> L-Glutamate + NH3
R00483[c]	CAR70074	6.3.5.4	[c]: C00002 + C00049 + C00014 <==> C00020 + C00013 + C00152	[c]: ATP + L-Aspartate + NH3 <==> AMP + Diphosphate + L-Asparagine
R02814[c]	GRMZM2G406603 and GRMZM2G079308 and GRMZM2G007489 and GRMZM2G143955 and GRMZM2G102878 and GRMZM2G407920 and GRMZM2G371620	3.1.2.14	[c]: C01203 + C00001 <==> C00229 + C00712	[c]: Oleoyl-[acyl-carrier protein] + H2O <==> Acyl-carrier protein + (9Z)-Octadecenoic acid
R02163[c]	GRMZM2G051613 and GRMZM2G018941 and GRMZM2G006085 and GRMZM2G030510 and GRMZM2G008464 and GRMZM2G097040 and GRMZM2G126038 and GRMZM2G145854 and GRMZM2G041028 and GRMZM2G172997 and GRMZM2G014382 and GRMZM2G040209 and GRMZM2G059556 and GRMZM2G115621 and GRMZM2G143651 and GRMZM2G396397 and GRMZM2G141605	1.6.5.3	[c]: C00390 + C00003 <==> C00399 + C00004 + C00080	[c]: Ubiquinol + NAD+ <==> Ubiquinone + NADH + H+
R01130[c]	NP_001147114	1.1.1.205	[c]: C00130 + C00003 + C00001 <==> C00655 + C00004 + C00080	[c]: IMP + NAD+ + H2O <==> Xanthosine 5'-phosphate + NADH + H+
R03370[c]	GRMZM2G316362 and GRMZM2G143625	1.14.19.2	[c]: C04088 + C00030 + C00007 <==> C01203 + C00028 + 2 C00001	[c]: Octadecanoyl-[acyl-carrier protein] + Reduced acceptor + Oxygen <==> Oleoyl-[acyl-carrier protein] + Acceptor + 2 H2O
R03467[c]	GRMZM2G137174	3.1.1.26	[c]: C03692 + 2 C00001 <==> C05401 + 2 C00060	[c]: 1,2-Diacyl-3-beta-D-galactosyl-sn-glycerol + 2 H2O <==> 3-beta-D-Galactosyl-sn-glycerol + 2 Carboxylate
R01313[c]	GRMZM2G137174	3.1.1.4	[c]: C00157 + C00001 <==> C04230 + C00060	[c]: Phosphatidylcholine + H2O <==> 1-Acyl-sn-glycero-3-phosphocholine + Carboxylate
R00948[c]	GRMZM2G106213 and GRMZM2G391936	2.7.7.27	[c]: C00002 + C00103 <==> C00013 + C00498	[c]: ATP + D-Glucose 1-phosphate <==> Diphosphate + ADP-glucose
R03626[c]	GRMZM2G017616 and AC234203.1_FG012 and GRMZM2G015419 and GRMZM2G106748 and NP_001105515	1.13.11.12	[c]: C01595 + C00007 <==> C04717	[c]: Linoleate + Oxygen <==> (9Z,11E)-(13S)-13-Hydroperoxyoctadeca-9,11-dienoic acid
R08656[c]	GRMZM2G138248	1.14.13.41	[c]: C00082 + 2 C00007 + 2 C00005 + 2 C00080 <==> C04353 + 2 C00006 + 3	[c]: L-Tyrosine + 2 Oxygen + 2 NADPH + 2 H+ <==> (Z)-4-Hydroxyphenylacetaldehyde-oxime + 2 NADP+ + 3 H2O + CO2
R05731[c]	GRMZM2G181456 and GRMZM2G068465	1.14.13.70	[c]: C01943 + 3 C00007 + 3 C00005 + 3 C00080 <==> C11508 + C00058 + 3	[c]: Obtusifoliol + 3 Oxygen + 3 NADPH + 3 H+ <==> 4alpha-Methyl-5alpha-ergosta-8,14,24(28)-trien-3beta-ol + Formate + 3 NADP+ + 4 H2O
R07680[c]	GRMZM2G005346 and GRMZM2G005346	3.1.1.-	[c]: C01115 + C00001 <==> C15930	[c]: L-Galactono-1,4-lactone + H2O <==> L-Galactonate
R04206[c]	GRMZM2G481529	4.2.1.11	[c]: C03356 <==> C04309 + C00001	[c]: 3-Phospho-D-erythronate <==> Phosphoenol-4-deoxy-3-tetrulosonate + H2O
R00667[c]	GRMZM2G119583	2.6.1.13	[c]:C00077 + C00026 <==> C01165 + C00025	[c]:L-Ornithine + 2-Oxoglutarate <==> L-Glutamate 5-semialdehyde + L-Glutamate
R01290[c]	GRMZM2G082185	4.2.1.22	[c]:C00065 + C00155 <==> C02291 + C00001	[c]:L-Serine + L-Homocysteine <==> L-Cystathionine + H2O
R07943[c]	GRMZM2G025832	1.14.14.1	[c]:C13747 <==> C16358	[c]:1,7-Dimethylxanthine <==> 1-Methylxanthine
R00636[c]	AC197705.4_FG	4.1.1.1	[c]:C00161 <==> C00071 + C00011	[c]:2-Oxo acid <==> Aldehyde + CO2
R04942[c]	GRMZM2G082185	4.2.1.22	[c]:C00065 + C05698 <==> C05699 + C00001	[c]:L-Serine + Selenohomocysteine <==> Selenocystathionine + H2O
R03217[c]	GRMZM2G113873	2.5.1.48	[c]:C01077 + C00097 <==> C02291 + C00033	[c]:O-Acetyl-L-homoserine + L-Cysteine <==> L-Cystathionine + Acetate
R01253[c]	GRMZM2G130440	1.5.99.8	[c]:C00148 + C00028 <==> C03912 + C00030	[c]:L-Proline + Acceptor <==> (S)-1-Pyrroline-5-carboxylate + Reduced acceptor
R05450[c]	GRMZM2G141383	1.14.13.-	[c]:C05852 + C00007 + C00004 + C00080 <==> C00544 + C00003 + C00001	[c]:2-Hydroxyphenylacetate + Oxygen + NADH + H+ <==> Homogentisate + NAD+ + H2O
R00233[c]	GRMZM2G043501	4.1.1.9	[c]:C00083 <==> C00024 + C00011	[c]:Malonyl-CoA <==> Acetyl-CoA + CO2
R00967[c]	GRMZM2G034143	2.7.1.48	[c]:C00075 + C00299 <==> C00015 + C00105	[c]:UTP + Uridine <==> UDP + UMP
R00978[c]	GRMZM2G181505	1.3.1.2	[c]:C00429 + C00006 <==> C00106 + C00005 + C00080	[c]:5,6-Dihydrouracil + NADP+ <==> Uracil + NADPH + H+
R01549[c]	GRMZM2G034143	2.7.1.48	[c]:C00131 + C00299 <==> C00206 + C00105	[c]:dATP + Uridine <==> dADP + UMP
R02332[c]	GRMZM2G034143	2.7.1.48	[c]:C00460 + C00299 <==> C01346 + C00105	[c]:dUTP + Uridine <==> dUDP + UMP
R01880[c]	GRMZM2G034143	2.7.1.48	[c]:C00286 + C00299 <==> C00361 + C00105	[c]:dGTP + Uridine <==> dGDP + UMP
R01168[c]	GRMZM2G170692	4.3.1.3	[c]:C00135 <==> C00785 + C00014	[c]:L-Histidine <==> Urocanate + NH3
R02150[c]	GRMZM2G359298	1.4.3.22	[c]:C00388 + C00007 + C00001 <==> C05130 + C00014 + C00027	[c]:1H-Imidazole-4-ethanamine + Oxygen + H2O <==> Imidazole-4-acetaldehyde + NH3 + H2O2
R03295[c]	GRMZM2G053720	1.5.-.-	[c]:C01157 + C00016 <==> C04281 + C01352	[c]:trans-4-Hydroxy-L-proline + FAD <==> L-1-Pyrroline-3-hydroxy-5-carboxylate + FADH2
R04444[c]	GRMZM2G090087	1.5.1.12	[c]:C04281 + C00003 + 2 C00001 <==> C05947 + C00004 + C00080	[c]:L-1-Pyrroline-3-hydroxy-5-carboxylate + NAD+ + 2 H2O <==> L-erythro-4-Hydroxyglutamate + NADH + H+
R04445[c]	GRMZM2G090087	1.5.1.12	[c]:C04281 + C00006 + 2 C00001 <==> C05947 + C00005 + C00080	[c]:L-1-Pyrroline-3-hydroxy-5-carboxylate + NADP+ + 2 H2O <==> L-erythro-4-Hydroxyglutamate + NADPH + H+
R08618[c]	GRMZM2G067265	2.6.1.-	[c]:C00073 + C00161 <==> C01180 + C00151	[c]:L-Methionine + 2-Oxo acid <==> 4-Methylthio-2-oxobutanoic acid + L-Amino acid
R05487[c]	GRMZM2G141383	1.14.13.-	[c]:C07086 + C00007 + C00004 + C00080 <==> C05852 + C00003 + C00001	[c]:Phenylacetic acid + Oxygen + NADH + H+ <==> 2-Hydroxyphenylacetate + NAD+ + H2O
R00784[c]	GRMZM2G031117	1.7.2.1	[c]:C00533 + C00001 + C00997 <==> C00088 + C01000 + C00080	[c]:Nitric oxide + H2O + Ferricytochrome c2 <==> Nitrite + Ferrocytochrome c2 + H+
R00941[c]	GRMZM2G071021	1.5.1.6	[c]:C00234 + C00006 + C00001 <==> C00101 + C00011 + C00005 + C00080	[c]:10-Formyltetrahydrofolate + NADP+ + H2O <==> Tetrahydrofolate + CO2 + NADPH + H+
R02261[c]	GRMZM2G002178	4.1.2.-	[c]:C03979 <==> C00424 + C00022	[c]:2-Dehydro-3-deoxy-L-rhamnonate <==> (S)-Lactaldehyde + Pyruvate
R02577[c]	GRMZM2G174481	1.1.1.21	[c]:C00583 + C00006 <==> C05999 + C00005 + C00080	[c]:Propane-1,2-diol + NADP+ <==> Lactaldehyde + NADPH + H+
R01226[c]	GRMZM2G010596	2.1.2.11	[c]:C00143 + C00141 + C00001 <==> C00101 + C00966	[c]:5,10-Methylenetetrahydrofolate + 3-Methyl-2-oxobutanoic acid + H2O <==> Tetrahydrofolate + 2-Dehydropantoate
R00891[c]	GRMZM2G082185	4.2.1.22	[c]:C00065 + C00283 <==> C00097 + C00001	[c]:L-Serine + Hydrogen sulfide <==> L-Cysteine + H2O
R05259[c]	GRMZM2G025832	1.14.14.1	[c]:C06604 + C03024 + C00007 <==> C06606 + C03161 + C00087 + C00001	[c]:Parathion + Reduced flavoprotein + Oxygen <==> Paraoxon + Oxidized flavoprotein + Sulfur + H2O
R08579[c]	GRMZM2G034471	1.14.-.-	[c]:C06604 <==> C06606	[c]:Parathion <==> Paraoxon
R01287[c]	GRMZM2G167156	2.5.1.49	[c]:C01077 + C00283 <==> C00155 + C00033	[c]:O-Acetyl-L-homoserine + Hydrogen sulfide <==> L-Homocysteine + Acetate
R02846[c]	GRMZM2G036708	4.4.1.9	[c]:C00736 + C00177 <==> C00283 + C02512	[c]:Cysteine + Cyanide <==> Hydrogen sulfide + 3-Cyano-L-alanine
R01178[c]	GRMZM2G052630	1.3.99.2	[c]:C00136 + C00028 <==> C00877 + C00030	[c]:Butanoyl-CoA + Acceptor <==> Crotonoyl-CoA + Reduced acceptor
R03097[c]	GRMZM2G062056	1.13.11.-	[c]:C00954 + C00007 <==> C05835	[c]:Indole-3-acetate + Oxygen <==> 2-Formaminobenzoylacetate
R00274[c]	GRMZM2G135893	1.11.1.9	[c]:C00027 + 2 C00051 <==> C00127 + 2 C00001	[c]:H2O2 + 2 Glutathione <==> Glutathione disulfide + 2 H2O
R03173[c]	GRMZM2G052630	1.3.99.12	[c]:C01033 + C00028 <==> C03345 + C00030	[c]:2-Methylbutanoyl-CoA + Acceptor <==> 2-Methylbut-2-enoyl-CoA + Reduced acceptor
R03394[c]	GRMZM2G043191	3.1.3.56	[c]:C01245 + C00001 <==> C01220 + C00009	[c]:D-myo-Inositol 1,4,5-trisphosphate + H2O <==> 1D-myo-Inositol 1,4-bisphosphate + Orthophosphate
R03871[c]	GRMZM2G050984	1.2.3.1	[c]:C02170 + C00027 <==> C06002 + C00007 + C00001	[c]:Methylmalonate + H2O2 <==> (S)-Methylmalonate semialdehyde + Oxygen + H2O
R04131[c]	GRMZM2G024482	4.2.1.-	[c]:C03063 + C00001 <==> C05601	[c]:2-Oxohept-3-enedioate + H2O <==> 4-Hydroxy-2-oxo-heptanedioate
R02085[c]	GRMZM2G094655	4.2.1.18	[c]:C00356 <==> C03231 + C00001	[c]:(S)-3-Hydroxy-3-methylglutaryl-CoA <==> 3-Methylglutaconyl-CoA + H2O
R05337[c]	GRMZM2G024482	4.2.1.-	[c]:C11062 <==> C02331 + C00001	[c]:4-Hydroxybutyryl-CoA <==> Vinylacetyl-CoA + H2O
R00371[c]	GRMZM2G152888	2.3.1.29	[c]:C00024 + C00037 <==> C00010 + C03508	[c]:Acetyl-CoA + Glycine <==> CoA + L-2-Amino-3-oxobutanoic acid
R00224[c]	AC197705.4_FG	4.1.1.1	[c]:C00022 <==> C00084 + C00011	[c]:Pyruvate <==> Acetaldehyde + CO2
R00830[c]	GRMZM2G142030	2.3.1.37	[c]:C00091 + C00037 <==> C00430 + C00010 + C00011	[c]:Succinyl-CoA + Glycine <==> 5-Aminolevulinate + CoA + CO2
R00432[c]	GRMZM2G064695	6.2.1.4	[c]:C00044 + C00042 + C00010 <==> C00035 + C00009 + C00091	[c]:GTP + Succinate + CoA <==> GDP + Orthophosphate + Succinyl-CoA
R05064[c]	GRMZM2G181227	3.1.2.4	[c]:C06000 + C00001 <==> C00010 + C06001	[c]:(S)-3-Hydroxyisobutyryl-CoA + H2O <==> CoA + (S)-3-Hydroxyisobutyrate
R03302[c]	GRMZM2G118800	1.2.1.5	[c]:C04043 + C00006 + C00001 <==> C01161 + C00005 + C00080	[c]:3,4-Dihydroxyphenylacetaldehyde + NADP+ + H2O <==> 3,4-Dihydroxyphenylacetate + NADPH + H+
R01468[c]	GRMZM2G087146	2.7.1.82	[c]:C00002 + C00189 <==> C00008 + C00346	[c]:ATP + Ethanolamine <==> ADP + Ethanolamine phosphate
R06870[c]	GRMZM2G035134	3.1.3.75	[c]:C00346 + C00001 <==> C00189 + C00009	[c]:Ethanolamine phosphate + H2O <==> Ethanolamine + Orthophosphate
R00635[c]	GRMZM2G050984	1.2.3.1	[c]:C00071 + C00007 + C00001 <==> C00060 + C00027	[c]:Aldehyde + Oxygen + H2O <==> Carboxylate + H2O2
R08589[c]	GRMZM2G034471	1.14.-.-	[c]:C17017 <==> C17018	[c]:Cyclic de-hypoxanthine futalosine <==> 1,4-Dihydroxy-6-naphthoate
R05452[c]	GRMZM2G096020	6.2.1.-	[c]:C07114 + C00010 + C00002 <==> C00013 + C07118 + C00020	[c]:Benzoyl acetate + CoA + ATP <==> Diphosphate + Benzoyl acetyl-CoA + AMP
R05243[c]	AC226235.2_FG	1.3.1.-	[c]:C06599 + C00003 <==> C06600 + C00004 + C00080	[c]:2,5-Dichloro-2,5-cyclohexadiene-1,4-diol + NAD+ <==> 2,5-Dichlorohydroquinone + NADH + H+
R06838[c]	GRMZM2G035620	3.1.1.45	[c]:C12838 + C00001 <==> C02222	[c]:trans-4-Carboxymethylenebut-2-en-4-olide + H2O <==> 2-Maleylacetate
R05397[c]	AC226235.2_FG	1.3.1.-	[c]:C07093 + C00003 <==> C07094 + C00004 + C00080	[c]:3,6-Dichloro-cis-1,2-dihydroxycyclohexa-3,5-diene + NAD+ <==> 3,6-Dichlorocatechol + NADH + H+
R05409[c]	GRMZM2G062056	1.13.11.-	[c]:C07094 + C00007 <==> C07095	[c]:3,6-Dichlorocatechol + Oxygen <==> 2,5-Dichloro-cis,cis-muconate
R05511[c]	GRMZM2G035620	3.1.1.45	[c]:C04706 + C00001 <==> C06329	[c]:cis-2-Chloro-4-carboxymethylenebut-2-en-1,4-olide + H2O <==> 2-Chloromaleylacetate
R05246[c]	GRMZM2G062056	1.13.11.-	[c]:C00530 + C00007 <==> C06603	[c]:p-Benzenediol + Oxygen <==> cis,trans-4-Hydroxymuconic semialdehyde
R06851[c]	GRMZM2G141383	1.14.13.-	[c]:C00530 + C00005 + C00080 + C00007 <==> C02814 + C00006 + C00001	[c]:p-Benzenediol + NADPH + H+ + Oxygen <==> Benzene-1,2,4-triol + NADP+ + H2O
R05257[c]	GRMZM2G062056	1.13.11.-	[c]:C06650 + C00007 <==> C06651	[c]:["2,3-Dihydroxy 1,1,1-Trichloro-2,2-bis(4'-chlorophenyl)ethane +", 'Oxygen <==>', "6-Oxo-2-hydroxy-7-(4'-chlorophenyl)-3,8,8,8-tetrachloroocta-2E,4E-", 'dienoate
R05412[c]	GRMZM2G062056	1.13.11.-	[c]:C07724 + C00007 <==> C07725	[c]:1,2-Dihydroxyfluorene + Oxygen <==> 2-Hydroxy-4-(2-oxo-1,3-dihydro-2H-inden-1-ylidene)but-2-enoic acid
R02487[c]	GRMZM2G002959	1.3.99.7	[c]:C00527 + C00016 <==> C01352 + C00877 + C00011	[c]:Glutaryl-CoA + FAD <==> FADH2 + Crotonoyl-CoA + CO2
R02488[c]	GRMZM2G002959	1.3.99.7	[c]:C00527 + C00028 <==> C00877 + C00030 + C00011	[c]:Glutaryl-CoA + Acceptor <==> Crotonoyl-CoA + Reduced acceptor + CO2
R00964[c]	GRMZM2G034143	2.7.1.48	[c]:C00002 + C00299 <==> C00008 + C00105	[c]:ATP + Uridine <==> ADP + UMP
R02065[c]	GRMZM2G149317	2.5.1.32	[c]:2 C00353 <==> C00013 + C03427	[c]:2 Geranylgeranyl diphosphate <==> Diphosphate + Prephytoene diphosphate
R05637[c]	AC209374.4_FG	4.6.1.12	[c]:C11436 <==> C11453 + C00055	[c]:["2-Phospho-4-(cytidine 5'-diphospho)-2-C-methyl-D-erythritol <==>", '2-C-Methyl-D-erythritol 2,4-cyclodiphosphate + CMP
R07270[c]	GRMZM2G149317	2.5.1.32	[c]:C03427 <==> C05413 + C00013	[c]:Prephytoene diphosphate <==> Phytoene + Diphosphate
R00968[c]	GRMZM2G034143	2.7.1.48	[c]:C00044 + C00299 <==> C00035 + C00105	[c]:GTP + Uridine <==> GDP + UMP
R04117[c]	GRMZM2G062056	1.13.11.-	[c]:C03012 + C00007 <==> C06204	[c]:Naphthalene-1,2-diol + Oxygen <==> 2-Hydroxychromene-2-carboxylate
R05136[c]	GRMZM2G024482	4.2.1.-	[c]:C06202 + C00022 <==> C06203 + C00001	[c]:Salicylaldehyde + Pyruvate <==> trans-O-Hydroxybenzylidenepyruvate + H2O
R05649[c]	GRMZM2G071021	1.2.1.-	[c]:C11427 + C00003 + C00001 <==> C03203 + C00004 + C00080	[c]:1-Hydroxy-2-naphthaldehyde + NAD+ + H2O <==> 1-Hydroxy-2-naphthoate + NADH + H+
R01333[c]	GRMZM2G119482	1.2.1.21	[c]:C00266 + C00003 + C00001 <==> C00160 + C00004 + C00080	[c]:Glycolaldehyde + NAD+ + H2O <==> Glycolate + NADH + H+
R05633[c]	GRMZM2G172032	2.7.7.60	[c]:C11434 + C00063 <==> C11435 + C00013	[c]:2-C-Methyl-D-erythritol 4-phosphate + CTP <==> 4-(Cytidine', "5'-diphospho)-2-C-methyl-D-erythritol + Diphosphate"]
R03103[c]	GRMZM2G393146	1.2.1.31	[c]:C04076 + C00006 + C00001 <==> C00956 + C00005 + C00080	[c]:L-2-Aminoadipate 6-semialdehyde + NADP+ + H2O <==> L-2-Aminoadipate + NADPH + H+
R03102[c]	GRMZM2G393146	1.2.1.31	[c]:C04076 + C00003 + C00001 <==> C00956 + C00004 + C00080	[c]:L-2-Aminoadipate 6-semialdehyde + NAD+ + H2O <==> L-2-Aminoadipate + NADH + H+
R01352[c]	GRMZM2G041249	3.1.1.23	[c]:C02112 + C00001 <==> C00116 + C00162	[c]:2-Acylglycerol + H2O <==> Glycerol + Fatty acid
R05351[c]	GRMZM2G031311	1.1.1.-	[c]:C06548 + C00010 + C00003 <==> C00024 + C00004 + C00080	[c]:Ethylene oxide + CoA + NAD+ <==> Acetyl-CoA + NADH + H+
R07382[c]	GRMZM2G150736	2.3.1.-	[c]:C15646 + C00040 <==> C15647 + C00010	[c]:1-(1-Alkenyl)-sn-glycero-3-phosphate + Acyl-CoA <==> 2-Acyl-1-(1-alkenyl)-sn-glycero-3-phosphate + CoA
R07388[c]	GRMZM2G143165	3.1.4.39	[c]:C04635 + C00001 <==> C15646 + C00189	[c]:1-(1-Alkenyl)-sn-glycero-3-phosphoethanolamine + H2O <==> 1-(1-Alkenyl)-sn-glycero-3-phosphate + Ethanolamine
R07269[c]	GRMZM2G146437	2.5.1.31	[c]:C04509 + C00129 <==> C00013 + C04574	[c]:di-trans,poly-cis-Decaprenyl diphosphate + Isopentenyl diphosphate <==> Diphosphate + di-trans,poly-cis-Undecaprenyl diphosphate
R08748[c]	GRMZM2G146437	2.5.1.31	[c]:C11356 + C00129 <==> C17435 + C00013	[c]:trans,trans,cis-Geranylgeranyl diphosphate + Isopentenyl diphosphate <==> di-trans,poly-cis-Pentaprenyl diphosphate + Diphosphate
R08749[c]	GRMZM2G146437	2.5.1.31	[c]:C17435 + C00129 <==> C17434 + C00013	[c]:di-trans,poly-cis-Pentaprenyl diphosphate + Isopentenyl diphosphate <==> di-trans,poly-cis-Hexaprenyl diphosphate + Diphosphate
R08750[c]	GRMZM2G146437	2.5.1.31	[c]:C17434 + C00129 <==> C17436 + C00013	[c]:di-trans,poly-cis-Hexaprenyl diphosphate + Isopentenyl diphosphate <==> di-trans,poly-cis-Heptaprenyl diphosphate + Diphosphate
R08751[c]	GRMZM2G146437	2.5.1.31	[c]:C17436 + C00129 <==> C17437 + C00013	[c]:di-trans,poly-cis-Heptaprenyl diphosphate + Isopentenyl diphosphate <==> di-trans,poly-cis-Octaprenyl diphosphate + Diphosphate
R08752[c]	GRMZM2G146437	2.5.1.31	[c]:C17437 + C00129 <==> C17438 + C00013	[c]:di-trans,poly-cis-Octaprenyl diphosphate + Isopentenyl diphosphate <==> di-trans,poly-cis-Nonaprenyl diphosphate + Diphosphate
R08753[c]	GRMZM2G146437	2.5.1.31	[c]:C17438 + C00129 <==> C04509 + C00013	[c]:di-trans,poly-cis-Nonaprenyl diphosphate + Isopentenyl diphosphate <==> di-trans,poly-cis-Decaprenyl diphosphate + Diphosphate
R03036[c]	GRMZM2G143165	3.6.1.9	[c]:C00882 + C00001 <==> C01134 + C00020	[c]:["Dephospho-CoA + H2O <==> Pantetheine 4'-phosphate + AMP"]
R02204[c]	GRMZM2G052266	1.5.3.7	[c]:C00408 + C00007 <==> C00450 + C00027	[c]:L-Pipecolate + Oxygen <==> (S)-2,3,4,5-Tetrahydropyridine-2-carboxylate + H2O2
R02681[c]	GRMZM2G141473	1.2.3.7	[c]:C00637 + C00007 + C00001 <==> C00954 + C00027	[c]:Indole-3-acetaldehyde + Oxygen + H2O <==> Indole-3-acetate + H2O2
R04093[c]	GRMZM2G075161	4.99.1.6	[c]:C02937 <==> C02938 + C00001	[c]:Indole-3-acetaldehyde oxime <==> 3-Indoleacetonitrile + H2O
R02699[c]	GRMZM2G096020	6.2.1.-	[c]:C00002 + C00642 + C00010 <==> C00020 + C00013 + C05338	[c]:ATP + 4-Hydroxyphenylacetate + CoA <==> AMP + Diphosphate + 4-Hydroxyphenylacetyl-CoA
R04817[c]	GRMZM2G059285	1.3.1.3	[c]:C05451 + C00006 <==> C05455 + C00005 + C00080	[c]:7alpha-Hydroxy-5beta-cholestan-3-one + NADP+ <==> 7alpha-Hydroxycholest-4-en-3-one + NADPH + H+
R04819[c]	GRMZM2G059285	1.1.1.50	[c]:C05452 + C00006 <==> C05451 + C00005 + C00080	[c]:3alpha,7alpha-Dihydroxy-5beta-cholestane + NADP+ <==> 7alpha-Hydroxy-5beta-cholestan-3-one + NADPH + H+
R05703[c]	GRMZM2G057000	1.3.1.72	[c]:C01189 + C00006 <==> C05439 + C00005 + C00080	[c]:5alpha-Cholest-7-en-3beta-ol + NADP+ <==> 5alpha-Cholesta-7,24-dien-3beta-ol + NADPH + H+
R03353[c]	GRMZM2G003853	5.3.3.5	[c]:C01189 <==> C03845	[c]:5alpha-Cholest-7-en-3beta-ol <==> 5alpha-Cholest-8-en-3beta-ol
R04818[c]	GRMZM2G059285	1.1.1.50	[c]:C05452 + C00003 <==> C05451 + C00004 + C00080	[c]:3alpha,7alpha-Dihydroxy-5beta-cholestane + NAD+ <==> 7alpha-Hydroxy-5beta-cholestan-3-one + NADH + H+
R04809[c]	GRMZM2G158629	4.2.1.107	[c]:C05447 + C00001 <==> C05448	[c]:3alpha,7alpha-Dihydroxy-5beta-cholest-24-enoyl-CoA + H2O <==> 3alpha,7alpha,24-Trihydroxy-5beta-cholestanoyl-CoA
R04810[c]	GRMZM2G132903	1.1.1.35	[c]:C05448 + C00003 <==> C05449 + C00004 + C00080	[c]:3alpha,7alpha,24-Trihydroxy-5beta-cholestanoyl-CoA + NAD+ <==> 3alpha,7alpha-Dihydroxy-5beta-24-oxocholestanoyl-CoA + NADH + H+
R07172[c]	GRMZM2G441541	1.6.3.1	[c]:C00005 + C00080 + C00007 <==> C00006 + C00027	[c]:NADPH + H+ + Oxygen <==> NADP+ + H2O2
R02701[c]	GRMZM2G108514	4.1.1.28	[c]:C00643 <==> C00780 + C00011	[c]:5-Hydroxy-L-tryptophan <==> Serotonin + CO2
R08604[c]	GRMZM2G141383	1.14.13.-	[c]:C00398 + C00007 + C00005 <==> C17203 + C00001 + C00006	[c]:Tryptamine + Oxygen + NADPH <==> N-Hydroxyl-tryptamine + H2O + NADP+
R08605[c]	GRMZM2G112728	2.5.1.-	[c]:C17203 <==> C02937	[c]:N-Hydroxyl-tryptamine <==> Indole-3-acetaldehyde oxime
R00685[c]	GRMZM2G108514	4.1.1.28	[c]:C00078 <==> C00398 + C00011	[c]:L-Tryptophan <==> Tryptamine + CO2
R08160[c]	GRMZM2G141383	1.14.13.-	[c]:C00078 + 2 C00007 + 2 C00005 + 2 C00080 <==> C02937 + 3 C00001 + 2	[c]:L-Tryptophan + 2 Oxygen + 2 NADPH + 2 H+ <==> Indole-3-acetaldehyde oxime + 3 H2O + 2 NADP+ + CO2
R01384[c]	GRMZM2G347717	4.1.1.35	[c]:C00167 <==> C00190 + C00011	[c]:UDP-glucuronate <==> UDP-D-xylose + CO2
R02829[c]	GRMZM2G141383	1.14.13.-	[c]:C00726 + C00007 + C00005 + C00080 <==> C05712 + C00006 + C00001	[c]:Nitrile + Oxygen + NADPH + H+ <==> Cyanohydrin + NADP+ + H2O
R04948[c]	GRMZM2G083130	2.4.1.85	[c]:C00029 + C05712 <==> C05713 + C00015	[c]:UDP-glucose + Cyanohydrin <==> Cyanoglycoside + UDP
R01318[c]	GRMZM2G096010	2.3.1.23	[c]:C00040 + C04230 <==> C00010 + C00157	[c]:Acyl-CoA + 1-Acyl-sn-glycero-3-phosphocholine <==> CoA + Phosphatidylcholine
R01351[c]	GRMZM2G041249	3.1.1.23	[c]:C01885 + C00001 <==> C00116 + C00162	[c]:1-Acylglycerol + H2O <==> Glycerol + Fatty acid
R06367[c]	GRMZM2G096020	6.2.1.-	[c]:C11924 + C00010 + C00002 <==> C11929 + C00001 + C00008 + C00009	[c]:Perillic acid + CoA + ATP <==> Perillyl-CoA + H2O + ADP + Orthophosphate
R06369[c]	GRMZM2G024482	4.2.1.-	[c]:C11929 + C00001 <==> C11934	[c]:Perillyl-CoA + H2O <==> 2-Hydroxy-4-isopropenylcyclohexane-1-carboxyl-CoA
R06368[c]	GRMZM2G096020	6.2.1.-	[c]:C11924 + C00010 + C00002 <==> C11929 + C00001 + C00020 + C00013	[c]:Perillic acid + CoA + ATP <==> Perillyl-CoA + H2O + AMP + Diphosphate
R05613[c]	GRMZM2G112728	2.5.1.33	[c]:C04217 + C00129 <==> C01230 + C00013	[c]:all-trans-Pentaprenyl diphosphate + Isopentenyl diphosphate <==> all-trans-Hexaprenyl diphosphate + Diphosphate
R07475[c]	GRMZM2G112728	2.5.1.-	[c]:C00353 + C00129 <==> C04217 + C00013	[c]:Geranylgeranyl diphosphate + Isopentenyl diphosphate <==> all-trans-Pentaprenyl diphosphate + Diphosphate
R07088[c]	GRMZM2G025832	1.14.14.1	[c]:C14039 + C00005 + C00007 + C00080 <==> C14858 + C00006 + C00001	[c]:1,1-Dichloroethylene + NADPH + Oxygen + H+ <==> 2,2-Dichloroacetaldehyde + NADP+ + H2O
R07090[c]	GRMZM2G025832	1.14.14.1	[c]:C14039 + C00005 + C00007 + C00080 <==> C14859 + C00006 + C00001	[c]:1,1-Dichloroethylene + NADPH + Oxygen + H+ <==> Chloroacetyl chloride + NADP+ + H2O
R07089[c]	GRMZM2G025832	1.14.14.1	[c]:C14039 + C00005 + C00007 + C00080 <==> C14857 + C00006 + C00001	[c]:1,1-Dichloroethylene + NADPH + Oxygen + H+ <==> 1,1-Dichloroethylene epoxide + NADP+ + H2O
R07099[c]	GRMZM2G025832	1.14.14.1	[c]:C06790 + C00005 + C00007 + C00080 <==> C14866 + C00006 + C00001	[c]:Trichloroethene + NADPH + Oxygen + H+ <==> Chloral + NADP+ + H2O
R02669[c]	GRMZM2G042269	4.1.1.-	[c]:C00632 <==> C01987 + C00011	[c]:3-Hydroxyanthranilate <==> 2-Aminophenol + CO2
R07730[c]	GRMZM2G073725	5.4.99.-	[c]:C16235 <==> C00632	[c]:o-Hydroxylaminobenzoate <==> 3-Hydroxyanthranilate
R05410[c]	GRMZM2G062056	1.13.11.-	[c]:C07717 + C00007 <==> C07718	[c]:3,4-Dihydroxyfluorene + Oxygen <==> 2-Hydroxy-4-(1-oxo-1,3-dihydro-2H-inden-2-ylidene)-but-2-enoic acid
R03401[c]	GRMZM2G087192	1.3.1.42	[c]:C04780 + C00006 <==> C01226 + C00005 + C00080	[c]:8-[(1R,2R)-3-Oxo-2-{(Z)-pent-2-enyl}cyclopentyl]octanoate + NADP+ <==> 12-OPDA + NADPH + H+
R06918[c]	GRMZM2G071021	1.2.1.-	[c]:C14090 + C00003 + C00001 <==> C14091 + C00004 + C00080	[c]:1-Naphthaldehyde + NAD+ + H2O <==> 1-Naphthoic acid + NADH + H+
R06923[c]	GRMZM2G024482	4.2.1.-	[c]:C14095 + C00001 <==> C14096 + C00022	[c]:2-Hydroxy-3-carboxybenzalpyruvate + H2O <==> 3-Formylsalicylic acid + Pyruvate
R06928[c]	GRMZM2G071021	1.2.1.-	[c]:C14099 + C00003 + C00001 <==> C14101 + C00004 + C00080	[c]:2-Naphthaldehyde + NAD+ + H2O <==> 2-Naphthoic acid + NADH + H+
R05231[c]	GRMZM2G059314	1.1.1.2	[c]:C06103 + C00006 <==> C06102 + C00005 + C00080	[c]:6-Hydroxyhexanoic acid + NADP+ <==> Adipate semialdehyde + NADPH + H+
R06941[c]	GRMZM2G132903	1.1.1.35	[c]:C14145 + C00003 <==> C02232 + C00004 + C00080	[c]:(3S)-3-Hydroxyadipyl-CoA + NAD+ <==> 3-Oxoadipyl-CoA + NADH + H+
R06943[c]	GRMZM2G449033	1.3.99.-	[c]:C14143 + C00016 <==> C14144 + C01352	[c]:Adipyl-CoA + FAD <==> 5-Carboxy-2-pentenoyl-CoA + FADH2
R06944[c]	GRMZM2G096020	6.2.1.-	[c]:C06104 + C00010 + C00002 <==> C14143 + C00020 + C00013	[c]:Adipate + CoA + ATP <==> Adipyl-CoA + AMP + Diphosphate
R07924[c]	GRMZM2G150736	2.3.1.-	[c]:C16354 <==> C08641	[c]:Albireodelphin <==> Gentiodelphin
R08092[c]	GRMZM2G449033	1.3.99.-	[c]:C16470 + C00016 <==> C16468 + C01352	[c]:5-Methylhex-4-enoyl-CoA + FAD <==> (2E)-5-Methylhexa-2,4-dienoyl-CoA + FADH2
R08122[c]	AC226235.2_FG	1.3.1.-	[c]:C16482 <==> C00090	[c]:2-Fluorocyclohexadiene-cis,cis-1,2-diol-1-carboxylate <==> Catechol
R08123[c]	AC226235.2_FG	1.3.1.-	[c]:C16481 <==> C16472	[c]:6-Fluorocyclohexadiene-cis,cis-1,2-diol-1-carboxylate <==> 3-Fluorocatechol
R04427[c]	GRMZM2G122810	2.1.1.41	[c]:C00019 + C05437 <==> C00021 + C04525	[c]:S-Adenosyl-L-methionine + Zymosterol <==> S-Adenosyl-L-homocysteine + Fecosterol
R03775[c]	GRMZM2G053397	5.5.1.9	[c]:C02141 <==> C01943	[c]:Cycloeucalenol <==> Obtusifoliol
R07473[c]	GRMZM2G034471	1.14.-.-	[c]:C15800 <==> C15801	[c]:3-Dehydro-6-deoxoteasterone <==> 6-Deoxotyphasterol
R07791[c]	GRMZM2G034471	1.14.-.-	[c]:C15797 <==> C15800	[c]:22alpha-Hydroxy-5alpha-campestan-3-one <==> 3-Dehydro-6-deoxoteasterone
R07677[c]	GRMZM2G129761	3.1.1.-	[c]:C16186 + C00001 <==> C14899	[c]:L-Ascorbate 6-phosphate + H2O <==> 3-Dehydro-L-gulonate 6-phosphate
R02027[c]	GRMZM2G139041	3.1.4.3	[c]:C00344 + C00001 <==> C00641 + C00093	[c]:Phosphatidylglycerol + H2O <==> 1,2-Diacyl-sn-glycerol + sn-Glycerol 3-phosphate
R02097[c]	GRMZM2G034143	2.7.1.48	[c]:C00459 + C00299 <==> C00363 + C00105	[c]:dTTP + Uridine <==> dTDP + UMP
R02541[c]	GRMZM2G143165	3.1.4.12	[c]:C00550 + C00001 <==> C00195 + C00588	[c]:Sphingomyelin + H2O <==> N-Acylsphingosine + Choline phosphate
R01321[c]	GRMZM2G466281	2.7.8.2	[c]:C00307 + C00641 <==> C00055 + C00157	[c]:CDP-choline + 1,2-Diacyl-sn-glycerol <==> CMP + Phosphatidylcholine
R01312[c]	GRMZM2G139041	3.1.4.3	[c]:C00157 + C00001 <==> C00641 + C00588	[c]:Phosphatidylcholine + H2O <==> 1,2-Diacyl-sn-glycerol + Choline phosphate
R00970[c]	GRMZM2G034143	2.7.1.48	[c]:C00081 + C00299 <==> C00104 + C00105	[c]:ITP + Uridine <==> IDP + UMP
R02327[c]	GRMZM2G034143	2.7.1.48	[c]:C00458 + C00299 <==> C00705 + C00105	[c]:dCTP + Uridine <==> dCDP + UMP
R00771[c]	GRMZM2G140614	5.3.1.9	[c]:C00092 <==> C00085	[c]:D-Glucose 6-phosphate <==> D-Fructose 6-phosphate
R00876[c]	GRMZM2G432801	2.7.1.1	[c]:C00081 + C00095 <==> C00104 + C00085	[c]:ITP + D-Fructose <==> IDP + D-Fructose 6-phosphate
R00770[c]	GRMZM2G127717	2.7.1.11	[c]:C00081 + C00085 <==> C00104 + C00354	[c]:ITP + D-Fructose 6-phosphate <==> IDP + D-Fructose 1,6-bisphosphate
R00764[c]	GRMZM2G059151	2.7.1.90	[c]:C00013 + C00085 <==> C00009 + C00354	[c]:Diphosphate + D-Fructose 6-phosphate <==> Orthophosphate + D-Fructose 1,6-bisphosphate
R00756[c]	GRMZM2G127717	2.7.1.11	[c]:C00002 + C00085 <==> C00008 + C00354	[c]:ATP + D-Fructose 6-phosphate <==> ADP + D-Fructose 1,6-bisphosphate
R00763[c]	GRMZM2G021846	3.1.3.46	[c]:C00665 + C00001 <==> C00085 + C00009	[c]:beta-D-Fructose 2,6-bisphosphate + H2O <==> D-Fructose 6-phosphate + Orthophosphate
R01843[c]	GRMZM2G127717	2.7.1.11	[c]:C00002 + C05382 <==> C00008 + C00447	[c]:ATP + Sedoheptulose 7-phosphate <==> ADP + Sedoheptulose 1,7-bisphosphate
R00769[c]	GRMZM2G127717	2.7.1.11	[c]:C00075 + C00085 <==> C00015 + C00354	[c]:UTP + D-Fructose 6-phosphate <==> UDP + D-Fructose 1,6-bisphosphate
R03105[c]	GRMZM2G029262	2.8.1.2	[c]:C00957 + C00094 <==> C00320 + C00022	[c]:Mercaptopyruvate + Sulfite <==> Thiosulfate + Pyruvate
R01698[c]	AC191387.3_FG	1.8.1.4	[c]:C00579 + C00003 <==> C00248 + C00004 + C00080	[c]:Dihydrolipoamide + NAD+ <==> Lipoamide + NADH + H+
R04984[c]	GRMZM2G141383	1.14.13.-	[c]:C05804 + C00007 + C00005 + C00080 <==> C05805 + C00006 + C00001	[c]:2-Hexaprenyl-3-methyl-6-methoxy-1,4-benzoquinone + Oxygen + NADPH + H+ <==> 2-Hexaprenyl-3-methyl-5-hydroxy-6-methoxy-1,4-benzoquinone + NADP+ + H2O
R01627[c]	GRMZM2G024482	4.2.1.-	[c]:C02637 <==> C00230 + C00001	[c]:3-Dehydroshikimate <==> 3,4-Dihydroxybenzoate + H2O
R01521[c]	GRMZM2G177077	1.1.1.47	[c]:C00221 + C00006 <==> C00198 + C00005 + C00080	[c]:beta-D-Glucose + NADP+ <==> D-Glucono-1,5-lactone + NADPH + H+
R01520[c]	GRMZM2G177077	1.1.1.47	[c]:C00221 + C00003 <==> C00198 + C00004 + C00080	[c]:beta-D-Glucose + NAD+ <==> D-Glucono-1,5-lactone + NADH + H+
R08714[c]	GRMZM2G067265	2.6.1.-	[c]:C00134 + C00022 <==> C00555 + C00041	[c]:Putrescine + Pyruvate <==> 4-Aminobutanal + L-Alanine
R08609[c]	GRMZM2G112728	2.5.1.-	[c]:C00463 <==> C00954	[c]:Indole <==> Indole-3-acetate
R02978[c]	GRMZM2G147701	1.1.1.102	[c]:C00836 + C00006 <==> C02934 + C00005 + C00080	[c]:Sphinganine + NADP+ <==> 3-Dehydrosphinganine + NADPH + H+
R02976[c]	GRMZM2G057475	2.7.1.91	[c]:C00002 + C00836 <==> C00008 + C01120	[c]:ATP + Sphinganine <==> ADP + Sphinganine 1-phosphate
R06973[c]	GRMZM2G042269	4.1.1.-	[c]:C00222 <==> C00084 + C00011	[c]:3-Oxopropanoate <==> Acetaldehyde + CO2
R08527[c]	GRMZM2G015419	1.13.11.34	[c]:C00219 + C00007 <==> C00909 + C00001	[c]:(5Z,8Z,11Z,14Z)-Icosatetraenoic acid + Oxygen <==> Leukotriene A4 + H2O
R01595[c]	GRMZM2G015419	1.13.11.34	[c]:C00219 + C00007 <==> C05356	[c]:(5Z,8Z,11Z,14Z)-Icosatetraenoic acid + Oxygen <==> 5(S)-HPETE
R03058[c]	GRMZM2G015419	1.13.11.34	[c]:C05356 <==> C00909 + C00001	[c]:5(S)-HPETE <==> Leukotriene A4 + H2O
R03197[c]	GRMZM2G377609	4.1.1.37	[c]:C01051 <==> C03263 + 4 C00011	[c]:Uroporphyrinogen III <==> Coproporphyrinogen III + 4 CO2
R02979[c]	GRMZM2G449033	1.3.99.-	[c]:C00836 + C00016 <==> C01352 + C00319	[c]:Sphinganine + FAD <==> FADH2 + Sphingosine
R03354[c]	GRMZM2G430680	2.4.1.-	[c]:C01190 + C00052 <==> C01290 + C00015	[c]:Glucosylceramide + UDP-D-galactose <==> beta-D-Galactosyl-1,4-beta-D-glucosylceramide + UDP
R04823[c]	GRMZM2G059285	1.3.1.3	[c]:C05453 + C00006 <==> C17339 + C00005 + C00080	[c]:7alpha,12alpha-Dihydroxy-5beta-cholestan-3-one + NADP+ <==> 4-Cholesten-7alpha,12alpha-diol-3-one + NADPH + H+
R04825[c]	GRMZM2G059285	1.1.1.50	[c]:C05454 + C00006 <==> C05453 + C00005 + C00080	[c]:3alpha,7alpha,12alpha-Trihydroxy-5beta-cholestane + NADP+ <==> 7alpha,12alpha-Dihydroxy-5beta-cholestan-3-one + NADPH + H+
R04824[c]	GRMZM2G059285	1.1.1.50	[c]:C05454 + C00003 <==> C05453 + C00004 + C00080	[c]:3alpha,7alpha,12alpha-Trihydroxy-5beta-cholestane + NAD+ <==> 7alpha,12alpha-Dihydroxy-5beta-cholestan-3-one + NADH + H+
R04986[c]	GRMZM2G042269	4.1.1.-	[c]:C05809 <==> C05810 + C00011	[c]:3-Octaprenyl-4-hydroxybenzoate <==> 2-Octaprenylphenol + CO2
R04988[c]	GRMZM2G099729	2.1.1.-	[c]:C05811 + C00019 <==> C05812 + C00021	[c]:2-Octaprenyl-6-hydroxyphenol + S-Adenosyl-L-methionine <==> 2-Octaprenyl-6-methoxyphenol + S-Adenosyl-L-homocysteine
R04989[c]	GRMZM2G141383	1.14.13.-	[c]:C05812 + C00007 + C00005 <==> C05813 + C00006 + C00001	[c]:2-Octaprenyl-6-methoxyphenol + Oxygen + NADPH <==> 2-Octaprenyl-6-methoxy-1,4-benzoquinone + NADP+ + H2O
R05611[c]	GRMZM2G112728	2.5.1.-	[c]:C04146 + C00013 <==> C04216 + C00129	[c]:all-trans-Octaprenyl diphosphate + Diphosphate <==> all-trans-Heptaprenyl diphosphate + Isopentenyl diphosphate
R05615[c]	GRMZM2G112728	2.5.1.-	[c]:C04146 + C00156 <==> C05809 + C00013	[c]:all-trans-Octaprenyl diphosphate + 4-Hydroxybenzoate <==> 3-Octaprenyl-4-hydroxybenzoate + Diphosphate
R05258[c]	GRMZM2G141383	1.14.13.-	[c]:C00472 + C00088 + C00006 + C00001 <==> C00870 + C00007 + C00005 +	[c]:p-Benzoquinone + Nitrite + NADP+ + H2O <==> 4-Nitrophenol + Oxygen + NADPH + H+
R05488[c]	GRMZM2G141383	1.14.13.-	[c]:C07083 + C00007 + C00005 + C00080 + C00016 <==> C02083 + C00006 +	[c]:Styrene + Oxygen + NADPH + H+ + FAD <==> Styrene oxide + NADP+ + FADH2 + H2O
R01926[c]	GRMZM2G057475	2.7.1.91	[c]:C00319 + C00002 <==> C06124 + C00008	[c]:Sphingosine + ATP <==> Sphingosine 1-phosphate + ADP
R06906[c]	GRMZM2G024482	4.2.1.-	[c]:C14117 + C00001 <==> C14118	[c]:Naphthyl-2-methylene-succinyl-CoA + H2O <==> Naphthyl-2-hydroxymethyl-succinyl CoA
R06913[c]	GRMZM2G024482	4.2.1.-	[c]:C14086 + C00001 <==> C14087 + C00022	[c]:2-Hydroxy-3-methylbenzalpyruvate + H2O <==> 3-Methylsalicylaldehyde + Pyruvate
R06914[c]	GRMZM2G071021	1.2.1.-	[c]:C14087 + C00003 + C00001 <==> C14088 + C00004 + C00080	[c]:3-Methylsalicylaldehyde + NAD+ + H2O <==> 3-Methylsalicylate + NADH + H+
R06916[c]	GRMZM2G141383	1.14.13.-	[c]:C14082 + C00007 + C00004 + C00080 <==> C14089 + C00003 + C00001	[c]:1-Methylnaphthalene + Oxygen + NADH + H+ <==> 1-Hydroxymethylnaphthalene + NAD+ + H2O
R07171[c]	GRMZM2G441541	1.6.3.1	[c]:C00004 + C00080 + C00007 <==> C00003 + C00027	[c]:NADH + H+ + Oxygen <==> NAD+ + H2O2
R06926[c]	GRMZM2G141383	1.14.13.-	[c]:C14098 + C00007 + C00004 + C00080 <==> C02909 + C00003 + C00001	[c]:2-Methylnaphthalene + Oxygen + NADH + H+ <==> (2-Naphthyl)methanol + NAD+ + H2O
R07020[c]	GRMZM2G025832	1.14.14.1	[c]:C11713 + C00005 + C00007 + C00080 <==> C03012 + C00006 + C00001	[c]:beta-Naphthol + NADPH + Oxygen + H+ <==> Naphthalene-1,2-diol + NADP+ + H2O
R07015[c]	GRMZM2G059285	1.3.1.20	[c]:C06205 + C00006 <==> C03012 + C00005 + C00080	[c]:1,2-Dihydronaphthalene-1,2-diol + NADP+ <==> Naphthalene-1,2-diol + NADPH + H+
R01593[c]	GRMZM2G015419	1.13.11.33	[c]:C00219 + C00007 <==> C05966	[c]:(5Z,8Z,11Z,14Z)-Icosatetraenoic acid + Oxygen <==> 15(S)-HPETE
R05639[c]	GRMZM2G473533	1.3.1.70	[c]:C05108 + C00006 <==> C11455 + C00005 + C00080	[c]:14-Demethyllanosterol + NADP+ <==> 4,4-Dimethyl-5alpha-cholesta-8,14,24-trien-3beta-ol + NADPH + H+
R05640[c]	GRMZM2G068465	1.14.13.70	[c]:C01724 + 3 C00007 + 3 C00005 + 3 C00080 <==> C11455 + C00058 + 3	[c]:Lanosterol + 3 Oxygen + 3 NADPH + 3 H+ <==> 4,4-Dimethyl-5alpha-cholesta-8,14,24-trien-3beta-ol + Formate + 3 NADP+ + 4 H2O
R07501[c]	GRMZM2G099729	2.1.1.-	[c]:C15882 + C00019 <==> C15883 + C00021	[c]:2-Methyl-6-phytylquinol + S-Adenosyl-L-methionine <==> 2,3-Dimethyl-5-phytylquinol + S-Adenosyl-L-homocysteine
R07701[c]	GRMZM2G062056	1.13.11.-	[c]:C16204 + C00007 <==> C16210	[c]:1,2-Anthracenediol + Oxygen <==> 4-(3-Hydroxy-2-naphthyl)-2-oxobut-3-enoic acid
R08086[c]	GRMZM2G071021	1.2.1.-	[c]:C01499 + C00003 + C00001 <==> C16461 + C00004 + C00080	[c]:Geranial + NAD+ + H2O <==> Geranic acid + NADH + H+
R04385[c]	GRMZM2G377341	6.3.4.14	[c]:C00002 + C06250 + C00288 <==> C00008 + C00009 + C04419	[c]:ATP + Holo-[carboxylase] + HCO3- <==> ADP + Orthophosphate + Carboxybiotin-carboxyl-carrier protein
R04386[c]	GRMZM2G377341	6.4.1.2	[c]:C00024 + C04419 <==> C00083 + C06250	[c]:Acetyl-CoA + Carboxybiotin-carboxyl-carrier protein <==> Malonyl-CoA + Holo-[carboxylase]
R00858[c]	GRMZM2G090338	1.8.1.2	[c]:C00283 + 3 C00006 + 3 C00001 <==> C00094 + 3 C00005 + 3 C00080	[c]:Hydrogen sulfide + 3 NADP+ + 3 H2O <==> Sulfite + 3 NADPH + 3 H+
R03592[c]	GRMZM2G051355	1.1.1.218	[c]:C01516 + C00006 <==> C01735 + C00005 + C00080	[c]:Morphine + NADP+ <==> Morphinone + NADPH + H+
R00272[c]	GRMZM2G151169	4.1.1.71	[c]:C00026 <==> C00232 + C00011	[c]:2-Oxoglutarate <==> Succinate semialdehyde + CO2
R02143[c]	GRMZM2G134149	3.2.2.1	[c]:C01762 + C00001 <==> C00385 + C00121	[c]:Xanthosine + H2O <==> Xanthine + D-Ribose
R02517[c]	GRMZM2G154828	1.14.13.63	[c]:C05593 + C00007 + C00005 + C00080 <==> C00544 + C00006 + C00001	[c]:3-Hydroxyphenylacetate + Oxygen + NADPH + H+ <==> Homogentisate + NADP+ + H2O
R00134[c]	GRMZM2G085078	1.2.1.43	[c]:C00058 + C00006 <==> C00011 + C00005	[c]:Formate + NADP+ <==> CO2 + NADPH
R02618[c]	GRMZM2G178826	1.4.1.-	[c]:C00606 + C00003 + C00001 <==> C05527 + C00014 + C00004 + C00080	[c]:3-Sulfino-L-alanine + NAD+ + H2O <==> 3-Sulfinylpyruvate + NH3 + NADH + H+
R00019[c]	GRMZM2G171998	1.12.7.2	[c]:2 C00138 + 2 C00080 <==> C00282 + 2 C00139	[c]:2 Reduced ferredoxin + 2 H+ <==> Hydrogen + 2 Oxidized ferredoxin
R00045[c]	AC209206.3_FG	1.10.3.1	[c]:C00007 + 2 C00355 <==> 2 C00822 + 2 C00001	[c]:Oxygen + 2 3,4-Dihydroxy-L-phenylalanine <==> 2 Dopaquinone + 2 H2O
R00031[c]	AC209206.3_FG	1.10.3.1	[c]:C00007 + 2 C00082 <==> 2 C00355	[c]:Oxygen + 2 L-Tyrosine <==> 2 3,4-Dihydroxy-L-phenylalanine
R01422[c]	GRMZM2G096020	6.2.1.25	[c]:C00002 + C00180 + C00010 <==> C00020 + C00013 + C00512	[c]:ATP + Benzoate + CoA <==> AMP + Diphosphate + S-Benzoate coenzyme A
R01424[c]	GRMZM2G016958	3.5.1.32	[c]:C01586 + C00001 <==> C00180 + C00037	[c]:Hippurate + H2O <==> Benzoate + Glycine
R02515[c]	GRMZM2G154828	1.14.13.63	[c]:C05593 + C00007 + C00004 + C00080 <==> C00544 + C00003 + C00001	[c]:3-Hydroxyphenylacetate + Oxygen + NADH + H+ <==> Homogentisate + NAD+ + H2O
R00982[c]	GRMZM2G096020	6.2.1.32	[c]:C00002 + C00108 + C00010 <==> C00020 + C00013 + C02247	[c]:ATP + Anthranilate + CoA <==> AMP + Diphosphate + Anthranilyl-CoA
R00997[c]	GRMZM2G151440	3.5.99.7	[c]:C01234 + C00001 <==> C00109 + C00014	[c]:1-Aminocyclopropane-1-carboxylate + H2O <==> 2-Oxobutanoate + NH3
R03366[c]	AC196475.3_FG	2.1.1.68	[c]:C00019 + C01197 <==> C00021 + C01494	[c]:S-Adenosyl-L-methionine + Caffeate <==> S-Adenosyl-L-homocysteine + Ferulate
R05651[c]	GRMZM2G143357	2.3.3.15	[c]:C00593 + C00009 <==> C00227 + C00094	[c]:Sulfoacetaldehyde + Orthophosphate <==> Acetyl phosphate + Sulfite
R06921[c]	GRMZM2G148194	1.13.-.-	[c]:C14093 + C00007 <==> C14094	[c]:1,2-Dihydroxy-8-carboxynaphthalene + Oxygen <==> 2-Carboxy-2-hydroxy-8-carboxychromene
R00907[c]	GRMZM2G093900	2.6.1.18	[c]:C00041 + C00222 <==> C00022 + C00099	[c]:L-Alanine + 3-Oxopropanoate <==> Pyruvate + beta-Alanine
R00706[c]	GRMZM2G001898	1.2.1.18	[c]:C00222 + C00010 + C00006 <==> C00024 + C00011 + C00005 + C00080	[c]:3-Oxopropanoate + CoA + NADP+ <==> Acetyl-CoA + CO2 + NADPH + H+
R00740[c]	GRMZM2G001898	1.2.1.18	[c]:C00222 + C00010 + C00006 <==> C00083 + C00005 + C00080	[c]:3-Oxopropanoate + CoA + NADP+ <==> Malonyl-CoA + NADPH + H+
R02293[c]	GRMZM2G119583	2.6.1.46	[c]:C03283 + C00022 <==> C00441 + C00041	[c]:L-2,4-Diaminobutanoate + Pyruvate <==> L-Aspartate 4-semialdehyde + L-Alanine
R06977[c]	GRMZM2G030571	2.6.1.76	[c]:C00025 + C00441 <==> C00026 + C03283	[c]:L-Glutamate + L-Aspartate 4-semialdehyde <==> 2-Oxoglutarate + L-2,4-Diaminobutanoate
R00846[c]	GRMZM2G324738	1.1.3.21	[c]:C00093 + C00007 <==> C00111 + C00027	[c]:sn-Glycerol 3-phosphate + Oxygen <==> Glycerone phosphate + H2O2
R05612[c]	GRMZM2G112728	2.5.1.30	[c]:C01230 + C00129 <==> C04216 + C00013	[c]:all-trans-Hexaprenyl diphosphate + Isopentenyl diphosphate <==> all-trans-Heptaprenyl diphosphate + Diphosphate
R06911[c]	GRMZM2G148194	1.13.-.-	[c]:C14084 + C00007 <==> C14085	[c]:1,2-Dihydroxy-8-methylnaphthalene + Oxygen <==> 2-Hydroxy-8-methylchromene-2-carboxylate
R06536[c]	GRMZM2G165390	2.4.1.115	[c]:C05908 + C00029 <==> C12138 + C00015	[c]:Delphinidin + UDP-glucose <==> Delphinidin 3-O-glucoside + UDP
R03494[c]	GRMZM2G702490	6.4.1.5	[c]:C00002 + C01920 + C00288 <==> C00008 + C00009 + C01291	[c]:ATP + Geranoyl-CoA + HCO3- <==> ADP + Orthophosphate + 3-(4-Methylpent-3-en-1-yl)pent-2-enedioyl-CoA
R00220[c]	GRMZM2G155323	4.3.1.19	[c]:C00065 <==> C00022 + C00014	[c]:L-Serine <==> Pyruvate + NH3
R00782[c]	GRMZM2G167156	4.4.1.1 and 4.4.1.8	[c]:C00097 + C00001 <==> C00283 + C00022 + C00014	[c]:L-Cysteine + H2O <==> Hydrogen sulfide + Pyruvate + NH3
R00282[c]	GRMZM2G000236	1.6.99.1	[c]:C00028 + C00005 + C00080 <==> C00030 + C00006	[c]:Acceptor + NADPH + H+ <==> Reduced acceptor + NADP+
R00734[c]	GRMZM2G094712 or GRMZM2G096958 or GRMZM2G170595	(2.6.1.1 or 2.6.1.57) or 2.6.1.5 or 2.6.1.9	[c]:C00082 + C00026 <==> C01179 + C00025	[c]:L-Tyrosine + 2-Oxoglutarate <==> 3-(4-Hydroxyphenyl)pyruvate + L-Glutamate
R00489[c]	GRMZM2G055452	4.1.1.15	[c]:C00049 <==> C00099 + C00011	[c]:L-Aspartate <==> beta-Alanine + CO2
R01770[c]	GRMZM2G104999	3.2.2.8	[c]:C00294 + C00001 <==> C00262 + C00121	[c]:Inosine + H2O <==> Hypoxanthine + D-Ribose
R00081[c]	GRMZM2G031117 or GRMZM2G152925	1.7.2.1 or 1.9.3.1	[c]:C00007 + 4 C00126 + 4 C00080 <==> 4 C00125 + 2 C00001	[c]:Oxygen + 4 Ferrocytochrome c + 4 H+ <==> 4 Ferricytochrome c + 2 H2O
R01677[c]	GRMZM2G104999	3.2.2.8	[c]:C00387 + C00001 <==> C00242 + C00121	[c]:Guanosine + H2O <==> Guanine + D-Ribose
R05052[c]	GRMZM2G094712	2.6.1.1	[c]:C05947 + C00026 <==> C05946 + C00025	[c]:L-erythro-4-Hydroxyglutamate + 2-Oxoglutarate <==> D-4-Hydroxy-2-oxoglutarate + L-Glutamate
R00717[c]	GRMZM2G159587	1.1.1.26	[c]:C00160 + C00003 <==> C00048 + C00004 + C00080	[c]:Glycolate + NAD+ <==> Glyoxylate + NADH + H+
R01629[c]	GRMZM2G062056	1.13.11.-	[c]:C00230 + C00007 + C00004 + C00080 <==> C02814 + C00011 + C00003 +	[c]:3,4-Dihydroxybenzoate + Oxygen + NADH + H+ <==> Benzene-1,2,4-triol + CO2 + NAD+ + H2O
R01542[c]	GRMZM2G099696	1.1.1.125	[c]:C00204 + C00003 <==> C04349 + C00004 + C00080	[c]:2-Dehydro-3-deoxy-D-gluconate + NAD+ <==> (4S)-4,6-Dihydroxy-2,5-dioxohexanoate + NADH + H+
R03300[c]	GRMZM2G118800	1.2.1.5	[c]:C04043 + C00003 + C00001 <==> C01161 + C00004 + C00080	[c]:3,4-Dihydroxyphenylacetaldehyde + NAD+ + H2O <==> 3,4-Dihydroxyphenylacetate + NADH + H+
R01377[c]	GRMZM2G042269	4.1.1.-	[c]:C00166 <==> C00601 + C00011	[c]:Phenylpyruvate <==> Phenylacetaldehyde + CO2
R01171[c]	GRMZM2G052630	1.3.99.2	[c]:C00136 + C00003 <==> C00877 + C00004 + C00080	[c]:Butanoyl-CoA + NAD+ <==> Crotonoyl-CoA + NADH + H+
R03532[c]	GRMZM2G085967	1.11.1.7	[c]:C00030 + C00027 <==> C00028 + 2 C00001	[c]:Reduced acceptor + H2O2 <==> Acceptor + 2 H2O
R04203[c]	GRMZM2G132903	1.1.1.35	[c]:C04405 + C00003 <==> C03344 + C00004 + C00080	[c]:(2S,3S)-3-Hydroxy-2-methylbutanoyl-CoA + NAD+ <==> 2-Methylacetoacetyl-CoA + NADH + H+
R03172[c]	GRMZM2G052630 or GRMZM2G001297	(1.3.99.12 or 1.3.99.2) or 1.3.99.3	[c]:C15980 + C00028 <==> C03345 + C00030	[c]:(S)-2-Methylbutanoyl-CoA + Acceptor <==> 2-Methylbut-2-enoyl-CoA + Reduced acceptor
R00538[c]	GRMZM2G125268 or GRMZM2G118800	1.2.1.3 or 1.2.1.5	[c]:C00071 + C00003 + C00001 <==> C00060 + C00004 + C00080	[c]:Aldehyde + NAD+ + H2O <==> Carboxylate + NADH + H+
R00699[c]	GRMZM2G108514	4.1.1.28	[c]:C00079 <==> C05332 + C00011	[c]:L-Phenylalanine <==> Phenethylamine + CO2
R03332[c]	GRMZM2G139041	3.1.4.3	[c]:C01194 + C00001 <==> C01177 + C00641	[c]:1-Phosphatidyl-D-myo-inositol + H2O <==> Inositol 1-phosphate + 1,2-Diacyl-sn-glycerol
R00634[c]	GRMZM2G118800	1.2.1.5	[c]:C00071 + C00006 + C00001 <==> C00060 + C00005 + C00080	[c]:Aldehyde + NADP+ + H2O <==> Carboxylate + NADPH + H+
R01030[c]	GRMZM2G153274	3.1.4.46	[c]:C00670 + C00001 <==> C00114 + C00093	[c]:sn-glycero-3-Phosphocholine + H2O <==> Choline + sn-Glycerol 3-phosphate
R02383[c]	GRMZM2G141383	1.14.13.-	[c]:C00483 + C00007 + C00004 + C00080 <==> C03758 + C00003 + C00001	[c]:Tyramine + Oxygen + NADH + H+ <==> Dopamine + NAD+ + H2O
R01630[c]	GRMZM2G062056	1.13.11.-	[c]:C00230 + C00007 + C00005 + C00080 <==> C02814 + C00011 + C00006 +	[c]:3,4-Dihydroxybenzoate + Oxygen + NADPH + H+ <==> Benzene-1,2,4-triol + CO2 + NADP+ + H2O
R02941[c]	GRMZM2G071021	1.2.1.-	[c]:C06202 + C00003 + C00001 <==> C00805 + C00004 + C00080	[c]:Salicylaldehyde + NAD+ + H2O <==> Salicylate + NADH + H+
R00392[c]	GRMZM2G052630 or GRMZM2G001297	1.3.99.3 or 1.3.99.13	[c]:C00040 + C00028 <==> C00605 + C00030	[c]:Acyl-CoA + Acceptor <==> 2,3-Dehydroacyl-CoA + Reduced acceptor
R02297[c]	GRMZM2G085042	2.4.2.-	[c]:C01762 + C00009 <==> C00385 + C00620	[c]:Xanthosine + Orthophosphate <==> Xanthine + alpha-D-Ribose 1-phosphate
R00540[c]	GRMZM2G111225	3.5.5.1 or 3.5.5.7	[c]:C00726 + 2 C00001 <==> C00060 + C00014	[c]:Nitrile + 2 H2O <==> Carboxylate + NH3
R00794[c]	GRMZM2G076723	1.7.1.1	[c]:C00088 + C00003 + C00001 <==> C00244 + C00004 + C00080	[c]:Nitrite + NAD+ + H2O <==> Nitrate + NADH + H+
R00829[c]	GRMZM2G062029	2.3.1.16	[c]:C00091 + C00024 <==> C00010 + C02232	[c]:Succinyl-CoA + Acetyl-CoA <==> CoA + 3-Oxoadipyl-CoA
R01010[c]	GRMZM2G152447	3.1.3.2	[c]:C00111 + C00001 <==> C00184 + C00009	[c]:Glycerone phosphate + H2O <==> Glycerone + Orthophosphate
R02485[c]	GRMZM2G380088	3.5.4.5	[c]:C00881 + C00001 <==> C00526 + C00014	[c]:Deoxycytidine + H2O <==> Deoxyuridine + NH3
R01678[c]	AC155376.2_FG and GRMZM2G476898	3.2.1.23 and 3.2.1.108	[c]:C00243 + C00001 <==> C00267 + C00124	[c]:Lactose + H2O <==> alpha-D-Glucose + D-Galactose
R01100[c]	AC155376.2_FG and GRMZM2G476898	3.2.1.23 and 3.2.1.108	[c]:C00243 + C00001 <==> C00031 + C00124	[c]:Lactose + H2O <==> D-Glucose + D-Galactose
R01791[c]	GRMZM2G428518	3.2.1.3 or 3.2.1.10	[c]:C00721 + C00001 <==> C00267 + C00721	[c]:Dextrin + H2O <==> alpha-D-Glucose + Dextrin
R00705[c]	GRMZM2G001898	1.2.1.27	[c]:C00222 + C00010 + C00003 <==> C00024 + C00011 + C00004 + C00080	[c]:3-Oxopropanoate + CoA + NAD+ <==> Acetyl-CoA + CO2 + NADH + H+
R00760[c]	GRMZM2G432801 or GRMZM2G086845	2.7.1.1 or 2.7.1.4	[c]:C00002 + C00095 <==> C00008 + C00085	[c]:ATP + D-Fructose <==> ADP + D-Fructose 6-phosphate
R00895[c]	GRMZM2G094712	2.6.1.1	[c]:C00097 + C00026 <==> C00957 + C00025	[c]:L-Cysteine + 2-Oxoglutarate <==> Mercaptopyruvate + L-Glutamate
R02549[c]	GRMZM2G071021 or GRMZM2G125268	1.2.1.3 or 1.2.1.19	[c]:C00555 + C00003 + C00001 <==> C00334 + C00004 + C00080	[c]:4-Aminobutanal + NAD+ + H2O <==> 4-Aminobutanoate + NADH + H+
R01155[c]	GRMZM2G119583	2.6.1.82	[c]:C00134 + C00026 <==> C00555 + C00025	[c]:Putrescine + 2-Oxoglutarate <==> 4-Aminobutanal + L-Glutamate
R00736[c]	GRMZM2G108514	4.1.1.25 or 4.1.1.28	[c]:C00082 <==> C00483 + C00011	[c]:L-Tyrosine <==> Tyramine + CO2
R00181[c]	GRMZM2G134396	3.5.4.6	[c]:C00020 + C00001 <==> C00130 + C00014	[c]:AMP + H2O <==> IMP + NH3
R06520[c]	GRMZM2G079658	3.1.3.-	[c]:C01120 + C00001 <==> C00836 + C00009	[c]:Sphinganine 1-phosphate + H2O <==> Sphinganine + Orthophosphate
R03244[c]	GRMZM2G108457	5.-.-.-	[c]:C01101 <==> C03291	[c]:L-Ribulose 5-phosphate <==> L-Xylulose 5-phosphate
R02380[c]	GRMZM2G050748	2.4.1.120	[c]:C00029 + C00482 <==> C00015 + C01175	[c]:UDP-glucose + Sinapate <==> UDP + 1-O-Sinapoyl-beta-D-glucose
R01498[c]	AC155376.2_FG	3.2.1.62	[c]:C01190 + C00001 <==> C00031 + C00195	[c]:Glucosylceramide + H2O <==> D-Glucose + N-Acylsphingosine
R02661[c]	GRMZM2G449033 or GRMZM2G052630 or GRMZM2G001297	1.3.99.- or (1.3.99.12 or 1.3.99.2) or 1.3.99.3	[c]:C00630 + C00028 <==> C03460 + C00030	[c]:2-Methylpropanoyl-CoA + Acceptor <==> 2-Methylprop-2-enoyl-CoA + Reduced acceptor
R06521[c]	GRMZM2G079658	3.1.3.-	[c]:C06124 + C00001 <==> C00319 + C00009	[c]:Sphingosine 1-phosphate + H2O <==> Sphingosine + Orthophosphate
R07939[c]	GRMZM2G025832	1.14.14.1	[c]:C07481 + C00005 + C00007 + C00080 <==> C13747 + C00006 + C00067 +	[c]:Caffeine + NADPH + Oxygen + H+ <==> 1,7-Dimethylxanthine + NADP+ + Formaldehyde + H2O
R01293[c]	GRMZM2G125268	1.2.1.28	[c]:C00633 + C00003 + C00001 <==> C00156 + C00004 + C00080	[c]:4-Hydroxybenzaldehyde + NAD+ + H2O <==> 4-Hydroxybenzoate + NADH + H+
R00638[c]	GRMZM2G050984	1.2.99.7	[c]:C00071 + C00028 + C00001 <==> C00162 + C00030	[c]:Aldehyde + Acceptor + H2O <==> Fatty acid + Reduced acceptor
R00544[c]	GRMZM2G050984	1.2.99.7	[c]:C00071 + C00028 + C00001 <==> C00060 + C00030	[c]:Aldehyde + Acceptor + H2O <==> Carboxylate + Reduced acceptor

## Sheet: Additional rxn_IM
Rxn ID	Gene Locus/ Loci	EC No	Rxn Description	Rxn Description (detailed)
R00118[c]		3.1.3.-	[c]: C00006 + C00001 --> C00009 + C00003	[c]: NADP+ + H2O --> Orthophosphate + NAD+
R00619[c]	NP_001147243 and NP_001147243	2.7.6.2	[c]: C00002 + C00378 --> C00020 + C00068	[c]: ATP + Thiamine --> AMP + Thiamin diphosphate
R00761[c]	NP_001146679	4.1.2.22	[c]: C00085 + C00009 --> C00227 + C00279 + C00001	[c]: D-Fructose 6-phosphate + Orthophosphate --> Acetyl phosphate + D-Erythrose 4-phosphate + H2O
R00946[c]	NP_001105011	2.1.1.13	[c]: C00440 + C00155 --> C00101 + C00073	[c]: 5-Methyltetrahydrofolate + L-Homocysteine --> Tetrahydrofolate + L-Methionine
R01087[c]		5.2.1.1	[c]: C01384 --> C00122	[c]: Maleic acid --> Fumarate
R01334[c]	NP_001145090 and NP_001142032 and NP_001142032	3.1.3.18	[c]: C00988 + C00001 --> C00160 + C00009	[c]: 2-Phosphoglycolate + H2O --> Glycolate + Orthophosphate
R01350[c]	NP_043092	3.1.1.34	[c]: C00116 + C00162 --> C00422	[c]: Glycerol + Fatty acid --> Triacylglycerol
R01373[c]	NP_001148136	4.2.1.51	[c]: C00254 --> C00166 + C00001 + C00011	[c]: Prephenate --> Phenylpyruvate + H2O + CO2
R01621[c]	NP_001146679	4.1.2.22	[c]: C00231 + C00009 --> C00227 + C00118 + C00001	[c]: D-Xylulose 5-phosphate + Orthophosphate --> Acetyl phosphate + D-Glyceraldehyde 3-phosphate + H2O
R01667[c]		3.6.1.12	[c]: C00705 + C00001 --> C00239 + C00009	[c]: dCDP + H2O --> dCMP + Orthophosphate
R01720[c]		1.17.1.5	[c]: C00253 + C00006 + C00001 --> C01020 + C00005 + C00080	[c]: Nicotinate + NADP+ + H2O --> 6-Hydroxynicotinate + NADPH + H+
R01866[c]		1.3.1.15	[c]: C00337 + C00006 --> C00295 + C00005 + C00080	[c]: (S)-Dihydroorotate + NADP+ --> Orotate + NADPH + H+
R01867[c]	NP_001142101 and NP_001152058	1.3.3.1	[c]: C00337 + C00007 --> C00295 + C00027	[c]: (S)-Dihydroorotate + Oxygen --> Orotate + H2O2
R02135[c]		3.1.3.-	[c]: C00378 + C00009 --> C01081 + C00001	[c]: Thiamine + Orthophosphate --> Thiamin monophosphate + H2O
R02222[c]	NP_001169125	1.14.19.1	[c]: C00412 + 2 C00999 + C00007 + 2 C00080 --> C00510 + 2 C00996 + 2	[c]: Stearoyl-CoA + 2 Ferrocytochrome b5 + Oxygen + 2 H+ --> Oleoyl-CoA + 2 Ferricytochrome b5 + 2 H2O
R02250[c]	ACG44547	3.1.1.3	[c]: C00422 + C00001 --> C00641 + C00162	[c]: Triacylglycerol + H2O --> 1,2-Diacyl-sn-glycerol + Fatty acid
R02322[c]		3.5.1.42	[c]: C00455 + C00001 --> C01185 + C00014	[c]: Nicotinamide D-ribonucleotide + H2O --> Nicotinate D-ribonucleotide + NH3
R02721[c]			[c]: C00118 + C00022 --> C04294	[c]: D-Glyceraldehyde 3-phosphate + Pyruvate --> 5-(2-Hydroxyethyl)-4-methylthiazole
R03013[c]	NP_001105581	3.1.3.15	[c]: C01100 + C00001 --> C00860 + C00009	[c]: L-Histidinol phosphate + H2O --> L-Histidinol + Orthophosphate
R03204[c]		1.13.11.9	[c]: C01059 + C00007 + C00001 --> C01596 + C00058	[c]: 2,5-Dihydroxypyridine + Oxygen + H2O --> Maleamate + Formate
R03991[c]	100192501	2.3.1.16	[c]: C02593 + C00024 --> C00010 + C05259	[c]: Tetradecanoyl-CoA + Acetyl-CoA --> CoA + 3-Oxopalmitoyl-CoA
R04170[c]	100272777 and 100283153 and 100284299	4.2.1.17	[c]: C05262 --> C03221 + C00001	[c]: (S)-3-Hydroxydodecanoyl-CoA --> 2-trans-Dodecenoyl-CoA + H2O
R04738[c]	100272777 and 100283153 and 100284299	4.2.1.17	[c]: C05258 --> C05272 + C00001	[c]: (S)-3-Hydroxyhexadecanoyl-CoA --> trans-Hexadec-2-enoyl-CoA + H2O
R04740[c]	100272777 and 100283153 and 100284299	4.2.1.17	[c]: C05260 --> C05273 + C00001	[c]: (S)-3-Hydroxytetradecanoyl-CoA --> trans-Tetradec-2-enoyl-CoA + H2O
R04744[c]	100272777 and 100283153 and 100284299	4.2.1.17	[c]: C05264 --> C05275 + C00001	[c]: (S)-Hydroxydecanoyl-CoA --> trans-Dec-2-enoyl-CoA + H2O
R04746[c]	100272777 and 100283153 and 100284299	4.2.1.17	[c]: C05266 --> C05276 + C00001	[c]: (S)-Hydroxyoctanoyl-CoA --> trans-Oct-2-enoyl-CoA + H2O
R04749[c]	100272777 and 100283153 and 100284299	4.2.1.17	[c]: C05268 --> C05271 + C00001	[c]: (S)-Hydroxyhexanoyl-CoA --> trans-Hex-2-enoyl-CoA + H2O
R05069[c]	100191801 and 100193695	1.1.1.86	[c]: C06006 --> C14463	[c]: (S)-2-Aceto-2-hydroxybutanoate --> (R)-3-Hydroxy-3-methyl-2-oxopentanoate
R05700[c]	AAL99608	1.2.1.68	[c]: C02666 + C00001 + C00003 --> C01494 + C00004 + C00080	[c]: Coniferyl aldehyde + H2O + NAD+ --> Ferulate + NADH + H+
R06578[c]	NP_001131288	2.1.1.104	[c]: C12203 + C00019 --> C00411 + C00021	[c]: 5-Hydroxyferuloyl-CoA + S-Adenosyl-L-methionine --> Sinapoyl-CoA + S-Adenosyl-L-homocysteine
R06584[c]			[c]: C00406 --> C12203	[c]: Feruloyl-CoA --> 5-Hydroxyferuloyl-CoA
R06798[c]			[c]: C12137 --> C12640	[c]: Pelargonidin 3-O-glucoside --> Pelargonidin 3-O-(6-caffeoyl-beta-D-glucoside) 5-O-beta-D-glucoside
R07064[c]	ACG40877	3.1.1.4	[c]: C00157 + C00001 --> C04230 + C01595	[c]: Phosphatidylcholine + H2O --> 1-Acyl-sn-glycero-3-phosphocholine + Linoleate
R07676[c]		1.1.1.-	[c]: C15930 + C00006 --> C00333 + C00005 + C00080	[c]: L-Galactonate + NADP+ --> D-Galacturonate + NADPH + H+
R07758[c]		2.3.1.-	[c]: C00083 + C00154 --> C16216 + C00010 + C00011	[c]: Malonyl-CoA + Palmitoyl-CoA --> 3-Oxostearoyl-CoA + CoA + CO2
R07860[c]	NP_001130593	3.1.1.32	[c]: C00157 + C00001 --> C04233 + C06427	[c]: Phosphatidylcholine + H2O --> 2-Acyl-sn-glycero-3-phosphocholine + (9Z,12Z,15Z)-Octadecatrienoic acid
R01626[c]	100283964	2.3.1.39	[c]: C00083 + C00229 --> C00010 + C01209	[c]: Malonyl-CoA + Acyl-carrier protein --> CoA + Malonyl-[acyl-carrier protein]
R00845[c]		1.1.1.177	[c]: C00093 + C00006 --> C00118 + C00005 + C00080	[c]: sn-Glycerol 3-phosphate + NADP+ --> D-Glyceraldehyde 3-phosphate + NADPH + H+
R00203[c]	ACF87156	1.2.1.22	[c]: C00546 + C00003 + C00001 --> C00022 + C00004 + C00080	[c]: Methylglyoxal + NAD+ + H2O --> Pyruvate + NADH + H+
R01016[c]	NP_001169631	4.2.3.3	[c]: C00111 --> C00546 + C00009	[c]: Glycerone phosphate --> Methylglyoxal + Orthophosphate
R00850[c]		2.7.1.142	[c]: C00093 + C00031 --> C00116 + C00092	[c]: sn-Glycerol 3-phosphate + D-Glucose --> Glycerol + D-Glucose 6-phosphate
R07740[c]		2.4.1.170	[c]: C10503 + C00029 --> C16223 + C00015	[c]: (-)-Medicarpin + UDP-glucose --> (-)-Medicocarpin + UDP
R07743[c]			[c]: C16223 --> C10503	[c]: (-)-Medicocarpin --> (-)-Medicarpin
R02416[c]		2.3.1.133	[c]: C00223 + C00493 --> C00010 + C02947	[c]: p-Coumaroyl-CoA + Shikimate --> CoA + 4-Coumaroylshikimate
R07433[c]		2.3.1.133	[c]: C10434 + C00010 --> C00323 + C00493	[c]: 5-O-Caffeoylshikimic acid + CoA --> Caffeoyl-CoA + Shikimate
R06582[c]		1.14.13.36	[c]: C02947 + C00007 + C00005 + C00080 --> C10434 + C00006 + C00001	[c]: 4-Coumaroylshikimate + Oxygen + NADPH + H+ --> 5-O-Caffeoylshikimic acid + NADP+ + H2O
R06572[c]		1.14.13.-	[c]: C02666 + C00005 + C00080 + C00007 --> C12204 + C00006 + C00001	[c]: Coniferyl aldehyde + NADPH + H+ + Oxygen --> 5-Hydroxyconiferaldehyde + NADP+ + H2O
R06576[c]		2.1.1.68	[c]: C12204 + C00019 --> C05610 + C00021	[c]: 5-Hydroxyconiferaldehyde + S-Adenosyl-L-methionine --> Sinapoyl aldehyde + S-Adenosyl-L-homocysteine
R06573[c]		1.14.13.-	[c]: C00590 + C00005 + C00080 + C00007 --> C12205 + C00006 + C00001	[c]: Coniferyl alcohol + NADPH + H+ + Oxygen --> 5-Hydroxyconiferyl alcohol + NADP+ + H2O
R06577[c]		2.1.1.68	[c]: C12205 + C00019 --> C02325 + C00021	[c]: 5-Hydroxyconiferyl alcohol + S-Adenosyl-L-methionine --> Sinapyl alcohol + S-Adenosyl-L-homocysteine
R00959[c]	NP_001105405 and NP_001105405	5.4.2.2	[c]: C00103 <==> C00668	[c]: D-Glucose 1-phosphate <==> alpha-D-Glucose 6-phosphate
R00137[c]	100284011	2.7.7.1 or 2.7.7.18	[c]: C00013 + C00003 --> C00002 + C00455	[c]: Diphosphate + NAD+ --> ATP + Nicotinamide D-ribonucleotide
R00207[c]	Q41768	1.2.3.3	[c]: C00227 + C00027 + C00011 --> C00022 + C00009 + C00007	[c]: Acetyl phosphate + H2O2 + CO2 --> Pyruvate + Orthophosphate + Oxygen
R00230[c]	NP_001147339	2.3.1.8	[c]: C00010 + C00227 --> C00024 + C00009	[c]: CoA + Acetyl phosphate --> Acetyl-CoA + Orthophosphate
R00306[c]		3.2.1.74	[c]: 2 C00031 --> C00185 + C00001	[c]: 2 D-Glucose --> Cellobiose + H2O
R00320[c]		2.7.2.12	[c]: C00009 + C00227 --> C00013 + C00033	[c]: Orthophosphate + Acetyl phosphate --> Diphosphate + Acetate
R00364[c]		1.4.2.1	[c]: C00048 + C00014 + 2 C00126 + 2 C00080 --> C00037 + C00001 + 2 C00125	[c]: Glyoxylate + NH3 + 2 Ferrocytochrome c + 2 H+ --> Glycine + H2O + 2 Ferricytochrome c
R00522[c]	ACG37538	4.1.1.2	[c]: C00058 + C00011 --> C00209	[c]: Formate + CO2 --> Oxalate
R00708[c]	AAL70108	1.5.1.12	[c]: C00025 + C00005 + C00080 --> C03912 + C00006 + 2 C00001	[c]: L-Glutamate + NADPH + H+ --> (S)-1-Pyrroline-5-carboxylate + NADP+ + 2 H2O
R00835[c]	gpm175	1.1.1.49	[c]: C01236 + C00005 + C00080 --> C00092 + C00006	[c]: D-Glucono-1,5-lactone 6-phosphate + NADPH + H+ --> D-Glucose 6-phosphate + NADP+
R00836[c]	100170239	2.4.1.15	[c]: C00015 + C00689 --> C00029 + C00092	[c]: UDP + alpha,alpha'-Trehalose 6-phosphate --> UDP-glucose + D-Glucose 6-phosphate
R00849[c]	100191950	1.1.5.3	[c]: C00111 + C15603 --> C00093 + C15602	[c]: Glycerone phosphate + Hydroquinone --> sn-Glycerol 3-phosphate + Quinone
R00881[c]		3.6.1.21	[c]: C00144 + C00636 --> C00096 + C00001	[c]: GMP + D-Mannose 1-phosphate --> GDP-mannose + H2O
R01081[c]		5.3.1.20	[c]: C00309 --> C00121	[c]: D-Ribulose --> D-Ribose
R01090[c]	100191754 and 100192017 and 100192912 and 100281255	2.6.1.42	[c]: C00233 + C00025 --> C00123 + C00026	[c]: 4-Methyl-2-oxopentanoate + L-Glutamate --> L-Leucine + 2-Oxoglutarate
R01113[c]		1.8.4.4	[c]: C00127 + 2 C00097 --> C00491 + 2 C00051	[c]: Glutathione disulfide + 2 L-Cysteine --> L-Cystine + 2 Glutathione
R01140[c]	100170246 and 100192075 and 100279587 and 100283735 and 542510	2.7.1.1	[c]: C00206 + C00085 --> C00131 + C00095	[c]: dADP + D-Fructose 6-phosphate --> dATP + D-Fructose
R01215[c]	NP_001143647	2.6.1.66	[c]: C00141 + C00041 --> C00183 + C00022	[c]: 3-Methyl-2-oxobutanoic acid + L-Alanine --> L-Valine + Pyruvate
R01278[c]	ACR36399	1.3.1.38	[c]: C05272 + C00005 + C00080 --> C00154 + C00006	[c]: trans-Hexadec-2-enoyl-CoA + NADPH + H+ --> Palmitoyl-CoA + NADP+
R01314[c]	NP_001130593	3.1.1.32	[c]: C04233 + C00060 --> C00157 + C00001	[c]: 2-Acyl-sn-glycero-3-phosphocholine + Carboxylate --> Phosphatidylcholine + H2O
R01330[c]	100170246 and 100192075 and 100279587 and 100283735 and 542510	2.7.1.1	[c]: C00206 + C00275 --> C00131 + C00159	[c]: dADP + D-Mannose 6-phosphate --> dATP + D-Mannose
R01446[c]	NP_001147173	1.2.1.22	[c]: C00186 + C00004 + C00080 --> C00424 + C00003 + C00001	[c]: (S)-Lactate + NADH + H+ --> (S)-Lactaldehyde + NAD+ + H2O
R01526[c]	ACN31500	2.7.1.47	[c]: C00008 + C00199 --> C00002 + C00309	[c]: ADP + D-Ribulose 5-phosphate --> ATP + D-Ribulose
R01573[c]		2.7.1.54	[c]: C00008 + C01112 --> C00002 + C00216	[c]: ADP + D-Arabinose 5-phosphate --> ATP + D-Arabinose
R01652[c]			[c]: C04236 --> C00233 + C00011	[c]: (2S)-2-Isopropyl-3-oxosuccinate --> 4-Methyl-2-oxopentanoate + CO2
R01706[c]	NP_001150639 or (100191192 and 100283590)	2.3.1.85 or 3.1.2.14	[c]: C00229 + C00249 --> C05764 + C00001	[c]: Acyl-carrier protein + Hexadecanoic acid --> Hexadecanoyl-[acp] + H2O
R01875[c]		2.8.1.3	[c]: C00094 + C00127 + C00283 --> C00320 + 2 C00051 + C00080	[c]: Sulfite + Glutathione disulfide + Hydrogen sulfide --> Thiosulfate + 2 Glutathione + H+
R01951[c]	ACR36160	2.7.7.30	[c]: C00013 + C00325 --> C00044 + C02985	[c]: Diphosphate + GDP-L-fucose --> GTP + L-Fucose 1-phosphate
R02092[c]	NP_001147985	3.6.1.5	[c]: C00364 + C00009 --> C00363 + C00001	[c]: dTMP + Orthophosphate --> dTDP + H2O
R02133[c]	ACR35737	3.5.99.2	[c]: C01279 + C04294 + C00080 --> C00378 + C00001	[c]: 4-Amino-5-hydroxymethyl-2-methylpyrimidine + 5-(2-Hydroxyethyl)-4-methylthiazole + H+ --> Thiamine + H2O
R02263[c]	NP_001142067	4.1.2.19	[c]: C00111 + C00424 --> C01131	[c]: Glycerone phosphate + (S)-Lactaldehyde --> L-Rhamnulose 1-phosphate
R02437[c]	NP_001148192	5.3.1.14	[c]: C00861 --> C00507	[c]: L-Rhamnulose --> L-Rhamnose
R02593[c]	NP_001105654 and NP_001105654	1.1.1.195	[c]: C02666 + C00005 + C00080 --> C00590 + C00006	[c]: Coniferyl aldehyde + NADPH + H+ --> Coniferyl alcohol + NADP+
R03014[c]	NP_001169751	2.7.1.5	[c]: C00008 + C01131 --> C00002 + C00861	[c]: ADP + L-Rhamnulose 1-phosphate --> ATP + L-Rhamnulose
R03161[c]	NP_001168090	2.7.1.52	[c]: C00008 + C02985 --> C00002 + C01019	[c]: ADP + L-Fucose 1-phosphate --> ATP + 6-Deoxy-L-galactose
R04558[c]		2.4.2.- or 4.1.3.-	[c]: C04666 + C04677 + C00025 --> C04916 + C00064	[c]: D-erythro-1-(Imidazol-4-yl)glycerol 3-phosphate +',"1-(5'-Phosphoribosyl)-5-amino-4-imidazolecarboxamide + L-Glutamate --> N-(5'-Phospho-D-1'-ribulosylformimino)-5-amino-1-(5''-phospho-D-ribosyl)-4-imidazolecarboxamide + L-Glutamine
R06975[c]		6.3.4.-	[c]: C00008 + C00009 + C04734 --> C00058 + C00002 + C04677	[c]: ADP + Orthophosphate +',"1-(5'-Phosphoribosyl)-5-formamido-4-imidazolecarboxamide --> Formate + ATP + 1-(5'-Phosphoribosyl)-5-amino-4-imidazolecarboxamide
R07358[c]	NP_001148249	1.6.5.2	[c]: C00003 + C15603 --> C00004 + C00080 + C15602	[c]: NAD+ + Hydroquinone --> NADH + H+ + Quinone
R07359[c]	NP_001148249	1.6.5.2	[c]: C00006 + C15603 --> C00005 + C00080 + C15602	[c]: NADP+ + Hydroquinone --> NADPH + H+ + Quinone
R07873[c]		2.3.1.-	[c]: C16297 + C00010 --> C12137 + C00323	[c]: Pelargonidin 3-O-(6-caffeoyl-beta-D-glucoside) + CoA --> Pelargonidin 3-O-glucoside + Caffeoyl-CoA
R07875[c]		2.4.1.-	[c]: C12640 + C00015 --> C16297 + C00029	[c]: Pelargonidin 3-O-(6-caffeoyl-beta-D-glucoside) 5-O-beta-D-glucoside + UDP --> Pelargonidin 3-O-(6-caffeoyl-beta-D-glucoside) + UDP-glucose
R08633[c]		4.4.1.2	[c]: C00283 + C17234 --> C00155	[c]: Hydrogen sulfide + 2-Aminobut-2-enoate --> L-Homocysteine
R03336[c]		1.1.1.222 or 1.1.1.237	[c]: C01179 + C00004 + C00080 --> C03672 + C00003	[c]: 3-(4-Hydroxyphenyl)pyruvate + NADH + H+ --> 3-(4-Hydroxyphenyl)lactate + NAD+
R05701[c]	AAL99608	1.2.1.68	[c]: C01494 + C00005 + C00080 --> C02666 + C00001 + C00006	[c]: Ferulate + NADPH + H+ --> Coniferyl aldehyde + H2O + NADP+
R00343[p]		1.1.1.82	[p]: C00036 + C00005 + C00080 --> C00149 + C00006	[p]: Oxaloacetate + NADPH + H+ --> (S)-Malate + NADP+
R00214[p]	ACR35772	1.1.1.39	[p]: C00149 + C00003 --> C00022 + C00011 + C00004 + C00080	[p]: (S)-Malate + NAD+ --> Pyruvate + CO2 + NADH + H+
R00004[p]	NP_001136694	3.6.1.1	[p]: C00013 + C00001 --> 2 C00009	[p]: Diphosphate + H2O --> 2 Orthophosphate
R01067[p]	Q7SIC9	2.2.1.1	[p]: C00085 + C00118 --> C00279 + C00231	[p]: D-Fructose 6-phosphate + D-Glyceraldehyde 3-phosphate --> D-Erythrose 4-phosphate + D-Xylulose 5-phosphate
R01334[p]	NP_001130178	3.1.3.18	[p]: C00988 + C00001 --> C00160 + C00009	[p]: 2-Phosphoglycolate + H2O --> Glycolate + Orthophosphate
R00009[p]	100382662 and 542230 and 542369 and 542370	1.11.1.6	[p]: 2 C00027 --> C00007 + 2 C00001	[p]: 2 H2O2 --> Oxygen + 2 H2O
R01388[p]	NP_001137068	1.1.1.81	[p]: C00168 + C00004 + C00080 --> C00258 + C00003	[p]: Hydroxypyruvate + NADH + H+ --> D-Glycerate + NAD+
R01514[p]		2.7.1.31	[p]: C00002 + C00258 --> C00008 + C00197	[p]: ATP + D-Glycerate --> ADP + 3-Phospho-D-glycerate
Rxn_mod_1[p]			[p]: C00065 + C00026 -> C00168 + C00025	[p]: L-Serine + 2-Oxoglutarate --> Hydroxypyruvate + L-Glutamate
Light rxn_1			12 C00080 [c] + 2 C00001 [c] + 2 C00006 [c] + 9 hvi [c] --> 14 C00080 [p] + 2 C00005 [c] + C00007 [c] + 9hvo[c]	12H+[c] + 2 H2O [c] + 2 NADP [c] + 9 hvi [c] --> 14 H+ [p] + 2 NADPH[c] + O2 [c] + 9hvo[c]
Light_rxn_2			3 C00008 [c] + 14 C00080 [p] + 3 C00009 [c] --> 3 C00002 [c] + 11 C00080 [c] + 3 C00001 [c]	3 ADP [c] + 14 H+ [p] + 3 pi [c] --> 3 ATP [c] + 11 H+ [c] + 3 H2O [c]
Color Code	Abbreviation
R0****	Reaction to be added in PS condition
R0****	Reaction to be added in R condition
	Reaction to be added in PR condition to maintain v('R00024'):v('R03140')=3:1
	Reaction to be added in PS condition to maintain v('R00024'):v('R03140')=1:0
	Reactions to be added to make sure that O2 to be uptaken and CO2 to be secreted in R condition.
	Reactions to be added for the production of glycerol in all three conditions
	Reactions to be added for complete lignin biosynthesis pathway
	Reactions added to complete c4 photosynthetic pathway
Maize Intr Rxn	Transport Rxn
cxTransport_C00024	C00024[c] <==> C00024[x]
cpTransport_C00169	C00169[c] <==> C00169[p]
cpTransport_C00279	C00279[c] <==> C00279[p]
cmTransport_C00091	C00091[c] <==> C00091[m]
cmTransport_C05993	C05993[c] <==> C05993[m]
cxTransport_C00417	C00417[c] <==> C00417[x]
cxTransport_C03221	C03221[c] <==> C03221[x]
cxTransport_C05271	C05271[c] <==> C05271[x]
cxTransport_C05259	C05259[c] <==> C05259[x]
cxTransport_C05264	C05264[c] <==> C05264[x]
cxTransport_C00016	C00016[c] <==> C00016[x]
cpTransport_C00041	C00041[c] <==> C00041[p]
cpTransport_C00236	C00236[c] <==> C00236[p]
cxTransport_C01144	C01144[c] <==> C01144[x]
cxTransport_C02593	C02593[c] <==> C02593[x]
cxTransport_C05275	C05275[c] <==> C05275[x]
cxTransport_C05260	C05260[c] <==> C05260[x]
cxTransport_C05266	C05266[c] <==> C05266[x]
cxTransport_C00154	C00154[c] <==> C00154[x]
cxTransport_C01352	C01352[c] <==> C01352[x]
cpTransport_C01353	C01353[c] <==> C01353[p]
cxTransport_C00249	C00249[c] <==> C00249[x]
cxTransport_C05276	C05276[c] <==> C05276[x]
cxTransport_C05273	C05273[c] <==> C05273[x]
cxTransport_C05258	C05258[c] <==> C05258[x]
cxTransport_C05262	C05262[c] <==> C05262[x]
cxTransport_C05268	C05268[c] <==> C05268[x]
cpTransport_C05378	C05378[c] <==> C05378[p]
cpTransport_C00117	C00117[c] <==> C00117[p]
cxTransport_C00332	C00332[c] <==> C00332[x]
cmTransport_C01353	C01353[c] <==> C01353[m]
cmTransport_C00122	C00122[c] <==> C00122[m]
cxTransport_C00160	C00160[c] <==> C00160[x]
cxTransport_C00027	C00027[c] <==> C00027[x]
cpTransport_C00988	C00988[c] <==> C00988[p]
Exchange Rxn	Rxn Description	Rxn Description (detailed)
Ex1	C00011[e] <==> C00011[c]	CO2[e] <==> CO2[c]
Ex2	C00001[e] <==> C00001[c]	H2O[e] <==> H2O[c]
Ex3	C00007[c] <==> C00007[e]	Oxygen[c] <==> Oxygen[e]
Ex4	C00244[e] --> C00244[c]	Nitrate[e] --> Nitrate[c]
Ex5	C00014[e] --> C00014[c]	NH3[e] --> NH3[c]
Ex6	C00283[e] --> C00283[c]	Hydrogen sulfide[e] --> Hydrogen sulfide[c]
Ex7	C00059[e] --> C00059[c]	Sulfate[e]--> Sulfate[c]
Ex8	C00267[c] <==> C00267[e]	alpha-D-Glucose[c] <==> alpha-D- Glucose[e]
Ex9	C02336[c] <==> C02336[e]	beta-D-Fructose[c] <==> beta-D-Fructose[e]
Ex10	C00208[c] <==> C00208[e]	Maltose[c] <==> Maltose[e]
Ex11	hv[e] --> hv[c]	hv[e] --> hv[c]
Ex12	C00089[c] <==> C00089[e]	Sucrose[c] <==> Sucrose[e]
Ex13	C00009[e] --> C00009[c]	Orthophosphate[e] --> Orthophosphate[c]
Ex14	C00238[e] --> C00238[c]	Potassium[e] --> Potassium[c]
Ex15	C00698[e] --> C00698[c]	Chloride[e] --> Chloride[c]
Ex16	hvo[c] --> hvo[e]	hvo[c] --> hvo[e]

## Sheet: GapFill_rxn
Rxn ID	Gene Locus/ Loci	EC No	Rxn Description	Rxn Description (detailed)
R01648[c]	NP_001130350	2.6.1.19	[c]:C00334 + C00026 <==> C00232 + C00025	[c]:4-Aminobutanoate + 2-Oxoglutarate <==> Succinate semialdehyde + L-Glutamate
R02950[c]	NP_001149552	1.14.18.1	[c]:C00811 + C00007 + C01197 <==> C01197 + C00001 + C16828	[c]:4-Coumarate + Oxygen + Caffeate <==> Caffeate + H2O + Caffeoquinone
R01342[c]	NP_001147594	1.4.99.1	[c]:C05167 + C00001 + C00028 <==> C00161 + C00014 + C00030	[c]:alpha-Amino acid + H2O + Acceptor <==> 2-Oxo acid + NH3 + Reduced acceptor
R01131[c]	GRMZM2G121128	2.7.1.73	[c]:C00002 + C00294 <==> C00008 + C00130	[c]:ATP + Inosine <==> ADP + IMP
R02150[c]	GRMZM2G359298	1.4.3.22	[c]:C00388 + C00007 + C00001 <==> C05130 + C00014 + C00027	[c]:1H-Imidazole-4-ethanamine + Oxygen + H2O <==> Imidazole-4-acetaldehyde + NH3 + H2O2
R00717[c]	GRMZM2G159587	1.1.1.26	[c]:C00160 + C00003 <==> C00048 + C00004 + C00080	[c]:Glycolate + NAD+ <==> Glyoxylate + NADH + H+
R05604[c]	NP_001168831	1.1.1.11	[c]:C01904 + C00003 <==> C00310 + C00004 + C00080	[c]:D-Arabitol + NAD+ <==> D-Xylulose + NADH + H+
R04162[c]	GRMZM2G174343	3.1.3.4	[c]:C05977 + C00001 <==> C03201 + C00009	[c]:2-Acyl-1-alkyl-sn-glycero-3-phosphate + H2O <==> 1-Alkyl-2-acylglycerol + Orthophosphate
R00813[c]	GRMZM2G099696	1.3.1.25	[c]:C06321 + C00003 <==> C00090 + C00004 + C00011 + C00080	[c]:1,6-Dihydroxy-cis-2,4-cyclohexadiene-1-carboxylic acid + NAD+ <==> Catechol + NADH + CO2 + H+
R00818[c]	GRMZM2G127139	1.14.13.1	[c]:C00805 + C00007 + C00004 + C00080 <==> C00090 + C00011 + C00003 +	[c]:Salicylate + Oxygen + NADH + H+ <==> Catechol + CO2 + NAD+ + H2O
R02065[c]	GRMZM2G149317	2.5.1.32	[c]:2 C00353 <==> C00013 + C03427	[c]:2 Geranylgeranyl diphosphate <==> Diphosphate + Prephytoene diphosphate
R01030[c]	GRMZM2G153274	3.1.4.46	[c]:C00670 + C00001 <==> C00114 + C00093	[c]:sn-glycero-3-Phosphocholine + H2O <==> Choline + sn-Glycerol 3-phosphate
R01463[c]	GRMZM2G140817	1.14.13.17	[c]:C00187 + C00007 + C00005 + C00080 <==> C03594 + C00006 + C00001	[c]:Cholesterol + Oxygen + NADPH + H+ <==> 7alpha-Hydroxycholesterol + NADP+ + H2O
R05337[c]	GRMZM2G024482	4.2.1.-	[c]:C11062 <==> C02331 + C00001	[c]:4-Hydroxybutyryl-CoA <==> Vinylacetyl-CoA + H2O
R00818[c]	GRMZM2G127139	1.14.13.1	[c]:C00805 + C00007 + C00004 + C00080 <==> C00090 + C00011 + C00003 +	[c]:Salicylate + Oxygen + NADH + H+ <==> Catechol + CO2 + NAD+ + H2O
R01678[c]	AC155376.2_FG	3.2.1.108	[c]:C00243 + C00001 <==> C00267 + C00124	[c]:Lactose + H2O <==> alpha-D-Glucose + D-Galactose
R01791[c]	GRMZM2G428518	3.2.1.10	[c]:C00721 + C00001 <==> C00267 + C00721	[c]:Dextrin + H2O <==> alpha-D-Glucose + Dextrin
R00892[c]	GRMZM2G157683	1.8.1.6	[c]:2 C00097 + C00003 <==> C00491 + C00080 + C00004	[c]:2 L-Cysteine + NAD+ <==> L-Cystine + H+ + NADH
R05337[c]	GRMZM2G024482	4.2.1.-	[c]:C11062 <==> C02331 + C00001	[c]:4-Hydroxybutyryl-CoA <==> Vinylacetyl-CoA + H2O
R00305[c]	GRMZM2G434500	1.1.99.10	[c]:C00031 + C00028 <==> C00198 + C00030	[c]:D-Glucose + Acceptor <==> D-Glucono-1,5-lactone + Reduced acceptor
R00736[c]	GRMZM2G108514	4.1.1.25	[c]:C00082 <==> C00483 + C00011	[c]:L-Tyrosine <==> Tyramine + CO2
R01342[c]	NP_001147594	1.4.99.1	[c]:C05167 + C00001 + C00028 <==> C00161 + C00014 + C00030	[c]:alpha-Amino acid + H2O + Acceptor <==> 2-Oxo acid + NH3 + Reduced acceptor
R02978[c]	GRMZM2G147701	1.1.1.102	[c]:C00836 + C00006 <==> C02934 + C00005 + C00080	[c]:Sphinganine + NADP+ <==> 3-Dehydrosphinganine + NADPH + H+
R00987[c]	GRMZM2G060470	3.7.1.3	[c]:C00328 + C00001 <==> C00108 + C00041	[c]:L-Kynurenine + H2O <==> Anthranilate + L-Alanine
R04686[c]	GRMZM2G096585	5.2.1.-	[c]:C05158 <==> C05839	[c]:trans-beta-D-Glucosyl-2-hydroxycinnamate <==> cis-beta-D-Glucosyl-2-hydroxycinnamate
R06518[c]	GRMZM2G180982	3.5.1.23	[c]:C12126 + C00001 <==> C00162 + C00836	[c]:Dihydroceramide + H2O <==> Fatty acid + Sphinganine
R02941[c]	GRMZM2G071021	1.2.1.-	[c]:C06202 + C00003 + C00001 <==> C00805 + C00004 + C00080	[c]:Salicylaldehyde + NAD+ + H2O <==> Salicylate + NADH + H+
R03181[c]	GRMZM2G124974	5.2.1.2	[c]:C01036 <==> C01061	[c]:4-Maleylacetoacetate <==> 4-Fumarylacetoacetate
R03493[c]	GRMZM2G000092	4.2.1.57	[c]:C04675 <==> C01291 + C00001	[c]:3-Hydroxy-3-(4-methylpent-3-en-1-yl)glutaryl-CoA <==> 3-(4-Methylpent-3-en-1-yl)pent-2-enedioyl-CoA + H2O
R08100[c]	GRMZM2G156162	1.14.12.10	[c]:C02359 + C00004 + C00080 + C00007 <==> C16482 + C00003	[c]:2-Fluorobenzoate + NADH + H+ + Oxygen <==> 2-Fluorocyclohexadiene-cis,cis-1,2-diol-1-carboxylate + NAD+
R01939[c]	GRMZM2G412604	2.6.1.39	[c]:C00956 + C00026 <==> C00322 + C00025	[c]:L-2-Aminoadipate + 2-Oxoglutarate <==> 2-Oxoadipate + L-Glutamate
R02536[c]	GRMZM2G071021 or GRMZM2G118800	1.2.1.5 or 1.2.1.39	[c]:C00601 + C00003 + C00001 <==> C07086 + C00004 + C00080	[c]:2-Oxo acid + L-Glutamate <==> alpha-Amino acid + 2-Oxoglutarate
R01339[c]			[c]:C00161 + C00025 <==> C05167 + C00026	[c]:L-Phenylalanine + Oxygen <==> 2-Phenylacetamide + CO2 + H2O
R00690[c]		1.13.12.9	[c]:C00079 + C00007 <==> C02505 + C00011 + C00001	[c]:Oxaloacetate + H2O <==> Oxalate + Acetate
R00338[c]		3.7.1.1	[c]:C00036 + C00001 <==> C00209 + C00033	[c]:Propanoyl-CoA + Orthophosphate <==> Propanoyl phosphate + CoA
R00921[c]		2.3.1.8	[c]:C00100 + C00009 <==> C02876 + C00010	[c]:Pyruvate + CoA + Oxygen <==> H2O2 + Acetyl-CoA + CO2
R00211[c]		1.2.3.6	[c]:C00022 + C00010 + C00007 <==> C00027 + C00024 + C00011	[c]:Pyruvate + CoA + NADP+ <==> Acetyl-CoA + CO2 + NADPH + H+
R00210[c]		1.2.1.51	[c]:C00022 + C00010 + C00006 <==> C00024 + C00011 + C00005 + C00080	[c]:1,7-Dimethylxanthine + NADH + H+ + Oxygen <==> 1-Methylxanthine + NAD+ + Formaldehyde + H2O
R07959[c]		1.13.12.-	[c]:C13747 + C00004 + C00080 + C00007 <==> C16358 + C00003 + C00067 +	[c]:Propane-1,2-diol + NAD+ <==> (S)-Lactaldehyde + NADH + H+
R02257[c]		1.1.1.77	[c]:C00583 + C00003 <==> C00424 + C00004 + C00080	[c]:Propane-1,2-diol + NAD+ <==> (S)-Lactaldehyde + NADH + H+
R07254[c]			[c]:C00583 + C00003 <==> C00424 + C00004 + C00080	[c]:Geraniol + NADP+ <==> Geranial + NADPH + H+
R03581[c]		1.1.1.183	[c]:C01500 + C00006 <==> C01499 + C00005 + C00080	[c]:L-Aspartate + 2-Oxo acid <==> alpha-Amino acid + Oxaloacetate
R00493[c]		2.6.1.-	[c]:C00049 + C00161 <==> C05167 + C00036	[c]:(-)-Ureidoglycolate <==> Glyoxylate + Urea
R00776[c]		4.3.2.3	[c]:C00603 <==> C00048 + C00086	[c]:(-)-Ureidoglycolate <==> Glyoxylate + Urea
R06511[c]			[c]:C00603 <==> C00048 + C00086	[c]:N-Formyl-L-aspartate + H2O <==> Formate + L-Aspartate
R00526[c]		3.5.1.8 or 3.5.1.15	[c]:C01044 + C00001 <==> C00058 + C00049	[c]:D-Arabitol + NADP+ <==> D-Xylulose + NADPH + H+
R07143[c]		1.1.1.287	[c]:C01904 + C00006 <==> C00310 + C00005 + C00080	[c]:2,5-Dioxopentanoate + NADP+ + H2O <==> 2-Oxoglutarate + NADPH + H+
R00264[c]		1.2.1.26	[c]:C00433 + C00006 + C00001 <==> C00026 + C00005 + C00080	[c]:(S)-4-Hydroxymandelate + Oxygen <==> 4-Hydroxybenzaldehyde + H2O2 + CO2
R02673[c]		1.1.3.19	[c]:C03198 + C00007 <==> C00633 + C00027 + C00011	[c]:L-Phenylalanine + Oxygen <==> 2-Phenylacetamide + CO2 + H2O
R00690[c]		1.13.12.9	[c]:C00079 + C00007 <==> C02505 + C00011 + C00001	[c]:4-(4-Deoxy-beta-D-gluc-4-enuronosyl)-D-galacturonate <==> 2 5-Dehydro-4-deoxy-D-glucuronate
R00064[c]		4.2.2.6	[c]:C04733 <==> 2 C04053	[c]:3-(4-Hydroxyphenyl)pyruvate <==> 4-Hydroxyphenylacetaldehyde + CO2
R03341[c]		4.1.1.80	[c]:C01179 <==> C03765 + C00011	[c]:Allantoate + H2O <==> (-)-Ureidoglycolate + Urea
R02422[c]		3.5.3.4	[c]:C00499 + C00001 <==> C00603 + C00086	[c]:(S)-Lactaldehyde + NADP+ <==> Methylglyoxal + NADPH + H+
R02260[c]		1.2.1.49	[c]:C00424 + C00006 <==> C00546 + C00005 + C00080	[c]:Pyridoxamine phosphate + H2O + Oxygen <==> Pyridoxal phosphate + NH3 + H2O2
R00277[c]		1.4.3.5	[c]:C00647 + C00001 + C00007 <==> C00018 + C00014 + C00027	[c]:S-Adenosyl-L-methionine + Glycine <==> S-Adenosyl-L-homocysteine + Sarcosine
R00367[c]		2.1.1.20 or 2.1.1.156 or 2.1.1.162	[c]:C00019 + C00037 <==> C00021 + C00213	[c]:L-Cysteine + Oxygen <==> 3-Sulfino-L-alanine
R00893[c]		1.13.11.20	[c]:C00097 + C00007 <==> C00606	[c]:Malonyl-CoA + Pyruvate <==> Acetyl-CoA + Oxaloacetate
R00353[c]		2.1.3.1	[c]:C00083 + C00022 <==> C00024 + C00036	[c]:NADPH + 2 Ferricytochrome c2 <==> NADP+ + 2 Ferrocytochrome c2 + H+
R00108[c]		1.6.2.5	[c]:C00005 + 2 C00997 <==> C00006 + 2 C01000 + C00080	[c]:2-Hydroxyglutarate + CoA <==> Propanoyl-CoA + H2O + Glyoxylate
R00932[c]		2.3.3.11	[c]:C02630 + C00010 <==> C00100 + C00001 + C00048	[c]:3-Deoxy-D-manno-octulosonate 8-phosphate + H2O <==> 3-Deoxy-D-manno-octulosonate + Orthophosphate
R03350[c]		3.1.3.45	[c]:C04478 + C00001 <==> C01187 + C00009	[c]:10-Oxogeranial <==> Iridodial
R02008[c]			[c]:C17622 <==> C06069	[c]:ATP + D-Ribose 5-phosphate <==> ADP + D-Ribose 1,5-bisphosphate
R01050[c]		2.7.1.18	[c]:C00002 + C00117 <==> C00008 + C01151	[c]:Acetaldehyde + Acceptor + H2O <==> Acetate + Reduced acceptor
R00326[c]		1.2.99.6	[c]:C00084 + C00028 + C00001 <==> C00033 + C00030	[c]:Pyridoxine phosphate + Oxygen <==> H2O2 + Pyridoxal phosphate
R00278[c]		1.4.3.5	[c]:C00627 + C00007 <==> C00027 + C00018	[c]:alpha-D-Ribose 1-phosphate <==> D-Ribose 1,5-bisphosphate
R06837[c]			[c]:C00620 <==> C01151	[c]:(R)-Methylmalonyl-CoA <==> Succinyl-CoA
R00833[c]		5.4.99.2	[c]:C01213 <==> C00091	[c]:NH3 + CO2 <==> Cyanide
R00152[c]			[c]:C00014 + C00011 <==> C00177	[c]:(S)-3-Methyl-2-oxopentanoic acid + CoA + NAD+ <==> (S)-2-Methylbutanoyl-CoA + CO2 + NADH + H+
R03171[c]		1.2.1.25	[c]:C00671 + C00010 + C00003 <==> C15980 + C00011 + C00004 + C00080	[c]:1-(1-Alkenyl)-sn-glycero-3-phosphoethanolamine + H2O <==> Aldehyde + sn-glycero-3-Phosphoethanolamine
R03415[c]		3.3.2.5	[c]:C04635 + C00001 <==> C00071 + C01233	[c]:Hydrogen + NAD+ <==> NADH + H+
R00700[c]		1.12.1.2	[c]:C00282 + C00003 <==> C00004 + C00080	[c]:L-Dopachrome <==> 5,6-Dihydroxyindole + CO2
R03674[c]			[c]:C01693 <==> C05578 + C00011	[c]:Cadaverine <==> Piperideine
R03666[c]			[c]:C01672 <==> C06181	[c]:Benzoate + Acetate + NADH + H+ <==> trans-Cinnamate + 2 H2O + NAD+
R01426[c]			[c]:C00180 + C00033 + C00004 + C00080 <==> C00423 + 2 C00001 + C00003	[c]:2 p-Benzenediol + Oxygen <==> 2 p-Benzoquinone + 2 H2O
R02363[c]		1.14.18.1	[c]:2 C00530 + C00007 <==> 2 C00472 + 2 C00001	[c]:1,2,4-Trichlorobenzene + Hydrochloric acid <==> 1,3,4,6-Tetrachloro-1,4-cyclohexadiene
R05483[c]			[c]:C06594 + C01327 <==> C06597	[c]:3-Chlorocatechol + Oxygen <==> 2-Chloro-cis,cis-muconate
R06839[c]		1.13.11.1	[c]:C05618 + C00007 <==> C03572	[c]:Benzoate + Acetate + NADH + H+ <==> trans-Cinnamate + 2 H2O + NAD+
R01426[c]			[c]:C00180 + C00033 + C00004 + C00080 <==> C00423 + 2 C00001 + C00003	[c]:5,6-Dihydrouracil + NAD+ <==> Uracil + NADH + H+
R00977[c]		1.3.1.1	[c]:C00429 + C00003 <==> C00106 + C00004 + C00080	[c]:Methylmalonate <==> (S)-Methylmalonate semialdehyde
R03872[c]			[c]:C02170 <==> C06002	[c]:Phosphatidylethanolamine + L-Serine <==> Phosphatidylserine + Ethanolamine
R07376[c]			[c]:C00350 + C00065 <==> C02737 + C00189	[c]:L-Cystine + Sulfate <==> S-Sulfo-L-cysteine + L-Cysteine
R02409[c]		1.8.4.3	[c]:C00491 + C00059 <==> C05824 + C00097	[c]:Benzene-1,2,4-triol + Oxygen <==> 2-Maleylacetate
R03891[c]		1.13.11.37	[c]:C02814 + C00007 <==> C02222	[c]:3-Chloro-cis-1,2-dihydroxycyclohexa-3,5-diene + NAD+ <==> 3-Chlorocatechol + NADH + H+
R06857[c]		1.3.1.19	[c]:C12837 + C00003 <==> C05618 + C00004 + C00080	[c]:Trichloroethene + 2 H+ <==> trans-1,2-Dichloroethene + Hydrochloric acid
R05500[c]		1.97.1.8	[c]:C06790 + 2 C00080 <==> C06791 + C01327	[c]:Divinyl chlorophyllide a + NADPH + H+ <==> Chlorophyllide + NADP+
R06272[c]		1.3.1.75	[c]:C11832 + C00005 + C00080 <==> C02139 + C00006	[c]:Acetoacetate <==> 3-Butynoate + H2O
R01367[c]		4.2.1.27	[c]:C00164 <==> C06144 + C00001	[c]:["Adenosine 3',5'-bisphosphate + H2O <==> AMP + Orthophosphate"]
R00188[c]		3.1.3.7	[c]:C00054 + C00001 <==> C00020 + C00009	[c]:10-Hydroxygeraniol + 2 NADP+ <==> 10-Oxogeranial + 2 NADPH + 2 H+
R08499[c]		1.1.1.-	[c]:C17621 + 2 C00006 <==> C17622 + 2 C00005 + 2 C00080	[c]:Geranyl diphosphate <==> Geranial
R08398[c]			[c]:C00341 <==> C01499	[c]:Oxaloacetate <==> 2-Hydroxyethylenedicarboxylate
R00363[c]		5.3.2.2	[c]:C00036 <==> C03981	[c]:ATP + L-Glutamate + L-Cysteine <==> ADP + Orthophosphate + gamma-L-Glutamyl-L-cysteine
R00894[c]		6.3.2.2	[c]:C00002 + C00025 + C00097 <==> C00008 + C00009 + C00669	[c]:4-Hydroxybutanoic acid + NAD+ <==> Succinate semialdehyde + NADH + H+
R01644[c]		1.1.1.61	[c]:C00989 + C00003 <==> C00232 + C00004 + C00080	[c]:Trifolirhizin <==> (-)-Maackiain
R07756[c]			[c]:C10538 <==> C10502	[c]:L-Lysine <==> L-Pipecolate
R00459[c]			[c]:C00047 <==> C00408	[c]:L-Kynurenine + Glyoxylate <==> 4-(2-Aminophenyl)-2,4-dioxobutanoate + Glycine
R01957[c]		2.6.1.63	[c]:C00328 + C00048 <==> C01252 + C00037	[c]:Formononetin + UDP-glucose <==> Ononin + UDP
R07729[c]		2.4.1.170	[c]:C00858 + C00029 <==> C10509 + C00015	[c]:(-)-Maackiain + UDP-glucose <==> Trifolirhizin + UDP
R07753[c]		2.4.1.170	[c]:C10502 + C00029 <==> C10538 + C00015	[c]:UDP-D-galacturonate <==> UDP-L-arabinose + CO2
R02636[c]		4.1.1.67	[c]:C00617 <==> C00935 + C00011	[c]:Glyoxylate + Oxygen + H2O <==> Oxalate + H2O2
R00466[c]		1.2.3.5	[c]:C00048 + C00007 + C00001 <==> C00209 + C00027	[c]:1-Hydroxyalkyl-sn-glycerol <==> Aldehyde + Glycerol
R08372[c]			[c]:C03658 <==> C00071 + C00116	[c]:Sulfur + Reduced acceptor <==> Hydrogen sulfide + Acceptor
R03533[c]		1.97.1.3	[c]:C00087 + C00030 <==> C00283 + C00028	[c]:Iridotrial <==> Deoxyloganin
R05090[c]			[c]:C06070 <==> C06071	[c]:Ononin <==> Formononetin
R07733[c]			[c]:C10509 <==> C00858	[c]:Chloral + H2O <==> Chloral hydrate
R07101[c]			[c]:C14866 + C00001 <==> C06899	[c]:4-Aminobenzoate <==> Aniline + CO2
R01860[c]		4.1.1.24	[c]:C00568 <==> C00292 + C00011	[c]:5-Aminopentanal <==> Piperideine
R06741[c]			[c]:C12455 <==> C06181	[c]:trans-Cinnamate + Oxygen + NADPH + H+ <==> trans-2-Hydroxycinnamate + NADP+ + H2O
R02254[c]		1.14.13.14	[c]:C00423 + C00007 + C00005 + C00080 <==> C01772 + C00006 + C00001	[c]:2-Naphthoyl-CoA + H2O <==> 2-Naphthoic acid + CoA
R07881[c]		2.8.3.-	[c]:C14120 + C00001 <==> C14101 + C00010	[c]:CO2 <==> 3-Isochromanone
R05539[c]			[c]:C00011 <==> C07728	[c]:H2O2 + 2 Ferrocytochrome c <==> 2 Ferricytochrome c + 2 H2O
R00017[c]		1.11.1.5	[c]:C00027 + 2 C00126 <==> 2 C00125 + 2 C00001	[c]:Cyclohexylamine + Oxygen + H2O <==> Cyclohexanone + H2O2 + NH3
R02233[c]		1.4.3.12	[c]:C00571 + C00007 + C00001 <==> C00414 + C00027 + C00014	[c]:1-Methylxanthine + NADH + H+ + Oxygen <==> Xanthine + NAD+ + Formaldehyde + H2O
R07969[c]		1.13.12.-	[c]:C16358 + C00004 + C00080 + C00007 <==> C00385 + C00003 + C00067 +	[c]:1-Methylxanthine + NADH + H+ + Oxygen <==> Xanthine + NAD+ + Formaldehyde + H2O
R06512[c]			[c]:C16358 + C00004 + C00080 + C00007 <==> C00385 + C00003 + C00067 +	[c]:Divinylchlorophyll a <==> Chlorophyll a
R06288[c]			[c]:C11850 <==> C05306	[c]:D-Arabitol + NAD+ <==> D-Ribulose + NADH + H+
R07134[c]		1.1.1.250	[c]:C01904 + C00003 <==> C00309 + C00004 + C00080	[c]:13(1)-Oxo-magnesium-protoporphyrin IX 13-monomethyl ester + Acceptor <==> Divinylprotochlorophyllide + Reduced acceptor
R06270[c]			[c]:C11830 + C00028 <==> C11831 + C00030	[c]:24-Methylenecycloartanol <==> Cycloeucalenol
R07482[c]			[c]:C08830 <==> C02141	[c]:Ononin <==> Formononetin
R07733[c]			[c]:C10509 <==> C00858	[c]:2-Deoxy-D-ribose 1-phosphate <==> 2-Deoxy-D-ribose 5-phosphate
R02749[c]		5.4.2.7	[c]:C00672 <==> C00673	[c]:Protein N(pi)-phospho-L-histidine + Lactose <==> Protein histidine + Lactose 6-phosphate
R04393[c]		2.7.1.69	[c]:C04261 + C00243 <==> C00615 + C05396	[c]:Phosphatidylglycerophosphate + H2O <==> Phosphatidylglycerol + Orthophosphate
R02029[c]		3.1.3.27	[c]:C03892 + C00001 <==> C00344 + C00009	[c]:Geranyl diphosphate + H2O <==> Geraniol + Diphosphate
R08396[c]		3.1.7.3	[c]:C00341 + C00001 <==> C01500 + C00013	[c]:Trifolirhizin + Malonyl-CoA <==>', "(-)-Maackiain-3-O-glucosyl-6''-O-malonate + CoA"]
R07754[c]		2.3.1.115	[c]:C10538 + C00083 <==> C16231 + C00010	[c]:L-Homocysteine + H2O <==> Hydrogen sulfide + NH3 + 2-Oxobutanoate
R01283[c]		4.4.1.2	[c]:C00155 + C00001 <==> C00283 + C00014 + C00109	[c]:L-Lysine + NAD+ <==> delta1-Piperideine-2-carboxylate + NH3 + NADH + H+
R00445[c]		1.4.1.15	[c]:C00047 + C00003 <==> C04092 + C00014 + C00004 + C00080	[c]:L-Lysine + NAD+ <==> delta1-Piperideine-2-carboxylate + NH3 + NADH + H+
R02198[c]			[c]:C00047 + C00003 <==> C04092 + C00014 + C00004 + C00080	[c]:ADP + D-Ribose 5-phosphate <==> Orthophosphate + ADP-ribose
R01052[c]		2.7.7.35	[c]:C00008 + C00117 <==> C00009 + C00301	[c]:Acyl-CoA + 2-Acyl-sn-glycero-3-phosphocholine <==> CoA + Phosphatidylcholine
R01319[c]		2.3.1.62	[c]:C00040 + C04233 <==> C00010 + C00157	[c]:["S-Adenosyl-L-methionine + H2O <==> 5'-Methylthioadenosine +", 'L-Homoserine
R00175[c]		3.3.1.2	[c]:C00019 + C00001 <==> C00170 + C00263	[c]:Sulfite + Sulfur <==> Thiosulfate
R00864[c]			[c]:C00094 + C00087 <==> C00320	[c]:Naringenin + NADPH + H+ + Oxygen <==> Eriodictyol + NADP+ + H2O
R02442[c]		1.14.13.21 or 1.14.13.88	[c]:C00509 + C00005 + C00080 + C00007 <==> C05631 + C00006 + C00001	[c]:(R)-Pantoate + NADP+ <==> 2-Dehydropantoate + NADPH + H+
R02472[c]		1.1.1.169	[c]:C00522 + C00006 <==> C00966 + C00005 + C00080	[c]:3-Oxopropanoate <==> Propynoate + H2O
R01611[c]		4.2.1.27	[c]:C00222 <==> C00804 + C00001	[c]:Hydroxymethylbilane <==> Uroporphyrinogen III + H2O
R03165[c]		4.2.1.75	[c]:C01024 <==> C01051 + C00001	[c]:Inosine + Orthophosphate <==> Hypoxanthine + alpha-D-Ribose 1-phosphate
R01863[c]		2.4.2.1 or 2.4.2.15	[c]:C00294 + C00009 <==> C00262 + C00620	[c]:Uridine + Orthophosphate <==> Uracil + alpha-D-Ribose 1-phosphate
R01876[c]		2.4.2.3	[c]:C00299 + C00009 <==> C00106 + C00620	[c]:2-Hydroxy-2,4-pentadienoate + H2O <==> 4-Hydroxy-2-oxopentanoate
R02601[c]		4.2.1.80	[c]:C00596 + C00001 <==> C03589	[c]:3alpha,7alpha-Dihydroxy-5beta-cholestane + NADPH + H+ + Oxygen <==> 3alpha,7alpha,12alpha-Trihydroxy-5beta-cholestane + NADP+ + H2O
R07204[c]		1.14.13.96	[c]:C05452 + C00005 + C00080 + C00007 <==> C05454 + C00006 + C00001	[c]:4-Aminobenzoate + Oxygen + NADH + H+ <==> 4-Hydroxyaniline + CO2 + NAD+ + H2O
R02561[c]		1.14.13.27	[c]:C00568 + C00007 + C00004 + C00080 <==> C02372 + C00011 + C00003 +	[c]:2 e- + 2 H+ <==> Hydrogen
R00067[c]		1.18.6.1	[c]:2 C05359 + 2 C00080 <==> C00282	[c]:16 ATP + 16 H2O + 8 Reduced ferredoxin <==> 8 e- + 16 Orthophosphate + 16 ADP + 8 Oxidized ferredoxin
R00002[c]		1.18.6.1	[c]:16 C00002 + 16 C00001 + 8 C00138 <==> 8 C05359 + 16 C00009 + 16	[c]:L-Galactono-1,4-lactone + Oxygen <==> Ascorbate + H2O2
R00643[c]		1.3.3.12	[c]:C01115 + C00007 <==> C00072 + C00027	[c]:4-Hydroxybenzoate + Acetate + NADH + H+ <==> 4-Coumarate + 2 H2O + NAD+
R01308[c]			[c]:C00156 + C00033 + C00004 + C00080 <==> C00811 + 2 C00001 + C00003	[c]:cis-1,2-Dihydroxy-1,2-dihydro-7-methylnaphthalene <==> 4-Methylsalicylate
R06938[c]			[c]:C14102 <==> C14103	[c]:4-Hydroxybenzoate + Pyruvate <==> Chorismate
R01302[c]		4.1.3.40	[c]:C00156 + C00022 <==> C00251	[c]:cis-1,2-Dihydroxy-1,2-dihydro-7-methylnaphthalene <==> 4-Methylsalicylate
R06938[c]			[c]:C14102 <==> C14103	[c]:3-Formylsalicylic acid + Oxygen + H2O <==> 2-Hydroxyisophthalic acid + H2O2
R06924[c]		1.2.3.-	[c]:C14096 + C00007 + C00001 <==> C14097 + C00027	[c]:trans-O-Hydroxybenzylidenepyruvate <==> 2-Hydroxychromene-2-carboxylate
R05137[c]		5.3.99.-	[c]:C06203 <==> C06204	[c]:beta-Alanine <==> Pyridine-2,3-dicarboxylate
R00915[c]			[c]:C00099 <==> C03722	[c]:Succinyl-CoA + L-Homoserine <==> CoA + O-Succinyl-L-homoserine
R01777[c]		2.3.1.46	[c]:C00091 + C00263 <==> C00010 + C01118	[c]:Caffeine + Oxygen + 2 H+ <==> 1,3,7-Trimethyluric acid + H2O
R07980[c]		1.17.5.-	[c]:C07481 + C00007 + 2 C00080 <==> C16361 + C00001	[c]:3-Hydroxy-3-(4-methylpent-3-en-1-yl)glutaryl-CoA <==> 7-Methyl-3-oxo-6-octenoyl-CoA + Acetate
R08090[c]		4.1.3.26	[c]:C04675 <==> C16466 + C00033	[c]:Glycolate + Acceptor <==> Glyoxylate + Reduced acceptor
R00476[c]		1.1.99.14	[c]:C00160 + C00028 <==> C00048 + C00030	[c]:L-Glutamate <==> D-Glutamate
R00260[c]		5.1.1.3	[c]:C00025 <==> C00217	[c]:Eriodictyol + NADPH + H+ + Oxygen <==> Pentahydroxyflavanone + NADP+ + H2O
R04902[c]		1.14.13.88	[c]:C05631 + C00005 + C00080 + C00007 <==> C05911 + C00006 + C00001	[c]:1-Methylpyrrolinium <==> Tropinone
R08431[c]			[c]:C06178 <==> C00783	[c]:S-Benzoate coenzyme A + Reduced acceptor + 2 ATP + 2 H2O <==> S-1,5-Cyclohexadiene-1-carboxylate coenzymeA + Acceptor + 2 Orthophosphate + 2 ADP
R02451[c]		1.3.99.15	[c]:C00512 + C00030 + 2 C00002 + 2 C00001 <==> C06322 + C00028 + 2 C00009	[c]:Succinate semialdehyde + Pyruvate <==> 2,4-Dihydroxyhept-2-enedioate
R01647[c]		4.1.2.-	[c]:C00232 + C00022 <==> C06201	[c]:Acetyl phosphate + NH3 + Thioredoxin disulfide + H2O <==> Glycine + Orthophosphate + Thioredoxin
R07226[c]		1.21.4.2	[c]:C00227 + C00014 + C00343 + C00001 <==> C00037 + C00009 + C00342	[c]:Phenylacetaldehyde + NAD+ + H2O <==> Phenylacetic acid + NADH + H+
Maize Intr Rxn	Transport Rxn	Transport Rxn (detailed)
cxTransport_C00042	C00042[c]<==>C00042[x]	Succinate[c]<==>Succinate[x]
cpTransport_C01182	C01182[c] <==> C01182[p]	D-Ribulose 1,5-bisphosphate[c]<==>D-Ribulose 1,5-bisphosphate[p]
cpTransport_C00088	C00088[c]<==>C00088[p]	Nitrite[c]<==>Nitrite[p]
