# Supplementary material for: Zea mays iRS1563: A Comprehensive Genome-Scale Metabolic Reconstruction of Maize Metabolism
Source: PLoS One. 2011 Jul 6;6(7):e21784. doi: 10.1371/journal.pone.0021784 (PMC3131064; doi:10.1371/journal.pone.0021784)
Supplement: File S3 — Results from BLASTp searches against NCBI nr database. (XLS) [file pone.0021784.s003.xls]

## Sheet: BLAST_results
Query Sequence	Subject Sequence	gi_sub_seq	E_fwd	E_bkd	Bit_fwd	Bit_bkd	Len_fwd	Len_bkd	% Iden_fwd	% iden_bkd
GRMZM2G034385_P01	AAG13584.1	10140752	3e-54	2e-57	213	218	171	131	83.63	97.71
GRMZM2G034385_P02	AAG13584.1	10140752	3e-54	2e-57	213	218	171	131	83.63	97.71
GRMZM2G034385_P03	AAG13584.1	10140752	3e-54	2e-57	213	218	171	131	83.63	97.71
GRMZM2G351045_P01	NP_001043788.1	115439017	2e-50	1e-36	202	152	154	154	69.48	61.69
GRMZM2G011281_P01	NP_001063716.1	115480245	5e-58	2e-66	226	249	139	139	87.05	89.93
GRMZM2G454449_P01	NP_001058328.1	115469458	1e-56	3e-56	221	215	266	203	54.51	61.08
GRMZM2G035809_P01	NP_001050274.1	115453347	1e-179	0	630	630	344	344	91.57	91.57
GRMZM2G051711_P01	BAC83382.1	34393373	5e-142	6e-171	506	597	465	465	71.4	71.18
GRMZM2G076268_P01	BAC83382.1	34393373	5e-142	6e-171	506	597	465	465	71.4	71.18
GRMZM2G092268_P01	NP_001062524.1	115477857	3e-63	5e-64	243	241	190	185	81.05	82.16
GRMZM2G092268_P03	NP_001062524.1	115477857	3e-63	5e-64	243	241	190	185	81.05	82.16
GRMZM2G092268_P04	NP_001062524.1	115477857	3e-63	5e-64	243	241	190	185	81.05	82.16
GRMZM2G092268_P05	NP_001062524.1	115477857	3e-63	5e-64	243	241	190	185	81.05	82.16
GRMZM2G389233_P01	BAD09617.1	42408435	0	0	929	951	494	494	91.3	91.3
GRMZM2G389233_P02	BAD09617.1	42408435	0	0	929	951	494	494	91.3	91.3
GRMZM2G389233_P04	BAD09617.1	42408435	0	0	929	951	494	494	91.3	91.3
GRMZM2G389233_P05	BAD09617.1	42408435	0	0	917	939	494	494	90.69	90.69
GRMZM2G389233_P06	BAD09617.1	42408435	0	0	929	951	494	494	91.3	91.3
GRMZM2G337701_P01	BAD22929.1	48716316	0	0	1244	1252	888	882	70.61	71.77
GRMZM2G010743_P01	NP_197853.1	15238598	1e-62	5e-60	241	228	236	241	60.17	58.92
GRMZM2G418726_P01	CAE02139.2	38346620	8e-120	1e-129	433	461	353	356	75.92	76.69
GRMZM2G094558_P01	NP_189045.1	15229565	3e-74	7e-81	280	297	275	275	60	60.73
AC191567.3_FGP004	NP_001043034.1	115436552	4e-94	1e-95	348	348	207	207	83.09	83.09
GRMZM2G059865_P01	AAC63273.1	3551838	1e-41	6e-44	173	172	141	141	60.99	60.99
GRMZM2G059865_P02	AAC63273.1	3551838	1e-41	7e-44	173	172	141	141	60.99	60.99
GRMZM2G471814_P01	Q9XG98.1	62286954	2e-88	1e-91	328	333	352	356	53.98	54.49
GRMZM2G399700_P01	NP_193496.1	15236590	4e-116	8e-145	421	513	867	980	35.41	35.31
GRMZM2G073979_P01	ABD64953.1	89257462	3e-64	2e-65	247	246	201	215	57.71	54.88
GRMZM2G073979_P02	NP_199542.1	15238059	1e-53	1e-55	211	213	125	125	71.2	71.2
GRMZM2G073979_P03	NP_567528.2	30684058	2e-60	1e-61	234	233	155	147	65.16	67.35
GRMZM2G374779_P01	ABB47987.1	78709012	5e-136	1e-136	486	483	276	273	81.16	81.32
GRMZM2G374779_P02	ABB47987.1	78709012	1e-103	2e-104	377	376	205	211	85.85	83.89
GRMZM2G374779_P03	ABB47987.1	78709012	9e-64	1e-64	244	243	135	135	84.44	84.44
GRMZM2G026639_P01	AAL79796.1	18873850	0	0	716	729	734	732	59.54	59.7
GRMZM2G367714_P01	NP_001042102.1	115434688	4e-123	3e-119	443	426	271	271	81.92	81.92
AC193500.3_FGP003	NP_001065338.1	115483336	3e-118	6e-119	427	424	386	386	58.03	59.07
GRMZM2G060265_P01	BAD25636.1	49388512	4e-89	4e-97	330	353	417	355	50.84	53.8
GRMZM2G114469_P01	NP_182111.1	15225904	1e-36	4e-41	155	166	233	243	51.07	51.03
GRMZM2G114469_P02	CAB71062.1	6850899	7e-85	2e-88	316	323	343	354	58.31	57.63
GRMZM2G114459_P01	NP_001060475.1	115473753	1e-90	2e-91	334	333	251	251	78.88	78.88
GRMZM2G114459_P02	AAK43491.1	13876515	0	0	2259	1273	2166	1123	58.68	61.98
GRMZM2G114459_P02	AAK43491.1	13876515	0	0	2259	1064	2166	950	58.68	60.84
GRMZM2G458423_P01	NP_001048684.1	115450167	1e-72	3e-85	276	312	326	404	49.39	50.5
GRMZM2G109725_P01	NP_566058.2	42569956	2e-101	2e-96	371	349	344	344	61.63	61.63
GRMZM2G109725_P02	NP_566058.2	42569956	2e-101	2e-96	371	349	344	344	61.63	61.63
GRMZM2G109725_P03	NP_566058.2	42569956	9e-102	1e-96	372	349	344	344	61.63	61.63
GRMZM2G109725_P04	NP_566058.2	42569956	1e-84	1e-79	315	293	309	309	60.19	60.19
GRMZM2G329177_P01	AAN62776.1	24476034	0	0	1897	1840	1375	1375	78.69	78.84
GRMZM2G329177_P02	AAN62776.1	24476034	0	0	1897	1840	1375	1375	78.69	78.84
GRMZM2G052546_P01	CAC44460.1	14970762	6e-103	2e-104	375	375	299	299	63.21	63.21
GRMZM2G052546_P02	CAC44460.1	14970762	6e-103	2e-104	375	375	299	299	63.21	63.21
GRMZM2G052546_P03	ABB87109.1	82623389	4e-131	2e-128	469	455	376	376	62.77	61.97
GRMZM2G052546_P06	ABB87109.1	82623389	4e-131	2e-128	469	455	376	376	62.77	61.97
GRMZM2G085691_P01	AAN62783.1	24476041	3e-123	6e-120	444	428	396	396	59.34	59.34
GRMZM2G085691_P02	AAN62783.1	24476041	7e-110	2e-106	399	384	307	307	66.45	66.45
GRMZM2G085827_P01	NP_001061345.1	115475497	1e-120	5e-122	434	434	294	291	78.91	79.38
GRMZM2G085827_P02	NP_001061345.1	115475497	2e-80	2e-81	300	299	188	188	77.66	77.66
GRMZM2G085885_P01	NP_001061466.1	115475740	6e-144	8e-131	512	463	319	319	83.07	80.88
GRMZM2G085885_P02	NP_001061466.1	115475740	6e-144	8e-131	512	463	319	319	83.07	80.88
GRMZM2G085885_P03	NP_001061466.1	115475740	6e-144	8e-131	512	463	319	319	83.07	80.88
GRMZM2G085885_P04	NP_001061466.1	115475740	6e-144	8e-131	512	463	319	319	83.07	80.88
GRMZM2G085885_P05	NP_001061466.1	115475740	6e-144	8e-131	512	463	319	319	83.07	80.88
GRMZM2G085885_P06	NP_001061466.1	115475740	6e-144	8e-131	512	463	319	319	83.07	80.88
GRMZM2G086269_P01	AAN61481.1	24431601	8e-111	5e-120	403	429	641	641	59.75	59.28
GRMZM2G042552_P01	AAN62785.1	24476043	6e-42	1e-42	171	171	117	117	87.18	87.18
GRMZM2G042552_P02	AAN62785.1	24476043	1e-96	1e-97	354	353	241	241	87.55	87.55
GRMZM2G042552_P03	AAN62785.1	24476043	2e-95	4e-96	350	348	241	241	87.14	87.14
GRMZM2G041881_P01	AAN61483.1	24431603	3e-65	4e-66	248	249	151	151	89.4	89.4
GRMZM2G041881_P02	AAN61483.1	24431603	9e-43	3e-43	174	174	91	91	92.31	92.31
GRMZM2G006673_P01	AAN61477.1	24431597	0	0	861	847	546	544	78.21	78.31
GRMZM2G006673_P02	AAN61477.1	24431597	0	0	1000	988	658	656	77.51	77.59
GRMZM2G006673_P03	AAN61477.1	24431597	0	0	719	705	467	465	76.45	76.56
GRMZM2G015384_P01	NP_001060954.1	115474715	0	0	647	666	357	357	91.88	91.88
GRMZM2G015384_P02	NP_001060954.1	115474715	9e-75	2e-75	280	280	142	142	91.55	91.55
GRMZM2G015384_P03	NP_001060954.1	115474715	5e-91	2e-89	335	327	181	181	92.82	92.82
GRMZM2G137236_P01	XP_774112.1	134114367	1e-177	1e-156	626	551	1040	605	36.15	44.96
GRMZM2G092165_P01	NP_001048742.1	115450283	3e-56	2e-57	219	218	170	170	76.47	76.47
GRMZM2G124550_P01	AAC35524.1	3600036	2e-161	3e-162	570	569	371	371	75.47	75.47
GRMZM2G124550_P02	AAO17022.1	27476091	5e-73	3e-69	274	259	157	157	83.44	80.89
GRMZM2G144197_P01	NP_001048744.1	115450287	2e-175	0	617	632	498	508	79.72	80.12
GRMZM2G077615_P01	BAC98691.1	37572999	5e-53	2e-56	211	217	300	322	39.33	39.13
GRMZM2G077769_P01	AAO17030.1	27476099	1e-46	1e-51	187	199	112	121	76.79	76.03
GRMZM2G126199_P01	NP_001048754.1	115450307	2e-129	9e-124	464	440	328	328	88.11	88.11
GRMZM2G126199_P03	NP_001048754.1	115450307	1e-68	2e-64	260	243	196	196	90.31	90.31
GRMZM2G126199_P04	NP_001048754.1	115450307	2e-99	8e-95	364	343	252	249	90.08	90.76
GRMZM2G426802_P01	AAO17034.1	27476103	0	0	964	875	691	691	74.67	74.24
GRMZM2G440537_P02	AAO17033.1	27476102	0	0	737	726	435	426	79.54	79.81
GRMZM2G055698_P01	NP_176500.1	15221690	3e-48	1e-48	192	190	151	151	60.93	60.93
GRMZM2G055698_P03	NP_176500.1	15221690	3e-48	1e-48	192	190	151	151	60.93	60.93
GRMZM2G062210_P01	AAF40112.1	7208213	0	0	729	725	410	418	87.8	88.04
GRMZM2G062210_P02	AAF40112.1	7208213	9e-119	2e-118	428	423	243	251	87.24	87.65
GRMZM2G044247_P01	AAO15285.1	27452901	2e-121	5e-123	437	438	264	264	82.58	82.58
GRMZM2G044388_P01	AAO41965.1	28393062	8e-45	4e-46	183	181	235	176	44.26	51.14
GRMZM2G044388_P03	AAO41965.1	28393062	2e-36	2e-38	155	155	144	144	52.78	52.78
GRMZM2G044388_P04	AAO41965.1	28393062	5e-44	8e-46	180	180	176	176	51.14	51.14
GRMZM2G088482_P01	AAM92303.1	22122920	4e-59	5e-60	228	228	154	154	70.78	70.78
GRMZM2G088482_P02	AAM92303.1	22122920	2e-113	3e-114	410	408	309	278	67.96	70.86
GRMZM2G088482_P03	AAM92303.1	22122920	6e-59	7e-60	227	227	145	145	74.48	74.48
GRMZM2G029713_P01	ABB47908.1	78708933	0	0	658	669	538	545	74.91	75.23
GRMZM2G320099_P01	NP_567618.1	18415600	1e-103	8e-104	378	374	403	355	51.36	54.93
GRMZM2G030299_P01	CAB94144.1	8388624	2e-119	9e-121	431	430	295	295	74.92	74.92
GRMZM2G030299_P02	CAB94144.1	8388624	1e-90	7e-92	334	334	221	221	71.49	71.49
GRMZM2G085909_P01	NP_001046725.1	115445891	0	0	915	949	525	525	95.24	95.24
GRMZM2G008710_P01	NP_001065105.1	115483024	7e-130	3e-138	465	488	290	290	81.03	81.03
GRMZM2G008710_P02	NP_001065105.1	115483024	6e-146	2e-154	519	542	320	320	80.62	80.62
GRMZM2G308570_P01	Q2RAC5.2	147637800	6e-89	6e-90	328	328	228	228	75.44	75.44
AC197075.3_FGP006	NP_001044360.1	115440161	4e-118	2e-120	427	430	394	394	61.93	61.93
GRMZM2G013634_P01	AAO15289.1	27452905	1e-103	3e-105	377	378	196	196	89.8	89.8
GRMZM2G312438_P01	AAL78821.1	18765900	2e-42	1e-42	172	172	98	98	78.57	78.57
GRMZM2G312438_P03	AAL78821.1	18765900	3e-170	4e-172	600	602	357	371	81.51	79.51
GRMZM2G312438_P03	AAL78821.1	18765900	3e-170	1e-53	600	208	357	112	81.51	84.82
GRMZM2G013986_P01	NP_001048778.1	115450355	0	0	1224	1246	725	725	86.34	86.34
GRMZM2G014382_P01	NP_001060420.1	115473643	2e-62	5e-64	239	239	131	131	85.5	85.5
GRMZM2G087207_P01	NP_001048774.1	115450347	0	0	869	869	465	465	89.25	89.25
GRMZM2G387837_P01	NP_001048775.1	115450349	3e-138	7e-143	494	504	451	446	72.95	73.09
GRMZM2G167568_P01	AAO15292.1	27452908	4e-149	2e-149	530	528	413	408	68.77	69.12
GRMZM2G458009_P01	AAO15292.1	27452908	1e-171	0	604	636	358	363	91.34	90.91
GRMZM2G406204_P01	AAO15294.1	27452910	0	0	828	822	586	586	75.77	75.6
GRMZM2G473389_P01	BAC66731.1	29467561	8e-104	1e-105	378	379	228	228	88.16	88.16
GRMZM2G169402_P01	NP_001053385.1	115459570	1e-44	6e-46	180	179	115	114	73.91	74.56
GRMZM2G169402_P02	NP_001053385.1	115459570	1e-31	6e-33	137	136	115	114	60.87	61.4
GRMZM2G104468_P01	AAO15296.1	27452912	4e-133	5e-104	477	375	427	430	73.07	70.47
GRMZM2G104468_P02	AAO15296.1	27452912	3e-101	4e-72	370	269	334	337	70.06	66.77
GRMZM2G104468_P03	AAO15296.1	27452912	1e-100	2e-71	368	266	333	336	70.27	66.96
GRMZM2G341934_P01	AAM52317.1	21426120	3e-136	7e-128	486	453	308	308	77.92	77.92
GRMZM2G136859_P02	NP_001048788.1	115450375	3e-86	3e-82	319	301	197	196	80.2	77.55
GRMZM2G082227_P01	NP_001047754.1	115447949	1e-51	6e-57	206	218	109	115	90.83	90.43
GRMZM2G105415_P01	NP_001030916.1	79316112	2e-96	1e-96	355	351	495	492	40.61	40.45
GRMZM2G105436_P01	NP_201134.1	15242697	2e-150	3e-152	535	535	427	427	58.78	58.78
GRMZM2G475380_P01	AAL58118.1	18057095	5e-151	5e-157	536	550	363	363	71.63	71.63
GRMZM2G070047_P01	NP_001048802.1	115450403	1e-88	4e-90	327	327	160	160	96.88	96.88
GRMZM2G070259_P01	NP_001048803.1	115450405	2e-80	2e-82	300	301	257	257	64.59	64.59
GRMZM2G159427_P01	AAN74839.1	25446692	0	0	716	723	463	464	86.18	86.21
GRMZM2G165422_P01	ABB47930.1	78708955	0	0	726	745	801	816	54.56	56.74
GRMZM2G119736_P01	ABD28700.1	87162905	3e-68	5e-68	261	255	447	323	37.36	43.34
GRMZM2G119736_P02	ABD28700.1	87162905	2e-48	3e-49	195	193	263	201	41.83	49.75
GRMZM2G119736_P03	ABD28700.1	87162905	3e-34	1e-34	146	145	211	149	40.28	50.34
GRMZM2G119494_P01	ABD32865.1	87241007	7e-158	2e-164	559	576	431	439	62.41	61.73
GRMZM2G119494_P02	ABD32865.1	87241007	3e-35	4e-41	150	166	121	130	63.64	60.77
GRMZM2G119494_P03	ABD32865.1	87241007	5e-55	4e-61	215	232	170	177	62.35	61.02
GRMZM2G119494_P04	ABD32865.1	87241007	2e-58	1e-64	227	244	179	187	62.01	60.43
GRMZM2G176558_P01	NP_200091.2	42568492	7e-133	7e-135	476	478	496	496	56.25	56.25
GRMZM2G476107_P02	BAC58020.1	28804252	4e-142	5e-113	508	405	647	414	54.87	58.45
GRMZM2G476107_P02	BAC58020.1	28804252	4e-142	2e-48	508	191	647	173	54.87	77.46
GRMZM2G476107_P01	NP_001065152.1	115483118	0	0	795	855	623	626	76.4	76.36
GRMZM2G176521_P01	BAA98113.1	8953758	2e-68	9e-70	261	260	246	246	53.25	53.25
GRMZM2G055575_P01	NP_171622.1	15223317	0	0	688	639	436	436	74.77	74.54
GRMZM2G055575_P02	NP_171622.1	15223317	0	1e-175	645	613	436	435	71.1	69.89
GRMZM2G055575_P03	NP_171622.1	15223317	4e-144	5e-86	513	315	436	197	60.78	74.62
GRMZM2G055575_P03	NP_171622.1	15223317	4e-144	1e-54	513	211	436	187	60.78	65.78
GRMZM2G177508_P01	NP_001057338.1	115467478	1e-56	3e-38	220	154	155	153	78.06	67.32
GRMZM2G025642_P01	BAE20090.1	73759951	6e-86	2e-88	320	323	295	372	58.31	51.08
GRMZM2G025642_P02	BAE20090.1	73759951	6e-86	2e-88	320	323	295	372	58.31	51.08
GRMZM2G371137_P01	NP_172708.1	15221331	0	0	872	831	864	867	52.89	53.75
GRMZM2G129278_P01	CAE05423.2	57834050	1e-159	3e-161	565	565	427	427	67.68	67.68
GRMZM2G129278_P02	CAE05423.2	57834050	4e-136	1e-137	486	486	381	381	66.4	66.4
GRMZM2G065718_P01	NP_001053617.1	115460034	9e-87	7e-82	322	301	309	319	55.02	52.04
GRMZM2G341918_P01	BAD23015.1	48716406	3e-70	4e-69	265	261	157	155	81.53	81.29
GRMZM2G032852_P02	NP_001048842.1	115450483	0	0	979	979	542	542	87.27	87.27
GRMZM2G032852_P01	NP_001048842.1	115450483	9e-56	2e-56	217	217	115	115	87.83	87.83
GRMZM2G321053_P01	BAA85397.1	6063537	3e-107	8e-104	390	374	273	277	76.56	76.17
GRMZM2G321053_P02	BAA85397.1	6063537	3e-107	8e-104	390	374	273	277	76.56	76.17
GRMZM2G032409_P01	NP_177766.1	15223039	0	0	794	724	586	580	63.31	63.28
GRMZM2G031859_P03	BAA85401.1	6063541	0	0	1585	1586	919	919	87.7	88.03
GRMZM2G031859_P01	BAA85401.1	6063541	0	0	1589	1590	919	919	87.92	88.25
GRMZM2G031859_P02	BAA85401.1	6063541	0	0	679	678	368	368	89.67	89.67
GRMZM2G031859_P02	BAA85401.1	6063541	0	1e-177	679	620	368	378	89.67	86.24
GRMZM2G031859_P04	BAA85401.1	6063541	4e-34	9e-41	145	166	117	117	77.78	80.34
GRMZM2G014366_P03	AAB61036.1	2191149	4e-161	2e-162	570	568	464	464	65.52	65.52
GRMZM2G022966_P01	NP_001065152.1	115483118	2e-180	0	634	691	492	492	74.59	74.59
GRMZM2G007263_P01	NP_001048847.1	115450493	0	0	770	777	448	448	92.19	92.19
GRMZM2G007263_P03	NP_001048847.1	115450493	0	0	770	777	448	448	92.19	92.19
GRMZM2G008064_P01	BAA85404.1	6063544	5e-121	6e-123	436	436	262	262	77.48	77.48
GRMZM2G137312_P01	BAA85408.1	6063548	8e-46	8e-47	184	183	102	102	85.29	85.29
GRMZM2G137380_P01	NP_001050623.1	115454045	2e-39	1e-49	165	194	115	115	79.13	79.13
GRMZM2G092813_P01	NP_001048852.1	115450503	0	0	837	823	582	582	82.3	82.3
GRMZM2G092923_P01	BAA85412.1	6063552	4e-131	6e-128	469	454	323	265	80.5	84.91
GRMZM2G392956_P01	BAA85413.1	6063553	1e-173	7e-172	612	600	424	424	81.6	81.6
GRMZM2G392956_P02	NP_001058644.1	115470090	1e-74	1e-85	283	316	537	537	40.97	41.53
GRMZM2G392956_P03	BAA85413.1	6063553	6e-82	1e-82	305	303	246	246	76.02	76.02
GRMZM2G392956_P04	NP_001058644.1	115470090	1e-74	1e-85	283	316	537	537	40.97	41.53
GRMZM2G089056_P01	NP_001048856.1	115450511	1e-128	4e-139	462	493	462	463	64.72	67.82
GRMZM2G089092_P02	NP_001048856.1	115450511	7e-38	6e-38	157	157	90	90	81.11	81.11
GRMZM2G020548_P01	NP_001063862.1	115480537	4e-42	8e-45	174	179	334	369	39.82	39.84
GRMZM2G020548_P02	NP_001063862.1	115480537	4e-65	4e-69	251	259	526	418	37.83	43.54
GRMZM2G109509_P01	BAD33743.1	50725126	8e-171	3e-117	603	420	889	417	41.39	49.88
GRMZM2G109509_P02	BAD33743.1	50725126	5e-175	2e-123	617	440	846	386	43.97	55.18
GRMZM2G409976_P02	CAE03087.2	38345396	6e-65	4e-66	249	249	168	214	72.02	62.62
GRMZM2G109566_P01	BAD44229.1	51971074	2e-113	4e-115	411	411	360	360	56.11	56.11
GRMZM2G090568_P01	P12365.3	231689	0	0	982	982	493	493	98.78	98.78
GRMZM2G057158_P01	NP_001065193.1	115483200	8e-125	4e-98	449	355	420	306	70.48	76.8
GRMZM2G057158_P01	NP_001065193.1	115483200	8e-125	2e-51	449	200	420	171	70.48	76.02
GRMZM2G057158_P02	NP_001065193.1	115483200	1e-119	2e-96	432	350	420	302	69.29	76.82
GRMZM2G057158_P02	NP_001065193.1	115483200	1e-119	3e-51	432	200	420	171	69.29	76.02
GRMZM2G040887_P01	NP_179349.2	42569106	2e-114	1e-100	415	364	480	480	46.88	46.88
GRMZM2G040887_P02	NP_179349.2	42569106	3e-105	2e-91	384	334	421	421	47.98	47.98
GRMZM2G040887_P03	NP_179349.2	42569106	2e-41	8e-42	171	169	192	192	47.4	47.4
GRMZM2G096020_P01	AAF79611.1	8778603	0	0	637	677	587	587	58.77	58.77
GRMZM2G096020_P03	AAF79611.1	8778603	6e-137	9e-151	489	530	458	458	57.86	57.86
GRMZM2G096020_P02	AAF79611.1	8778603	2e-141	1e-147	504	520	391	412	64.71	63.35
GRMZM2G095968_P03	NP_001065194.1	115483202	1e-52	3e-53	207	205	140	140	74.29	74.29
GRMZM2G099454_P01	AAB58239.1	2109457	1e-77	9e-90	291	327	232	229	70.26	70.31
GRMZM2G099454_P02	AAB58239.1	2109457	2e-32	5e-44	139	174	106	103	79.25	79.61
GRMZM2G099470_P01	AAB58239.1	2109457	2e-83	8e-84	310	306	235	232	67.66	67.67
GRMZM2G099598_P01	NP_001065455.1	115483570	5e-177	5e-179	623	624	461	461	64.64	64.64
GRMZM2G099598_P02	NP_001065455.1	115483570	6e-84	3e-85	312	312	195	195	74.36	74.36
GRMZM2G059428_P01	AAX85983.1	62546193	3e-70	3e-68	267	255	197	172	65.99	69.77
GRMZM2G059428_P02	AAX85983.1	62546193	2e-37	4e-38	155	155	84	85	82.14	81.18
GRMZM2G059428_P03	AAX85983.1	62546193	2e-61	2e-62	236	235	144	144	73.61	73.61
GRMZM2G110345_P01	AAF24535.1	6691197	1e-93	1e-97	345	353	257	300	66.54	62
GRMZM2G410991_P01	BAE71282.1	84468398	4e-60	3e-64	234	242	341	341	41.06	41.06
GRMZM2G410991_P02	ABA94116.1	77551319	8e-45	5e-51	182	197	192	192	55.73	55.73
GRMZM2G110616_P01	NP_564116.1	18394877	0	0	641	663	559	559	58.14	58.32
GRMZM2G465806_P01	AAF80642.1	8886956	2e-167	4e-168	592	588	488	488	59.84	60.25
GRMZM2G465806_P02	NP_564116.1	18394877	0	0	666	662	551	551	58.98	59.35
GRMZM2G048740_P02	NP_195289.3	42567425	6e-34	9e-35	144	144	97	97	65.98	65.98
GRMZM2G093286_P01	NP_001062428.1	115477665	5e-151	1e-139	536	494	509	510	58.15	56.86
GRMZM2G119499_P01	NP_001065199.1	115483212	1e-90	3e-91	335	332	271	271	61.99	61.62
GRMZM2G092481_P02	NP_569027.2	30698188	3e-87	5e-90	324	328	424	374	47.41	48.93
GRMZM2G092481_P01	NP_569027.2	30698188	3e-87	5e-90	324	328	424	374	47.41	48.93
GRMZM2G075701_P01	NP_001048891.1	115450581	0	0	678	662	360	360	92.22	92.22
GRMZM2G056377_P01	NP_001043585.1	115438610	6e-57	2e-58	221	221	188	188	72.34	72.34
GRMZM2G176523_P01	NP_188975.2	42565133	1e-108	3e-104	395	376	486	486	38.48	38.48
GRMZM2G475168_P01	AAF26766.1	6721112	8e-33	2e-38	140	155	110	134	66.36	62.69
GRMZM2G176499_P01	BAA97241.1	8809700	5e-35	5e-41	150	165	286	286	38.46	38.46
GRMZM2G176397_P01	Q6YZX6.1	75225211	0	0	1215	1225	665	685	86.02	86.13
GRMZM2G176397_P02	Q6YZX6.1	75225211	0	0	1183	1192	644	664	86.65	86.75
AC155624.2_FGP010	NP_001065203.1	115483220	8e-124	3e-125	445	445	276	276	76.45	76.45
GRMZM2G067617_P01	NP_001043585.1	115438610	2e-50	9e-52	199	199	133	133	75.19	75.19
GRMZM2G067617_P02	NP_001043585.1	115438610	2e-50	9e-52	199	199	133	133	75.19	75.19
GRMZM2G067617_P06	NP_001043585.1	115438610	6e-57	2e-58	221	221	188	188	72.34	72.34
GRMZM2G018579_P01	NP_565853.1	18404264	4e-56	5e-52	219	201	158	158	79.11	79.11
GRMZM2G068336_P01	P29677.1	266567	5e-56	3e-57	219	219	150	150	67.33	67.33
AC194863.3_FGP006	ABB71583.1	81362166	4e-36	9e-38	155	155	180	180	51.67	51.67
AC194863.3_FGP006	ABB71583.1	81362166	4e-36	2e-37	155	154	180	173	51.67	52.6
GRMZM2G172751_P01	BAC43072.1	26451960	0	0	929	981	1043	1045	50.24	50.53
GRMZM2G323830_P01	NP_001031814.1	79326551	5e-123	2e-139	444	493	498	520	47.79	47.31
GRMZM2G062946_P01	NP_001031814.1	79326551	6e-127	4e-125	456	445	510	510	45.49	45.49
GRMZM2G066860_P01	AAB70422.1	2341024	1e-40	3e-51	168	199	214	224	48.6	49.11
GRMZM2G066860_P02	AAB70422.1	2341024	1e-40	3e-51	168	199	214	224	48.6	49.11
GRMZM2G066860_P03	AAB70422.1	2341024	1e-40	4e-47	167	185	152	161	55.26	57.14
GRMZM2G046888_P01	BAD67156.2	78183583	5e-82	4e-85	307	313	440	440	38.86	38.86
GRMZM2G046919_P01	NP_001064699.1	115482212	0	0	690	694	436	408	81.88	83.33
GRMZM2G450071_P01	NP_001064801.1	115482416	9e-31	7e-35	137	145	419	401	35.08	34.41
GRMZM2G450125_P01	NP_001064798.1	115482410	0	0	712	680	465	465	82.15	82.15
GRMZM2G450125_P02	NP_001064798.1	115482410	2e-157	1e-153	557	540	371	371	80.86	80.86
GRMZM2G054111_P01	NP_001047449.1	115447339	2e-51	1e-53	204	207	116	121	82.76	80.17
GRMZM2G355846_P01	AAN05523.1	22758319	0	0	746	733	643	628	63.76	63.85
GRMZM2G355846_P02	AAN05523.1	22758319	0	0	749	731	642	628	63.71	63.69
GRMZM2G041899_P01	AAN05521.1	22758317	7e-108	1e-107	393	387	438	359	54.57	60.72
GRMZM2G041899_P02	AAN05521.1	22758317	1e-109	2e-108	400	390	453	359	53.42	60.72
GRMZM2G062726_P01	AAI06440.1	76779969	2e-53	3e-55	212	212	242	242	44.21	44.21
GRMZM2G107532_P01	NP_001048512.1	115449625	3e-68	2e-71	262	268	886	891	29.68	28.62
GRMZM2G107532_P02	NP_001048512.1	115449625	1e-68	1e-71	263	268	961	966	29.34	28.36
GRMZM2G107532_P03	NP_001048512.1	115449625	2e-68	1e-71	263	269	961	966	29.55	28.57
GRMZM2G107532_P04	NP_001048512.1	115449625	1e-68	1e-71	263	268	961	966	29.34	28.36
GRMZM2G107532_P05	NP_001048512.1	115449625	1e-68	1e-71	263	268	961	966	29.34	28.36
GRMZM2G170567_P01	NP_197342.3	186523914	0	0	823	823	543	543	73.3	73.3
GRMZM2G415390_P01	AAO17346.1	27497202	3e-105	1e-111	383	399	281	281	77.94	79.72
GRMZM2G009818_P01	AAO17351.1	27497207	0	0	1587	1618	1015	1015	86.01	86.5
GRMZM2G062933_P01	AAO17354.1	27497210	0	0	938	936	729	729	79.42	79.42
GRMZM2G062724_P02	NP_001064757.1	115482328	1e-73	9e-76	279	280	167	167	76.05	76.05
GRMZM2G062724_P03	NP_001064757.1	115482328	2e-119	2e-121	431	432	256	256	77.73	77.73
GRMZM2G062724_P05	NP_001064757.1	115482328	1e-118	8e-121	429	429	256	256	77.73	77.73
GRMZM2G062724_P06	AAP54090.2	110289180	3e-39	7e-41	164	164	93	92	79.57	80.43
GRMZM2G062724_P07	NP_001064757.1	115482328	6e-39	2e-40	162	162	93	92	79.57	80.43
GRMZM2G062635_P01	NP_001042313.1	115435110	5e-83	5e-84	308	308	170	170	88.82	88.82
GRMZM2G038485_P02	XP_002331485.1	224118450	5e-31	1e-32	135	135	73	73	84.93	84.93
GRMZM2G087918_P01	NP_196064.2	30680516	1e-80	6e-82	300	300	191	191	73.82	73.82
GRMZM2G086093_P01	AAO00894.1	27311857	7e-78	5e-86	293	316	280	280	55	55
GRMZM2G086093_P02	AAO00894.1	27311857	0	0	739	804	722	722	56.37	56.37
GRMZM2G086093_P03	AAO00894.1	27311857	0	0	738	804	722	722	56.37	56.37
AC197264.3_FGP005	AAO00894.1	27311857	4e-33	2e-85	145	314	219	375	39.27	49.33
AC197264.3_FGP005	AAO00894.1	27311857	4e-33	9e-35	145	145	219	219	39.27	39.27
GRMZM2G150925_P01	AAN87731.1	27261465	6e-127	1e-143	456	506	380	380	76.58	76.58
GRMZM2G150925_P02	AAN87731.1	27261465	3e-121	6e-138	437	487	352	350	79.55	80
GRMZM2G150915_P01	NP_001048966.1	115450731	3e-42	1e-44	173	176	125	173	69.6	66.47
GRMZM2G150867_P01	AAF03236.1	6066285	2e-71	2e-74	269	274	167	167	83.83	83.83
GRMZM2G150867_P02	AAF03236.1	6066285	2e-71	2e-74	269	274	167	167	83.83	83.83
GRMZM2G150867_P03	AAF03236.1	6066285	3e-80	4e-83	298	303	182	182	85.16	85.16
GRMZM2G043799_P01	NP_001048968.1	115450735	0	0	653	663	380	404	86.32	83.66
GRMZM2G092483_P01	AAN87737.1	27261471	9e-38	1e-37	157	152	79	77	94.94	94.81
GRMZM2G092483_P02	AAN87737.1	27261471	7e-45	3e-46	181	181	169	169	68.05	68.05
GRMZM2G092542_P01	AAN87738.1	27261472	3e-61	9e-68	236	253	289	288	55.02	55.9
GRMZM2G092542_P02	AAN87738.1	27261472	2e-57	8e-67	224	250	289	288	54.33	54.51
GRMZM2G056804_P01	AAN87743.1	27261477	7e-38	1e-62	159	236	212	288	59.43	65.97
GRMZM2G112728_P01	NP_001056438.1	115465677	2e-169	1e-153	597	539	402	398	82.09	82.91
GRMZM2G112728_P06	NP_001056438.1	115465677	8e-44	7e-41	178	165	180	180	74.44	75
GRMZM2G413315_P01	NP_001043047.1	115436578	3e-46	6e-48	185	185	104	104	90.38	90.38
GRMZM2G413290_P01	NP_001045708.1	115443857	9e-74	4e-76	281	281	173	173	78.61	78.61
GRMZM2G100707_P01	AAP53991.1	31432348	0	0	830	825	508	510	81.69	81.57
GRMZM2G100707_P02	AAP53991.1	31432348	0	0	945	939	564	566	82.98	82.86
AC209858.4_FGP004	NP_181435.1	15225009	9e-49	2e-52	195	202	208	208	50.96	50.96
GRMZM2G703490_P01	NP_568114.1	18414193	0	0	1249	1259	648	648	94.75	94.75
GRMZM2G703490_P01	NP_568114.1	18414193	0	2e-55	1249	214	648	242	94.75	42.15
GRMZM2G703490_P02	P54774.1	1705678	0	0	1461	1460	813	813	90.04	90.04
GRMZM2G122816_P01	NP_001048991.1	115450781	4e-119	5e-125	430	445	337	329	62.91	63.53
GRMZM2G122787_P02	AAF37732.1	7188335	3e-111	3e-112	404	402	546	546	42.67	42.67
GRMZM2G122787_P03	AAF37732.1	7188335	3e-111	3e-112	404	402	546	546	42.67	42.67
GRMZM2G122787_P04	AAC97389.1	4038971	5e-87	1e-82	323	304	321	321	49.53	49.53
GRMZM2G122787_P05	AAC97389.1	4038971	5e-87	1e-82	323	304	321	321	49.53	49.53
GRMZM2G122787_P01	AAF79611.1	8778603	2e-55	1e-61	219	234	361	361	39.34	39.34
GRMZM2G315806_P01	NP_181447.2	30687794	7e-89	2e-93	329	339	291	314	60.14	57.64
GRMZM2G141624_P01	CAD48128.1	23304411	8e-44	3e-57	177	217	155	155	64.52	64.52
GRMZM2G027821_P01	NP_195317.2	30690525	2e-115	4e-113	417	405	346	346	60.98	58.67
GRMZM2G027821_P02	NP_195317.2	30690525	8e-158	4e-155	559	544	430	430	64.19	63.49
GRMZM2G300801_P01	NP_195288.1	15237069	8e-152	2e-152	538	536	364	361	72.53	73.13
GRMZM2G000823_P01	NP_190879.1	15231748	2e-57	2e-58	224	223	172	172	62.21	62.21
GRMZM2G138041_P01	NP_190879.1	15231748	8e-57	4e-63	221	239	194	194	59.79	59.79
GRMZM2G075958_P01	NP_001031233.1	79320733	1e-60	3e-58	235	222	275	257	49.09	51.75
GRMZM2G076062_P02	NP_187955.2	30682679	6e-113	4e-118	410	422	613	603	46.98	45.94
GRMZM2G076062_P03	NP_187955.2	30682679	2e-112	1e-118	408	424	615	604	46.34	46.52
GRMZM2G377780_P01	NP_565309.2	22325457	4e-121	1e-134	437	477	693	693	42.28	42.42
GRMZM2G076423_P01	NP_001064666.1	115482146	3e-165	2e-169	583	592	375	375	76.8	76.8
GRMZM2G397339_P01	BAB01783.1	9293880	4e-64	3e-60	246	228	204	180	55.88	58.89
GRMZM2G472378_P01	AAG31141.1	11127921	0	0	897	912	674	674	74.18	74.18
GRMZM2G453111_P02	AAK40099.1	13811296	0	0	912	884	797	809	57.59	55.87
GRMZM2G453111_P01	AAK40099.1	13811296	0	0	946	919	823	835	57.47	55.81
GRMZM2G154119_P01	NP_001065434.1	115483528	0	0	1169	1113	679	679	89.4	89.4
GRMZM2G154087_P05	NP_568355.1	18418385	6e-33	1e-33	141	140	112	112	63.39	63.39
GRMZM2G154087_P02	NP_568355.1	18418385	2e-45	2e-46	184	183	137	137	66.42	66.42
GRMZM2G154087_P01	NP_568355.1	18418385	3e-88	5e-82	327	301	242	242	65.29	65.29
GRMZM2G154087_P03	NP_568355.1	18418385	4e-49	2e-42	194	170	135	135	66.67	66.67
GRMZM2G453001_P02	ABB48001.1	78709026	2e-135	1e-140	484	497	381	381	63.25	66.4
GRMZM2G453001_P01	ABB48001.1	78709026	0	0	739	810	582	582	66.67	68.73
GRMZM2G165998_P01	NP_001049046.1	115450891	7e-111	2e-112	401	401	198	198	96.46	96.46
GRMZM2G165998_P02	NP_001049046.1	115450891	6e-35	4e-36	147	147	78	78	92.31	92.31
GRMZM2G165998_P03	NP_001049046.1	115450891	3e-85	1e-86	315	315	156	156	95.51	95.51
GRMZM2G031718_P01	NP_188942.1	15228936	0	0	724	711	716	716	50.42	50.42
GRMZM2G031718_P02	NP_188942.1	15228936	0	0	723	711	716	716	50.42	50.42
GRMZM2G172322_P01	AAB70837.1	2425107	0	0	811	813	484	484	79.34	79.34
GRMZM2G008627_P01	BAD15845.1	46390381	3e-157	1e-161	556	566	378	378	78.31	78.31
GRMZM2G008696_P01	NP_001046219.1	115444879	1e-87	1e-88	323	323	169	169	91.72	91.72
GRMZM2G169320_P01	AAF63145.1	7523706	1e-82	3e-84	309	308	236	236	62.71	62.71
GRMZM2G169280_P01	NP_195731.1	15240891	4e-151	7e-165	537	578	581	603	46.3	46.93
GRMZM2G004641_P01	NP_001067363.1	115489752	9e-102	2e-103	373	374	563	561	45.65	46.52
GRMZM2G004641_P02	NP_001067363.1	115489752	9e-102	2e-103	373	374	563	561	45.65	46.52
GRMZM2G004641_P03	NP_001067363.1	115489752	9e-102	2e-103	373	374	563	561	45.65	46.52
GRMZM2G004641_P04	NP_001067363.1	115489752	9e-102	2e-103	373	374	563	561	45.65	46.52
GRMZM2G004641_P07	NP_001067363.1	115489752	1e-73	2e-74	279	277	369	365	49.32	50.41
GRMZM2G004641_P05	NP_001067363.1	115489752	2e-64	2e-61	248	234	311	313	49.84	49.52
GRMZM2G004641_P06	NP_001067363.1	115489752	2e-76	2e-73	288	274	333	335	52.25	51.94
GRMZM2G407396_P01	NP_001057068.1	115466938	9e-103	3e-104	374	374	220	220	80.91	80.91
GRMZM2G407396_P02	NP_001057068.1	115466938	9e-103	3e-104	374	374	220	220	80.91	80.91
GRMZM2G407396_P03	NP_001057068.1	115466938	6e-51	5e-52	201	201	114	114	83.33	83.33
GRMZM2G123986_P01	AAC72543.1	3859116	8e-79	1e-83	295	306	294	290	53.74	54.48
GRMZM2G124042_P01	NP_001064591.1	115481996	0	1e-163	645	573	493	493	77.48	77.28
GRMZM2G124051_P01	NP_001064587.1	115481988	4e-176	4e-167	619	585	395	395	78.73	78.23
GRMZM2G424020_P01	NP_001064582.1	115481978	0	0	654	643	639	644	58.53	56.52
GRMZM2G115131_P01	NP_196279.1	15240096	7e-75	3e-89	283	325	350	302	47.71	51.32
GRMZM2G115131_P02	NP_196279.1	15240096	9e-64	1e-72	245	270	217	217	56.22	56.68
GRMZM2G112793_P01	Q9XGH7.1	11133821	3e-82	2e-83	305	305	163	163	89.57	89.57
GRMZM2G412674_P01	NP_001064574.1	115481962	1e-73	1e-74	278	277	218	212	67.43	68.4
GRMZM2G091822_P01	NP_177109.3	145337333	0	0	744	748	524	524	69.66	69.66
GRMZM2G091916_P01	AAF87042.1	9295736	2e-85	1e-106	318	385	402	481	42.54	42.83
GRMZM2G026807_P01	AAD09955.1	4105561	7e-127	3e-128	455	454	259	259	92.28	92.28
GRMZM2G136113_P01	AAF79406.1	8778398	3e-168	5e-173	593	604	475	475	61.89	61.26
GRMZM2G136113_P02	NP_178427.2	42568902	2e-80	2e-82	301	303	263	265	56.65	57.36
GRMZM2G464818_P01	NP_197034.2	42567862	1e-73	4e-75	279	279	425	425	37.88	37.88
GRMZM2G162725_P01	ABD32707.1	87240849	0	0	749	846	555	747	69.37	61.58
GRMZM2G162749_P01	CAC85949.1	21538791	6e-81	3e-84	303	308	277	277	64.26	63.9
GRMZM2G162764_P01	NP_001064372.1	115481558	1e-30	2e-32	134	135	117	117	49.57	49.57
GRMZM2G162800_P01	ABA96147.1	77553351	0	0	675	675	392	392	89.03	89.03
GRMZM2G162800_P02	ABA96147.1	77553351	1e-71	1e-72	270	270	193	193	78.24	78.24
GRMZM2G162800_P03	ABA96147.1	77553351	3e-85	2e-86	316	316	209	209	82.78	82.78
GRMZM2G034283_P01	NP_680368.1	22327469	3e-36	2e-49	154	193	263	276	43.73	43.48
GRMZM2G035243_P01	BAD16457.1	46390943	2e-146	7e-150	521	527	432	432	59.72	59.72
GRMZM2G035243_P02	BAD16457.1	46390943	2e-146	7e-150	521	527	432	432	59.72	59.72
GRMZM2G035243_P03	BAD16457.1	46390943	2e-146	7e-150	521	527	432	432	59.72	59.72
GRMZM2G124353_P01	AAD48837.1	5731259	0	0	721	756	433	474	79.68	75.11
GRMZM2G022363_P01	NP_199565.4	240256410	4e-109	4e-116	397	414	317	341	58.68	58.06
GRMZM2G142557_P01	BAE71244.1	84468322	5e-107	9e-109	390	390	319	355	61.13	58.59
GRMZM2G419901_P01	NP_191319.1	15230344	3e-36	3e-38	154	155	143	143	62.24	62.24
GRMZM2G119933_P02	AAD30642.1	4836940	7e-36	1e-36	151	151	85	85	78.82	78.82
GRMZM2G119933_P03	AAD30642.1	4836940	2e-126	3e-136	454	482	314	314	70.38	70.38
GRMZM2G119933_P04	AAD30642.1	4836940	5e-84	4e-85	312	312	216	216	68.06	68.06
GRMZM2G000686_P07	CAA71844.1	2826786	8e-33	5e-43	140	171	97	119	76.29	75.63
GRMZM2G000686_P09	CAA71844.1	2826786	8e-33	5e-43	140	171	97	119	76.29	75.63
GRMZM2G156486_P01	NP_974769.1	42573345	1e-93	6e-104	345	374	224	224	79.91	79.91
GRMZM2G156486_P02	NP_974769.1	42573345	1e-93	6e-104	345	374	224	224	79.91	79.91
GRMZM2G156486_P03	NP_974769.1	42573345	2e-90	3e-100	334	361	218	218	79.82	79.82
GRMZM2G012216_P02	NP_181288.3	42569702	5e-58	1e-55	228	215	463	463	33.05	32.83
GRMZM2G080524_P01	NP_001049152.1	115451103	6e-128	7e-135	459	477	328	328	77.74	77.74
GRMZM2G080586_P01	AAO13466.1	27436747	2e-96	9e-106	355	380	321	322	69.16	68.94
GRMZM2G072700_P04	NP_001049149.1	115451097	8e-79	9e-83	295	305	217	220	79.72	82.27
GRMZM2G064732_P01	AAF71788.2	11245655	0	0	715	715	381	381	90.03	90.03
GRMZM2G064732_P02	AAF71788.2	11245655	0	0	715	715	381	381	90.03	90.03
GRMZM2G064732_P03	AAF71788.2	11245655	2e-168	8e-170	593	593	381	381	77.95	77.95
GRMZM2G064732_P04	A2Y3B5.2	158513175	8e-159	3e-160	561	561	293	293	90.78	90.78
GRMZM2G175164_P01	AAO13471.1	27436752	1e-158	2e-165	561	579	366	431	84.15	74.01
GRMZM2G017616_P02	NP_001049158.1	115451115	0	0	1557	1524	903	903	86.38	86.38
GRMZM2G017616_P01	NP_001049158.1	115451115	0	0	1573	1538	875	875	89.14	89.14
GRMZM2G045979_P01	AAN65437.1	24960743	4e-133	2e-129	476	459	430	430	60.47	60.47
GRMZM2G408987_P01	NP_001049172.1	115451143	5e-134	2e-125	479	446	379	379	77.57	75.46
GRMZM2G390358_P01	CAE02037.2	38346196	0	0	741	724	606	606	64.69	64.85
GRMZM2G097434_P02	BAB02988.1	9294649	0	0	791	808	697	780	58.82	55.13
GRMZM2G097434_P03	BAB02988.1	9294649	7e-53	3e-53	207	207	143	143	65.73	65.73
GRMZM2G097434_P01	BAB02988.1	9294649	2e-49	3e-53	198	207	191	274	57.59	47.45
GRMZM2G115182_P01	Q94HF1.1	23396617	2e-65	1e-66	249	249	133	133	87.22	87.22
GRMZM2G115182_P02	Q94HF1.1	23396617	9e-113	3e-114	407	407	226	226	85.4	85.4
GRMZM2G115182_P03	Q94HF1.1	23396617	3e-64	2e-65	245	245	132	132	87.12	87.12
GRMZM2G115182_P04	Q94HF1.1	23396617	4e-82	3e-83	305	305	166	166	86.14	86.14
GRMZM2G018984_P01	NP_001049177.1	115451153	1e-30	2e-36	136	149	167	166	60.48	60.24
GRMZM2G457118_P01	NP_001047930.1	115448301	4e-31	3e-38	135	154	134	142	69.4	70.42
GRMZM2G410515_P01	NP_001064501.1	115481816	2e-42	5e-44	174	174	191	191	50.26	50.26
GRMZM2G410623_P01	NP_001057491.1	115467784	0	6e-171	1161	598	958	798	62.11	44.74
GRMZM2G109431_P01	AAK92624.1	15217280	0	0	868	884	617	617	80.23	78.44
GRMZM2G109431_P02	AAK92624.1	15217280	0	0	809	839	501	501	84.23	83.83
GRMZM2G109431_P03	AAK92624.1	15217280	8e-85	3e-85	313	313	164	164	85.37	85.37
GRMZM2G109589_P01	NP_195062.1	15234163	8e-125	7e-137	449	483	332	332	67.77	67.77
GRMZM2G109589_P02	NP_195062.1	15234163	8e-125	7e-137	449	483	332	332	67.77	67.77
GRMZM2G109589_P03	NP_195062.1	15234163	8e-125	7e-137	449	483	332	332	67.77	67.77
GRMZM2G113351_P01	NP_195157.2	42567382	0	0	1020	1011	1115	1110	57.04	56.04
GRMZM2G113401_P01	BAA97293.1	8843745	4e-57	2e-57	221	221	120	120	83.33	83.33
GRMZM2G113401_P02	BAA97293.1	8843745	8e-58	7e-59	224	226	120	120	83.33	83.33
GRMZM2G061806_P01	ABA95026.1	77552229	4e-134	1e-116	480	417	441	441	63.04	61.9
GRMZM2G056469_P01	BAD35168.1	51090246	0	0	800	784	532	532	78.2	78.01
GRMZM2G114918_P01	ABA95026.1	77552229	3e-136	4e-114	487	408	474	474	60.55	60.13
GRMZM2G093125_P01	BAD35168.1	51090246	0	0	803	787	532	532	78.57	78.57
GRMZM2G093197_P01	CAC85287.1	18694346	2e-35	3e-36	149	149	115	115	61.74	61.74
GRMZM2G059020_P01	NP_175911.1	15221998	4e-97	9e-99	357	357	208	208	78.37	78.37
GRMZM2G059102_P02	AAZ17550.1	71025328	3e-38	1e-44	159	176	120	120	77.5	77.5
GRMZM2G059102_P03	AAZ17550.1	71025328	9e-39	4e-45	160	177	118	118	78.81	78.81
GRMZM2G023575_P01	NP_850268.2	42570370	5e-57	3e-60	222	228	162	165	65.43	65.45
GRMZM2G023575_P02	NP_850268.2	42570370	5e-57	3e-60	222	228	162	165	65.43	65.45
GRMZM2G023575_P03	NP_850268.2	42570370	5e-57	3e-60	222	228	162	165	65.43	65.45
GRMZM2G023983_P01	ABA97559.1	77554763	0	0	1085	1079	709	707	81.95	81.75
GRMZM2G024099_P01	NP_001049205.1	115451209	9e-154	2e-158	545	556	412	414	84.22	83.57
GRMZM2G025078_P01	NP_180930.1	15226156	7e-52	1e-53	204	205	141	141	73.76	73.76
GRMZM2G398848_P01	AAN64135.1	24756871	0	0	843	839	604	604	76.99	76.32
GRMZM2G009326_P01	NP_001049211.1	115451221	2e-113	4e-110	410	394	236	230	86.44	86.52
GRMZM2G005043_P01	NP_001049213.1	115451225	2e-116	2e-104	420	376	314	314	84.08	85.35
GRMZM2G148706_P01	NP_001049216.1	115451231	3e-76	1e-77	287	286	352	352	60.23	60.51
GRMZM2G397055_P01	NP_001060310.1	115473423	3e-132	2e-129	474	459	383	383	64.49	64.49
GRMZM2G154007_P01	AAN64150.1	24756886	9e-122	2e-123	439	439	386	386	65.8	65.8
GRMZM2G154007_P02	NP_001060310.1	115473423	3e-81	8e-73	303	271	261	261	60.15	60.15
GRMZM2G154007_P03	NP_199040.1	15238330	5e-69	9e-79	263	291	260	260	57.69	57.69
GRMZM2G095915_P01	NP_001049221.1	115451241	1e-146	1e-175	521	613	442	442	71.72	72.17
GRMZM2G097283_P01	AAN64152.1	24756888	2e-118	3e-123	427	438	334	334	73.95	72.75
GRMZM2G122488_P01	NP_001068175.1	115486063	8e-62	7e-63	237	237	131	131	83.97	83.97
GRMZM2G164527_P01	NP_001064476.1	115481766	1e-114	5e-116	413	413	217	217	89.86	89.86
GRMZM2G464393_P01	NP_001049227.1	115451253	2e-131	5e-131	471	465	463	598	61.12	54.01
GRMZM2G113821_P01	NP_001049228.1	115451255	0	0	694	694	366	366	91.53	91.53
GRMZM2G113775_P01	NP_001049229.1	115451257	0	0	677	677	388	388	88.14	88.14
GRMZM2G113775_P02	NP_001049229.1	115451257	2e-60	4e-61	233	232	119	119	94.12	94.12
GRMZM2G055018_P01	BAD32907.1	50725435	2e-165	4e-169	584	592	588	596	56.8	55.87
GRMZM2G006781_P01	NP_001066940.1	115488906	3e-160	3e-161	566	565	331	331	83.69	83.69
GRMZM2G006781_P02	NP_001066940.1	115488906	2e-118	3e-119	426	426	259	259	81.85	81.85
GRMZM2G006781_P03	NP_001066940.1	115488906	4e-48	1e-48	191	191	103	103	91.26	91.26
AC166636.1_FGP010	NP_001066803.1	115488632	3e-40	1e-41	169	168	137	137	52.55	52.55
GRMZM2G145740_P01	NP_001060031.1	115472865	4e-174	1e-175	612	613	334	334	88.02	88.02
GRMZM2G003466_P01	AAZ08560.1	70797539	2e-63	5e-70	244	261	300	300	57.33	59.33
GRMZM2G028136_P01	BAD15560.1	46390125	1e-63	6e-65	244	245	179	179	67.6	67.6
GRMZM2G028247_P01	BAC16131.1	22831276	1e-113	8e-113	412	404	443	440	48.08	47.5
GRMZM2G432566_P01	NP_191783.1	15228713	5e-46	2e-40	188	164	482	452	34.65	32.52
GRMZM2G002002_P01	NP_191728.2	42566126	0	0	653	652	869	753	47.18	50.6
GRMZM2G002002_P01	NP_191728.2	42566126	0	2e-40	653	165	869	390	47.18	36.92
GRMZM2G002002_P02	NP_191728.2	42566126	0	0	653	653	895	753	46.26	50.6
GRMZM2G002002_P02	NP_191728.2	42566126	0	1e-40	653	166	895	390	46.26	36.92
GRMZM2G002002_P03	NP_191728.2	42566126	0	0	653	652	869	753	47.18	50.6
GRMZM2G002002_P03	NP_191728.2	42566126	0	2e-40	653	165	869	390	47.18	36.92
GRMZM2G155086_P01	NP_565300.1	18395537	1e-54	2e-54	214	208	175	175	66.86	66.86
GRMZM2G029055_P01	AAN77311.1	26006502	0	0	937	919	590	505	80.51	87.72
GRMZM2G111191_P01	AAN77310.1	26006501	0	0	801	763	625	625	70.08	69.92
GRMZM2G111191_P02	AAN77310.1	26006501	0	0	723	685	622	622	65.59	65.59
GRMZM2G111214_P01	ABB47215.1	78708240	6e-49	3e-51	194	198	108	131	89.81	87.79
GRMZM2G125285_P01	AAN77308.1	26006499	2e-119	2e-123	430	439	275	275	84.73	84.73
GRMZM2G464510_P01	NP_001049331.1	115451461	0	0	741	768	520	520	76.92	75.77
GRMZM2G040152_P02	NP_001049328.1	115451455	0	0	705	748	492	492	77.85	77.85
GRMZM2G057756_P01	AAN77304.1	26006495	0	0	720	676	693	693	71.72	72.01
GRMZM2G004259_P01	AAN77300.1	26006491	7e-45	2e-46	181	181	90	90	97.78	97.78
GRMZM2G004259_P02	AAN77300.1	26006491	2e-63	5e-65	242	242	119	119	98.32	98.32
GRMZM2G004259_P03	AAN77300.1	26006491	2e-63	5e-65	242	242	119	119	98.32	98.32
GRMZM2G307084_P01	CAD40616.1	21741343	3e-33	4e-36	146	151	279	359	36.2	35.65
GRMZM2G086604_P01	NP_001064388.1	115481590	2e-36	2e-31	154	132	153	157	65.36	64.97
GRMZM2G114234_P01	NP_564557.1	18402827	3e-50	1e-51	199	199	121	121	68.6	68.6
GRMZM2G114190_P01	ABB47266.2	110288932	8e-67	2e-93	257	340	219	434	71.23	55.76
GRMZM2G114190_P02	ABB47266.2	110288932	1e-61	1e-87	239	320	206	421	71.36	55.34
GRMZM2G114184_P01	BAC16204.1	22831360	2e-63	4e-53	244	206	277	272	63.18	62.13
GRMZM2G114071_P01	NP_001067147.1	115489320	2e-164	6e-171	582	598	515	519	58.64	58
GRMZM2G114071_P02	NP_001067147.1	115489320	2e-174	4e-180	614	628	540	540	58.52	58.15
GRMZM2G114055_P01	NP_567451.1	18414350	2e-85	5e-87	317	317	206	206	70.87	70.87
AC193501.3_FGP001	NP_567451.1	18414350	3e-63	9e-65	243	243	152	152	76.32	76.32
GRMZM2G110847_P01	NP_567451.1	18414350	2e-85	5e-87	317	317	206	206	70.87	70.87
AC177931.2_FGP008	NP_567451.1	18414350	3e-63	9e-65	243	243	152	152	76.32	76.32
GRMZM2G388915_P01	BAB01125.1	11994123	2e-131	5e-141	473	500	588	349	48.3	67.62
GRMZM2G388915_P01	BAB01125.1	11994123	2e-131	3e-62	473	238	588	445	48.3	42.92
GRMZM2G388915_P01	BAB01125.1	11994123	2e-131	1e-44	473	179	588	160	48.3	58.75
GRMZM2G006958_P01	AAF24949.1	6693023	1e-103	7e-111	380	400	525	731	43.05	42.41
GRMZM2G107395_P01	NP_001062060.1	115476928	2e-52	1e-46	206	183	125	125	79.2	79.2
GRMZM2G007130_P02	CAD32542.1	25809160	4e-31	5e-35	137	145	233	233	37.77	37.77
GRMZM2G007130_P01	CAD32542.1	25809160	4e-31	5e-35	137	145	233	233	37.77	37.77
GRMZM2G077127_P01	NP_713841.1	24216360	2e-53	1e-64	211	243	232	253	45.69	43.87
GRMZM2G457178_P01	NP_194744.2	30688568	6e-125	0	452	743	993	2003	33.74	31.3
GRMZM2G055101_P01	BAD06323.1	40363757	2e-166	9e-168	587	587	577	577	51.99	51.99
GRMZM2G055172_P01	NP_179432.3	42569125	4e-68	3e-64	260	243	373	373	40.75	41.02
GRMZM2G055217_P01	NP_974970.1	42573748	4e-78	1e-79	293	293	201	201	69.65	69.65
GRMZM2G055282_P01	NP_176481.2	79369396	4e-80	5e-82	301	302	526	526	32.7	32.7
GRMZM2G055282_P01	NP_176481.2	79369396	4e-80	3e-67	301	253	526	595	32.7	27.9
GRMZM2G055282_P01	NP_176481.2	79369396	4e-80	9e-63	301	238	526	507	32.7	29.98
GRMZM2G007347_P01	NP_975008.1	42573824	1e-157	3e-163	558	571	421	365	66.51	72.05
GRMZM2G007347_P02	NP_975008.1	42573824	4e-125	9e-132	449	467	276	276	78.26	78.26
GRMZM2G007188_P02	NP_001048027.1	115448495	2e-44	1e-45	179	179	97	97	83.51	83.51
GRMZM2G015067_P01	NP_566592.1	18401683	8e-93	2e-94	342	343	287	287	57.84	57.84
GRMZM2G015219_P01	NP_564285.1	18396347	0	0	637	642	717	717	49.37	49.51
GRMZM2G015219_P02	NP_564285.1	18396347	0	0	637	642	717	717	49.37	49.51
GRMZM2G035217_P01	AAL58139.1	18057116	6e-127	3e-119	456	425	350	347	75.71	75.5
GRMZM2G005844_P03	NP_564080.1	18394726	3e-103	5e-105	377	378	420	421	47.86	48.22
GRMZM2G005844_P05	NP_564080.1	18394726	3e-103	5e-105	377	378	420	421	47.86	48.22
GRMZM2G005844_P01	NP_564080.1	18394726	3e-103	5e-105	377	378	420	421	47.86	48.22
GRMZM2G005435_P02	AAF99798.1	9802596	4e-77	1e-76	289	283	268	215	60.45	62.79
GRMZM2G005435_P01	AAF99798.1	9802596	5e-66	9e-67	251	250	187	187	64.71	64.71
AC205725.3_FGP010	NP_001066228.1	115487482	1e-80	1e-81	302	301	236	238	63.56	63.03
GRMZM2G153769_P01	NP_199111.1	15239134	0	0	678	678	399	399	83.71	83.71
GRMZM2G153769_P02	AAM64629.1	21592680	4e-73	4e-74	275	275	149	149	85.91	85.91
GRMZM2G002492_P01	NP_001046201.1	115444843	4e-69	1e-72	264	269	228	231	59.65	59.74
GRMZM2G002492_P02	NP_001046201.1	115444843	4e-69	2e-72	263	269	228	231	59.65	59.74
GRMZM2G002492_P03	NP_001046201.1	115444843	3e-69	1e-72	263	269	228	231	59.65	59.74
GRMZM2G002492_P04	NP_001046201.1	115444843	3e-69	1e-72	263	270	228	231	59.65	59.74
GRMZM2G139852_P01	NP_567497.1	18414659	2e-32	9e-38	140	153	147	176	47.62	46.02
GRMZM2G119150_P01	YP_007684.1	46446319	2e-111	1e-118	404	423	413	413	52.78	52.78
GRMZM2G003506_P01	ABD65002.1	89257512	3e-96	2e-94	354	342	368	368	48.91	48.64
GRMZM2G331638_P01	NP_566763.1	18404500	3e-47	8e-52	191	201	373	373	33.51	33.51
GRMZM2G331652_P01	NP_001064284.1	115481382	0	0	875	855	836	871	59.57	59.82
GRMZM2G071374_P01	NP_564576.1	18403117	1e-83	4e-81	312	298	405	403	45.93	44.67
GRMZM2G071374_P02	NP_564576.1	18403117	1e-83	4e-81	312	298	405	403	45.93	44.67
GRMZM2G071343_P01	BAD25914.1	49387668	0	0	721	691	475	475	71.37	71.37
GRMZM2G071292_P01	NP_564576.1	18403117	2e-83	6e-81	311	298	408	406	46.57	44.83
GRMZM2G071217_P01	BAD25914.1	49387668	2e-134	7e-136	481	481	313	313	72.52	72.52
GRMZM2G153799_P01	BAD25914.1	49387668	7e-155	3e-156	548	548	360	360	71.39	71.39
GRMZM2G376074_P01	NP_566922.1	18408899	0	0	1076	1167	1060	1081	54.53	54.86
GRMZM2G376074_P02	Q9SCJ9.2	152112338	3e-159	0	564	632	530	551	57.74	58.26
GRMZM2G376074_P03	Q9SCJ9.2	152112338	9e-106	4e-119	385	426	293	314	66.55	66.88
GRMZM2G070716_P02	NP_171957.2	42561697	3e-65	1e-66	248	248	143	143	81.12	81.12
GRMZM2G070442_P01	NP_196577.1	15238068	2e-35	1e-38	152	157	103	107	64.08	63.55
GRMZM2G070442_P02	NP_196577.1	15238068	2e-35	1e-38	152	157	103	107	64.08	63.55
GRMZM2G070442_P03	NP_196577.1	15238068	3e-34	2e-36	146	150	88	90	70.45	71.11
GRMZM2G069765_P01	NP_001057796.1	115468394	0	0	1080	1080	558	558	97.13	97.13
GRMZM2G069765_P05	NP_001057796.1	115468394	0	0	819	820	432	432	96.76	96.76
GRMZM2G069765_P02	NP_001057796.1	115468394	1e-89	2e-88	330	323	173	169	94.8	94.67
GRMZM2G069765_P03	NP_001057796.1	115468394	3e-76	7e-77	285	285	149	149	94.63	94.63
GRMZM2G069765_P04	NP_001057796.1	115468394	6e-49	2e-49	194	194	101	101	97.03	97.03
GRMZM2G107805_P01	BAB03125.1	11994769	1e-138	2e-135	495	479	449	449	54.12	54.12
GRMZM2G107854_P01	NP_186753.2	30678270	9e-159	1e-153	562	540	405	464	70.37	66.16
GRMZM2G107854_P02	NP_197051.2	30685369	0	0	718	693	496	555	71.37	67.21
GRMZM2G107872_P01	NP_200932.2	79543203	6e-124	2e-109	446	392	285	285	77.54	77.54
GRMZM2G107872_P02	NP_200932.2	79543203	3e-133	6e-119	476	424	311	311	76.53	76.53
GRMZM2G122164_P01	NP_973409.1	42570671	3e-37	8e-46	158	181	184	189	50.54	50.26
GRMZM2G045019_P01	CAB62603.1	6562305	2e-37	2e-37	155	152	110	107	65.45	65.42
GRMZM2G091563_P01	AAK07827.1	12802327	0	0	776	779	480	480	77.29	77.29
GRMZM2G091511_P01	NP_001047013.1	115446467	1e-49	5e-50	198	194	204	204	57.35	57.35
GRMZM2G015804_P01	NP_001064347.1	115481508	1e-50	3e-51	200	200	112	112	84.82	84.82
GRMZM2G015804_P02	NP_001064347.1	115481508	0	0	790	790	437	437	83.75	83.75
GRMZM2G015804_P03	NP_001064347.1	115481508	4e-179	2e-180	629	629	352	352	82.67	82.67
GRMZM2G015804_P04	NP_001064347.1	115481508	5e-156	2e-157	552	552	297	297	84.18	84.18
GRMZM2G103079_P01	NP_001064330.1	115481474	0	0	965	989	1590	1591	43.96	44.06
GRMZM2G098714_P01	AAB71836.1	2258469	0	0	976	970	628	628	75.8	75.8
GRMZM2G098667_P01	NP_001047056.1	115446553	6e-167	7e-163	589	571	466	466	58.37	58.37
GRMZM2G098667_P03	NP_001047056.1	115446553	6e-167	7e-163	589	571	466	466	58.37	58.37
GRMZM2G098667_P02	ABA91566.1	77548769	4e-74	4e-75	279	280	182	182	65.93	65.93
GRMZM2G031647_P01	NP_001047056.1	115446553	6e-167	7e-163	589	571	466	466	58.37	58.37
GRMZM2G031647_P03	NP_001047056.1	115446553	6e-167	7e-163	589	571	466	466	58.37	58.37
GRMZM2G031647_P02	ABA91566.1	77548769	4e-74	4e-75	279	280	182	182	65.93	65.93
GRMZM2G088309_P01	NP_001049375.1	115451549	2e-84	5e-91	313	330	204	204	79.9	81.37
GRMZM2G088309_P02	NP_001049375.1	115451549	5e-83	1e-89	308	325	206	206	79.13	80.58
GRMZM2G099767_P01	CAJ31079.1	76058014	6e-100	4e-73	367	273	398	388	50.25	50.77
GRMZM2G365544_P01	AAX33317.1	60657592	8e-171	3e-175	602	612	489	489	63.6	63.39
GRMZM2G128744_P01	AAF79336.1	8778327	1e-112	1e-113	408	407	305	305	70.82	70.82
GRMZM2G128744_P02	AAF79336.1	8778327	6e-77	7e-78	289	288	245	245	64.49	64.49
GRMZM2G163043_P01	NP_001066176.1	115487378	3e-46	4e-52	188	203	430	431	27.67	29
GRMZM2G163129_P01	NP_201189.1	15237538	0	0	1229	1219	911	917	65.53	65.65
AC208897.3_FGP001	NP_001062139.1	115477086	7e-73	2e-78	276	291	141	154	92.91	89.61
AC208897.3_FGP002	NP_188880.1	15228742	9e-82	1e-82	306	303	389	377	49.1	48.28
GRMZM2G134251_P01	NP_172050.1	15220590	1e-176	0	622	634	552	561	56.7	56.51
GRMZM2G407287_P01	NP_001062588.1	115477986	0	0	790	801	527	679	77.42	69.96
AC197545.3_FGP002	NP_001062588.1	115477986	3e-111	2e-102	404	371	304	304	73.68	72.04
GRMZM2G111324_P01	AAK85402.2	71480741	0	0	668	672	472	464	70.55	71.34
GRMZM2G111324_P02	AAK85402.2	71480741	0	0	646	650	451	443	71.4	72.23
GRMZM2G411668_P01	BAC83324.1	34393346	0	0	685	659	777	796	45.43	45.1
GRMZM2G411653_P01	BAB02715.1	9294496	2e-154	2e-142	549	503	470	606	61.28	52.48
GRMZM2G411653_P01	BAB02715.1	9294496	2e-154	5e-37	549	154	470	364	61.28	31.59
GRMZM2G040121_P01	NP_001053291.1	115459382	3e-71	1e-72	270	270	234	234	55.56	55.56
GRMZM2G342685_P01	NP_001053291.1	115459382	8e-64	7e-72	245	267	219	219	57.08	57.08
GRMZM2G342685_P02	NP_001053291.1	115459382	2e-32	2e-33	139	139	107	107	59.81	59.81
GRMZM2G040728_P01	NP_174713.1	15218671	1e-111	3e-121	405	432	453	453	50.99	51.88
GRMZM2G128613_P01	NP_973395.1	42570643	0	0	904	899	735	735	69.52	69.52
GRMZM2G024435_P01	CAD61285.1	30840221	3e-60	9e-65	236	245	584	573	28.42	28.45
GRMZM2G024435_P01	CAD61285.1	30840221	3e-60	6e-57	236	219	584	539	28.42	26.35
GRMZM2G024435_P01	CAD61285.1	30840221	3e-60	4e-52	236	203	584	347	28.42	31.99
GRMZM2G024435_P01	CAD61285.1	30840221	3e-60	3e-51	236	200	584	563	28.42	26.47
GRMZM2G024435_P01	CAD61285.1	30840221	3e-60	2e-48	236	191	584	563	28.42	23.8
GRMZM2G099860_P01	NP_001063104.1	115479021	0	0	1226	1250	792	868	73.86	70.28
GRMZM2G099860_P03	NP_001063104.1	115479021	0	0	946	970	609	685	73.56	69.34
GRMZM2G025123_P01	NP_001043133.1	115436776	7e-128	5e-128	459	454	362	362	80.39	80.39
GRMZM2G025123_P02	NP_001043133.1	115436776	6e-96	3e-96	352	348	362	362	68.51	68.51
GRMZM2G344388_P01	NP_173271.1	15221060	5e-60	3e-71	234	265	312	314	45.19	46.18
GRMZM2G040828_P01	NP_199547.1	15238076	3e-48	2e-46	195	183	338	392	33.14	31.38
GRMZM2G036257_P01	NP_001065698.1	115484073	9e-124	8e-127	446	451	519	519	50.87	52.22
GRMZM2G103579_P01	AAG50721.1	12321300	0	0	895	853	709	709	65.73	65.73
GRMZM2G433579_P01	Q8GYF5.1	75151423	7e-125	2e-126	450	449	601	598	44.09	44.31
GRMZM2G002178_P01	CAB86383.1	7452979	0	0	754	725	478	478	78.87	78.87
GRMZM2G002178_P02	CAB86383.1	7452979	0	0	754	725	478	478	78.87	78.87
GRMZM2G469304_P01	NP_201461.1	15240016	8e-94	6e-102	347	369	547	548	39.31	39.96
GRMZM2G153611_P01	NP_179206.2	22325707	0	0	724	724	555	555	63.6	63.6
GRMZM2G180023_P01	CAE02595.1	37651070	4e-112	1e-114	407	411	579	575	40.76	40.87
GRMZM2G180044_P01	NP_199075.1	15239011	5e-46	5e-54	187	208	186	245	50	44.49
GRMZM2G480698_P01	BAC83434.1	34393830	7e-74	3e-75	278	279	181	181	73.48	73.48
GRMZM2G161780_P03	BAD43945.1	51970506	2e-43	1e-46	177	184	156	191	57.69	50.79
GRMZM2G161780_P02	BAD43945.1	51970506	2e-45	3e-47	184	186	169	170	56.21	55.88
GRMZM2G180458_P01	AAO00689.1	27311243	1e-60	8e-97	236	352	226	384	65.93	61.98
GRMZM2G091456_P01	AAO00687.1	27311241	0	0	928	897	488	461	93.24	96.1
GRMZM2G091456_P03	AAO00687.1	27311241	8e-59	2e-50	228	197	170	143	71.76	76.92
GRMZM2G153536_P01	NP_001049461.1	115451721	4e-149	7e-135	529	477	323	323	84.52	84.52
GRMZM2G153536_P02	NP_001049461.1	115451721	4e-170	7e-156	599	547	365	365	84.66	84.66
GRMZM2G153536_P03	NP_001049461.1	115451721	3e-169	6e-156	597	547	361	365	85.04	84.66
GRMZM2G153536_P04	NP_001049461.1	115451721	1e-131	1e-123	471	440	285	285	85.61	85.61
GRMZM2G153536_P05	NP_001049461.1	115451721	1e-49	4e-52	196	202	125	125	87.2	87.2
GRMZM2G122543_P01	AAO00681.1	27311235	8e-120	4e-111	432	398	476	476	55.67	54.83
GRMZM2G043584_P01	NP_001058840.1	115470483	0	0	1133	1159	950	949	66.74	66.91
GRMZM2G043470_P02	NP_001047087.1	115446615	1e-82	8e-86	308	315	248	248	62.9	63.31
GRMZM2G065635_P01	O64989.1	71152350	0	0	680	644	484	484	67.77	67.56
GRMZM2G065635_P02	O64989.1	71152350	5e-120	9e-112	432	401	310	310	69.03	69.03
GRMZM2G065635_P03	O64989.1	71152350	0	0	682	645	484	484	68.18	67.77
GRMZM2G072292_P01	BAE46451.1	77403742	7e-161	6e-159	569	557	385	349	74.29	77.94
GRMZM2G012501_P03	NP_195171.2	42567389	4e-43	5e-40	176	163	104	104	80.77	80.77
GRMZM2G012758_P01	CAB80165.1	7270398	3e-90	1e-91	334	333	304	304	60.2	60.2
GRMZM2G072041_P01	NP_181726.1	15227474	6e-35	2e-35	149	145	202	202	41.58	41.58
GRMZM2G072088_P01	NP_001064024.1	115480862	0	0	849	1036	854	1183	63.35	56.89
GRMZM2G118497_P03	NP_191365.2	42566022	3e-43	8e-44	175	174	120	120	72.5	72.5
GRMZM2G116823_P01	NP_001049480.1	115451759	2e-117	3e-122	424	435	304	305	72.04	71.8
GRMZM2G116846_P01	NP_001049482.1	115451763	7e-145	2e-146	515	515	306	306	82.68	82.68
GRMZM2G116846_P02	NP_001049482.1	115451763	2e-139	6e-141	497	497	341	341	74.19	74.19
GRMZM2G116902_P01	BAA08499.1	1272505	2e-132	1e-136	473	482	304	301	78.95	78.74
GRMZM2G096877_P01	AAV65331.1	55832256	1e-105	3e-107	384	384	226	226	82.3	82.3
GRMZM2G096877_P02	AAV65331.1	55832256	3e-39	1e-40	162	163	91	91	82.42	82.42
GRMZM2G079889_P01	NP_001051098.1	115454995	0	0	655	654	419	419	70.41	70.41
GRMZM2G079889_P02	NP_001051098.1	115454995	0	0	863	867	561	576	70.05	68.75
GRMZM2G147603_P01	AAO06969.1	27357977	0	0	851	857	515	507	87.18	87.18
GRMZM2G147603_P02	AAO06969.1	27357977	0	0	851	858	515	507	87.18	87.18
GRMZM2G060952_P02	AAO06971.1	27357979	3e-86	1e-87	320	320	176	176	82.95	82.95
GRMZM2G060952_P01	AAO06971.1	27357979	2e-152	6e-154	540	540	307	307	81.43	81.43
GRMZM2G100629_P01	AAO06975.1	27357983	3e-73	1e-69	275	259	180	180	90.56	90.56
GRMZM2G100714_P01	AAO06976.1	27357984	0	0	1028	983	608	608	85.36	85.36
GRMZM2G152360_P01	Q0DTM7.2	147637362	6e-107	6e-115	389	410	239	258	79.92	78.68
GRMZM2G152360_P02	Q0DTM7.2	147637362	6e-107	6e-115	389	410	239	258	79.92	78.68
GRMZM2G152390_P02	NP_001063094.1	115479001	8e-36	1e-36	150	150	112	112	64.29	64.29
GRMZM2G152390_P03	NP_001063094.1	115479001	1e-94	3e-96	348	348	308	308	57.14	57.14
GRMZM2G152390_P05	NP_001063094.1	115479001	2e-99	3e-108	364	389	349	349	55.59	56.16
GRMZM2G152390_P06	NP_001063094.1	115479001	1e-32	9e-34	142	141	109	109	60.55	60.55
GRMZM2G152447_P01	NP_001064054.1	115480922	1e-132	4e-134	474	474	319	319	71.47	71.47
GRMZM2G152447_P02	NP_001064054.1	115480922	2e-92	1e-93	340	340	223	223	74.89	74.89
GRMZM2G152477_P01	NP_001064054.1	115480922	4e-124	5e-131	446	464	310	323	70.65	70.28
GRMZM2G152477_P02	ABA94167.1	77551370	3e-53	6e-57	209	218	130	136	77.69	76.47
GRMZM2G152477_P03	NP_001064054.1	115480922	5e-111	2e-112	402	402	279	279	70.97	70.97
GRMZM2G152549_P01	AAP51882.2	110288546	7e-106	5e-108	387	389	431	431	54.76	53.6
AC233859.1_FGP002	NP_177852.2	42563282	6e-103	2e-85	377	314	797	377	34.76	46.15
AC155390.2_FGP002	NP_190483.2	79437303	0	0	656	659	614	637	51.95	50.86
GRMZM2G006226_P01	NP_190483.2	79437303	6e-148	5e-149	526	526	427	427	57.85	57.85
GRMZM2G147942_P01	NP_566483.1	18400323	0	0	675	699	771	771	52.4	52.66
GRMZM2G108032_P01	NP_195577.2	42567513	2e-179	1e-180	631	629	531	531	55.56	55.56
GRMZM2G108032_P02	NP_195577.2	42567513	3e-168	2e-169	593	592	473	473	57.72	57.72
GRMZM2G346861_P01	AAK63884.1	14488303	1e-78	1e-71	294	267	249	239	62.25	64.44
GRMZM2G159110_P01	AAK63884.1	14488303	6e-97	1e-92	356	337	275	275	72.73	72.73
GRMZM2G159110_P02	AAK63884.1	14488303	7e-58	2e-62	226	236	193	193	69.43	69.43
GRMZM2G149481_P01	NP_179701.1	15226450	0	0	781	800	460	460	85.22	85.22
GRMZM2G149481_P03	NP_179701.1	15226450	3e-48	4e-49	192	192	114	114	81.58	81.58
GRMZM2G149481_P04	NP_179701.1	15226450	1e-126	1e-128	454	456	246	246	87.4	87.4
GRMZM2G149481_P02	NP_179701.1	15226450	2e-71	8e-73	269	271	151	151	85.43	85.43
GRMZM2G149481_P05	NP_179701.1	15226450	2e-71	8e-73	269	271	151	151	85.43	85.43
GRMZM2G149624_P01	NP_001064164.1	115481142	8e-39	7e-34	162	141	130	127	61.54	60.63
GRMZM2G172537_P01	NP_001064205.1	115481224	5e-138	6e-142	493	501	328	333	78.35	78.08
GRMZM2G165944_P01	ABB46819.1	78707844	0	0	1061	989	910	910	63.08	63.08
GRMZM2G110913_P01	AAL77143.1	18652509	7e-53	3e-59	209	225	239	244	58.16	59.84
GRMZM2G110023_P01	NP_567386.1	18413740	9e-50	3e-53	198	205	159	171	62.26	60.23
GRMZM2G110004_P01	NP_191644.1	15232968	4e-137	7e-156	491	548	597	611	52.76	52.21
GRMZM2G035552_P01	NP_172704.1	15221327	3e-114	2e-117	414	419	443	443	50.79	51.47
GRMZM2G321033_P01	NP_001064222.1	115481258	4e-124	1e-126	447	451	428	421	60.98	60.33
GRMZM2G321033_P01	NP_001064222.1	115481258	4e-124	1e-65	447	248	428	225	60.98	60.89
GRMZM2G019689_P01	ABD32288.1	87240430	0	0	691	687	583	583	58.66	58.66
GRMZM2G179907_P01	NP_172697.2	22329507	1e-40	1e-47	169	188	214	426	44.39	32.16
GRMZM2G179907_P02	NP_172697.2	22329507	1e-40	1e-47	169	187	214	426	44.39	32.16
GRMZM2G170532_P02	NP_001077760.1	145326102	6e-36	3e-36	151	148	108	108	75.93	75.93
GRMZM2G170532_P01	NP_001077760.1	145326102	6e-36	3e-36	151	148	108	108	75.93	75.93
GRMZM2G170382_P02	NP_201035.1	15241766	6e-45	9e-45	182	176	261	261	44.44	44.06
GRMZM2G170382_P03	NP_201035.1	15241766	1e-47	2e-47	191	186	235	235	49.79	49.36
GRMZM2G170382_P04	NP_201035.1	15241766	2e-40	4e-40	166	161	168	168	54.17	53.57
GRMZM2G170382_P05	NP_201035.1	15241766	6e-40	9e-40	165	160	153	170	57.52	54.12
GRMZM2G102347_P01	AAL77134.1	18652500	6e-55	1e-56	216	217	152	152	64.47	64.47
GRMZM2G102347_P02	AAL77134.1	18652500	9e-70	1e-71	266	267	152	152	76.32	76.32
GRMZM2G102347_P04	AAL77134.1	18652500	4e-69	7e-71	263	265	152	152	76.32	76.32
GRMZM2G102347_P03	AAL77134.1	18652500	2e-68	1e-69	260	261	157	157	74.52	74.52
GRMZM2G171758_P01	ABB13328.1	77963974	8e-83	6e-78	309	289	177	177	81.92	81.92
GRMZM2G359879_P01	NP_001059439.1	115471681	5e-151	2e-153	536	539	348	352	71.84	71.88
GRMZM2G355450_P02	AAN04985.2	62733663	5e-142	5e-118	507	422	546	555	66.48	62.88
GRMZM2G355450_P01	AAN04985.2	62733663	3e-120	6e-100	434	362	485	494	66.39	62.55
GRMZM2G087275_P01	BAD19391.1	47497351	0	0	848	827	481	481	87.73	87.73
GRMZM2G087275_P02	BAD19391.1	47497351	0	0	701	669	384	384	88.54	88.54
GRMZM2G019260_P01	NP_174473.1	15222502	8e-135	3e-149	483	525	513	512	62.38	61.72
GRMZM2G019260_P02	NP_174473.1	15222502	5e-129	2e-143	463	506	513	512	61.01	60.35
GRMZM2G019567_P01	NP_188054.1	15231840	2e-96	3e-98	355	355	339	355	55.46	54.65
GRMZM2G138103_P01	NP_001064309.1	115481432	1e-93	3e-95	343	343	167	167	97.01	97.01
GRMZM2G377647_P01	NP_001064300.1	115481414	1e-96	1e-98	355	356	322	319	75.78	75.86
GRMZM2G174236_P01	NP_001031562.1	79324955	3e-61	2e-63	237	239	186	186	70.43	70.43
GRMZM2G174236_P02	NP_001031562.1	79324955	3e-61	2e-63	237	239	186	186	70.43	70.43
GRMZM2G136513_P01	AAN77297.1	26006488	3e-96	2e-74	355	277	826	629	33.54	35.93
GRMZM2G030223_P01	BAC19963.1	23495752	6e-61	5e-54	237	209	439	427	44.19	43.56
GRMZM2G030422_P01	NP_849913.2	42570257	0	0	1741	1733	1141	1138	76.6	77.15
GRMZM2G030422_P02	NP_849913.2	42570257	0	0	1741	1733	1141	1138	76.6	77.15
GRMZM2G030422_P03	NP_849913.2	42570257	0	0	1716	1708	1141	1138	75.81	76.36
GRMZM2G030422_P04	AAF27128.1	6730738	2e-94	7e-94	346	342	177	177	91.53	91.53
GRMZM2G164562_P01	Q42884.1	2492952	2e-148	6e-142	527	501	314	314	82.17	82.17
GRMZM2G164562_P02	Q42884.1	2492952	2e-180	2e-173	634	605	390	390	78.21	78.21
GRMZM2G001814_P01	BAA97369.1	8843821	2e-64	7e-68	248	255	188	192	68.62	67.71
AC211734.3_FGP001	BAB03124.1	11994768	2e-44	1e-46	180	181	114	114	68.42	68.42
GRMZM2G338691_P01	NP_001047547.1	115447535	6e-164	8e-139	579	491	475	475	62.32	62.32
GRMZM2G338702_P02	NP_197110.1	15237257	3e-33	1e-35	143	144	89	89	75.28	75.28
GRMZM2G063733_P01	NP_177692.1	15222300	3e-160	3e-157	567	552	539	546	56.59	56.59
GRMZM2G063733_P02	NP_177692.1	15222300	3e-143	2e-148	511	523	537	544	52.7	52.76
GRMZM2G372398_P01	NP_564049.1	18394588	0	0	729	827	528	582	72.92	68.38
GRMZM2G372398_P02	NP_564049.1	18394588	5e-91	8e-92	335	335	191	191	80.1	80.1
GRMZM2G372398_P03	NP_564049.1	18394588	4e-116	4e-112	419	402	240	232	78.75	78.02
GRMZM2G347384_P01	NP_177533.1	15219585	1e-75	8e-81	284	298	215	215	67.44	67.44
GRMZM2G150827_P01	CAE02378.2	38344415	0	0	847	867	662	662	69.94	69.94
GRMZM2G072492_P01	CAE02378.2	38344415	0	0	729	735	581	581	66.44	66.44
GRMZM2G105362_P02	NP_565337.1	18396422	4e-37	3e-37	155	150	134	126	52.99	54.76
GRMZM2G408305_P03	BAC43011.1	26451837	0	0	986	1028	719	719	69.82	69.82
GRMZM2G408305_P04	BAC43011.1	26451837	1e-137	1e-146	492	517	339	339	74.63	74.63
GRMZM2G066120_P01	BAA09057.1	1255448	3e-66	6e-72	254	269	172	289	70.93	55.71
GRMZM2G377357_P01	BAA09057.1	1255448	1e-99	6e-104	366	375	263	376	67.68	57.45
GRMZM2G377357_P02	BAA09057.1	1255448	5e-41	2e-46	171	184	120	237	69.17	51.48
GRMZM2G377357_P03	NP_192590.1	15236515	1e-99	3e-104	366	376	263	376	67.68	57.45
GRMZM2G055263_P01	Q5NE24.1	71153017	2e-108	1e-115	395	413	521	527	50.48	50.28
GRMZM2G151576_P01	AAS67372.1	45544873	3e-76	7e-61	287	231	324	325	50.31	50.77
GRMZM2G151564_P01	NP_180804.1	15225686	0	0	912	1011	671	821	67.81	62.61
GRMZM2G161452_P01	AAF07841.1	6403501	2e-120	6e-116	434	414	309	309	66.67	66.67
GRMZM2G093217_P03	NP_171966.1	15219798	6e-89	5e-99	330	360	467	464	44.54	44.83
GRMZM2G093217_P01	NP_171966.1	15219798	0	0	744	788	907	908	48.84	49.12
GRMZM2G093217_P02	NP_171966.1	15219798	3e-86	1e-91	321	335	427	427	47.07	47.07
GRMZM2G049190_P01	NP_001041991.1	115434466	0	0	680	649	388	388	80.93	80.93
GRMZM2G049190_P02	NP_001041991.1	115434466	9e-163	2e-155	575	546	323	323	83.28	83.28
GRMZM2G049041_P02	NP_180525.1	15227587	3e-60	3e-61	233	232	162	162	64.2	64.2
GRMZM2G079112_P01	NP_001044831.1	115441103	0	0	702	736	587	601	61.16	61.4
GRMZM2G079112_P02	NP_001044831.1	115441103	8e-77	1e-77	288	288	221	221	63.35	63.35
GRMZM2G128444_P01	NP_850290.1	30687357	3e-56	1e-56	220	216	229	232	54.59	53.88
GRMZM2G128444_P02	NP_850290.1	30687357	4e-55	9e-56	216	213	226	179	54.42	63.69
GRMZM2G128206_P02	AAD56951.1	5932420	3e-48	2e-49	192	192	126	126	76.19	76.19
GRMZM2G128206_P03	AAD56951.1	5932420	6e-79	2e-80	295	295	189	189	76.72	76.72
GRMZM2G128206_P04	AAD56951.1	5932420	1e-46	9e-48	186	186	128	128	73.44	73.44
GRMZM2G128206_P01	AAD56951.1	5932420	1e-37	7e-39	157	157	89	89	82.02	82.02
AC208204.3_FGP006	AAC78393.1	1815662	5e-59	3e-52	228	201	161	161	87.58	86.96
GRMZM2G046382_P01	NP_001049660.1	115452119	6e-46	1e-49	184	192	158	158	82.91	79.11
GRMZM2G046274_P01	NP_174429.1	15221714	7e-93	5e-98	343	355	435	435	46.9	46.9
GRMZM2G109823_P01	AAG51266.1	12322537	0	0	826	853	571	571	71.1	71.1
GRMZM2G109823_P02	AAG51266.1	12322537	0	0	826	853	571	571	71.1	71.1
GRMZM2G306679_P01	NP_001049662.1	115452123	3e-62	1e-59	239	225	159	160	76.73	80.62
GRMZM2G306732_P01	NP_001049664.1	115452127	0	0	674	667	388	388	88.4	88.4
GRMZM2G306732_P02	NP_001049664.1	115452127	1e-34	5e-35	147	145	124	124	74.19	74.19
GRMZM2G007055_P01	AAU44541.1	52354441	3e-114	5e-129	414	458	446	451	54.71	55.21
GRMZM2G007055_P02	AAU44541.1	52354441	3e-87	2e-99	323	360	304	311	59.21	59.49
GRMZM2G007055_P04	AAU44541.1	52354441	3e-64	3e-64	246	243	202	202	57.92	57.92
GRMZM2G160198_P01	NP_001056985.1	115466772	3e-142	2e-144	507	509	515	515	53.4	52.82
GRMZM2G160198_P02	NP_001056985.1	115466772	1e-145	6e-148	519	521	495	495	55.56	54.95
GRMZM2G160237_P02	AAA74625.1	951336	3e-168	2e-166	593	581	304	294	93.75	94.22
GRMZM2G160324_P01	NP_200729.3	30697188	2e-93	2e-99	345	359	455	455	50.33	50.33
GRMZM2G160324_P02	NP_200729.3	30697188	7e-50	4e-63	199	239	306	306	49.35	49.35
GRMZM2G160324_P03	NP_200729.3	30697188	4e-67	1e-80	257	297	338	338	52.66	52.66
GRMZM2G160324_P04	NP_200729.3	30697188	4e-67	1e-80	257	297	338	338	52.66	52.66
GRMZM2G160428_P01	NP_850285.1	30687274	7e-145	2e-154	516	543	679	681	48.31	48.46
GRMZM2G160428_P02	NP_850285.1	30687274	5e-167	4e-175	590	612	714	716	50.28	50.42
GRMZM2G160428_P03	NP_850285.1	30687274	4e-165	1e-174	584	610	741	743	48.99	49.13
GRMZM2G160452_P01	NP_001047056.1	115446553	1e-161	2e-158	571	556	457	457	59.08	59.08
GRMZM2G160452_P02	NP_001047056.1	115446553	1e-161	2e-158	571	556	457	457	59.08	59.08
GRMZM2G160452_P03	NP_001047056.1	115446553	2e-58	5e-55	227	213	225	225	49.78	49.78
GRMZM2G160506_P01	NP_001061320.1	115475447	0	0	665	665	361	361	87.81	87.81
GRMZM2G160506_P02	NP_001061320.1	115475447	0	0	665	665	361	361	87.81	87.81
GRMZM2G160506_P03	NP_001061320.1	115475447	0	0	665	665	361	361	87.81	87.81
GRMZM2G160506_P04	NP_001061320.1	115475447	0	0	665	665	361	361	87.81	87.81
GRMZM2G160506_P05	NP_001061320.1	115475447	0	0	665	665	361	361	87.81	87.81
GRMZM2G160506_P06	NP_001061320.1	115475447	2e-158	6e-160	560	560	305	305	86.23	86.23
GRMZM2G141799_P01	NP_196225.1	15239327	2e-49	3e-51	196	198	148	148	72.97	72.97
GRMZM2G061202_P01	NP_187749.1	15229746	3e-101	2e-95	371	347	424	428	48.35	48.13
GRMZM2G119168_P01	NP_001049682.1	115452163	4e-68	1e-70	259	263	274	273	71.9	78.02
GRMZM2G001918_P02	NP_001049689.1	115452177	3e-86	1e-86	318	318	166	166	90.36	90.36
GRMZM2G301325_P02	NP_001051736.1	115456271	9e-61	1e-62	235	237	203	222	64.04	62.61
GRMZM2G301325_P01	NP_001051736.1	115456271	3e-110	1e-112	400	403	334	353	62.87	62.32
GRMZM2G337425_P01	NP_191112.1	15233298	1e-52	5e-70	208	261	244	244	66.8	66.8
GRMZM2G337425_P02	NP_191112.1	15233298	1e-52	5e-70	208	261	244	244	66.8	66.8
GRMZM2G026911_P01	BAC42973.1	26451756	3e-105	4e-114	384	408	422	433	50.95	51.5
GRMZM2G176362_P01	XP_002267559.1	225440392	6e-90	3e-91	332	332	258	258	63.57	63.57
GRMZM2G176362_P02	XP_002267559.1	225440392	2e-97	8e-108	357	387	302	302	63.25	63.25
GRMZM2G176362_P03	XP_002267559.1	225440392	1e-67	9e-78	258	287	241	241	59.34	59.34
GRMZM2G179432_P01	XP_002267559.1	225440392	6e-90	3e-91	332	332	258	258	63.57	63.57
GRMZM2G179432_P02	XP_002267559.1	225440392	2e-97	8e-108	357	387	302	302	63.25	63.25
GRMZM2G179432_P03	XP_002267559.1	225440392	1e-67	9e-78	258	287	241	241	59.34	59.34
GRMZM2G049159_P01	BAC77269.2	32813435	0	0	690	681	704	675	52.41	53.48
GRMZM2G049159_P03	BAC77269.2	32813435	0	0	690	681	704	675	52.41	53.48
GRMZM2G350001_P01	BAD61827.1	54291155	5e-75	7e-77	284	284	187	189	72.19	71.96
GRMZM2G174644_P01	BAA97478.1	8885548	0	0	714	668	435	435	75.4	75.4
GRMZM2G174644_P02	BAA97478.1	8885548	8e-45	5e-39	180	159	112	112	73.21	73.21
GRMZM2G087459_P01	ABD39229.1	88174205	1e-168	7e-170	595	593	368	368	84.24	81.25
GRMZM2G087459_P03	ABD39229.1	88174205	2e-160	1e-161	566	566	364	364	77.75	77.75
GRMZM2G087459_P02	ABD39229.1	88174205	2e-162	8e-164	574	573	399	399	77.44	74.69
GRMZM2G087459_P04	ABD39229.1	88174205	2e-160	1e-161	566	566	364	364	77.75	77.75
GRMZM2G113002_P01	AAY17949.1	62869545	5e-127	2e-143	456	505	450	450	57.56	57.56
GRMZM2G156156_P01	NP_190235.1	15231445	1e-93	3e-100	345	363	257	257	70.82	70.82
AC233935.1_FGP005	CAC85946.1	21538785	8e-64	1e-70	246	263	288	288	62.5	63.54
GRMZM2G428391_P01	AAN86275.1	26985221	0	0	1141	1148	617	618	92.87	92.88
GRMZM2G428391_P02	NP_001051724.1	115456247	0	0	932	937	512	513	92.58	92.59
GRMZM2G145275_P01	NP_001067409.1	115484531	0	0	732	730	433	433	82.91	82.91
GRMZM2G096261_P01	NP_001061827.1	115476462	1e-33	3e-35	143	143	81	81	85.19	85.19
GRMZM2G096261_P02	NP_001061827.1	115476462	1e-33	3e-35	143	143	81	81	85.19	85.19
GRMZM2G096261_P03	NP_001061827.1	115476462	1e-33	3e-35	143	143	81	81	85.19	85.19
GRMZM2G048482_P01	NP_001042037.1	115434558	2e-166	1e-172	588	603	569	569	59.05	58.7
GRMZM2G048482_P02	NP_001042037.1	115434558	2e-166	1e-172	588	603	569	569	59.05	58.7
GRMZM2G048482_P03	NP_001042037.1	115434558	2e-166	1e-172	588	603	569	569	59.05	58.7
GRMZM2G043857_P01	NP_001057428.1	115467658	9e-144	8e-81	513	299	694	290	55.48	65.86
GRMZM2G043857_P01	NP_001057428.1	115467658	9e-144	3e-45	513	181	694	281	55.48	38.43
GRMZM2G043857_P01	NP_001057428.1	115467658	9e-144	5e-39	513	160	694	258	55.48	59.3
GRMZM2G043857_P01	NP_001057428.1	115467658	9e-144	4e-34	513	144	694	256	55.48	40.23
GRMZM2G043878_P01	NP_001060948.1	115474703	5e-55	2e-66	216	249	192	248	67.19	62.1
GRMZM2G044027_P01	CAC14890.1	11121508	0	0	680	680	350	350	96.29	96.29
GRMZM2G044027_P02	CAC14890.1	11121508	0	0	680	680	350	350	96.29	96.29
GRMZM2G044281_P01	NP_177978.1	15218420	0	0	1169	1186	669	671	83.56	83.46
GRMZM2G044281_P02	NP_177978.1	15218420	0	0	1169	1186	669	671	83.56	83.46
GRMZM2G044281_P03	NP_177978.1	15218420	0	0	1169	1186	669	671	83.56	83.46
GRMZM2G157329_P03	BAB08363.1	9757916	1e-41	5e-43	171	171	194	194	52.06	52.06
GRMZM2G101238_P01	ABA46771.1	76573333	2e-117	6e-111	424	398	476	411	55.67	55.96
GRMZM2G119886_P01	ABA46771.1	76573333	2e-117	6e-111	424	398	476	411	55.67	55.96
GRMZM2G044237_P03	BAE46903.1	78000225	2e-166	1e-167	587	586	437	437	69.57	70.48
GRMZM2G044237_P01	BAE46903.1	78000225	8e-156	4e-157	552	551	437	437	67.05	67.28
GRMZM2G044237_P04	BAE46903.1	78000225	3e-87	4e-89	323	325	235	235	71.06	71.49
GRMZM2G044237_P02	BAE46903.1	78000225	5e-153	2e-154	543	542	411	411	69.1	70.07
GRMZM2G171232_P01	NP_564781.1	18407260	2e-113	3e-120	410	428	308	308	71.75	71.43
GRMZM2G026654_P01	NP_001046323.1	115445087	1e-66	8e-68	253	253	132	132	93.18	93.18
GRMZM2G026654_P02	NP_001046323.1	115445087	1e-66	7e-68	253	253	132	132	93.18	93.18
GRMZM2G026654_P03	NP_001046323.1	115445087	1e-66	7e-68	253	253	132	132	93.18	93.18
GRMZM2G442277_P01	AAN64488.1	24796812	0	0	983	1073	829	835	67.31	69.34
GRMZM2G041989_P02	NP_190917.1	15231823	3e-44	2e-46	180	182	187	187	53.48	53.48
GRMZM2G041955_P01	NP_001056590.1	115465982	8e-88	9e-90	327	328	602	586	33.72	34.3
GRMZM2G042543_P01	ABB47392.1	78708417	0	0	640	635	507	507	67.85	67.85
GRMZM2G338131_P01	NP_001049752.1	115452303	3e-74	1e-75	279	279	231	231	58.01	58.01
GRMZM2G109967_P01	BAD43832.1	51970280	5e-47	1e-46	189	183	119	129	76.47	76.74
GRMZM2G109967_P02	BAD43832.1	51970280	8e-68	6e-75	259	277	187	197	75.94	76.14
GRMZM2G154883_P04	BAD73388.1	56201938	2e-36	1e-37	154	155	173	170	60.12	61.18
AC217300.3_FGP004	AAY17587.1	62868804	2e-107	9e-109	391	390	435	365	49.2	54.52
GRMZM2G052479_P01	NP_030274.1	18404359	8e-72	4e-71	272	265	193	178	65.28	68.54
GRMZM2G052479_P02	NP_030274.1	18404359	3e-54	8e-54	213	207	156	141	64.1	68.09
GRMZM2G137839_P01	NP_001049769.1	115452337	9e-131	3e-132	468	468	250	250	90	90
GRMZM2G137839_P02	NP_001049769.1	115452337	7e-113	2e-114	408	408	250	250	81.2	81.2
GRMZM2G141273_P01	NP_001060740.1	115474283	7e-150	3e-160	532	561	309	310	87.06	87.1
GRMZM2G141273_P02	NP_001060740.1	115474283	7e-150	3e-160	532	561	309	310	87.06	87.1
GRMZM2G141273_P03	NP_001060740.1	115474283	7e-150	3e-160	532	561	309	310	87.06	87.1
GRMZM2G141273_P04	NP_001060740.1	115474283	7e-150	3e-160	532	561	309	310	87.06	87.1
GRMZM2G141386_P01	AAO16994.1	27476063	2e-50	2e-64	201	243	318	319	60.69	67.08
GRMZM2G141386_P02	AAO16994.1	27476063	7e-36	1e-40	152	164	208	208	63.46	65.87
GRMZM2G179411_P02	AAO16992.1	27476061	9e-37	7e-37	154	152	85	83	81.18	81.93
GRMZM2G021095_P01	NP_172268.1	15223050	2e-48	3e-47	194	184	119	114	74.79	73.68
GRMZM2G158197_P01	NP_187580.1	15232739	2e-146	2e-149	521	526	433	475	57.51	55.16
GRMZM2G158261_P01	NP_974416.1	42572641	1e-69	1e-59	264	227	227	227	59.03	59.03
GRMZM2G107731_P01	NP_974921.1	42573650	3e-82	8e-77	307	284	314	414	54.14	46.14
GRMZM2G107731_P02	NP_974921.1	42573650	3e-83	1e-77	311	287	311	411	54.34	46.23
GRMZM2G107867_P01	NP_001062083.1	115476974	0	0	944	944	509	509	88.61	88.61
GRMZM2G107867_P02	NP_001062083.1	115476974	0	0	944	944	509	509	88.61	88.61
GRMZM2G107867_P03	NP_001062083.1	115476974	0	0	686	686	375	375	87.73	87.73
GRMZM2G107867_P04	NP_001062083.1	115476974	0	0	945	945	509	509	88.61	88.61
GRMZM2G173251_P01	P29696.1	266463	3e-61	3e-63	237	239	129	129	88.37	88.37
GRMZM2G024159_P01	NP_565842.1	18404097	5e-48	1e-44	193	176	215	219	55.81	54.79
GRMZM2G024159_P02	NP_565842.1	18404097	5e-48	1e-44	193	176	215	219	55.81	54.79
GRMZM2G024440_P01	NP_001066378.1	115487782	2e-35	5e-45	150	178	109	113	73.39	72.57
AC212219.3_FGP005	NP_001054534.1	115461869	4e-117	5e-126	423	447	350	350	64.57	64.57
GRMZM2G114354_P01	NP_001060735.1	115474273	0	0	701	679	500	504	70	69.05
GRMZM2G114354_P02	NP_001060735.1	115474273	4e-175	1e-172	617	603	479	465	67.85	67.96
GRMZM2G114354_P03	NP_001060735.1	115474273	0	0	810	788	603	602	68.82	68.6
GRMZM2G114354_P04	NP_001060735.1	115474273	0	0	669	648	508	507	68.31	68.05
GRMZM2G114354_P05	NP_001060735.1	115474273	3e-106	1e-106	387	384	308	307	66.23	65.8
AC208436.3_FGP007	BAA97331.1	8843783	7e-36	2e-37	155	155	214	214	37.38	37.38
AC208201.3_FGP003	BAC75569.1	29837187	1e-155	8e-166	552	580	361	523	76.18	58.89
GRMZM2G094388_P01	BAA97328.1	8843780	2e-58	2e-61	227	232	159	163	67.92	68.1
GRMZM2G087161_P01	P61798.1	48427954	7e-36	6e-38	155	154	182	180	45.05	45
GRMZM2G394507_P01	BAB55655.1	14149116	4e-52	3e-53	207	207	303	303	43.56	43.56
AC196161.3_FGP008	AAF76986.1	8572069	1e-152	6e-154	541	541	368	368	72.55	72.55
GRMZM2G135456_P01	AAC14404.1	3068704	0	0	662	686	493	493	68.15	68.15
GRMZM2G135359_P01	NP_001060726.1	115474255	1e-161	2e-161	572	566	377	374	72.68	72.73
GRMZM2G135359_P02	NP_001060726.1	115474255	1e-161	2e-161	572	566	377	374	72.68	72.73
GRMZM2G135359_P03	NP_001060726.1	115474255	4e-102	1e-101	374	367	233	230	77.25	77.39
GRMZM2G135359_P04	NP_001060726.1	115474255	1e-161	2e-161	572	566	377	374	72.68	72.73
GRMZM2G135359_P05	NP_001060726.1	115474255	1e-161	2e-161	572	566	377	374	72.68	72.73
GRMZM2G006085_P01	NP_197381.1	15239564	2e-43	4e-45	176	176	104	104	75	75
GRMZM2G006370_P01	NP_200660.1	15237684	3e-175	7e-174	617	607	617	617	51.38	51.38
GRMZM2G006370_P02	NP_200660.1	15237684	7e-166	1e-164	586	577	592	592	51.01	51.01
GRMZM2G307992_P01	BAC76688.1	30793446	8e-71	8e-73	269	270	182	182	69.23	69.23
GRMZM2G307992_P02	BAC76688.1	30793446	9e-71	2e-72	268	268	182	182	69.23	69.23
GRMZM2G307992_P03	BAC76688.1	30793446	3e-68	7e-70	259	259	182	182	66.48	66.48
GRMZM2G308034_P01	NP_200422.1	15241132	1e-52	1e-54	208	210	147	171	64.63	58.48
GRMZM2G007206_P01	NP_001058664.1	115470130	9e-46	6e-42	184	167	198	198	74.75	75.25
GRMZM2G029543_P01	ABB85235.1	82618886	2e-157	5e-143	557	504	313	322	84.03	82.61
GRMZM2G029543_P02	ABB85235.1	82618886	8e-149	2e-134	528	476	294	303	84.69	83.17
GRMZM2G032047_P01	NP_198523.1	15240103	1e-66	4e-68	253	253	170	170	67.65	67.65
GRMZM2G032047_P02	NP_198523.1	15240103	2e-43	1e-44	176	176	121	121	66.12	66.12
GRMZM2G373621_P01	BAD46051.1	52077018	7e-82	2e-80	306	298	448	448	43.75	43.75
GRMZM2G144224_P01	BAB68102.1	15624049	7e-40	3e-32	165	135	130	154	75.38	72.73
GRMZM2G066260_P01	NP_001044679.1	115440799	7e-103	5e-104	376	375	254	254	68.5	68.5
GRMZM2G066274_P01	NP_001065947.1	115486920	6e-120	1e-119	434	428	310	293	71.29	73.72
GRMZM2G066274_P01	NP_001065947.1	115486920	6e-120	1e-87	434	322	310	353	71.29	50.42
GRMZM2G066274_P02	NP_001065947.1	115486920	3e-83	2e-87	311	320	359	353	48.19	50.42
GRMZM2G066274_P02	NP_001065947.1	115486920	3e-83	7e-46	311	182	359	106	48.19	78.3
GRMZM2G104534_P01	NP_181378.2	30687512	9e-53	1e-54	211	213	169	169	60.36	60.36
GRMZM2G153450_P01	AAA33847.1	169589	6e-74	9e-78	278	286	233	233	70.82	70.82
GRMZM2G010545_P01	NP_001044673.1	115440787	1e-90	4e-100	336	362	460	460	47.61	47.17
GRMZM2G010545_P03	NP_001044673.1	115440787	1e-90	4e-100	336	362	460	460	47.61	47.17
GRMZM2G010545_P02	NP_001044673.1	115440787	3e-57	8e-58	224	221	344	344	42.44	42.44
GRMZM2G010328_P01	YP_007684.1	46446319	7e-125	7e-128	449	454	401	401	55.86	55.86
GRMZM2G095043_P01	NP_196685.2	30683535	1e-141	9e-119	506	424	596	596	45.97	45.47
GRMZM2G321753_P03	NP_001047890.1	115448221	2e-175	3e-175	617	614	395	398	89.87	89.95
GRMZM2G017044_P01	NP_001066058.1	115487142	3e-59	1e-64	231	244	391	391	40.66	40.66
GRMZM2G169167_P01	NP_001066058.1	115487142	1e-51	2e-56	206	216	414	414	37.2	37.68
GRMZM2G169173_P01	NP_001066058.1	115487142	3e-59	8e-61	231	231	418	418	39	39
GRMZM2G300692_P01	NP_192122.1	15235247	3e-128	3e-139	460	491	366	366	69.13	69.67
GRMZM2G300692_P02	NP_192122.1	15235247	3e-128	3e-139	460	491	366	366	69.13	69.67
GRMZM2G000632_P01	NP_001060917.1	115474641	0	0	769	769	416	416	89.42	89.42
GRMZM2G000632_P02	NP_001060917.1	115474641	0	0	778	778	407	407	91.4	91.4
GRMZM2G000632_P04	BAD09640.1	42408459	6e-144	3e-145	511	511	265	265	92.08	92.08
GRMZM2G000632_P03	NP_001060917.1	115474641	0	0	778	778	407	407	91.4	91.4
GRMZM2G377215_P01	NP_001060714.1	115474231	0	0	796	750	608	608	67.6	67.27
GRMZM2G377215_P02	NP_001060714.1	115474231	2e-88	3e-86	328	317	266	266	65.79	65.79
GRMZM2G427418_P01	NP_194310.3	30687005	2e-82	4e-84	308	309	372	372	45.43	45.43
GRMZM2G427418_P02	NP_194310.3	30687005	3e-81	6e-83	305	305	372	372	45.43	45.43
GRMZM2G162356_P01	BAC21540.1	24060089	6e-42	1e-43	171	171	84	84	95.24	95.24
GRMZM2G311465_P01	AAS98165.1	46452120	7e-41	8e-42	167	167	98	98	74.49	74.49
GRMZM2G017536_P01	NP_001031949.1	79328790	8e-34	3e-31	148	134	528	238	31.44	39.92
GRMZM2G010000_P01	NP_001060708.1	115474219	2e-143	1e-102	511	370	507	213	71.79	84.51
GRMZM2G010000_P02	NP_001060708.1	115474219	3e-141	2e-102	504	370	417	213	75.06	84.51
GRMZM2G010000_P03	NP_001060708.1	115474219	3e-141	2e-102	504	370	417	213	75.06	84.51
GRMZM2G010000_P04	NP_001060708.1	115474219	8e-65	5e-43	248	172	211	96	77.73	86.46
GRMZM2G013783_P01	BAA94975.1	7670021	0	0	859	866	565	565	73.27	73.27
GRMZM2G013783_P02	BAA94975.1	7670021	1e-111	2e-106	404	383	252	252	74.21	74.21
GRMZM2G003984_P01	BAD30304.1	50508109	0	0	719	720	497	497	71.83	71.83
GRMZM2G439819_P01	BAC99338.1	37805921	3e-133	4e-140	479	496	479	479	58.66	58.25
GRMZM2G439819_P02	BAC99338.1	37805921	2e-133	2e-140	479	496	479	479	58.66	58.25
GRMZM2G140432_P01	AAL57645.1	18086370	0	0	1358	1345	835	855	78.8	77.89
GRMZM2G092442_P01	NP_565392.1	18398204	3e-59	4e-73	230	271	296	295	53.38	54.58
GRMZM2G011483_P01	BAC41892.1	26449532	9e-129	7e-133	463	472	705	704	42.13	42.05
GRMZM2G121871_P01	XP_624210.1	66522071	1e-149	3e-146	533	516	561	553	50.09	50.27
GRMZM2G013639_P01	NP_191796.1	15228739	3e-119	1e-125	430	446	361	361	58.73	58.73
GRMZM2G013639_P02	NP_191796.1	15228739	7e-93	2e-93	342	339	251	251	63.35	63.35
GRMZM2G394212_P01	BAB90529.1	20161609	2e-126	1e-127	454	454	285	285	77.54	77.54
GRMZM2G394212_P02	BAB90529.1	20161609	2e-152	1e-153	540	540	331	331	79.76	79.76
GRMZM2G394212_P03	NP_173844.2	79351534	4e-105	6e-101	383	365	303	303	61.06	61.06
GRMZM2G033491_P01	CAB61740.1	6469117	8e-93	1e-101	342	366	269	269	65.43	65.43
GRMZM2G033491_P02	CAB61740.1	6469117	2e-32	2e-33	139	139	93	93	67.74	67.74
GRMZM2G329040_P02	AAG51506.1	12323029	7e-46	2e-46	184	184	187	187	53.48	53.48
GRMZM2G306898_P01	AAG51506.1	12323029	0	0	704	710	567	567	63.84	63.84
GRMZM2G008490_P01	NP_001057589.1	115467980	0	0	856	798	858	858	68.18	67.37
AC208571.4_FGP001	AAG51506.1	12323029	5e-60	3e-63	232	241	233	233	58.8	58.8
GRMZM2G317160_P01	NP_200549.2	79538624	3e-87	4e-85	324	312	192	192	77.08	77.08
GRMZM2G030557_P01	NP_174855.2	30693304	0	0	645	656	447	447	69.13	69.13
GRMZM2G030557_P02	NP_174855.2	30693304	3e-55	1e-59	216	228	174	174	62.07	62.07
GRMZM2G385931_P01	NP_182247.1	15226549	0	0	1088	1059	552	535	92.03	92.52
GRMZM2G385931_P02	NP_191790.1	15228730	0	0	1285	1271	725	710	85.66	86.34
GRMZM2G385931_P03	NP_182247.1	15226549	0	0	947	944	483	483	92.34	92.34
GRMZM2G084783_P02	NP_567219.1	18411785	3e-64	9e-49	246	190	156	190	75	66.32
GRMZM2G084940_P01	NP_001042931.1	115436346	0	0	731	733	399	399	86.47	86.47
GRMZM2G084940_P02	NP_001042931.1	115436346	0	0	873	869	481	474	85.24	85.44
GRMZM2G476593_P01	NP_176062.1	15223594	0	0	753	753	654	654	53.67	53.67
GRMZM2G174284_P01	BAB72061.1	17025918	6e-145	5e-135	515	477	319	319	93.73	93.73
GRMZM2G138814_P01	NP_001060692.1	115474187	2e-71	1e-79	271	293	233	231	64.81	64.5
GRMZM2G138814_P02	NP_001060692.1	115474187	2e-60	4e-69	233	258	203	203	63.55	63.55
GRMZM2G174896_P01	NP_001049949.1	115452697	0	0	748	748	378	378	93.92	93.92
GRMZM2G174896_P02	NP_001049949.1	115452697	0	0	882	882	449	449	93.76	93.76
GRMZM2G180889_P01	BAC10349.1	22324432	0	0	1009	1010	668	668	74.25	74.25
GRMZM2G180889_P02	BAC10349.1	22324432	0	0	1009	1010	668	668	74.25	74.25
GRMZM2G009253_P01	NP_194371.2	30687213	2e-36	2e-41	154	166	190	190	44.21	44.21
GRMZM2G033533_P01	AAX89383.1	62632825	4e-99	1e-87	365	322	842	843	33.37	33.21
GRMZM2G174696_P02	NP_188634.1	15231008	7e-65	2e-66	248	249	164	182	70.73	65.38
GRMZM2G145008_P01	NP_001031002.1	79317380	2e-70	3e-64	269	243	696	699	32.47	32.76
GRMZM2G018678_P01	NP_197626.2	30688421	3e-66	5e-68	254	254	271	271	47.6	46.86
GRMZM2G122740_P01	BAC10345.1	22324428	1e-129	9e-117	466	418	517	507	52.03	52.47
GRMZM2G102365_P01	NP_001060669.1	115474141	3e-73	2e-83	277	305	243	246	65.02	65.04
GRMZM2G102365_P02	NP_001060669.1	115474141	3e-73	4e-84	277	308	244	246	64.75	65.04
GRMZM2G042615_P02	AAC24093.1	3249110	5e-106	5e-99	387	358	413	419	52.54	50.84
GRMZM2G042615_P01	AAC24093.1	3249110	5e-106	5e-99	387	358	413	419	52.54	50.84
GRMZM2G042615_P03	AAC24093.1	3249110	1e-90	2e-83	335	306	387	393	50.39	48.6
GRMZM2G031001_P01	NP_001049994.1	115452787	7e-106	3e-111	386	398	371	351	64.15	65.24
GRMZM2G020940_P01	AAN64997.1	24899397	8e-99	1e-102	361	370	219	219	89.04	89.04
GRMZM2G020940_P01	AAN64997.1	24899397	8e-99	2e-54	361	210	219	150	89.04	73.33
GRMZM2G011598_P01	NP_001049997.1	115452793	1e-103	3e-101	378	365	399	377	60.9	59.95
GRMZM2G010149_P01	BAC79194.1	32526671	1e-41	8e-42	170	169	135	135	87.41	87.41
GRMZM2G423502_P01	AAN65000.1	24899400	1e-110	8e-111	402	400	260	260	77.69	82.31
GRMZM2G110406_P01	AAN65000.1	24899400	0	0	1583	1620	868	868	94.7	94.7
GRMZM2G423851_P01	AAN65001.1	24899401	0	0	733	748	505	507	76.63	77.91
GRMZM2G124209_P01	AAN65004.1	24899404	0	0	716	738	489	442	83.23	85.75
GRMZM2G124209_P02	AAN65004.1	24899404	4e-107	3e-108	389	389	254	254	81.89	81.89
GRMZM2G003424_P02	BAC80021.1	33146675	0	0	701	755	694	691	70.61	71.64
GRMZM2G003424_P03	BAC80021.1	33146675	7e-101	3e-111	369	400	325	325	70.15	72
GRMZM2G003424_P01	BAC80021.1	33146675	6e-106	3e-116	386	416	348	345	68.97	71.01
GRMZM2G003424_P04	BAC80021.1	33146675	4e-83	2e-93	310	340	297	297	67.34	69.36
GRMZM2G003379_P01	AAQ08018.1	33324614	0	0	895	886	605	605	77.69	80.33
GRMZM2G023715_P01	NP_178080.2	30699436	0	0	1131	1130	951	890	61.51	63.82
GRMZM2G023715_P02	NP_178080.2	30699436	0	0	1132	1130	951	890	61.51	63.82
GRMZM2G023884_P01	BAC79743.1	33146795	0	0	808	780	520	519	81.35	80.92
GRMZM2G006404_P01	NP_001060031.1	115472865	0	0	652	654	355	355	88.45	88.45
GRMZM2G006477_P01	BAC84294.1	34394847	9e-70	4e-62	266	236	438	434	43.15	41.71
GRMZM2G008501_P01	NP_001060656.1	115474115	0	0	759	806	622	622	64.79	66.72
GRMZM2G008501_P02	NP_001060656.1	115474115	0	0	746	797	620	614	63.87	66.78
GRMZM2G008501_P03	NP_001060656.1	115474115	2e-160	2e-169	567	593	387	387	73.64	73.64
GRMZM2G010196_P01	NP_200633.1	15237144	1e-51	5e-53	204	204	128	128	74.22	74.22
GRMZM2G312661_P02	AAK15501.1	13194672	1e-58	2e-67	227	251	168	168	90.48	91.07
GRMZM2G312661_P01	AAK15501.1	13194672	1e-58	2e-67	227	251	168	168	90.48	91.07
GRMZM2G106408_P01	NP_001060652.1	115474107	0	0	666	639	529	529	66.54	65.6
GRMZM2G032936_P01	NP_001056671.1	115466144	0	0	842	814	454	454	93.61	93.61
GRMZM2G031825_P01	ABA46778.1	76573347	9e-112	3e-113	404	404	258	258	72.09	72.09
GRMZM2G031825_P04	AAZ32844.1	71534880	3e-40	1e-41	166	166	110	110	70.91	70.91
GRMZM2G031825_P05	ABB29955.1	78191468	2e-48	2e-49	192	192	106	106	83.96	83.96
GRMZM2G031825_P06	ABA46778.1	76573347	8e-84	4e-85	311	311	189	189	75.66	75.66
GRMZM2G031825_P03	ABA46778.1	76573347	9e-112	3e-113	404	404	258	258	72.09	72.09
GRMZM2G320325_P01	NP_187678.1	15228351	1e-100	1e-102	368	369	247	247	70.45	70.45
GRMZM2G320325_P02	NP_187678.1	15228351	2e-97	2e-99	358	358	265	265	66.04	66.04
GRMZM2G320325_P03	NP_187678.1	15228351	1e-100	1e-102	368	369	247	247	70.45	70.45
GRMZM2G016480_P01	NP_001060650.1	115474103	0	0	835	734	615	613	69.11	69.33
GRMZM2G109121_P01	NP_001068062.1	115485837	0	0	1027	1027	517	517	96.13	96.13
GRMZM2G109121_P02	NP_001068062.1	115485837	0	0	1221	1221	604	604	97.68	97.68
GRMZM2G109121_P03	NP_001068062.1	115485837	0	0	1221	1221	604	604	97.68	97.68
GRMZM2G100288_P01	NP_001044372.1	115440185	0	0	1462	1468	861	861	87.11	86.76
GRMZM2G056462_P01	O24473.1	3122234	3e-122	5e-126	439	447	272	272	88.6	88.6
GRMZM2G056424_P01	NP_563687.1	18379115	1e-43	4e-45	177	177	106	106	77.36	77.36
GRMZM2G075262_P01	NP_001060647.1	115474097	3e-66	2e-64	255	244	687	684	36.54	34.21
GRMZM2G043456_P01	BAD35511.1	51090906	9e-91	5e-105	336	380	386	386	56.99	56.99
GRMZM2G028132_P01	BAD35511.1	51090906	0	0	719	748	472	472	76.91	76.91
GRMZM2G119850_P01	BAB85306.1	18844836	0	0	1016	920	936	934	60.58	60.49
GRMZM2G353195_P01	NP_001050605.1	115454009	8e-39	5e-42	164	170	341	342	30.5	30.41
GRMZM2G353195_P01	NP_001050605.1	115454009	8e-39	7e-37	164	152	341	410	30.5	27.07
GRMZM2G353195_P01	NP_001050605.1	115454009	8e-39	3e-34	164	144	341	352	30.5	26.99
GRMZM2G353195_P01	NP_001050605.1	115454009	8e-39	6e-34	164	143	341	381	30.5	28.35
GRMZM2G062425_P01	NP_799613.1	28899958	1e-41	2e-43	171	171	171	171	52.63	52.63
GRMZM2G062425_P03	ZP_04920975.1	254227543	2e-35	3e-37	150	151	177	177	49.15	49.15
GRMZM2G063657_P01	NP_001066578.1	115488182	5e-78	5e-79	293	293	190	190	71.58	71.58
GRMZM2G063657_P02	NP_001066578.1	115488182	3e-123	1e-140	446	498	361	667	61.77	46.63
GRMZM2G063657_P03	NP_001066578.1	115488182	3e-123	1e-140	445	498	361	667	61.77	46.63
GRMZM2G044038_P01	NP_001060636.1	115474075	2e-174	3e-158	613	555	434	434	70.51	70.28
GRMZM2G043948_P01	NP_180591.1	15227735	4e-119	2e-119	431	426	455	437	49.01	49.89
GRMZM2G043948_P02	NP_180591.1	15227735	8e-86	5e-86	319	315	376	358	44.41	45.25
GRMZM2G043493_P01	BAC10078.1	22296306	6e-40	2e-41	164	164	129	129	68.99	68.99
GRMZM2G030571_P01	NP_187498.1	15231974	0	0	717	718	439	439	74.94	74.94
GRMZM2G030571_P02	NP_187498.1	15231974	0	0	681	681	470	470	68.51	68.51
GRMZM2G030571_P03	NP_187498.1	15231974	2e-102	9e-104	374	374	223	223	73.99	73.99
GRMZM2G010823_P01	NP_199908.1	15241331	0	0	822	812	464	467	85.56	85.22
GRMZM2G311182_P01	BAA88904.1	6682841	0	0	704	702	378	378	86.77	86.77
GRMZM2G311182_P02	BAA88904.1	6682841	2e-139	3e-140	496	496	277	277	83.75	83.75
GRMZM2G011240_P01	BAA88981.1	6682995	2e-156	6e-151	553	531	341	341	77.42	77.42
GRMZM2G011240_P02	AAO67719.1	29289943	2e-48	2e-49	192	194	144	150	65.97	64.67
GRMZM2G013299_P01	XP_002446921.1	242073970	4e-74	1e-75	278	278	168	168	80.36	80.36
GRMZM2G318780_P01	BAA88904.1	6682841	0	0	765	764	413	413	86.44	86.44
GRMZM2G318780_P02	BAA88904.1	6682841	0	0	1425	1401	806	806	83	83
GRMZM2G318780_P03	AAO67719.1	29289943	2e-48	2e-49	192	194	144	150	65.97	64.67
GRMZM2G353147_P01	NP_001050067.1	115452933	0	0	1108	1097	625	625	87.04	87.04
GRMZM2G013588_P01	BAB10093.1	10176944	8e-63	5e-76	243	284	250	333	49.2	44.74
GRMZM2G107597_P01	NP_001046944.1	115446329	1e-32	3e-47	142	186	205	209	45.85	45.93
GRMZM2G158662_P01	NP_182281.1	15226633	7e-109	1e-110	396	397	333	333	56.16	56.16
GRMZM2G018229_P01	NP_851242.1	30697571	2e-90	9e-102	334	367	277	277	62.09	62.09
GRMZM2G018229_P02	NP_851242.1	30697571	2e-78	1e-89	294	326	242	242	62.4	62.4
GRMZM2G018229_P03	NP_851242.1	30697571	2e-78	1e-89	294	326	242	242	62.4	62.4
GRMZM2G018229_P04	NP_851242.1	30697571	2e-90	9e-102	334	367	277	277	62.09	62.09
GRMZM2G019027_P01	BAD05221.1	40253286	2e-46	5e-45	189	178	119	119	73.11	73.11
GRMZM2G477498_P01	BAD05221.1	40253286	3e-138	9e-137	493	483	317	319	76.66	76.18
GRMZM2G439988_P01	BAD05221.1	40253286	7e-137	1e-135	489	479	318	320	76.42	75.94
GRMZM2G421429_P01	BAD05221.1	40253286	5e-138	1e-136	492	483	317	319	76.66	76.18
GRMZM2G120870_P03	BAB19414.1	11875201	2e-84	7e-87	314	318	301	294	57.81	58.5
GRMZM2G064814_P01	BAC15997.1	22831136	4e-40	6e-42	167	167	210	210	52.38	52.38
GRMZM2G042074_P01	NP_001060602.1	115474007	0	0	1295	1243	970	970	69.79	69.59
GRMZM2G042074_P02	NP_001060602.1	115474007	0	0	1159	1098	785	785	74.52	74.52
GRMZM2G030072_P01	NP_563836.1	18390982	1e-86	2e-98	322	356	276	281	65.22	66.19
GRMZM2G030072_P02	NP_563836.1	18390982	1e-86	2e-98	322	356	276	281	65.22	66.19
GRMZM2G030072_P03	NP_563836.1	18390982	5e-65	5e-74	248	275	177	177	68.36	68.36
GRMZM2G133986_P01	NP_187199.2	30679518	2e-106	5e-107	388	385	365	365	53.97	53.97
GRMZM2G133986_P02	CAD29645.1	20152532	8e-118	2e-118	426	423	432	432	50.93	50.93
GRMZM2G133986_P03	CAD29645.1	20152532	3e-76	3e-77	286	286	243	243	57.61	57.61
GRMZM2G075290_P01	NP_564518.1	18401988	2e-79	2e-79	298	292	268	240	58.21	57.5
GRMZM2G155680_P01	NP_001048706.1	115450211	1e-73	1e-84	277	309	197	197	81.22	81.22
GRMZM2G177532_P04	NP_850480.1	30690804	3e-32	1e-35	139	148	91	104	73.63	70.19
GRMZM2G097843_P01	NP_001060027.1	115472857	1e-133	2e-131	479	467	866	677	37.76	41.95
GRMZM2G083689_P01	AAG54079.1	12621070	0	0	1406	1456	853	853	84.29	84.29
GRMZM2G083689_P02	AAG54079.1	12621070	2e-89	1e-89	329	328	172	172	89.53	89.53
AC199922.3_FGP003	AAG54079.1	12621070	0	0	716	770	618	618	66.18	66.99
GRMZM2G552278_P01	NP_973747.1	42571313	1e-32	2e-32	144	139	195	179	46.15	47.49
GRMZM2G133322_P01	NP_001067955.1	115485623	5e-58	1e-62	226	237	243	217	53.5	59.45
AC205502.4_FGP002	BAB61223.1	14587312	2e-118	1e-120	429	431	341	341	67.45	67.45
AC205502.4_FGP002	BAB61223.1	14587312	2e-118	5e-76	429	283	341	179	67.45	85.47
AC205502.4_FGP003	NP_173279.2	30685853	1e-40	4e-41	168	165	118	113	64.41	64.6
AC205502.4_FGP005	NP_001060581.1	115473965	2e-117	8e-119	424	423	324	324	62.04	62.04
GRMZM2G052034_P01	CAB87742.1	7573426	2e-76	2e-71	287	266	254	254	52.36	52.36
GRMZM2G124576_P01	BAA31260.1	3288883	0	0	838	838	435	435	93.79	93.79
GRMZM2G124576_P02	BAA31260.1	3288883	0	0	890	888	483	483	91.3	91.3
GRMZM2G124576_P03	BAA31260.1	3288883	3e-51	6e-52	202	202	100	100	99	99
GRMZM2G063048_P01	NP_197367.1	15239530	3e-43	5e-51	178	199	167	175	53.89	54.86
GRMZM2G038598_P01	NP_001056512.1	115465825	7e-177	1e-179	622	625	354	355	88.98	88.73
GRMZM2G038598_P02	NP_001056512.1	115465825	1e-117	1e-120	424	429	235	236	91.91	91.53
GRMZM2G038598_P03	NP_001056512.1	115465825	1e-145	8e-149	517	523	290	291	90.34	90.03
GRMZM2G038598_P04	NP_001056512.1	115465825	3e-65	6e-68	248	254	147	147	92.52	92.52
GRMZM2G038598_P05	NP_001056512.1	115465825	8e-75	1e-75	281	280	162	162	84.57	84.57
GRMZM2G082034_P01	NP_001060573.1	115473949	9e-122	1e-130	439	463	443	519	56.43	52.79
GRMZM2G378907_P02	NP_001060572.1	115473947	4e-151	1e-154	536	543	446	446	64.13	64.8
GRMZM2G378907_P03	NP_001060572.1	115473947	4e-151	1e-154	536	543	446	446	64.13	64.8
GRMZM2G378907_P01	NP_001060572.1	115473947	5e-157	2e-160	556	562	406	406	71.18	71.18
GRMZM2G000923_P01	Q9M612.1	71151999	2e-56	1e-54	220	209	135	143	80.74	79.72
GRMZM2G566688_P01	AAO37540.1	28209522	1e-43	6e-45	179	179	96	96	90.62	90.62
GRMZM2G009232_P01	NP_001046906.1	115446253	2e-136	3e-128	488	456	478	485	60.46	60
GRMZM2G308666_P01	BAD08935.1	42407790	2e-114	8e-123	414	437	375	402	52.8	51.24
GRMZM2G090733_P01	AAO43449.1	28565601	3e-58	4e-78	227	288	266	270	48.87	50.74
GRMZM2G090733_P02	AAX92988.1	62701915	3e-34	1e-35	145	145	84	84	75	75
GRMZM2G090788_P01	NP_001041736.1	115433956	1e-148	1e-149	527	527	322	322	77.64	77.64
GRMZM2G090788_P02	NP_001041736.1	115433956	2e-133	2e-134	476	476	278	278	80.22	80.22
GRMZM2G402584_P01	NP_001041735.1	115433954	0	0	922	900	574	574	82.06	82.06
GRMZM2G101689_P01	NP_181681.1	15227373	2e-161	2e-178	571	622	461	455	65.08	65.49
GRMZM2G101744_P02	NP_001041737.1	115433958	2e-73	4e-74	277	275	338	338	52.66	52.37
GRMZM2G101744_P03	NP_001041737.1	115433958	1e-37	2e-38	156	156	133	133	61.65	61.65
GRMZM2G167698_P01	NP_001046907.1	115446255	5e-138	3e-128	493	455	516	516	58.72	57.95
GRMZM2G102548_P01	NP_194907.1	15236075	1e-116	6e-119	423	424	274	274	72.63	72.63
GRMZM2G102548_P02	Q680Z7.1	75116771	2e-82	3e-80	309	296	365	365	45.21	45.21
GRMZM2G362281_P01	NP_001060529.1	115473861	5e-57	8e-72	222	266	192	192	71.88	71.88
AC204530.4_FGP002	BAC43370.1	26452571	3e-131	1e-139	471	493	519	522	48.17	48.47
AC204530.4_FGP003	NP_181409.1	15224946	1e-55	2e-61	219	233	317	317	40.69	40.38
AC204530.4_FGP005	AAZ15733.1	70927822	2e-53	7e-55	210	210	121	121	90.91	90.91
AC204530.4_FGP006	NP_187453.1	15231902	5e-136	4e-143	486	506	463	464	57.45	57.33
GRMZM2G116010_P01	NP_191255.1	15230176	8e-171	1e-171	602	600	390	390	74.1	74.1
GRMZM2G115921_P01	BAC81156.1	33354198	7e-60	2e-62	232	235	189	193	57.14	56.48
GRMZM2G081322_P01	AAD54660.1	5880464	0	0	1160	1104	1036	1004	57.82	59.16
GRMZM2G703582_P01	NP_001065365.1	115483390	7e-90	3e-91	332	332	259	259	61	61
GRMZM2G703582_P02	NP_001065365.1	115483390	7e-90	3e-91	332	332	259	259	61	61
GRMZM2G382569_P01	ABB47978.1	78709003	2e-87	6e-89	324	324	296	296	55.41	55.41
GRMZM2G156827_P01	BAC20792.1	23617110	6e-104	6e-101	380	367	646	524	42.11	45.61
GRMZM2G057652_P01	NP_001060496.1	115473795	3e-75	9e-86	283	313	248	228	74.6	73.68
GRMZM2G057652_P02	NP_001060496.1	115473795	2e-67	1e-77	257	286	210	210	77.62	77.62
GRMZM2G057674_P01	BAB02772.1	9294510	1e-148	2e-150	529	530	626	620	49.36	49.84
GRMZM2G057674_P02	BAB02772.1	9294510	3e-148	3e-150	528	529	625	619	49.28	49.76
GRMZM2G414255_P01	BAA19553.1	1944504	1e-106	2e-108	389	389	215	215	84.65	84.65
GRMZM2G414255_P02	BAA19553.1	1944504	8e-85	2e-86	315	315	215	215	72.09	72.09
GRMZM2G108416_P01	NP_568496.1	18421115	0	0	834	832	550	550	75.27	75.27
GRMZM2G414278_P01	NP_001043730.1	115438901	3e-102	1e-107	374	387	433	433	52.42	52.42
GRMZM2G108530_P01	NP_001060466.1	115473735	7e-146	7e-154	518	540	313	332	79.55	78.92
GRMZM2G108530_P02	NP_001060466.1	115473735	2e-143	3e-151	510	531	326	345	76.38	75.94
GRMZM2G108530_P03	NP_001060466.1	115473735	8e-84	5e-85	311	311	188	188	79.26	79.26
GRMZM2G108576_P01	NP_001060465.1	115473733	5e-128	4e-122	459	434	342	333	74.27	75.08
GRMZM2G108576_P02	NP_001060465.1	115473733	3e-118	1e-112	426	403	290	290	78.97	78.97
GRMZM2G458161_P01	NP_001053314.1	115459428	1e-79	5e-81	298	298	200	171	74.5	84.8
GRMZM2G157875_P01	NP_192392.1	15234471	7e-59	2e-60	227	227	135	135	77.78	77.78
GRMZM2G157875_P02	NP_192392.1	15234471	6e-33	2e-34	141	141	85	85	75.29	75.29
GRMZM2G157875_P04	NP_192392.1	15234471	4e-57	1e-58	221	221	141	141	74.47	74.47
GRMZM2G058727_P01	NP_001046903.1	115446247	3e-180	8e-174	634	607	509	506	65.23	65.42
GRMZM2G140915_P01	NP_001063285.1	115479383	0	0	686	676	524	524	65.08	65.46
GRMZM2G442387_P01	NP_193164.2	30682769	7e-154	7e-164	547	575	796	795	46.11	46.04
GRMZM2G140989_P01	NP_193164.2	30682769	6e-136	4e-135	487	479	823	823	39.13	40.95
AC213099.3_FGP002	NP_001039183.1	113931468	3e-55	1e-56	218	217	228	228	49.56	49.56
GRMZM2G109221_P01	CAC00697.2	23504385	1e-64	6e-66	249	248	212	219	55.66	54.34
AC226368.2_FGP006	NP_197396.1	15239614	3e-42	3e-48	175	189	235	269	36.17	34.94
GRMZM2G046297_P01	NP_176353.1	15220535	7e-132	2e-140	473	496	411	413	57.42	59.32
GRMZM2G073401_P01	AAB63591.1	2267597	3e-39	6e-41	162	162	96	96	86.46	86.46
GRMZM2G040954_P01	AAK54157.1	14133874	0	0	947	966	597	543	82.58	87.11
GRMZM2G040954_P02	AAK54157.1	14133874	5e-55	1e-59	215	228	183	129	71.58	86.05
AC216247.3_FGP003	NP_001060425.1	115473653	7e-78	1e-79	293	293	277	277	56.32	56.32
GRMZM2G040515_P02	NP_001060416.1	115473635	8e-76	3e-77	284	284	183	183	73.22	73.22
GRMZM2G040638_P01	NP_001050189.1	115453177	2e-139	1e-134	497	476	310	307	76.77	76.87
GRMZM2G004984_P01	NP_001050192.1	115453183	1e-108	8e-122	395	433	278	278	78.06	78.06
GRMZM2G168073_P01	NP_001050192.1	115453183	3e-113	4e-122	409	434	254	254	83.07	83.07
GRMZM2G330650_P01	NP_001060402.1	115473607	2e-37	2e-38	155	155	98	98	74.49	74.49
GRMZM2G026322_P01	NP_001060386.1	115473575	4e-164	2e-161	580	566	505	503	55.84	55.67
GRMZM2G026417_P01	BAC79522.1	33146717	3e-50	2e-52	201	201	119	119	81.51	81.51
GRMZM2G326248_P01	NP_001060400.1	115473603	2e-52	2e-55	209	214	320	321	37.81	38.63
GRMZM2G459563_P01	AAR11387.1	38112707	4e-163	1e-161	577	566	504	504	55.16	55.16
GRMZM2G084407_P01	NP_001042980.1	115436444	1e-122	3e-126	442	449	511	511	46.58	46.77
GRMZM2G147698_P01	AAO62334.1	28927688	2e-85	1e-78	318	290	374	373	54.01	52.28
GRMZM2G092888_P01	NP_001050205.1	115453209	0	0	1332	1351	969	969	76.78	76.47
GRMZM2G063498_P01	NP_001050206.1	115453211	1e-159	8e-155	565	544	493	495	75.46	76.57
GRMZM2G015902_P01	AAG00884.1	9857529	2e-38	2e-37	161	152	172	172	58.14	58.72
GRMZM2G001361_P01	BAD12923.1	45735890	2e-89	2e-95	330	346	214	214	77.1	77.1
GRMZM2G001288_P02	NP_001060371.1	115473545	8e-40	4e-42	167	167	98	98	79.59	79.59
GRMZM2G001288_P03	NP_001060371.1	115473545	8e-40	4e-42	167	167	98	98	79.59	79.59
GRMZM2G001288_P01	NP_001060371.1	115473545	9e-40	7e-42	166	167	98	98	79.59	79.59
GRMZM2G306919_P01	NP_566460.1	18400079	8e-70	3e-77	266	286	239	248	54.39	54.03
GRMZM2G127150_P02	NP_566460.1	18400079	1e-44	4e-50	181	196	192	192	47.4	47.4
GRMZM2G042683_P01	NP_181259.1	15228102	1e-66	1e-68	254	256	203	225	67.49	63.11
GRMZM2G084540_P01	NP_851040.1	30685269	7e-125	5e-139	449	491	507	463	53.65	56.37
GRMZM2G084540_P02	NP_851040.1	30685269	7e-125	5e-139	449	491	507	463	53.65	56.37
GRMZM2G084540_P03	NP_851040.1	30685269	7e-125	5e-139	449	491	507	463	53.65	56.37
GRMZM2G434383_P01	AAD14491.1	4262174	0	0	655	661	432	446	68.98	68.16
GRMZM2G100497_P01	AAG12521.1	10086461	2e-105	2e-105	385	379	485	382	43.09	50
GRMZM2G100497_P02	AAG12521.1	10086461	2e-105	2e-105	385	379	485	382	43.09	50
GRMZM2G100497_P03	AAG12521.1	10086461	2e-105	2e-105	385	379	485	382	43.09	50
GRMZM2G100497_P04	AAG12521.1	10086461	2e-105	2e-105	385	379	485	382	43.09	50
GRMZM2G100497_P05	AAG12521.1	10086461	1e-103	5e-105	379	378	382	382	50	50
GRMZM2G100452_P01	NP_190364.1	15228261	5e-103	2e-104	376	376	331	331	53.47	53.47
GRMZM2G090018_P01	NP_001064409.1	115481632	8e-42	2e-43	171	171	122	122	75.41	75.41
GRMZM2G090018_P02	NP_001064409.1	115481632	8e-42	2e-43	171	171	122	122	75.41	75.41
GRMZM2G179792_P09	BAE79735.1	88193697	0	0	848	846	693	693	60.89	60.89
GRMZM2G120587_P01	NP_565663.1	18401564	2e-144	3e-146	514	515	430	430	56.98	56.98
GRMZM2G382717_P01	NP_001060298.1	115473399	1e-82	1e-76	308	283	396	396	53.03	50.51
GRMZM2G471240_P01	ABA99477.1	77556681	1e-123	9e-112	445	400	423	429	60.05	58.74
GRMZM2G062320_P01	NP_001048137.1	115448715	2e-152	6e-154	540	540	321	321	81.62	81.62
GRMZM2G003530_P01	NP_195168.2	22329158	3e-113	1e-106	410	384	333	304	58.26	58.88
GRMZM2G077897_P01	NP_001060291.1	115473385	5e-174	3e-172	613	602	724	724	57.46	57.46
GRMZM2G340279_P01	NP_567948.1	18418348	0	0	770	773	679	682	54.34	54.4
GRMZM2G340279_P01	NP_567948.1	18418348	0	8e-57	770	219	679	517	54.34	29.4
GRMZM2G347808_P02	ABD32580.1	87240722	7e-86	9e-90	320	328	394	648	44.67	36.42
GRMZM2G085825_P01	NP_172528.2	30681779	0	0	785	772	550	550	71.45	70.91
GRMZM2G152877_P01	AAF71807.1	8052543	0	0	879	885	962	959	50	49.74
GRMZM2G396212_P01	NP_001060314.1	115473431	1e-50	1e-53	201	208	168	185	62.5	61.08
GRMZM2G396212_P02	NP_001060314.1	115473431	0	0	825	830	514	531	77.63	76.65
GRMZM2G396212_P03	NP_001060314.1	115473431	1e-50	1e-53	201	208	168	185	62.5	61.08
GRMZM2G120069_P01	NP_171719.2	30678252	8e-87	7e-86	322	314	371	371	49.06	49.06
GRMZM2G120079_P01	NP_171719.2	30678252	6e-73	1e-73	276	273	355	355	43.94	43.66
GRMZM2G120079_P02	NP_171719.2	30678252	2e-56	4e-57	221	218	253	253	49.01	48.62
GRMZM2G426511_P01	NP_001060317.1	115473437	2e-116	8e-113	421	404	300	300	72.67	72.67
GRMZM2G125314_P01	NP_171719.2	30678252	3e-81	8e-82	304	301	355	355	46.2	46.2
GRMZM2G370519_P01	AAO62325.1	28927679	1e-35	3e-36	150	150	101	102	62.38	61.76
GRMZM2G104353_P01	NP_001062094.1	115476996	3e-42	1e-43	173	174	109	112	76.15	75
GRMZM2G104353_P02	NP_001062094.1	115476996	2e-42	1e-43	173	173	112	112	75	75
GRMZM2G107495_P01	NP_001060324.1	115473451	3e-55	9e-57	217	217	296	296	50.34	50.34
GRMZM2G107473_P01	NP_001060324.1	115473451	4e-90	4e-101	333	364	292	292	68.15	69.86
GRMZM2G410479_P01	AAH42479.1	27502844	0	0	1316	1276	1416	1357	48.94	50.33
GRMZM2G111208_P01	BAD08735.1	42407620	0	0	1630	1022	1830	953	51.86	56.77
GRMZM2G111208_P01	BAD08735.1	42407620	0	3e-166	1630	583	1830	673	51.86	55.42
GRMZM2G117513_P01	NP_001060268.1	115473339	2e-50	6e-52	201	201	226	226	62.83	62.83
GRMZM2G149224_P01	NP_849779.1	30694041	7e-68	6e-69	258	258	173	173	69.94	69.94
GRMZM2G117222_P03	AAF79297.1	8778288	3e-69	6e-72	263	268	180	187	70	68.45
GRMZM2G370780_P01	NP_001064515.1	115481844	4e-71	4e-69	270	258	264	264	58.71	59.85
GRMZM2G071688_P01	AAZ52688.1	71905421	1e-89	4e-103	332	371	277	277	64.62	64.62
GRMZM2G142390_P01	NP_001060256.1	115473315	5e-148	7e-148	526	521	460	328	64.57	80.18
GRMZM2G142390_P02	NP_001060256.1	115473315	5e-80	5e-81	299	298	177	177	80.79	80.79
GRMZM2G110067_P01	Q4VYC8.1	71648721	4e-66	6e-81	254	298	402	404	45.27	43.81
GRMZM2G304155_P01	NP_001050541.1	115453881	1e-34	2e-35	147	145	77	98	83.12	67.35
GRMZM2G096691_P01	CAJ44124.1	82734181	4e-91	2e-92	335	335	213	213	73.71	73.71
GRMZM2G096691_P03	CAJ44124.1	82734181	2e-106	5e-108	387	387	213	213	82.63	82.63
GRMZM2G096691_P02	NP_001050541.1	115453881	2e-66	2e-67	252	252	138	138	83.33	83.33
GRMZM2G149383_P02	BAD43660.1	51969936	3e-54	2e-56	214	216	204	210	55.39	54.76
GRMZM2G149383_P03	BAD43660.1	51969936	2e-35	3e-36	149	149	135	135	54.81	54.81
GRMZM2G004736_P01	NP_001057094.1	115466990	8e-47	3e-49	191	194	850	850	28.24	27.18
GRMZM2G004736_P02	NP_001057094.1	115466990	6e-40	2e-42	167	171	658	658	30.09	28.72
GRMZM2G341271_P01	NP_001065421.1	115483502	0	0	1117	1065	844	844	76.18	76.18
GRMZM2G341271_P02	NP_001065421.1	115483502	0	0	1132	1070	844	844	75.83	75.83
GRMZM2G341271_P03	NP_001065421.1	115483502	3e-176	1e-160	620	564	465	465	73.98	73.98
GRMZM2G341271_P04	NP_001065421.1	115483502	0	4e-171	656	599	489	489	74.03	74.03
GRMZM2G341271_P06	NP_001065421.1	115483502	4e-43	5e-49	175	193	122	128	73.77	75.78
GRMZM2G341271_P05	NP_001065421.1	115483502	0	5e-171	655	598	490	490	73.88	73.88
GRMZM2G035557_P01	ABA93753.1	77550956	3e-39	2e-41	162	163	104	104	79.81	79.81
GRMZM2G429493_P01	O24357.1	3334193	0	0	669	669	385	385	85.71	85.71
GRMZM2G060544_P01	NP_566175.1	18396229	1e-50	4e-58	202	221	143	143	71.33	71.33
GRMZM2G096682_P01	NP_974107.1	42572033	2e-152	4e-162	541	568	414	432	66.91	66.2
GRMZM2G096682_P02	NP_974107.1	42572033	5e-160	1e-169	566	592	432	450	66.67	66
GRMZM2G096682_P03	NP_177067.1	15221589	4e-160	1e-169	566	592	432	450	66.67	66
GRMZM2G096682_P04	NP_177067.1	15221589	9e-156	2e-165	552	578	418	436	67.22	66.51
AC177908.3_FGP002	BAD44626.1	51971923	1e-134	7e-140	482	494	440	440	55.91	55.91
GRMZM2G351259_P01	NP_001052177.1	115457154	1e-145	6e-148	520	521	469	481	56.29	56.55
GRMZM2G351259_P02	NP_001052177.1	115457154	4e-157	6e-155	557	544	500	500	56.4	56.4
GRMZM2G351259_P03	NP_001052177.1	115457154	4e-79	9e-77	297	285	288	288	52.08	52.08
GRMZM2G074946_P01	Q6Z4H0.1	75225360	6e-119	1e-124	429	442	268	289	76.87	74.74
GRMZM2G074946_P02	Q6Z4H0.1	75225360	6e-119	1e-124	429	442	268	289	76.87	74.74
GRMZM2G074946_P03	Q6Z4H0.1	75225360	6e-119	1e-124	429	442	268	289	76.87	74.74
GRMZM2G074946_P04	Q6Z4H0.1	75225360	6e-119	1e-124	429	442	268	289	76.87	74.74
GRMZM2G470442_P01	NP_001060215.1	115473233	8e-172	1e-163	605	573	484	448	72.11	69.64
GRMZM2G470442_P02	NP_001060215.1	115473233	1e-171	2e-163	605	572	484	448	72.11	69.64
GRMZM2G470442_P03	NP_001060215.1	115473233	7e-79	2e-77	296	286	282	247	66.31	65.99
GRMZM2G067371_P01	NP_001060209.1	115473221	1e-39	2e-48	165	189	201	272	54.73	55.88
GRMZM2G104983_P01	NP_001057700.1	115468202	0	0	1095	1097	626	626	83.87	83.87
GRMZM2G074102_P01	AAO64812.1	29028866	4e-142	5e-146	506	513	297	302	77.44	77.15
GRMZM2G171022_P01	ABB29946.1	78191450	6e-72	2e-73	272	272	248	248	54.44	54.44
GRMZM2G171022_P02	ABB29946.1	78191450	6e-72	2e-73	272	272	248	248	54.44	54.44
GRMZM2G036543_P01	NP_181165.1	15227607	2e-111	2e-119	404	425	261	261	78.16	78.16
GRMZM2G107893_P01	NP_001059202.1	115471207	2e-76	1e-77	287	287	210	210	69.52	69.52
GRMZM2G005630_P01	NP_001060180.1	115473163	2e-106	6e-108	387	387	250	250	71.2	71.2
GRMZM2G031139_P01	NP_001060180.1	115473163	2e-106	6e-108	387	387	250	250	71.2	71.2
GRMZM2G030955_P01	NP_189573.1	15228658	8e-66	7e-69	252	257	274	269	55.84	55.76
GRMZM2G030955_P02	NP_189573.1	15228658	8e-66	7e-69	252	257	274	269	55.84	55.76
GRMZM2G460988_P01	NP_001043011.1	115436506	0	0	1108	1108	802	802	66.08	66.08
GRMZM2G043141_P02	NP_001067115.1	115489256	2e-75	4e-76	283	283	186	186	69.35	69.35
GRMZM2G043141_P01	NP_566845.1	18406090	3e-117	7e-114	424	407	484	349	47.11	55.87
GRMZM2G072448_P01	NP_001063060.1	115478933	2e-94	3e-105	347	379	363	318	56.75	60.69
GRMZM2G032821_P03	NP_973859.1	42571537	7e-81	2e-85	302	313	228	262	63.6	61.07
GRMZM2G365589_P01	NP_177103.1	15222321	2e-160	3e-168	568	590	501	501	57.29	57.68
GRMZM2G425736_P01	NP_001062560.1	115477930	4e-43	2e-42	175	168	158	110	85.44	87.27
GRMZM2G068701_P01	NP_001060163.1	115473129	0	0	783	805	452	453	84.29	85.87
GRMZM2G068701_P02	NP_001060163.1	115473129	0	0	1006	1028	602	603	82.39	83.58
GRMZM2G138710_P01	BAC20032.1	23495822	4e-138	4e-138	493	488	411	411	66.18	66.18
GRMZM2G075892_P01	BAC20032.1	23495822	7e-138	9e-138	492	487	411	411	65.69	65.69
GRMZM2G174708_P01	Q05091.1	464367	1e-48	2e-50	195	196	304	304	36.84	36.84
GRMZM2G074138_P02	YP_000537.1	45656451	1e-68	4e-70	261	261	251	251	49.4	49.4
GRMZM2G084063_P01	NP_001058751.1	115470305	5e-33	1e-34	141	141	77	77	84.42	84.42
GRMZM2G084440_P01	AAB80717.1	2501850	0	0	773	773	444	444	82.21	82.21
GRMZM2G084587_P01	NP_001050458.1	115453715	7e-98	3e-99	358	357	191	191	92.15	92.15
GRMZM2G385050_P03	AAO23083.1	27764658	3e-55	1e-50	217	199	207	207	58.94	58.94
GRMZM2G044902_P03	NP_001060148.1	115473099	3e-55	7e-56	216	213	231	231	63.64	61.04
GRMZM2G174161_P01	NP_001060139.1	115473081	4e-127	3e-132	456	468	303	303	74.26	74.26
GRMZM2G174161_P02	NP_001060139.1	115473081	4e-127	3e-132	456	468	303	303	74.26	74.26
GRMZM2G057487_P01	NP_001065566.1	115483809	8e-66	4e-67	251	251	181	181	69.06	69.06
GRMZM2G057487_P02	NP_001065566.1	115483809	2e-43	2e-44	176	176	130	130	67.69	67.69
GRMZM2G020523_P01	NP_974827.1	42573461	1e-45	9e-47	184	184	146	146	58.9	58.9
GRMZM2G132794_P01	BAC20900.1	23617232	9e-163	4e-179	576	625	527	529	74.19	74.1
GRMZM2G053946_P01	BAC83249.1	34393596	0	0	654	674	383	383	81.98	81.98
AC214524.3_FGP002	NP_001046298.1	115445037	0	0	689	663	484	479	73.97	74.11
AC199541.4_FGP004	NP_001063683.1	115480179	1e-118	4e-106	429	382	475	479	51.79	48.64
AC199541.4_FGP007	NP_001063685.1	115480183	5e-111	1e-112	403	403	440	440	46.14	46.14
AC199541.4_FGP001	NP_001063683.1	115480179	1e-116	4e-106	422	382	473	479	51.37	48.64
AC199541.4_FGP002	NP_001063683.1	115480179	6e-119	1e-106	429	383	475	479	52	48.85
GRMZM2G050984_P01	NP_195216.2	79497103	0	0	756	743	500	500	73.4	73.4
GRMZM2G050984_P02	NP_195216.2	79497103	0	0	1839	1788	1362	1364	67.77	67.82
GRMZM2G050984_P03	NP_195216.2	79497103	0	0	1847	1797	1348	1350	68.47	68.52
GRMZM2G048821_P01	AAO17013.1	27476082	2e-108	6e-108	394	387	212	207	88.21	88.89
GRMZM2G456401_P01	NP_001056969.1	115466740	1e-110	4e-105	402	379	578	543	43.77	44.01
GRMZM2G396640_P01	NP_001050593.1	115453985	6e-96	3e-94	353	343	398	398	51.26	51.26
GRMZM2G088793_P01	BAC10345.1	22324428	1e-129	9e-117	466	418	517	507	52.03	52.47
GRMZM2G343688_P01	AAG13433.1	10122044	4e-83	5e-90	310	328	271	271	75.65	80.07
GRMZM2G343688_P01	AAG13433.1	10122044	4e-83	3e-33	310	140	271	79	75.65	83.54
GRMZM2G343688_P02	AAG13433.1	10122044	5e-141	6e-149	503	524	471	471	80.47	83.44
GRMZM2G044908_P01	NP_001065086.1	115482986	0	5e-173	652	604	392	392	81.38	79.59
GRMZM2G044908_P02	NP_001065086.1	115482986	2e-158	1e-145	560	513	350	350	79.43	77.43
GRMZM2G044908_P03	NP_001065086.1	115482986	1e-39	2e-37	164	154	84	73	94.05	97.26
GRMZM2G045067_P01	NP_001056680.1	115466162	1e-49	1e-51	198	200	262	262	50.76	50.76
GRMZM2G045090_P01	NP_198599.1	15240349	0	0	2040	1994	1264	1264	79.75	79.75
GRMZM2G179220_P01	BAC84790.1	34394308	0	0	756	793	517	517	81.43	81.43
GRMZM2G179220_P02	BAC84790.1	34394308	4e-144	4e-155	513	545	333	333	87.39	87.39
GRMZM2G162690_P01	NP_001065087.1	115482988	0	0	817	803	552	544	77.72	77.21
GRMZM2G162690_P02	NP_001065087.1	115482988	0	0	643	642	390	390	78.97	78.97
GRMZM2G162690_P03	ABB47896.1	78708921	7e-167	1e-164	589	577	414	406	77.05	76.35
GRMZM2G143703_P01	NP_001065091.1	115482996	2e-137	1e-161	491	566	326	326	82.52	82.52
GRMZM2G143703_P02	NP_001065091.1	115482996	4e-86	3e-110	320	395	229	229	82.97	82.97
AC194389.3_FGP001	AAM92304.1	22122921	9e-91	1e-91	334	334	261	261	71.26	71.26
GRMZM2G131853_P01	NP_001065093.1	115483000	0	0	873	907	470	470	91.28	91.28
GRMZM2G060257_P01	AAM92303.1	22122920	4e-49	5e-52	194	201	131	134	75.57	76.12
GRMZM2G060257_P02	AAM92303.1	22122920	7e-126	2e-129	452	459	275	278	80.36	80.58
GRMZM2G060257_P04	AAM92303.1	22122920	8e-37	9e-40	154	160	117	114	70.09	73.68
GRMZM2G087063_P01	ABB47906.2	110289440	2e-77	1e-79	290	293	178	178	80.34	80.34
GRMZM2G087063_P02	ABB47906.2	110289440	1e-104	7e-107	381	384	233	233	79.4	79.4
GRMZM2G087063_P03	ABB47906.2	110289440	1e-104	7e-107	381	384	233	233	79.4	79.4
GRMZM2G087063_P04	ABB47906.2	110289440	1e-104	7e-107	381	384	233	233	79.4	79.4
GRMZM2G087063_P06	ABB47906.2	110289440	4e-57	5e-58	221	221	143	143	72.73	72.73
GRMZM2G087243_P01	ABB47908.1	78708933	0	0	821	777	545	545	87.16	87.34
GRMZM2G087243_P03	ABB47908.1	78708933	0	0	821	777	545	545	87.16	87.34
GRMZM2G087243_P04	ABB47908.1	78708933	0	0	821	777	545	545	87.16	87.34
GRMZM2G087243_P05	ABB47908.1	78708933	0	0	821	777	545	545	87.16	87.34
GRMZM2G434500_P01	NP_001065107.1	115483028	0	0	1014	1049	553	553	90.78	90.78
GRMZM2G434500_P02	NP_001065107.1	115483028	0	0	1016	1052	555	555	90.63	90.63
GRMZM2G133943_P01	NP_001065108.1	115483030	0	0	1514	1521	907	907	83.79	83.24
GRMZM2G430039_P01	NP_001065109.1	115483032	0	0	1259	1258	731	731	86.46	86.46
GRMZM2G066441_P01	NP_001065111.1	115483036	0	0	795	794	474	474	79.54	79.54
GRMZM2G137561_P01	NP_001061438.1	115475684	2e-35	5e-37	149	149	88	88	79.55	79.55
GRMZM2G302373_P01	NP_001065122.1	115483058	2e-76	1e-68	287	256	222	217	71.62	72.81
GRMZM2G480439_P01	AAK98537.1	15430715	4e-75	3e-81	283	298	210	236	68.1	69.92
GRMZM2G030529_P01	CAB98166.1	9368354	0	0	876	906	978	976	51.64	52.05
GRMZM2G030636_P01	NP_001065147.1	115483108	0	0	714	690	463	439	81.64	82.23
GRMZM2G030636_P02	NP_001065147.1	115483108	2e-46	9e-47	186	184	101	101	84.16	84.16
GRMZM2G039312_P01	NP_001065149.1	115483112	1e-34	2e-35	149	145	142	142	69.01	73.24
GRMZM2G453438_P01	NP_001065153.1	115483120	2e-47	6e-46	190	181	215	104	58.14	84.62
GRMZM2G453438_P02	NP_001065153.1	115483120	2e-47	6e-46	190	181	215	104	58.14	84.62
GRMZM2G418294_P01	NP_001065152.1	115483118	0	0	921	941	629	629	82.35	82.67
GRMZM2G418289_P01	AAM88637.1	22002153	4e-152	3e-146	540	515	423	514	72.34	67.7
GRMZM2G418289_P02	AAM88637.1	22002153	4e-152	4e-146	540	515	423	514	72.34	67.7
GRMZM2G125304_P03	NP_001055227.1	115463255	2e-61	4e-50	237	196	179	179	68.72	68.72
GRMZM2G162292_P01	NP_001065158.1	115483130	3e-116	6e-116	419	413	247	247	85.43	83.81
GRMZM2G162292_P02	NP_001065158.1	115483130	3e-85	2e-86	315	315	155	155	96.13	96.13
GRMZM2G162251_P02	ABB47928.2	110289478	0	0	746	776	445	436	89.89	90.37
GRMZM2G162251_P01	ABB47927.2	110289477	0	0	733	773	446	446	89.24	89.24
GRMZM2G040068_P01	NP_001065163.1	115483140	0	0	807	792	482	481	86.72	86.07
GRMZM2G312693_P01	NP_001048802.1	115450403	8e-88	3e-89	323	323	160	160	94.38	94.38
GRMZM2G099467_P01	AAL58118.1	18057095	7e-164	2e-168	578	588	333	333	84.38	84.38
GRMZM2G028302_P01	NP_001065170.1	115483154	1e-38	3e-46	160	181	124	127	81.45	79.53
GRMZM2G085198_P02	NP_001065172.1	115483158	4e-144	1e-131	513	466	312	329	83.01	78.42
GRMZM2G125095_P01	Q8LNN8.1	75246443	9e-65	3e-61	248	232	268	268	63.81	62.69
GRMZM2G097249_P01	NP_001065173.1	115483160	0	0	716	731	1093	1093	46.02	45.93
GRMZM2G097188_P01	AAM76363.1	21717170	2e-51	2e-54	203	208	204	200	64.22	67
GRMZM2G003076_P01	NP_001065174.1	115483162	3e-146	5e-137	519	484	269	269	91.82	91.82
GRMZM2G003076_P02	NP_001065174.1	115483162	2e-69	5e-71	263	264	135	135	91.11	91.11
GRMZM2G003076_P03	NP_001065174.1	115483162	8e-90	6e-85	331	310	174	161	90.8	91.3
GRMZM2G003076_P04	NP_001065174.1	115483162	4e-83	2e-84	308	309	163	160	89.57	90.62
GRMZM2G303007_P01	AAM76346.1	21717153	0	0	1080	1102	1111	1111	58.06	58.06
GRMZM2G303007_P01	AAM76346.1	21717153	0	3e-117	1080	420	1111	276	58.06	75
GRMZM2G303007_P02	AAM76346.1	21717153	3e-40	2e-40	166	166	87	87	87.36	87.36
GRMZM2G095698_P01	NP_001065178.1	115483170	4e-117	5e-122	423	434	337	337	79.82	79.82
GRMZM2G040743_P01	NP_001065180.1	115483174	0	0	735	740	541	541	66.73	67.28
GRMZM2G040743_P02	NP_001048842.1	115450483	1e-50	3e-51	200	200	155	155	60.65	60.65
GRMZM2G052685_P01	NP_001065181.1	115483176	0	0	956	954	851	834	70.15	69.78
GRMZM2G383854_P01	NP_001065185.1	115483184	0	0	915	934	598	596	76.25	76.17
GRMZM2G373607_P01	AAG13597.1	10140766	2e-133	8e-135	477	477	281	281	80.07	80.07
GRMZM2G119766_P01	NP_199968.1	15242118	3e-89	1e-90	330	330	314	314	56.37	56.37
GRMZM2G327907_P01	AAG13603.1	10140772	4e-91	4e-94	336	341	313	313	89.46	89.46
GRMZM2G026767_P01	NP_175512.2	42562660	4e-89	2e-90	330	330	277	277	57.04	57.04
GRMZM2G026767_P03	NP_001065455.1	115483570	6e-77	4e-78	289	289	203	203	66.5	66.5
GRMZM2G026767_P02	NP_001065455.1	115483570	6e-174	1e-175	612	613	465	465	64.09	64.09
GRMZM2G026767_P04	NP_200709.2	22327962	7e-129	3e-130	462	462	348	348	62.07	62.07
GRMZM2G103668_P01	NP_001065196.1	115483206	9e-99	5e-100	361	360	201	201	84.08	84.08
GRMZM2G047187_P06	NP_001047681.1	115447803	2e-53	5e-54	211	207	178	169	61.8	62.72
GRMZM2G052344_P04	NP_001065202.1	115483218	4e-40	5e-46	165	181	128	128	78.91	78.91
GRMZM2G154549_P01	NP_683545.2	30681294	2e-45	8e-47	184	183	143	143	63.64	63.64
GRMZM2G127168_P01	NP_001065207.1	115483228	1e-120	3e-122	434	434	261	261	82.38	82.38
GRMZM2G127168_P02	NP_001065207.1	115483228	1e-120	3e-122	434	434	261	261	82.38	82.38
GRMZM2G113761_P03	AAK20055.1	13357258	3e-71	1e-76	270	283	144	152	87.5	87.5
GRMZM2G017011_P01	NP_001065213.1	115483240	3e-40	6e-42	166	166	134	134	61.94	61.94
GRMZM2G424595_P01	NP_001065215.1	115483244	0	0	1160	1198	836	839	77.75	79.26
GRMZM2G424595_P02	NP_001065215.1	115483244	0	0	1154	1192	830	833	78.07	79.59
GRMZM2G143202_P02	NP_001065217.1	115483248	1e-55	1e-56	217	218	128	128	84.38	84.38
GRMZM2G143202_P01	NP_001065217.1	115483248	0	0	668	668	369	369	87.8	87.8
GRMZM2G177400_P01	NP_001061438.1	115475684	3e-36	7e-38	152	152	88	88	82.95	82.95
GRMZM2G177400_P02	NP_001061438.1	115475684	3e-36	7e-38	152	152	88	88	82.95	82.95
GRMZM2G373596_P01	NP_001059202.1	115471207	3e-100	8e-102	367	367	194	194	88.14	88.14
GRMZM2G117804_P01	NP_001045691.1	115443823	1e-111	7e-113	404	404	225	225	84.89	84.89
GRMZM2G117804_P02	NP_001045691.1	115443823	5e-151	4e-178	536	621	362	362	84.53	84.53
GRMZM2G398825_P01	NP_001065302.1	115483264	8e-80	2e-81	298	301	198	198	80.3	77.27
GRMZM2G304132_P01	NP_001065301.1	115483262	9e-50	2e-69	199	259	246	243	70.33	77.78
GRMZM2G005480_P01	NP_001060642.1	115474087	1e-44	9e-42	184	169	118	118	72.03	72.03
GRMZM2G464885_P01	NP_001065300.1	115483260	3e-125	4e-119	450	424	315	315	72.7	72.7
GRMZM2G464885_P02	AAK43511.1	13876535	9e-39	2e-39	160	160	99	99	73.74	73.74
GRMZM2G162537_P02	NP_001064570.1	115481954	5e-85	2e-84	317	310	392	392	49.49	48.72
GRMZM2G162537_P03	NP_001064570.1	115481954	5e-85	2e-84	317	310	392	392	49.49	48.72
GRMZM2G162537_P04	NP_001064570.1	115481954	3e-86	9e-86	321	314	394	394	49.49	48.73
GRMZM2G458718_P01	NP_001062259.1	115477326	1e-97	1e-88	358	323	215	215	81.86	81.86
GRMZM2G114707_P01	NP_001065346.1	115483352	3e-76	8e-69	286	256	179	166	80.45	82.53
GRMZM2G114707_P02	NP_001065346.1	115483352	7e-75	2e-67	281	252	180	167	80	82.04
GRMZM2G114772_P01	NP_001065345.1	115483350	0	0	810	788	448	448	85.94	85.94
GRMZM2G425719_P01	NP_001065342.1	115483344	1e-63	5e-68	244	255	198	198	60.61	60.61
GRMZM2G425719_P02	NP_001065342.1	115483344	1e-63	5e-68	244	255	198	198	60.61	60.61
GRMZM2G425719_P04	NP_001065342.1	115483344	1e-63	5e-68	244	255	198	198	60.61	60.61
GRMZM2G097404_P01	NP_001065344.1	115483348	9e-64	2e-51	246	200	364	350	55.49	52.29
GRMZM2G423886_P01	NP_001065342.1	115483344	1e-134	2e-140	482	495	375	375	69.07	69.6
GRMZM2G365134_P01	NP_001065391.1	115483442	2e-44	7e-71	182	265	526	526	51.71	52.28
GRMZM2G079031_P01	ABB47988.1	78709013	2e-144	2e-152	515	536	367	367	89.92	89.92
GRMZM2G079031_P02	ABB47988.1	78709013	0	0	795	821	569	569	87.87	87.87
GRMZM2G079031_P03	ABB47988.1	78709013	0	0	720	745	511	511	87.48	87.48
GRMZM2G163189_P02	NP_001065395.1	115483450	5e-136	7e-128	486	455	376	376	82.18	81.91
GRMZM2G092590_P01	BAB09400.1	9759031	1e-66	7e-77	255	284	257	280	49.42	48.57
GRMZM2G392477_P01	AAK31277.1	13569993	0	0	754	751	681	673	71.81	70.58
GRMZM2G392477_P02	AAK31277.1	13569993	6e-103	1e-106	376	384	364	352	70.05	71.02
GRMZM2G058149_P01	AAK31273.1	13569989	0	9e-180	674	627	539	473	76.44	79.28
GRMZM2G088524_P01	CAI84066.1	84574973	2e-63	1e-60	244	230	288	241	59.38	61.41
GRMZM2G088524_P02	CAI84066.1	84574973	5e-53	9e-56	209	213	198	198	66.67	66.67
GRMZM2G052666_P01	NP_001065403.1	115483466	2e-97	4e-97	357	351	206	206	91.26	91.26
GRMZM2G022822_P01	ABB47989.1	78709014	2e-90	1e-91	335	335	447	447	47.43	47.43
GRMZM2G178576_P02	P93554.1	2498077	6e-80	2e-81	297	297	149	149	97.32	97.32
GRMZM2G178576_P03	P93554.1	2498077	3e-80	1e-81	298	298	149	149	97.99	97.99
GRMZM2G180909_P01	NP_001065407.1	115483474	5e-180	0	632	638	369	373	86.45	86.33
GRMZM2G481163_P01	NP_001065409.1	115483478	5e-70	2e-74	266	276	302	257	73.18	75.88
GRMZM2G180916_P01	A2ZAB5.2	158513710	1e-82	2e-83	307	306	195	195	76.92	76.92
GRMZM2G180916_P02	A2ZAB5.2	158513710	2e-171	1e-171	603	599	306	303	93.46	93.73
GRMZM2G180916_P03	A2ZAB5.2	158513710	3e-82	6e-83	305	304	149	153	95.3	93.46
GRMZM2G180916_P04	A2ZAB5.2	158513710	1e-169	1e-169	597	592	310	307	92.26	92.51
GRMZM2G180916_P05	A2ZAB5.2	158513710	3e-82	6e-83	305	304	149	153	95.3	93.46
GRMZM2G180916_P06	BAD17999.1	46917334	4e-51	1e-51	201	200	103	103	92.23	92.23
GRMZM2G180916_P07	A2ZAB5.2	158513710	7e-121	5e-124	435	441	213	260	96.24	82.31
GRMZM2G107575_P01	ABA54176.1	76577787	2e-113	8e-115	409	409	213	213	93.43	93.43
GRMZM2G107575_P02	ABA54176.1	76577787	4e-54	3e-55	211	211	109	109	94.5	94.5
GRMZM2G098208_P01	NP_001065415.1	115483490	1e-126	2e-121	454	431	263	263	91.25	88.21
GRMZM2G098208_P02	NP_001065415.1	115483490	7e-67	2e-61	254	232	165	165	90.3	85.45
GRMZM2G098208_P03	NP_001065415.1	115483490	1e-101	2e-96	370	349	221	221	91.4	87.78
GRMZM2G098208_P05	NP_001065415.1	115483490	3e-47	7e-42	188	167	130	130	88.46	82.31
GRMZM2G098208_P04	NP_001065415.1	115483490	7e-67	2e-61	254	232	165	165	90.3	85.45
GRMZM2G399484_P01	NP_001065416.1	115483492	6e-117	2e-119	423	426	282	340	94.33	93.24
GRMZM2G155422_P01	AAG60197.1	12597889	6e-160	8e-157	565	550	378	378	81.48	78.31
GRMZM2G007939_P01	NP_001065418.1	115483496	0	0	767	732	445	532	85.62	78.01
GRMZM2G007939_P04	NP_001065418.1	115483496	2e-174	3e-164	613	575	344	344	85.76	85.76
GRMZM2G007939_P02	NP_001065418.1	115483496	0	0	721	686	445	532	81.8	74.81
GRMZM2G373341_P02	NP_001065307.1	115483274	0	0	1222	1275	867	867	81.89	81.89
GRMZM2G373341_P01	NP_001065307.1	115483274	0	0	1252	1304	908	908	80.18	80.18
GRMZM2G071208_P02	AAK43507.1	13876531	5e-180	0	632	631	374	374	84.22	84.22
GRMZM2G071208_P01	AAK43507.1	13876531	1e-178	4e-180	627	627	375	375	84	84
GRMZM2G071172_P01	NP_001065314.1	115483288	4e-150	2e-157	534	553	626	639	52.88	53.36
GRMZM2G071157_P01	AAG13489.1	10140653	0	0	680	661	466	421	77.9	81.47
GRMZM2G065050_P01	AAG13486.1	10140650	1e-60	1e-54	235	210	314	314	48.09	46.18
GRMZM2G053742_P01	NP_176540.1	15222448	4e-42	9e-45	175	178	399	396	33.83	34.09
GRMZM2G053720_P01	NP_001065321.1	115483302	5e-170	3e-172	600	602	438	437	82.65	81.46
GRMZM2G053720_P02	NP_001065321.1	115483302	1e-73	3e-69	276	259	173	173	84.39	83.82
GRMZM2G079470_P01	AAG13473.1	10140637	2e-142	1e-148	508	523	503	618	68.79	65.7
GRMZM2G089121_P01	NP_001065338.1	115483336	1e-46	1e-43	187	174	156	156	69.23	67.95
GRMZM2G089121_P03	NP_001065338.1	115483336	3e-89	2e-86	330	317	234	234	76.07	75.64
GRMZM2G089121_P02	NP_001065338.1	115483336	0	0	671	656	421	421	80.52	80.29
GRMZM2G114906_P01	NP_001065339.1	115483338	1e-48	4e-51	196	199	285	285	45.26	45.96
GRMZM2G114906_P02	NP_001065339.1	115483338	1e-48	4e-51	196	199	285	285	45.26	45.96
GRMZM2G114906_P03	NP_001065339.1	115483338	9e-49	6e-51	196	199	287	287	44.95	45.64
GRMZM2G061099_P01	AAK15443.1	13194225	0	0	879	913	511	511	84.34	84.34
GRMZM2G428071_P01	AAK31281.1	13569997	0	0	668	738	437	437	83.3	83.3
GRMZM2G154565_P01	NP_001065376.1	115483412	1e-98	2e-107	362	386	360	402	67.5	68.91
GRMZM2G154565_P02	NP_001065376.1	115483412	1e-99	2e-108	365	389	357	399	68.07	69.42
GRMZM2G173695_P01	NP_001065374.1	115483408	0	0	710	723	502	501	78.88	79.64
GRMZM2G033478_P03	AAL79800.1	18873854	2e-133	5e-140	478	497	738	608	46.34	52.8
GRMZM2G033478_P01	AAL79800.1	18873854	0	0	1660	1675	2137	2138	52.78	53.6
GRMZM2G033478_P02	AAL79800.1	18873854	0	0	1657	1671	2141	2142	52.69	53.5
GRMZM2G143210_P01	NP_001046371.1	115445183	1e-37	7e-39	157	157	83	83	90.36	90.36
GRMZM2G172794_P01	NP_001066522.1	115488070	2e-43	2e-44	176	176	138	138	57.25	57.25
GRMZM2G082916_P01	BAD15695.1	46390266	0	0	2321	2400	1401	1401	86.3	86.3
GRMZM2G082916_P02	BAD15695.1	46390266	2e-77	4e-86	291	317	223	223	81.17	81.17
GRMZM2G042538_P01	ABB47999.1	78709024	3e-57	9e-51	224	197	317	261	65.3	72.8
GRMZM2G050961_P01	AAL79700.1	18855008	7e-48	3e-45	191	177	123	123	79.67	79.67
GRMZM2G050961_P02	AAL79700.1	18855008	7e-48	3e-45	191	177	123	123	79.67	79.67
GRMZM2G050961_P06	AAL79700.1	18855008	6e-35	2e-32	147	134	123	123	66.67	66.67
GRMZM2G143858_P01	AAL79689.1	18854997	3e-173	5e-156	610	548	511	511	65.56	65.56
GRMZM2G127945_P01	NP_001065427.1	115483514	3e-144	1e-140	513	496	311	284	79.74	82.75
GRMZM2G471027_P01	NP_001065436.1	115483532	3e-126	3e-127	454	452	235	235	91.06	91.06
GRMZM2G070943_P01	NP_001065435.1	115483530	1e-40	3e-35	169	145	245	211	58.37	55.45
GRMZM2G349185_P01	AAL86467.1	19224991	3e-66	8e-68	254	254	386	386	61.14	60.36
GRMZM2G086869_P01	ABB48007.1	78709032	3e-91	1e-86	336	316	203	203	77.83	77.83
GRMZM2G086750_P01	AAL86463.1	19224987	6e-47	1e-54	189	209	149	184	85.23	74.46
GRMZM2G086750_P02	AAL86463.1	19224987	2e-70	5e-81	267	297	206	240	85.44	77.5
GRMZM2G174757_P01	NP_001065446.1	115483552	0	0	1279	1274	691	689	89.29	89.26
AC211390.3_FGP001	ABB48009.1	78709034	0	0	904	905	528	528	80.11	80.11
GRMZM2G077937_P01	AAK20742.1	13377505	2e-142	5e-152	508	535	567	567	52.03	52.03
GRMZM2G034096_P01	AAL86478.1	19225002	7e-85	4e-90	314	327	166	172	90.36	90.7
GRMZM2G034096_P02	AAL86478.1	19225002	9e-43	8e-48	174	186	94	100	86.17	87
GRMZM2G033526_P01	NP_001065454.1	115483568	8e-61	2e-66	234	250	127	145	85.83	80.69
GRMZM2G033526_P02	NP_001065454.1	115483568	0	0	969	984	507	525	91.32	89.71
GRMZM2G033526_P03	NP_001065454.1	115483568	0	0	963	978	507	525	91.12	89.52
GRMZM2G169080_P01	NP_001065455.1	115483570	0	0	916	913	461	457	95.01	95.4
GRMZM2G082709_P01	AAL86494.1	19225018	1e-83	3e-95	311	345	291	292	61.17	64.38
GRMZM2G001895_P01	NP_180257.3	42569365	0	0	2552	2527	1914	1914	71	71.37
GRMZM2G094390_P01	NP_001065477.1	115483614	1e-179	0	631	686	398	398	85.43	85.43
GRMZM2G094168_P02	AAP55135.2	110289637	7e-45	6e-46	181	180	165	165	64.85	63.64
GRMZM2G034846_P01	AAM92810.1	22128697	5e-36	7e-43	152	171	174	174	57.47	57.47
GRMZM2G361855_P01	BAC76086.1	30314657	5e-46	6e-46	188	181	321	292	33.64	33.9
GRMZM2G169931_P01	NP_001065473.1	115483606	0	0	907	847	503	481	87.48	88.15
GRMZM2G169931_P02	NP_001065473.1	115483606	0	0	907	847	503	481	87.48	88.15
AC194914.3_FGP002	NP_001065470.1	115483600	4e-84	5e-79	312	290	181	181	86.19	86.19
GRMZM2G121128_P01	NP_001065468.1	115483596	0	0	665	664	371	365	87.87	88.77
GRMZM2G033876_P01	NP_001048086.1	115448613	0	0	1083	1083	1242	1245	59.5	59.92
AC209215.4_FGP004	NP_001043433.1	115438000	3e-33	3e-35	145	145	190	190	42.63	42.63
GRMZM2G027592_P01	NP_197170.2	30685968	2e-37	1e-45	161	182	188	188	48.4	48.4
GRMZM2G160454_P01	NP_001065462.1	115483584	3e-111	6e-121	402	431	237	237	90.3	90.3
GRMZM2G160454_P02	NP_001065462.1	115483584	1e-130	2e-140	467	496	292	292	84.93	84.93
GRMZM2G160454_P03	NP_001065462.1	115483584	3e-111	3e-121	402	432	239	239	89.54	89.54
GRMZM2G003318_P02	Q7XBW5.1	62900689	9e-100	8e-102	365	367	325	324	76.92	79.94
GRMZM2G003318_P01	Q7XBW5.1	62900689	9e-100	8e-102	365	367	325	324	76.92	79.94
GRMZM2G456603_P01	AAL67582.1	18266636	2e-50	7e-44	200	172	105	105	87.62	87.62
GRMZM2G047781_P01	NP_200110.1	15237323	2e-35	1e-46	150	183	140	185	67.14	60.54
GRMZM2G108904_P01	BAC99811.1	37806297	4e-31	4e-32	135	135	140	140	53.57	53.57
GRMZM2G068917_P01	NP_001065487.1	115483634	7e-99	3e-104	362	375	323	323	65.63	66.25
GRMZM2G068917_P02	NP_001065487.1	115483634	1e-60	1e-66	234	250	165	195	75.15	71.79
GRMZM2G068917_P03	NP_001065487.1	115483634	1e-60	1e-66	234	250	165	195	75.15	71.79
GRMZM2G068917_P04	NP_001065487.1	115483634	1e-60	1e-66	234	250	165	195	75.15	71.79
GRMZM2G068917_P06	NP_001065487.1	115483634	4e-48	1e-53	191	207	120	150	80	74.67
GRMZM2G068917_P07	NP_001065487.1	115483634	1e-52	3e-54	206	209	152	152	74.34	75.66
GRMZM2G053079_P01	NP_001065488.1	115483636	5e-156	6e-160	552	560	328	328	82.62	82.62
GRMZM2G090500_P01	BAA90502.1	8099130	0	0	1057	1027	871	870	71.41	70.8
GRMZM2G437683_P01	AAL67585.1	18266639	4e-119	3e-158	432	556	574	943	51.22	50.9
GRMZM2G057690_P01	NP_001065490.1	115483640	1e-44	4e-58	182	222	389	389	48.59	48.07
GRMZM2G057466_P01	ABB48025.1	78709050	0	0	920	892	496	496	87.3	87.3
GRMZM2G112769_P01	NP_001048533.1	115449709	3e-127	5e-134	458	476	839	842	40.29	40.86
GRMZM2G089147_P02	NP_001065493.1	115483646	2e-50	1e-55	200	214	110	127	88.18	83.46
GRMZM2G022603_P01	NP_001065494.1	115483648	4e-84	2e-92	313	337	252	251	69.05	69.72
GRMZM2G022603_P02	NP_001065494.1	115483648	2e-85	1e-93	318	341	251	250	69.32	70
GRMZM2G022603_P03	NP_001065494.1	115483648	3e-32	2e-42	139	171	106	104	73.58	75
GRMZM2G098331_P02	NP_001063800.1	115480413	1e-156	6e-151	554	531	303	303	88.12	88.12
GRMZM2G098331_P03	NP_001063800.1	115480413	1e-156	6e-151	554	531	303	303	88.12	88.12
GRMZM2G025157_P01	AAG46167.1	12039381	0	0	659	706	601	560	62.56	64.46
GRMZM2G137947_P01	NP_001043172.1	115436936	0	0	704	679	384	384	92.97	92.97
GRMZM2G137947_P07	NP_001043172.1	115436936	1e-76	2e-77	286	286	145	145	95.86	95.86
GRMZM2G137947_P02	NP_001043172.1	115436936	0	0	706	680	384	384	92.97	92.97
GRMZM2G137947_P03	NP_001043172.1	115436936	0	0	706	680	384	384	92.97	92.97
GRMZM2G137947_P06	NP_001043172.1	115436936	0	0	706	680	384	384	92.97	92.97
GRMZM2G137947_P04	NP_001043172.1	115436936	0	0	706	680	384	384	92.97	92.97
GRMZM2G137947_P05	NP_001043172.1	115436936	0	0	706	680	384	384	92.97	92.97
GRMZM2G071423_P01	NP_001065502.1	115483664	1e-114	5e-125	415	444	315	315	73.65	73.65
GRMZM2G457147_P01	ABB48033.1	78709058	8e-142	2e-140	505	496	356	358	78.37	78.49
GRMZM2G457147_P02	ABB48033.1	78709058	8e-142	2e-140	505	496	356	358	78.37	78.49
GRMZM2G457147_P03	ABB48033.1	78709058	8e-142	2e-140	505	496	356	358	78.37	78.49
GRMZM2G457147_P04	ABB48033.1	78709058	8e-142	2e-140	505	496	356	358	78.37	78.49
GRMZM2G132898_P01	NP_001065503.1	115483666	5e-146	9e-149	518	523	290	290	86.21	86.21
GRMZM2G433624_P01	Q6YYZ2.1	75294087	1e-157	0	558	655	533	573	70.17	67.54
GRMZM2G481223_P01	NP_001042200.1	115434884	3e-51	2e-52	205	204	126	126	76.98	76.98
GRMZM2G430710_P02	ABA95402.1	77552605	0	0	1396	1398	873	873	78.58	78.58
GRMZM2G394410_P01	NP_001065517.1	115483694	1e-125	2e-126	451	449	360	360	82.5	82.22
GRMZM2G306079_P01	BAD73632.1	56202103	4e-32	1e-33	141	141	110	103	58.18	61.17
GRMZM2G306079_P02	BAD73632.1	56202103	4e-32	1e-33	141	141	110	103	58.18	61.17
GRMZM2G306104_P01	NP_001048328.1	115449097	1e-40	1e-43	167	172	160	160	68.75	68.75
AC205500.3_FGP002	NP_001066635.1	115488296	1e-56	3e-45	222	179	227	231	52.86	45.89
GRMZM2G012434_P03	NP_001065509.1	115483678	4e-129	9e-121	462	431	303	303	75.25	74.92
GRMZM2G443111_P02	BAC84396.2	38175465	4e-47	9e-49	190	190	102	102	89.22	89.22
GRMZM2G144155_P01	NP_567575.1	18415244	0	0	867	863	578	578	69.03	68.51
GRMZM2G144155_P02	NP_567575.1	18415244	0	0	867	863	578	578	69.03	68.51
GRMZM2G144155_P03	NP_567575.1	18415244	0	0	867	863	578	578	69.03	68.51
GRMZM2G144155_P04	NP_567575.1	18415244	0	0	679	676	422	422	72.99	72.99
GRMZM2G143625_P01	AAB65144.1	2290400	7e-117	2e-115	422	412	333	333	58.86	58.26
GRMZM2G321940_P01	ABD33320.1	87241462	0	0	683	670	493	470	67.34	68.51
GRMZM2G321940_P02	ABD33320.1	87241462	0	0	669	654	453	429	69.76	71.33
GRMZM2G321940_P04	ABD33320.1	87241462	1e-124	3e-121	448	432	303	280	69.97	72.14
GRMZM2G321940_P05	CAD21166.1	18307504	5e-39	8e-40	162	162	152	157	56.58	56.69
GRMZM2G020620_P01	NP_001065515.1	115483690	1e-97	3e-99	358	358	238	238	78.99	78.99
GRMZM2G311376_P01	NP_001060735.1	115474273	2e-140	7e-136	502	481	383	382	66.58	66.23
GRMZM2G311376_P02	NP_001060735.1	115474273	4e-87	1e-84	323	311	256	242	66.8	66.94
GRMZM2G311376_P03	NP_001060735.1	115474273	1e-144	7e-140	514	494	380	379	68.68	68.34
GRMZM2G311376_P04	NP_001060735.1	115474273	1e-102	1e-97	374	354	285	284	67.72	67.25
GRMZM2G304897_P01	NP_001064013.1	115480840	0	0	1166	1091	796	806	74.25	74.32
GRMZM2G179528_P01	AAL73565.1	18481967	5e-158	1e-159	560	559	387	387	70.28	70.28
GRMZM2G179528_P02	AAL73565.1	18481967	5e-136	1e-137	486	486	387	387	63.31	63.31
GRMZM2G179528_P03	AAL73565.1	18481967	3e-157	5e-159	557	557	391	391	69.31	69.31
GRMZM2G159992_P01	NP_001062602.1	115478014	0	0	794	771	497	508	82.9	82.09
GRMZM2G159992_P02	NP_001062602.1	115478014	8e-90	4e-78	330	289	172	172	93.6	93.6
GRMZM2G058630_P01	AAO38480.1	28273394	3e-80	2e-80	301	296	386	396	47.67	47.98
GRMZM2G036567_P01	AAL91596.1	19551091	1e-87	1e-79	325	293	327	313	63.91	59.42
GRMZM2G079774_P01	NP_001046997.1	115446435	4e-49	9e-51	199	199	155	155	64.52	64.52
GRMZM2G171110_P01	AAK18840.1	13324792	5e-142	2e-75	506	280	430	204	79.77	79.9
GRMZM2G171110_P01	AAK18840.1	13324792	5e-142	4e-74	506	276	430	165	79.77	86.06
GRMZM2G396969_P02	NP_001052185.1	115457170	2e-53	3e-61	213	232	138	138	78.26	78.26
GRMZM2G028389_P01	ABA91087.1	77548290	5e-35	1e-36	148	149	104	104	73.08	73.08
GRMZM2G149903_P01	NP_001064019.1	115480852	4e-149	3e-149	529	525	308	354	92.53	85.31
GRMZM2G149903_P02	NP_001064019.1	115480852	1e-120	1e-120	434	430	230	276	91.74	82.61
GRMZM2G088765_P01	NP_001064030.1	115480874	2e-140	6e-151	500	530	305	305	83.28	83.28
GRMZM2G333641_P01	CAA16732.1	2832657	6e-132	1e-133	473	473	519	519	47.4	47.4
GRMZM2G333641_P02	CAA16732.1	2832657	2e-101	8e-103	371	371	359	359	50.97	50.97
GRMZM2G333641_P02	CAA16732.1	2832657	2e-101	3e-47	371	186	359	357	50.97	28.29
GRMZM2G333641_P02	CAA16732.1	2832657	2e-101	5e-47	371	186	359	264	50.97	36.74
GRMZM2G084825_P01	ABB46707.1	78707732	0	0	780	681	662	594	64.2	64.81
GRMZM2G154216_P01	NP_001064288.1	115481390	6e-104	7e-100	380	361	480	480	45.21	45.83
GRMZM2G443119_P01	NP_001064024.1	115480862	0	0	661	655	754	754	60.21	60.21
GRMZM2G172081_P01	NP_001064022.1	115480858	8e-162	2e-159	572	559	422	389	77.49	80.21
GRMZM2G172098_P01	NP_001065222.1	115483701	1e-117	8e-124	424	440	332	332	63.25	63.25
GRMZM2G450308_P01	BAA19553.1	1944504	6e-37	4e-38	155	155	147	147	55.78	55.78
GRMZM2G179167_P01	AAP51838.2	110288533	9e-57	8e-52	221	201	185	185	63.24	64.32
GRMZM2G179167_P02	AAP51838.2	110288533	9e-57	8e-52	221	201	185	185	63.24	64.32
GRMZM2G179167_P03	AAP51838.2	110288533	9e-57	8e-52	221	201	185	185	63.24	64.32
GRMZM2G091782_P01	NP_001062663.1	115478136	1e-99	1e-114	365	410	327	313	71.87	72.2
GRMZM2G048121_P01	NP_001064045.1	115480904	1e-129	1e-132	464	469	325	331	67.38	66.77
GRMZM2G048121_P02	NP_001064045.1	115480904	5e-88	3e-89	325	325	223	223	67.26	67.26
GRMZM2G396202_P01	BAD25214.1	49389252	9e-34	5e-35	145	143	114	109	66.67	67.89
GRMZM2G002515_P01	NP_001064047.1	115480908	0	0	1594	1582	1090	1096	79.17	79.2
GRMZM2G090887_P01	AAL31652.1	16924040	0	0	1447	1442	808	793	88.37	89.16
GRMZM2G433253_P01	NP_001064288.1	115481390	9e-96	5e-97	352	352	317	317	58.36	58.36
GRMZM2G107851_P01	NP_001064288.1	115481390	8e-156	2e-166	552	582	489	489	63.6	63.6
GRMZM2G110198_P01	ABB46702.1	78707727	0	0	637	634	343	342	88.05	88.01
GRMZM2G110198_P02	ABB46702.1	78707727	4e-141	2e-142	502	502	264	264	89.77	89.77
GRMZM2G110198_P03	ABB46702.1	78707727	1e-158	8e-160	560	560	307	307	85.99	85.99
GRMZM2G110198_P04	ABB46702.1	78707727	0	0	635	633	343	342	88.05	88.01
GRMZM2G110198_P05	ABB46702.1	78707727	6e-99	2e-99	362	359	192	191	88.02	87.96
GRMZM2G326643_P05	BAD67750.1	55295882	0	0	796	787	471	471	82.59	82.59
AC210780.3_FGP006	BAD67750.1	55295882	7e-103	8e-104	377	376	197	197	92.89	92.89
AC210780.3_FGP006	BAD67750.1	55295882	7e-103	6e-103	377	374	197	277	92.89	75.81
GRMZM2G336678_P01	AAL73068.1	18464021	0	0	1029	1030	606	608	79.54	79.44
GRMZM2G337242_P01	AAL73068.1	18464021	0	0	1011	1011	606	606	78.71	78.71
GRMZM2G039577_P01	NP_001049527.1	115451853	4e-86	2e-73	320	273	307	278	63.19	66.55
GRMZM2G039577_P04	NP_001049527.1	115451853	6e-86	4e-73	320	272	307	278	63.19	66.55
GRMZM2G039577_P02	NP_001049527.1	115451853	4e-86	2e-73	320	273	307	278	63.19	66.55
GRMZM2G352248_P01	NP_001064146.1	115481106	2e-68	6e-75	261	278	176	176	85.23	85.23
GRMZM2G148536_P02	NP_001031809.1	79326475	2e-55	2e-76	218	283	234	223	66.24	66.82
GRMZM2G148536_P03	NP_001031809.1	79326475	1e-55	1e-76	219	283	234	223	66.24	66.82
GRMZM2G148536_P04	NP_001031809.1	79326475	4e-55	2e-76	217	282	234	223	66.24	66.82
GRMZM2G477139_P01	AAK63884.1	14488303	2e-114	2e-106	414	382	275	262	76.73	79.77
GRMZM2G003909_P01	NP_001064164.1	115481142	2e-42	1e-41	174	167	127	205	70.08	53.66
GRMZM2G163751_P01	NP_001064163.1	115481140	0	0	884	861	667	667	81.56	80.36
GRMZM2G163751_P02	NP_001064163.1	115481140	0	0	884	861	667	667	81.56	80.36
GRMZM2G114356_P01	ABB46758.1	78707783	3e-55	1e-46	216	183	155	154	69.68	66.23
GRMZM2G337766_P01	AAL75739.1	18542897	0	0	1167	1202	1017	996	66.27	66.87
GRMZM2G003368_P01	BAD03577.1	38637315	2e-135	3e-158	484	555	350	350	76.29	76.29
GRMZM2G003368_P02	BAD03577.1	38637315	2e-135	3e-158	484	555	350	350	76.29	76.29
GRMZM2G110574_P01	BAA90487.1	6863054	5e-73	3e-77	277	287	151	187	90.73	78.07
GRMZM2G110574_P02	AAL79732.1	18855040	5e-73	2e-77	277	287	151	187	90.73	78.07
GRMZM2G109133_P01	NP_001065532.1	115483741	1e-71	8e-73	270	270	159	159	81.13	81.13
GRMZM2G169704_P01	NP_001064189.1	115481192	2e-87	3e-88	324	322	228	252	75.44	72.62
GRMZM2G401848_P01	NP_001064188.1	115481190	5e-59	3e-60	228	228	178	178	74.16	74.16
GRMZM2G152981_P01	NP_564409.1	18398586	7e-127	2e-146	456	516	385	385	64.94	64.94
GRMZM2G152981_P02	NP_564409.1	18398586	3e-87	1e-98	323	357	265	265	66.79	66.79
GRMZM2G152981_P03	AAN04147.1	22655730	9e-62	3e-63	237	237	143	143	79.72	79.72
GRMZM2G152975_P01	NP_176652.2	42562944	2e-128	3e-126	461	449	385	396	63.9	62.88
GRMZM2G009655_P01	NP_001064204.1	115481222	0	0	772	743	494	494	78.14	78.14
GRMZM2G030850_P01	NP_001064205.1	115481224	1e-154	1e-161	548	566	382	383	81.41	81.98
GRMZM2G030850_P02	NP_001064205.1	115481224	3e-155	3e-161	550	565	334	332	88.02	88.25
GRMZM2G433184_P01	NP_001068368.1	115486449	2e-40	9e-49	166	189	146	149	67.81	67.11
GRMZM2G076327_P01	AAL77143.1	18652509	6e-51	4e-54	202	208	155	233	65.81	51.93
GRMZM2G451856_P01	ABA95536.1	77552739	1e-140	1e-141	501	501	259	259	90.73	90.73
GRMZM2G451856_P02	ABA95535.2	108864717	0	0	658	658	368	368	83.15	83.15
GRMZM2G359822_P01	Q75W16.1	75138360	4e-102	5e-104	374	375	275	275	70.18	70.18
GRMZM2G029519_P01	BAD26607.1	49532671	2e-141	2e-141	504	499	365	365	79.45	79.73
GRMZM2G029519_P02	BAD26607.1	49532671	3e-170	3e-170	600	595	415	415	80.72	80.96
GRMZM2G172581_P01	NP_001064230.1	115481274	2e-110	1e-111	400	400	212	212	95.28	95.28
GRMZM2G397391_P01	NP_001057482.1	115467766	9e-123	8e-112	442	401	398	398	56.78	56.03
GRMZM2G018929_P01	AAL76193.1	18642701	0	0	885	900	666	669	69.22	69.21
GRMZM2G342281_P01	AAM61646.1	21537305	9e-82	3e-83	306	306	288	258	61.81	67.44
GRMZM2G342281_P01	AAM61646.1	21537305	9e-82	3e-52	306	203	288	155	61.81	63.87
GRMZM2G015880_P01	AAN04983.1	22725983	1e-60	5e-46	234	181	176	176	73.3	73.3
GRMZM2G015880_P02	AAY97863.1	68449752	1e-34	2e-34	147	143	120	120	71.67	71.67
GRMZM2G046658_P01	AAX92715.1	62642315	6e-46	1e-43	187	173	282	282	46.1	45.04
GRMZM2G046658_P03	AAX92715.1	62642315	2e-52	1e-41	208	167	282	282	45.74	44.68
GRMZM2G046753_P01	ABA98840.1	77556044	2e-88	4e-86	329	316	501	626	37.13	33.71
GRMZM2G345619_P01	AAK91321.1	15187171	1e-95	2e-96	352	350	334	321	51.2	52.34
GRMZM2G349794_P01	BAD33089.1	50725622	2e-91	6e-93	338	337	175	175	90.86	90.86
GRMZM2G433095_P01	AAL85700.1	19172017	2e-48	1e-52	196	204	317	292	38.17	40.07
GRMZM2G170839_P01	AAM08566.1	19920134	0	0	880	880	544	544	77.57	77.57
GRMZM2G019673_P01	NP_001064381.1	115481576	0	0	1114	1096	686	686	78.43	78.28
GRMZM2G019673_P04	NP_001064381.1	115481576	0	0	854	855	451	451	87.58	87.58
GRMZM2G019673_P04	NP_001064381.1	115481576	0	2e-39	854	162	451	121	87.58	75.21
GRMZM2G019673_P03	NP_001064381.1	115481576	0	0	828	810	537	537	75.61	75.42
GRMZM2G019673_P05	NP_001064381.1	115481576	9e-167	5e-168	588	588	321	321	85.05	85.05
GRMZM2G019673_P02	NP_001064381.1	115481576	4e-177	4e-172	623	602	432	432	72.45	71.99
GRMZM2G029514_P01	AAM18730.1	20279450	3e-170	7e-171	600	598	492	497	66.06	67
GRMZM2G505324_P01	AAL73538.1	18481716	5e-48	1e-49	195	195	106	106	89.62	89.62
GRMZM2G417382_P01	NP_568587.2	30693725	8e-109	1e-106	396	384	424	424	45.75	45.75
GRMZM2G417382_P02	NP_568587.2	30693725	3e-99	4e-97	364	352	368	373	47.83	47.45
GRMZM2G116638_P01	ABB47346.1	78708371	0	0	893	862	542	542	82.1	82.1
GRMZM2G177461_P01	NP_001064454.1	115481722	0	0	957	957	509	509	89.39	89.39
AC234192.1_FGP001	NP_001066899.1	115488824	5e-75	1e-77	284	286	304	297	54.28	54.55
GRMZM2G703749_P01	NP_001064375.1	115481564	6e-140	1e-120	499	430	412	412	74.27	75.49
GRMZM2G703749_P02	NP_001064375.1	115481564	1e-135	2e-116	485	416	437	437	70.02	71.17
GRMZM2G703749_P03	NP_001064375.1	115481564	3e-74	2e-56	280	218	278	277	63.67	63.54
GRMZM2G165506_P01	NP_001064462.1	115481738	1e-62	2e-65	241	244	143	144	80.42	80.56
GRMZM2G165506_P02	NP_001064462.1	115481738	1e-62	2e-65	241	244	143	144	80.42	80.56
GRMZM2G153594_P01	NP_001064470.1	115481754	0	0	1298	1267	910	910	76.81	76.81
GRMZM2G153594_P02	NP_001064470.1	115481754	2e-38	3e-38	159	158	100	100	77	77
GRMZM2G099010_P01	AAM08532.1	19920100	2e-77	4e-88	291	322	220	223	85	85.2
GRMZM2G080530_P01	NP_001064472.1	115481758	7e-168	3e-166	593	582	593	590	62.06	61.53
GRMZM2G080530_P02	NP_001064472.1	115481758	7e-168	3e-166	593	582	593	590	62.06	61.53
GRMZM2G014872_P01	NP_001050677.1	115454153	0	0	943	911	626	633	78.75	77.25
GRMZM2G014872_P02	NP_001050677.1	115454153	0	0	943	911	626	633	78.75	77.25
GRMZM2G061988_P01	NP_001064477.1	115481768	0	0	853	853	458	458	88.21	88.21
GRMZM2G030436_P01	AAM74310.1	21671948	2e-162	4e-164	574	575	437	437	70.02	70.02
GRMZM2G162158_P01	NP_001046558.1	115445557	3e-133	9e-135	476	476	354	354	63.28	63.28
GRMZM2G458824_P01	ABB47486.1	78708511	5e-106	2e-97	386	352	244	262	75.41	74.43
GRMZM2G458824_P02	ABB47486.1	78708511	1e-86	6e-80	320	294	201	201	74.63	74.63
GRMZM2G458824_P03	ABB47486.1	78708511	5e-106	2e-97	386	352	244	262	75.41	74.43
GRMZM2G004572_P01	NP_001064502.1	115481818	0	0	941	934	620	623	81.94	81.54
GRMZM2G004572_P02	NP_001064502.1	115481818	2e-119	6e-119	431	425	330	333	78.18	77.48
GRMZM2G449779_P01	NP_001064503.1	115481820	0	0	1123	1151	845	845	71.48	71.24
GRMZM2G449779_P02	NP_001064503.1	115481820	0	0	1123	1151	845	845	71.48	71.24
GRMZM2G303909_P01	AAA32857.1	166846	7e-149	2e-150	530	530	804	779	39.43	39.41
GRMZM2G053531_P02	NP_001061624.1	115476056	5e-163	1e-164	575	575	326	326	84.66	84.66
GRMZM2G053531_P01	NP_001061624.1	115476056	5e-163	1e-164	575	575	326	326	84.66	84.66
GRMZM2G043477_P01	BAC75448.1	29647446	2e-33	9e-36	144	147	181	186	69.06	67.74
AC186319.4_FGP002	NP_001061525.1	115475858	4e-72	2e-82	273	302	213	204	83.1	83.82
GRMZM2G013650_P01	NP_001061569.1	115475946	0	0	761	675	574	494	75.61	81.38
GRMZM2G013650_P02	NP_001061569.1	115475946	5e-63	5e-39	242	159	224	144	62.05	74.31
GRMZM2G452150_P01	NP_001061556.1	115475920	2e-170	1e-170	600	596	366	369	79.23	79.13
GRMZM2G109954_P01	NP_001061447.1	115475702	4e-131	7e-139	470	491	333	465	69.07	64.73
GRMZM2G173404_P01	AAG51223.1	12322391	3e-36	8e-38	154	154	281	281	38.08	38.08
GRMZM2G125052_P01	NP_001061557.1	115475922	4e-111	5e-114	402	408	238	238	93.28	93.28
GRMZM2G108027_P01	NP_001061456.1	115475720	1e-100	2e-66	369	251	494	204	56.28	68.14
GRMZM2G043503_P01	CAA92821.1	1154889	4e-114	2e-111	413	400	289	288	81.31	80.21
GRMZM2G118743_P01	NP_001061461.1	115475730	8e-169	3e-170	595	595	458	458	63.97	63.97
GRMZM2G118743_P02	NP_001061461.1	115475730	3e-115	2e-116	417	417	334	334	61.68	61.68
GRMZM2G118743_P03	NP_001061461.1	115475730	0	0	726	709	599	539	62.94	65.68
GRMZM2G118743_P04	NP_001061461.1	115475730	1e-154	3e-151	548	532	475	415	61.05	64.34
GRMZM2G118743_P05	NP_001061461.1	115475730	5e-140	3e-141	499	499	378	378	65.08	65.08
GRMZM2G118743_P06	NP_001061461.1	115475730	2e-66	4e-67	253	253	187	187	67.38	67.38
GRMZM2G039214_P01	NP_186818.1	15232168	2e-124	7e-126	447	447	365	367	65.21	65.4
GRMZM2G156608_P01	NP_001066586.1	115488198	0	0	1199	1182	756	756	82.8	83.07
GRMZM2G156608_P02	NP_001066586.1	115488198	4e-65	5e-65	248	246	152	152	89.47	89.47
GRMZM2G156608_P03	NP_001066586.1	115488198	8e-75	5e-75	281	279	167	167	90.42	90.42
GRMZM2G156608_P04	NP_001066586.1	115488198	0	0	812	792	451	439	89.36	89.98
GRMZM2G156608_P05	NP_001066586.1	115488198	1e-81	3e-84	305	310	257	257	70.43	71.21
GRMZM2G420723_P02	ABA99576.1	77556780	0	0	925	932	632	632	73.58	72.63
GRMZM2G420723_P01	ABA99576.1	77556780	0	0	940	948	648	648	72.99	72.07
GRMZM2G126656_P01	ABA95929.1	77553133	0	0	839	870	503	500	85.29	85.6
GRMZM2G126656_P02	ABA95929.1	77553133	0	0	775	805	445	442	87.87	88.24
GRMZM2G126656_P03	ABA95929.1	77553133	3e-50	5e-50	199	196	109	106	89.91	91.51
GRMZM2G158911_P01	NP_001068440.1	115486593	1e-55	2e-47	217	185	141	141	75.89	71.63
GRMZM2G147724_P01	NP_565875.1	18404594	3e-118	9e-120	426	426	305	305	68.2	68.2
GRMZM2G044354_P01	BAD37440.1	51535521	1e-130	2e-132	468	468	273	273	79.85	79.85
GRMZM2G044354_P03	BAD37440.1	51535521	1e-130	2e-132	468	468	273	273	79.85	79.85
GRMZM2G044354_P04	BAD37440.1	51535521	2e-108	1e-109	393	393	232	232	79.31	79.31
GRMZM2G174263_P01	NP_001067023.1	115489072	2e-38	6e-32	160	134	157	83	64.97	77.11
GRMZM2G057820_P01	ABA98948.1	77556152	2e-139	2e-137	497	486	301	280	81.73	84.64
GRMZM2G057820_P02	ABA98948.1	77556152	2e-139	2e-137	497	486	301	280	81.73	84.64
GRMZM2G057820_P03	NP_001067026.1	115489078	0	0	954	927	559	538	84.79	86.43
GRMZM2G110572_P01	ABG22048.1	108862828	0	3e-179	639	625	492	494	72.56	74.49
GRMZM2G078806_P01	NP_564469.1	18400003	2e-118	6e-120	427	427	315	315	60.95	60.95
GRMZM2G078806_P02	NP_565168.4	240254394	1e-143	5e-145	512	511	397	397	60.71	60.71
GRMZM2G078806_P03	NP_565168.4	240254394	2e-143	1e-144	511	509	396	396	60.61	60.61
GRMZM2G113139_P01	NP_001060334.1	115473471	3e-69	3e-86	265	317	234	542	64.53	44.83
GRMZM2G135045_P01	NP_001067037.1	115489100	6e-167	3e-168	588	588	329	329	86.02	86.02
GRMZM2G143046_P01	AAK08983.1	13177578	1e-71	2e-70	272	263	153	138	83.01	87.68
GRMZM2G143046_P02	ABA98967.1	77556171	6e-71	2e-71	270	266	132	130	95.45	95.38
GRMZM2G048883_P01	NP_001067047.1	115489120	0	0	1157	1150	666	666	87.09	87.09
GRMZM2G348993_P01	AAO41133.1	28376703	1e-36	2e-38	156	157	120	120	70.83	70.83
GRMZM2G166166_P01	ABA98984.1	77556188	2e-42	2e-43	176	171	89	89	88.76	88.76
GRMZM2G166166_P07	ABA98984.1	77556188	1e-42	3e-45	176	176	89	89	88.76	88.76
GRMZM2G166166_P04	ABA98984.1	77556188	1e-42	3e-44	173	173	89	89	88.76	88.76
GRMZM2G166166_P05	ABA98984.1	77556188	1e-42	3e-44	173	173	89	89	88.76	88.76
GRMZM2G424181_P01	ABA95390.1	77552593	8e-40	3e-37	169	155	379	379	39.58	39.58
GRMZM2G081977_P01	NP_001031642.1	79325115	7e-49	2e-48	196	190	259	259	56.76	56.76
GRMZM2G081977_P03	NP_001031642.1	79325115	3e-50	6e-50	201	194	350	350	55.43	55.14
GRMZM2G051114_P01	AAD27555.1	4680190	2e-33	3e-34	145	144	101	101	70.3	70.3
GRMZM2G030408_P02	NP_001067053.1	115489132	2e-52	1e-44	206	174	106	106	93.4	93.4
GRMZM2G322024_P01	ABA98988.1	77556192	0	0	1981	1958	1673	1673	64.2	64.44
GRMZM2G075456_P01	NP_001057303.1	115467408	2e-43	6e-45	177	177	169	169	49.7	49.7
GRMZM2G007146_P01	NP_850546.1	30680880	3e-129	9e-127	464	450	436	436	58.03	58.03
GRMZM2G007146_P02	NP_850546.1	30680880	9e-125	4e-129	449	458	429	429	59.67	59.67
GRMZM2G130332_P01	NP_001067060.1	115489146	2e-157	6e-150	557	527	327	314	88.07	89.49
GRMZM2G130149_P02	Q4JL76.1	97180032	7e-98	3e-97	358	351	244	244	80.33	80.33
GRMZM2G130149_P03	Q4JL76.1	97180032	1e-58	8e-58	227	220	179	179	73.74	73.74
GRMZM2G130149_P01	Q4JL76.1	97180032	7e-98	3e-97	358	351	244	244	80.33	80.33
GRMZM2G130149_P04	Q4JL76.1	97180032	3e-96	1e-95	353	346	247	247	79.35	79.35
GRMZM2G130149_P05	Q4JL76.1	97180032	1e-58	8e-58	227	220	179	179	73.74	73.74
GRMZM2G130149_P06	Q4JL76.1	97180032	2e-74	9e-74	280	273	206	206	76.21	76.21
GRMZM2G119249_P01	BAB62639.1	15128455	1e-59	2e-58	230	222	125	119	90.4	91.6
GRMZM2G119249_P02	BAD45509.1	52076607	9e-116	5e-115	418	410	234	228	88.03	88.6
GRMZM2G119249_P03	BAB62639.1	15128455	1e-59	2e-58	230	222	125	119	90.4	91.6
GRMZM2G119249_P04	BAD45509.1	52076607	2e-92	1e-91	340	333	191	185	86.91	87.57
GRMZM2G119249_P05	BAB62639.1	15128455	2e-42	2e-41	173	166	97	91	87.63	89.01
GRMZM2G138419_P02	NP_001067069.1	115489164	3e-66	9e-75	253	276	184	184	76.63	76.63
GRMZM2G138419_P03	NP_001067069.1	115489164	3e-66	9e-75	253	276	184	184	76.63	76.63
GRMZM2G132077_P02	AAK15499.1	13194668	2e-55	7e-57	216	216	143	143	71.33	71.33
GRMZM2G069710_P01	AAK91321.1	15187171	3e-95	4e-96	351	349	334	321	51.2	52.34
GRMZM2G104070_P03	NP_177266.1	15223936	5e-55	2e-69	216	259	256	256	57.81	58.2
GRMZM2G104070_P01	ABA94482.1	77551685	4e-101	8e-89	371	324	335	347	54.63	53.6
GRMZM2G104070_P02	ABA94482.1	77551685	6e-102	3e-89	372	326	335	340	54.63	54.41
GRMZM2G116386_P01	NP_001043728.1	115438897	6e-111	8e-114	402	407	341	343	54.84	55.1
GRMZM2G166234_P01	NP_001043728.1	115438897	4e-109	1e-109	397	393	347	343	53.03	53.06
GRMZM2G166234_P02	NP_001043728.1	115438897	1e-57	1e-58	224	224	199	199	51.76	51.76
GRMZM2G126096_P01	ABA97334.1	77554538	4e-64	2e-65	247	247	341	341	41.64	41.06
GRMZM2G056039_P01	NP_001068540.1	115486793	0	0	1174	1186	649	618	95.69	97.25
GRMZM2G123900_P01	NP_001059247.1	115471297	7e-33	1e-35	143	147	72	117	88.89	67.52
GRMZM2G123900_P02	NP_001059247.1	115471297	6e-33	1e-35	143	147	72	117	88.89	67.52
GRMZM2G324511_P01	ABA98982.1	77556186	0	0	660	650	437	437	73.68	73.68
GRMZM2G446047_P01	NP_001067080.1	115489186	0	0	965	954	865	838	64.16	63.96
GRMZM2G061704_P01	NP_001067093.1	115489212	0	0	639	660	568	575	60.04	60.7
GRMZM2G311233_P01	NP_001067093.1	115489212	0	0	713	732	458	458	79.91	79.91
GRMZM2G311233_P02	NP_001067093.1	115489212	0	0	716	735	458	458	79.91	79.91
GRMZM2G179325_P01	NP_001067095.1	115489216	0	0	738	878	452	722	79.87	67.17
GRMZM2G428599_P01	ABA97473.1	77554677	5e-71	2e-66	271	251	404	404	45.05	45.05
GRMZM2G017170_P01	NP_001045585.1	115443611	1e-120	1e-114	436	410	486	494	48.97	49.19
GRMZM2G093736_P01	ABA98991.1	77556195	0	0	909	800	673	673	78.75	78.75
GRMZM2G119248_P01	ABA98992.1	77556196	5e-122	1e-131	439	466	333	354	74.47	74.86
GRMZM2G119286_P04	ABA98995.1	77556199	0	0	727	704	466	466	76.39	76.39
GRMZM2G119286_P02	ABA98995.1	77556199	3e-153	4e-136	544	482	524	524	56.68	55.92
GRMZM2G119286_P03	ABA98995.1	77556199	0	0	903	841	706	706	66.43	65.86
GRMZM2G119286_P01	ABA98995.1	77556199	0	0	915	850	635	635	71.97	71.34
GRMZM2G074393_P01	NP_001067105.1	115489236	4e-32	2e-32	139	135	170	126	72.94	72.22
GRMZM2G315848_P01	ABA99049.1	77556253	0	0	937	956	486	512	89.92	87.7
GRMZM2G315848_P02	ABA99049.1	77556253	0	0	1124	1127	587	613	89.27	87.44
GRMZM2G077024_P01	ABA99007.2	108862872	1e-175	1e-168	619	590	637	636	62.01	61.48
GRMZM2G429139_P01	ABA99056.1	77556260	2e-55	2e-73	218	273	286	294	58.39	56.8
GRMZM2G086887_P01	ABA99057.1	77556261	2e-145	1e-146	517	516	417	417	66.19	66.19
GRMZM2G086887_P02	ABA99057.1	77556261	5e-99	4e-100	362	362	251	251	72.91	72.91
GRMZM2G086887_P03	ABA99057.1	77556261	3e-141	1e-142	503	503	417	417	65.71	65.71
GRMZM2G086887_P04	ABA99057.1	77556261	5e-143	3e-144	509	508	417	417	65.95	65.95
GRMZM2G087069_P01	NP_001067114.1	115489254	4e-43	5e-61	177	231	321	325	67.29	66.77
GRMZM2G417410_P01	BAC55695.1	27817931	3e-84	3e-79	314	295	282	282	58.87	58.87
GRMZM2G417496_P01	BAC55695.1	27817931	2e-104	9e-105	381	379	332	332	54.52	54.52
GRMZM2G060943_P01	NP_001067115.1	115489256	0	0	959	979	571	571	83.01	83.01
GRMZM2G060943_P02	NP_001067115.1	115489256	0	0	959	979	571	571	83.01	83.01
GRMZM2G418223_P01	NP_001060172.1	115473147	8e-149	6e-163	530	571	476	565	60.5	54.51
GRMZM2G002138_P01	NP_001067117.1	115489260	2e-166	2e-167	588	586	750	815	51.07	50.67
GRMZM2G062788_P01	NP_001057548.1	115467898	2e-38	1e-38	159	155	102	102	71.57	71.57
GRMZM2G179838_P01	NP_001067123.1	115489272	0	0	904	923	554	554	85.38	85.38
GRMZM2G429807_P01	ABA99068.1	77556272	4e-91	9e-80	338	295	638	641	44.36	43.21
GRMZM2G429759_P01	ABD36509.1	87280659	7e-86	1e-86	319	319	222	222	75.68	75.68
GRMZM2G429759_P02	ABD36509.1	87280659	4e-102	6e-103	372	373	254	254	75.59	75.59
GRMZM2G429759_P03	ABD36509.1	87280659	4e-102	6e-103	372	373	254	254	75.59	75.59
GRMZM2G429759_P05	ABD36508.1	87280658	0	0	890	924	916	916	56.99	56.99
GRMZM2G429759_P05	ABD36508.1	87280658	0	1e-43	890	176	916	514	56.99	33.07
GRMZM2G181254_P01	NP_001054353.1	115461506	6e-58	2e-59	227	227	337	337	44.21	44.21
GRMZM2G366843_P01	AAK91321.1	15187171	3e-71	9e-73	272	271	310	310	45.48	45.48
AC194587.2_FGP001	BAB83253.1	18147771	2e-79	8e-73	297	272	255	255	54.51	54.51
GRMZM2G107156_P01	BAA33460.1	3688598	3e-92	6e-102	340	369	312	312	53.21	53.21
GRMZM2G100060_P01	BAA33460.1	3688598	4e-92	2e-102	340	370	309	309	52.43	52.43
GRMZM2G331902_P01	NP_188589.1	15230886	2e-93	3e-100	344	362	306	300	66.99	66.67
GRMZM2G048140_P01	ABA99131.1	77556335	7e-145	7e-147	515	517	300	300	84.33	84.33
GRMZM2G095717_P01	BAA96933.1	8777343	0	0	1639	1698	1407	1407	60.55	60.7
GRMZM2G095717_P02	BAA96933.1	8777343	0	0	1342	1404	1133	1133	61.96	62.05
GRMZM2G395443_P01	NP_001065532.1	115483741	3e-55	2e-56	215	215	115	115	86.96	86.96
GRMZM2G132450_P01	ABA99693.1	77556897	3e-145	1e-159	517	560	437	493	69.34	68.56
GRMZM2G039238_P01	NP_001044960.1	115441361	1e-173	4e-169	612	592	465	465	63.01	63.23
GRMZM2G039238_P02	NP_001044960.1	115441361	6e-138	3e-133	493	473	358	358	66.2	66.48
GRMZM2G039186_P01	NP_001067142.1	115489310	0	0	1053	1110	695	695	85.18	85.18
GRMZM2G476637_P02	NP_001067147.1	115489320	0	0	734	768	546	582	70.51	68.56
GRMZM2G476637_P01	NP_001067147.1	115489320	0	0	734	768	546	582	70.51	68.56
GRMZM2G476637_P03	NP_001067147.1	115489320	0	0	692	726	524	559	69.85	67.44
GRMZM2G427635_P01	NP_001060850.1	115474507	0	0	720	733	559	557	71.56	71.99
GRMZM2G443525_P01	ABA99732.1	77556936	0	0	1206	1150	884	881	76.81	74.69
GRMZM2G443525_P02	ABA99732.1	77556936	0	0	1002	966	565	565	91.68	91.68
GRMZM2G131907_P01	Q43199.1	2499932	5e-86	2e-87	318	318	177	177	88.7	88.7
GRMZM2G131907_P02	Q43199.1	2499932	2e-63	9e-65	242	242	177	177	71.75	71.75
GRMZM2G034690_P01	NP_001067168.1	115489362	0	0	1474	1464	908	908	89.65	89.98
GRMZM2G034645_P01	NP_001045627.1	115443695	3e-79	3e-85	298	313	490	490	34.9	34.69
GRMZM2G034645_P01	NP_001045627.1	115443695	3e-79	1e-33	298	142	490	380	34.9	27.89
GRMZM2G065496_P01	NP_001067172.1	115489370	9e-50	8e-53	199	204	217	260	53.92	50.77
GRMZM2G065496_P02	NP_001067172.1	115489370	2e-88	2e-92	328	336	371	371	52.29	52.29
GRMZM2G065496_P03	NP_001067172.1	115489370	8e-50	9e-53	199	204	217	260	53.92	50.77
GRMZM2G065496_P05	NP_001067172.1	115489370	9e-50	8e-53	199	204	217	260	53.92	50.77
GRMZM2G127739_P01	ABA99166.1	77556370	4e-112	2e-139	407	494	295	452	77.63	69.91
GRMZM2G127739_P02	ABA99166.1	77556370	0	0	1116	1194	793	890	79.32	75.84
GRMZM2G127739_P03	ABA99166.1	77556370	0	0	910	914	553	546	83.54	83.7
GRMZM2G369987_P01	AAO41133.1	28376703	5e-39	3e-40	163	163	145	145	57.93	57.93
GRMZM2G482211_P01	NP_001067176.1	115489378	3e-58	1e-76	228	284	189	296	79.37	64.53
GRMZM2G142660_P03	NP_568530.1	18421489	2e-62	3e-63	239	239	140	140	78.57	78.57
GRMZM2G038855_P01	NP_001065927.1	115486880	0	0	652	677	401	398	84.54	84.42
GRMZM2G038893_P01	NP_001067182.1	115489390	0	0	683	664	711	711	60.62	60.62
GRMZM2G038922_P01	NP_001067184.1	115489394	5e-103	5e-105	375	377	233	233	75.54	75.54
GRMZM2G038922_P02	NP_001067184.1	115489394	4e-37	1e-38	155	157	91	91	74.73	74.73
GRMZM2G038922_P03	NP_001067184.1	115489394	4e-37	1e-38	155	157	91	91	74.73	74.73
GRMZM2G124423_P01	ABA99194.1	77556398	6e-32	3e-31	140	132	107	107	71.96	70.09
GRMZM2G017584_P01	NP_001064940.1	115482694	7e-102	7e-113	372	403	274	274	68.61	68.61
GRMZM2G017584_P02	NP_001064940.1	115482694	5e-46	1e-56	186	217	163	163	63.19	63.19
GRMZM2G017486_P01	BAC83795.1	34394507	6e-109	1e-140	397	497	414	537	55.31	51.77
GRMZM2G159593_P01	BAB01156.1	11994135	1e-39	2e-41	165	166	200	200	42.5	42.5
GRMZM2G099328_P04	NP_001056985.1	115466772	2e-180	0	634	633	498	496	66.27	66.13
GRMZM2G099328_P02	NP_001056985.1	115466772	5e-179	4e-180	629	627	511	511	64.58	64.19
GRMZM2G099328_P03	NP_001056985.1	115466772	5e-179	4e-180	629	627	511	511	64.58	64.19
GRMZM2G099328_P01	NP_001056985.1	115466772	5e-179	4e-180	629	627	511	511	64.58	64.19
GRMZM2G007555_P01	NP_001067190.1	115489406	3e-63	2e-64	242	242	157	157	78.98	78.98
GRMZM2G039094_P01	BAB11619.1	10178195	2e-133	5e-129	478	459	435	431	57.93	58.24
GRMZM2G012156_P01	BAB11619.1	10178195	3e-45	2e-42	186	172	164	164	62.8	62.2
GRMZM2G115476_P01	NP_568382.1	18420050	1e-46	1e-47	186	186	106	106	77.36	77.36
GRMZM2G130034_P01	ABA99241.2	108862917	4e-173	1e-174	609	609	351	351	88.32	88.32
GRMZM2G130034_P02	ABA99240.2	108862916	0	0	753	749	444	442	86.94	86.88
GRMZM2G130034_P03	ABA99240.2	108862916	0	0	664	659	399	397	86.47	86.4
AC186603.6_FGP003	NP_001057709.1	115468220	7e-140	3e-148	499	522	406	405	67.98	67.9
GRMZM2G350793_P01	BAD28119.1	50251306	0	0	859	869	1090	1098	49.82	49.91
GRMZM2G155314_P02	NP_001067203.1	115489432	2e-138	5e-140	494	494	406	406	61.33	61.33
GRMZM2G155314_P01	NP_001067203.1	115489432	4e-62	4e-63	239	239	169	169	66.27	66.27
GRMZM2G180195_P01	ABA99781.1	77556985	5e-116	4e-117	420	418	386	386	65.8	66.58
GRMZM2G180195_P02	ABA99781.1	77556985	5e-94	8e-90	347	327	333	333	63.06	64.26
GRMZM2G100121_P01	NP_001067207.1	115489440	0	0	641	672	591	470	70.56	78.94
GRMZM2G100121_P02	NP_001067207.1	115489440	5e-160	6e-164	566	574	409	409	79.22	79.22
GRMZM2G108422_P01	BAB60850.1	14422448	2e-33	3e-39	144	159	328	328	33.23	35.06
GRMZM2G052650_P01	NP_001067219.1	115489464	0	0	918	884	610	610	81.31	81.48
GRMZM2G052650_P02	NP_001067219.1	115489464	0	0	814	810	559	559	79.79	79.96
GRMZM2G052650_P03	NP_001067219.1	115489464	0	0	918	884	610	610	81.31	81.48
GRMZM2G052650_P04	NP_001067219.1	115489464	2e-110	2e-110	401	396	365	365	70.68	71.23
GRMZM2G052650_P05	NP_001067219.1	115489464	4e-121	4e-121	436	432	384	384	71.35	71.61
GRMZM2G052650_P06	NP_001067219.1	115489464	0	0	908	875	610	610	80.98	81.15
GRMZM2G092947_P01	ABA99825.1	77557029	0	0	2142	2112	1597	1597	73.89	73.64
GRMZM2G019926_P01	NP_001067226.1	115489478	5e-128	2e-107	459	387	320	320	74.69	74.69
GRMZM2G019926_P02	NP_001067226.1	115489478	0	0	1167	1117	700	700	84	84
GRMZM2G019926_P03	NP_001067226.1	115489478	0	0	1137	1087	684	684	83.77	83.77
GRMZM2G019434_P01	NP_566716.1	18403507	6e-161	2e-162	568	568	352	352	74.15	74.15
GRMZM2G019434_P02	NP_566716.1	18403507	9e-108	4e-109	391	391	233	233	76.39	76.39
GRMZM2G332821_P01	NP_001067239.1	115489504	0	0	752	726	633	642	63.51	61.68
GRMZM2G029262_P02	ABA99272.1	77556476	5e-151	1e-152	535	535	272	272	94.12	94.12
GRMZM2G029262_P05	ABA99272.1	77556476	1e-130	4e-132	467	467	238	238	94.12	94.12
GRMZM2G071987_P01	ABA99281.1	77556485	6e-113	1e-128	409	455	246	257	85.77	85.99
GRMZM2G071987_P02	ABA99281.1	77556485	8e-69	4e-84	261	308	189	200	78.84	79.5
GRMZM2G071873_P01	BAA31260.1	3288883	0	0	712	725	379	379	92.61	92.61
GRMZM2G049088_P01	NP_001066598.1	115488222	0	0	902	865	542	551	82.84	82.4
GRMZM2G049088_P02	NP_001066598.1	115488222	0	0	902	865	542	551	82.84	82.4
GRMZM2G049201_P01	NP_001067245.1	115489516	0	0	1274	1266	801	801	78.65	78.28
GRMZM2G049201_P02	NP_001067245.1	115489516	4e-60	4e-60	232	230	164	164	76.22	74.39
GRMZM2G087608_P01	NP_001066058.1	115487142	2e-41	4e-44	172	176	442	441	33.71	33.79
GRMZM2G035528_P01	NP_001045995.1	115444431	4e-72	3e-73	272	272	211	211	61.14	61.14
GRMZM2G035528_P02	NP_001045995.1	115444431	1e-121	1e-123	438	440	344	344	61.34	61.34
GRMZM2G107984_P01	NP_188872.2	22331253	5e-166	2e-159	587	560	379	379	70.98	70.98
GRMZM2G107984_P02	NP_188872.2	22331253	5e-166	2e-159	587	560	379	379	70.98	70.98
GRMZM2G003656_P01	NP_001060777.1	115474361	1e-142	6e-151	508	531	454	454	68.06	67.18
GRMZM2G003656_P02	NP_001060777.1	115474361	2e-91	2e-100	337	363	343	343	67.93	66.76
GRMZM2G003656_P03	NP_001060777.1	115474361	7e-67	8e-76	256	281	296	296	65.54	64.19
GRMZM2G003656_P04	NP_001060777.1	115474361	7e-67	8e-76	256	281	296	296	65.54	64.19
GRMZM2G003656_P05	NP_001060777.1	115474361	7e-67	8e-76	256	281	296	296	65.54	64.19
GRMZM2G003656_P06	NP_001060777.1	115474361	1e-142	6e-151	508	531	454	454	68.06	67.18
GRMZM2G003656_P07	NP_001060777.1	115474361	1e-142	6e-151	508	531	454	454	68.06	67.18
GRMZM2G003656_P08	NP_001060777.1	115474361	4e-105	3e-107	382	385	246	246	78.46	78.46
GRMZM2G003635_P01	NP_001067258.1	115489542	0	0	932	939	546	546	86.26	86.26
GRMZM2G003635_P02	NP_001067258.1	115489542	2e-142	6e-146	507	514	315	319	85.08	84.64
GRMZM2G003509_P02	NP_001067260.1	115489546	0	0	1140	1126	673	673	83.21	83.8
GRMZM2G136237_P01	NP_200700.1	15237778	8e-53	3e-54	207	207	135	135	65.19	65.19
GRMZM2G136237_P02	NP_200700.1	15237778	3e-54	1e-55	211	211	142	142	63.38	63.38
GRMZM2G119339_P01	NP_197449.1	15239764	3e-35	8e-37	149	150	115	115	64.35	64.35
GRMZM2G171822_P01	NP_001067268.1	115489562	2e-112	1e-127	408	453	341	359	74.78	74.09
GRMZM2G082998_P01	NP_001067274.1	115489574	1e-140	1e-153	501	539	351	352	79.77	83.81
GRMZM2G082998_P02	NP_001067274.1	115489574	1e-49	4e-62	197	235	212	213	65.57	72.3
GRMZM2G083284_P01	AAG50569.1	12320859	5e-135	8e-148	483	520	303	328	79.21	74.7
GRMZM2G083284_P02	ABA99850.1	77557054	1e-66	1e-69	253	260	187	187	72.73	73.26
GRMZM2G118646_P01	ABA99861.1	77557065	3e-111	3e-108	403	388	247	247	83	79.76
GRMZM2G118646_P02	ABA99861.1	77557065	1e-39	4e-36	164	149	118	118	73.73	66.95
GRMZM2G088565_P01	NP_001067285.1	115489596	0	0	648	640	378	328	90.74	97.56
GRMZM2G088565_P02	NP_001067285.1	115489596	3e-178	5e-178	626	620	319	319	97.81	97.81
GRMZM2G088565_P03	NP_001067285.1	115489596	8e-63	4e-63	240	239	113	113	100	100
GRMZM2G099542_P02	NP_001067287.1	115489600	0	0	749	705	502	501	79.08	79.04
GRMZM2G407181_P01	AAW21321.1	56681453	0	0	736	714	435	435	84.14	84.14
GRMZM2G028700_P01	NP_180289.3	42569377	0	0	1557	1554	935	942	89.63	88.75
GRMZM2G091278_P01	NP_001067294.1	115489614	2e-117	4e-117	424	418	341	351	68.04	67.52
GRMZM2G022365_P01	NP_001067296.1	115489618	6e-51	7e-50	203	194	128	94	88.28	94.68
GRMZM2G141955_P01	NP_001067299.1	115489624	2e-65	1e-69	250	259	213	213	69.48	69.48
GRMZM2G141955_P03	NP_001067299.1	115489624	3e-65	2e-69	249	258	214	214	68.69	68.69
GRMZM2G141955_P04	NP_001067299.1	115489624	5e-35	8e-39	148	157	148	148	63.51	63.51
GRMZM2G141955_P05	NP_001067299.1	115489624	8e-48	5e-52	191	200	184	184	65.22	65.22
GRMZM2G300786_P01	ABA99419.1	77556623	6e-64	3e-74	248	276	472	398	45.13	48.24
GRMZM2G042313_P01	NP_001067309.1	115489644	0	0	1083	1022	623	623	88.44	88.44
AC203989.4_FGP001	NP_001067310.1	115489646	3e-74	4e-82	280	301	247	250	60.32	61.6
GRMZM2G149751_P01	NP_001067313.1	115489652	0	0	1475	1459	766	766	94.65	94.65
GRMZM2G149751_P02	NP_001067314.1	115489654	0	0	846	846	458	458	93.67	93.67
GRMZM2G149751_P03	NP_001067313.1	115489652	0	0	1475	1459	766	766	94.65	94.65
GRMZM2G149751_P04	NP_001067314.1	115489654	2e-64	1e-64	245	245	116	116	98.28	98.28
GRMZM2G149751_P05	NP_001067314.1	115489654	0	0	1473	1470	765	765	94.64	94.64
GRMZM2G149751_P06	NP_001067313.1	115489652	0	0	857	842	435	435	96.32	96.32
GRMZM2G168170_P01	NP_001061673.1	115476154	0	0	1056	1062	694	694	75.65	75.65
GRMZM2G094850_P01	NP_001068152.1	115486017	3e-45	1e-45	185	181	375	375	37.87	36.53
GRMZM2G027331_P01	NP_001067339.1	115489704	3e-123	1e-117	444	420	268	268	83.58	83.58
GRMZM2G027331_P08	NP_001067339.1	115489704	1e-133	2e-135	478	479	282	368	84.75	75.54
GRMZM2G027331_P02	NP_001067339.1	115489704	1e-81	7e-76	305	281	196	196	79.59	79.59
GRMZM2G027331_P03	NP_001067339.1	115489704	1e-130	8e-134	468	473	282	368	83.69	73.91
GRMZM2G027331_P04	NP_001067339.1	115489704	9e-36	4e-37	152	152	82	82	86.59	86.59
GRMZM2G027331_P05	NP_001067339.1	115489704	1e-64	2e-58	247	223	166	166	78.31	78.31
GRMZM2G027331_P06	NP_001067339.1	115489704	9e-36	4e-37	152	152	82	82	86.59	86.59
GRMZM2G475014_P01	NP_001051438.1	115455675	3e-65	8e-59	251	224	186	179	65.59	65.92
GRMZM2G356653_P01	AAO37540.1	28209522	4e-36	1e-31	154	135	124	124	81.45	72.58
GRMZM2G026976_P01	ABA99933.1	77557137	3e-76	1e-76	288	283	411	325	45.5	51.38
GRMZM2G131245_P01	NP_001067341.1	115489708	0	0	849	842	511	511	87.87	87.87
GRMZM2G478599_P01	BAD62395.1	54290725	5e-77	1e-62	290	238	445	451	45.17	43.24
GRMZM2G400268_P01	NP_001067361.1	115489748	5e-66	4e-79	252	291	156	219	86.54	83.11
GRMZM2G400268_P02	NP_001067361.1	115489748	5e-66	4e-79	252	291	156	219	86.54	83.11
GRMZM2G067028_P01	BAC79640.1	33146737	7e-72	7e-76	271	279	146	150	89.73	89.33
GRMZM2G067028_P02	BAC79640.1	33146737	6e-73	4e-77	275	283	145	149	89.66	89.26
GRMZM2G067162_P01	ABA99964.1	77557168	3e-114	4e-123	414	438	304	303	76.97	76.9
GRMZM2G067162_P02	ABA99964.1	77557168	3e-114	4e-123	414	438	304	303	76.97	76.9
GRMZM2G093809_P01	NP_001067348.1	115489722	0	0	1336	1367	975	951	79.59	80.44
GRMZM2G392791_P01	NP_001067364.1	115489754	2e-131	3e-133	471	471	314	314	73.89	73.89
GRMZM2G007381_P01	NP_001067367.1	115489760	2e-78	7e-80	292	292	161	161	95.03	95.03
GRMZM2G161335_P01	NP_001067820.1	115485353	2e-115	7e-124	417	441	445	456	51.01	51.32
GRMZM2G461269_P01	BAB89656.1	20160714	9e-135	9e-129	484	458	816	896	38.97	36.72
GRMZM2G085474_P01	BAD22334.1	47848479	0	0	689	715	401	401	92.77	92.77
[truncated: 14,584 more rows]

## Sheet: Rice
Query Sequence	Subject Sequence	gi_sub_seq	E_fwd	E_bkd	Bit_fwd	Bit_bkd	Len_fwd	Len_bkd	% Iden_fwd	% iden_bkd	Rank	Comment
GRMZM2G034385_P01	AAG13584.1	10140752	3e-54	2e-57	213	218	171	131	83.63	97.71	3	hypothetical protein [Oryza sativa Japonica Group]
GRMZM2G034385_P02	AAG13584.1	10140752	3e-54	2e-57	213	218	171	131	83.63	97.71	2	hypothetical protein [Oryza sativa Japonica Group]
GRMZM2G034385_P03	AAG13584.1	10140752	3e-54	2e-57	213	218	171	131	83.63	97.71	1	hypothetical protein [Oryza sativa Japonica Group]
GRMZM2G351045_P01	NP_001043788.1	115439017	2e-50	1e-36	202	152	154	154	69.48	61.69	14	Os01g0663800 [Oryza sativa (japonica cultivar-group)]
GRMZM2G011281_P01	NP_001063716.1	115480245	5e-58	2e-66	226	249	139	139	87.05	89.93	9	Os09g0524800 [Oryza sativa (japonica cultivar-group)]
GRMZM2G454449_P01	NP_001058328.1	115469458	1e-56	3e-56	221	215	266	203	54.51	61.08	1	Os06g0670300 [Oryza sativa (japonica cultivar-group)]
GRMZM2G035809_P01	NP_001050274.1	115453347	1e-179	0	630	630	344	344	91.57	91.57	2	Os03g0390200 [Oryza sativa (japonica cultivar-group)]
GRMZM2G051711_P01	BAC83382.1	34393373	5e-142	6e-171	506	597	465	465	71.4	71.18	3	putative organic cation transporter [Oryza sativa Japonica Group]
GRMZM2G076268_P01	BAC83382.1	34393373	5e-142	6e-171	506	597	465	465	71.4	71.18	2	putative organic cation transporter [Oryza sativa Japonica Group]
GRMZM2G092268_P01	NP_001062524.1	115477857	3e-63	5e-64	243	241	190	185	81.05	82.16	4	Os08g0563200 [Oryza sativa (japonica cultivar-group)]
GRMZM2G092268_P03	NP_001062524.1	115477857	3e-63	5e-64	243	241	190	185	81.05	82.16	3	Os08g0563200 [Oryza sativa (japonica cultivar-group)]
GRMZM2G092268_P04	NP_001062524.1	115477857	3e-63	5e-64	243	241	190	185	81.05	82.16	2	Os08g0563200 [Oryza sativa (japonica cultivar-group)]
GRMZM2G092268_P05	NP_001062524.1	115477857	3e-63	5e-64	243	241	190	185	81.05	82.16	1	Os08g0563200 [Oryza sativa (japonica cultivar-group)]
GRMZM2G389233_P01	BAD09617.1	42408435	0	0	929	951	494	494	91.3	91.3	5	putative aminopeptidase N [Oryza sativa Japonica Group]
GRMZM2G389233_P02	BAD09617.1	42408435	0	0	929	951	494	494	91.3	91.3	4	putative aminopeptidase N [Oryza sativa Japonica Group]
GRMZM2G389233_P04	BAD09617.1	42408435	0	0	929	951	494	494	91.3	91.3	3	putative aminopeptidase N [Oryza sativa Japonica Group]
GRMZM2G389233_P05	BAD09617.1	42408435	0	0	917	939	494	494	90.69	90.69	6	putative aminopeptidase N [Oryza sativa Japonica Group]
GRMZM2G389233_P06	BAD09617.1	42408435	0	0	929	951	494	494	91.3	91.3	2	putative aminopeptidase N [Oryza sativa Japonica Group]
GRMZM2G337701_P01	BAD22929.1	48716316	0	0	1244	1252	888	882	70.61	71.77	2	pentatricopeptide (PPR) repeat-containing protein-like [Oryza sativa Japonica Group]
GRMZM2G418726_P01	CAE02139.2	38346620	8e-120	1e-129	433	461	353	356	75.92	76.69	8	OSJNBa0074L08.11 [Oryza sativa (japonica cultivar-group)]
AC191567.3_FGP004	NP_001043034.1	115436552	4e-94	1e-95	348	348	207	207	83.09	83.09	1	Os01g0363900 [Oryza sativa (japonica cultivar-group)]
GRMZM2G374779_P01	ABB47987.1	78709012	5e-136	1e-136	486	483	276	273	81.16	81.32	1	Palmitoyl protein thioesterase containing protein, expressed [Oryza sativa (japonica cultivar-group)]
GRMZM2G374779_P02	ABB47987.1	78709012	1e-103	2e-104	377	376	205	211	85.85	83.89	2	Palmitoyl protein thioesterase containing protein, expressed [Oryza sativa (japonica cultivar-group)]
GRMZM2G374779_P03	ABB47987.1	78709012	9e-64	1e-64	244	243	135	135	84.44	84.44	4	Palmitoyl protein thioesterase containing protein, expressed [Oryza sativa (japonica cultivar-group)]
GRMZM2G026639_P01	AAL79796.1	18873850	0	0	716	729	734	732	59.54	59.7	1	unknown protein [Oryza sativa Japonica Group]
GRMZM2G367714_P01	NP_001042102.1	115434688	4e-123	3e-119	443	426	271	271	81.92	81.92	3	Os01g0164500 [Oryza sativa (japonica cultivar-group)]
AC193500.3_FGP003	NP_001065338.1	115483336	3e-118	6e-119	427	424	386	386	58.03	59.07	2	Os10g0553800 [Oryza sativa (japonica cultivar-group)]
GRMZM2G060265_P01	BAD25636.1	49388512	4e-89	4e-97	330	353	417	355	50.84	53.8	7	Scl1 protein [Oryza sativa Japonica Group]
GRMZM2G114459_P01	NP_001060475.1	115473753	1e-90	2e-91	334	333	251	251	78.88	78.88	2	Os07g0648300 [Oryza sativa (japonica cultivar-group)]
GRMZM2G114459_P02	AAK43491.1	13876515	0	0	2259	1273	2166	1123	58.68	61.98	1	hypothetical protein [Oryza sativa Japonica Group]
GRMZM2G114459_P02	AAK43491.1	13876515	0	0	2259	1064	2166	950	58.68	60.84	1	hypothetical protein [Oryza sativa Japonica Group]
GRMZM2G458423_P01	NP_001048684.1	115450167	1e-72	3e-85	276	312	326	404	49.39	50.5	2	Os03g0106300 [Oryza sativa (japonica cultivar-group)]
GRMZM2G329177_P01	AAN62776.1	24476034	0	0	1897	1840	1375	1375	78.69	78.84	2	Putative kinesin-related protein [Oryza sativa Japonica Group]
GRMZM2G329177_P02	AAN62776.1	24476034	0	0	1897	1840	1375	1375	78.69	78.84	1	Putative kinesin-related protein [Oryza sativa Japonica Group]
GRMZM2G085691_P01	AAN62783.1	24476041	3e-123	6e-120	444	428	396	396	59.34	59.34	1	Hypothetical protein [Oryza sativa Japonica Group]
GRMZM2G085691_P02	AAN62783.1	24476041	7e-110	2e-106	399	384	307	307	66.45	66.45	2	Hypothetical protein [Oryza sativa Japonica Group]
GRMZM2G085827_P01	NP_001061345.1	115475497	1e-120	5e-122	434	434	294	291	78.91	79.38	1	Os08g0243100 [Oryza sativa (japonica cultivar-group)]
GRMZM2G085827_P02	NP_001061345.1	115475497	2e-80	2e-81	300	299	188	188	77.66	77.66	2	Os08g0243100 [Oryza sativa (japonica cultivar-group)]
GRMZM2G085885_P01	NP_001061466.1	115475740	6e-144	8e-131	512	463	319	319	83.07	80.88	6	Os08g0292600 [Oryza sativa (japonica cultivar-group)]
GRMZM2G085885_P02	NP_001061466.1	115475740	6e-144	8e-131	512	463	319	319	83.07	80.88	5	Os08g0292600 [Oryza sativa (japonica cultivar-group)]
GRMZM2G085885_P03	NP_001061466.1	115475740	6e-144	8e-131	512	463	319	319	83.07	80.88	4	Os08g0292600 [Oryza sativa (japonica cultivar-group)]
GRMZM2G085885_P04	NP_001061466.1	115475740	6e-144	8e-131	512	463	319	319	83.07	80.88	3	Os08g0292600 [Oryza sativa (japonica cultivar-group)]
GRMZM2G085885_P05	NP_001061466.1	115475740	6e-144	8e-131	512	463	319	319	83.07	80.88	2	Os08g0292600 [Oryza sativa (japonica cultivar-group)]
GRMZM2G085885_P06	NP_001061466.1	115475740	6e-144	8e-131	512	463	319	319	83.07	80.88	1	Os08g0292600 [Oryza sativa (japonica cultivar-group)]
GRMZM2G086269_P01	AAN61481.1	24431601	8e-111	5e-120	403	429	641	641	59.75	59.28	1	Hypothetical protein [Oryza sativa Japonica Group]
GRMZM2G042552_P01	AAN62785.1	24476043	6e-42	1e-42	171	171	117	117	87.18	87.18	7	Unknown protein [Oryza sativa Japonica Group]
GRMZM2G042552_P02	AAN62785.1	24476043	1e-96	1e-97	354	353	241	241	87.55	87.55	1	Unknown protein [Oryza sativa Japonica Group]
GRMZM2G042552_P03	AAN62785.1	24476043	2e-95	4e-96	350	348	241	241	87.14	87.14	2	Unknown protein [Oryza sativa Japonica Group]
GRMZM2G041881_P01	AAN61483.1	24431603	3e-65	4e-66	248	249	151	151	89.4	89.4	5	Putative transcription factor [Oryza sativa Japonica Group]
GRMZM2G041881_P02	AAN61483.1	24431603	9e-43	3e-43	174	174	91	91	92.31	92.31	12	Putative transcription factor [Oryza sativa Japonica Group]
GRMZM2G006673_P01	AAN61477.1	24431597	0	0	861	847	546	544	78.21	78.31	2	Unknown protein [Oryza sativa Japonica Group]
GRMZM2G006673_P02	AAN61477.1	24431597	0	0	1000	988	658	656	77.51	77.59	1	Unknown protein [Oryza sativa Japonica Group]
GRMZM2G006673_P03	AAN61477.1	24431597	0	0	719	705	467	465	76.45	76.56	3	Unknown protein [Oryza sativa Japonica Group]
GRMZM2G015384_P01	NP_001060954.1	115474715	0	0	647	666	357	357	91.88	91.88	1	Os08g0137200 [Oryza sativa (japonica cultivar-group)]
GRMZM2G015384_P02	NP_001060954.1	115474715	9e-75	2e-75	280	280	142	142	91.55	91.55	3	Os08g0137200 [Oryza sativa (japonica cultivar-group)]
GRMZM2G015384_P03	NP_001060954.1	115474715	5e-91	2e-89	335	327	181	181	92.82	92.82	2	Os08g0137200 [Oryza sativa (japonica cultivar-group)]
GRMZM2G092165_P01	NP_001048742.1	115450283	3e-56	2e-57	219	218	170	170	76.47	76.47	1	Os03g0114200 [Oryza sativa (japonica cultivar-group)]
GRMZM2G124550_P02	AAO17022.1	27476091	5e-73	3e-69	274	259	157	157	83.44	80.89	10	Putative Ste20-related protein kinase [Oryza sativa Japonica Group]
GRMZM2G144197_P01	NP_001048744.1	115450287	2e-175	0	617	632	498	508	79.72	80.12	1	Os03g0114400 [Oryza sativa (japonica cultivar-group)]
GRMZM2G077615_P01	BAC98691.1	37572999	5e-53	2e-56	211	217	300	322	39.33	39.13	214	putative fertility restorer homologue [Oryza sativa Japonica Group]
GRMZM2G077769_P01	AAO17030.1	27476099	1e-46	1e-51	187	199	112	121	76.79	76.03	1	Hypothetical protein [Oryza sativa Japonica Group]
GRMZM2G126199_P01	NP_001048754.1	115450307	2e-129	9e-124	464	440	328	328	88.11	88.11	1	Os03g0115700 [Oryza sativa (japonica cultivar-group)]
GRMZM2G126199_P03	NP_001048754.1	115450307	1e-68	2e-64	260	243	196	196	90.31	90.31	4	Os03g0115700 [Oryza sativa (japonica cultivar-group)]
GRMZM2G126199_P04	NP_001048754.1	115450307	2e-99	8e-95	364	343	252	249	90.08	90.76	2	Os03g0115700 [Oryza sativa (japonica cultivar-group)]
GRMZM2G426802_P01	AAO17034.1	27476103	0	0	964	875	691	691	74.67	74.24	1	Hypothetical protein [Oryza sativa Japonica Group]
GRMZM2G440537_P02	AAO17033.1	27476102	0	0	737	726	435	426	79.54	79.81	1	Hypothetical protein [Oryza sativa Japonica Group]
GRMZM2G062210_P01	AAF40112.1	7208213	0	0	729	725	410	418	87.8	88.04	1	constitutive photomorphogenic 11 [Oryza sativa Indica Group]
GRMZM2G062210_P02	AAF40112.1	7208213	9e-119	2e-118	428	423	243	251	87.24	87.65	2	constitutive photomorphogenic 11 [Oryza sativa Indica Group]
GRMZM2G044247_P01	AAO15285.1	27452901	2e-121	5e-123	437	438	264	264	82.58	82.58	1	Putative dihydrodipicolinate reductase-like protein [Oryza sativa Japonica Group]
GRMZM2G088482_P01	AAM92303.1	22122920	4e-59	5e-60	228	228	154	154	70.78	70.78	9	unknown protein [Oryza sativa Japonica Group]
GRMZM2G088482_P02	AAM92303.1	22122920	2e-113	3e-114	410	408	309	278	67.96	70.86	2	unknown protein [Oryza sativa Japonica Group]
GRMZM2G088482_P03	AAM92303.1	22122920	6e-59	7e-60	227	227	145	145	74.48	74.48	10	unknown protein [Oryza sativa Japonica Group]
GRMZM2G029713_P01	ABB47908.1	78708933	0	0	658	669	538	545	74.91	75.23	9	Armadillo/beta-catenin-like repeat family protein, expressed [Oryza sativa (japonica cultivar-group)]
GRMZM2G085909_P01	NP_001046725.1	115445891	0	0	915	949	525	525	95.24	95.24	1	Os02g0332200 [Oryza sativa (japonica cultivar-group)]
GRMZM2G008710_P01	NP_001065105.1	115483024	7e-130	3e-138	465	488	290	290	81.03	81.03	5	Os10g0524100 [Oryza sativa (japonica cultivar-group)]
GRMZM2G008710_P02	NP_001065105.1	115483024	6e-146	2e-154	519	542	320	320	80.62	80.62	1	Os10g0524100 [Oryza sativa (japonica cultivar-group)]
AC197075.3_FGP006	NP_001044360.1	115440161	4e-118	2e-120	427	430	394	394	61.93	61.93	5	Os01g0767100 [Oryza sativa (japonica cultivar-group)]
GRMZM2G013634_P01	AAO15289.1	27452905	1e-103	3e-105	377	378	196	196	89.8	89.8	1	Unknown protein [Oryza sativa Japonica Group]
GRMZM2G312438_P01	AAL78821.1	18765900	2e-42	1e-42	172	172	98	98	78.57	78.57	32	phospholipase D beta 2 [Oryza sativa]
GRMZM2G312438_P03	AAL78821.1	18765900	3e-170	4e-172	600	602	357	371	81.51	79.51	22	phospholipase D beta 2 [Oryza sativa]
GRMZM2G312438_P03	AAL78821.1	18765900	3e-170	1e-53	600	208	357	112	81.51	84.82	22	phospholipase D beta 2 [Oryza sativa]
GRMZM2G013986_P01	NP_001048778.1	115450355	0	0	1224	1246	725	725	86.34	86.34	1	Os03g0119300 [Oryza sativa (japonica cultivar-group)]
GRMZM2G014382_P01	NP_001060420.1	115473643	2e-62	5e-64	239	239	131	131	85.5	85.5	1	Os07g0640100 [Oryza sativa (japonica cultivar-group)]
GRMZM2G087207_P01	NP_001048774.1	115450347	0	0	869	869	465	465	89.25	89.25	1	Os03g0118800 [Oryza sativa (japonica cultivar-group)]
GRMZM2G387837_P01	NP_001048775.1	115450349	3e-138	7e-143	494	504	451	446	72.95	73.09	1	Os03g0118900 [Oryza sativa (japonica cultivar-group)]
GRMZM2G167568_P01	AAO15292.1	27452908	4e-149	2e-149	530	528	413	408	68.77	69.12	19	Putative callose synthase [Oryza sativa Japonica Group]
GRMZM2G458009_P01	AAO15292.1	27452908	1e-171	0	604	636	358	363	91.34	90.91	18	Putative callose synthase [Oryza sativa Japonica Group]
GRMZM2G406204_P01	AAO15294.1	27452910	0	0	828	822	586	586	75.77	75.6	2	Hypothetical protein [Oryza sativa Japonica Group]
GRMZM2G473389_P01	BAC66731.1	29467561	8e-104	1e-105	378	379	228	228	88.16	88.16	3	unknown protein [Oryza sativa Japonica Group]
GRMZM2G169402_P01	NP_001053385.1	115459570	1e-44	6e-46	180	179	115	114	73.91	74.56	1	Os04g0530000 [Oryza sativa (japonica cultivar-group)]
GRMZM2G169402_P02	NP_001053385.1	115459570	1e-31	6e-33	137	136	115	114	60.87	61.4	3	Os04g0530000 [Oryza sativa (japonica cultivar-group)]
GRMZM2G104468_P01	AAO15296.1	27452912	4e-133	5e-104	477	375	427	430	73.07	70.47	1	Unknown protein [Oryza sativa Japonica Group]
GRMZM2G104468_P02	AAO15296.1	27452912	3e-101	4e-72	370	269	334	337	70.06	66.77	3	Unknown protein [Oryza sativa Japonica Group]
GRMZM2G104468_P03	AAO15296.1	27452912	1e-100	2e-71	368	266	333	336	70.27	66.96	4	Unknown protein [Oryza sativa Japonica Group]
GRMZM2G341934_P01	AAM52317.1	21426120	3e-136	7e-128	486	453	308	308	77.92	77.92	1	Putative peroxidase [Oryza sativa Japonica Group]
GRMZM2G136859_P02	NP_001048788.1	115450375	3e-86	3e-82	319	301	197	196	80.2	77.55	1	Os03g0120400 [Oryza sativa (japonica cultivar-group)]
GRMZM2G082227_P01	NP_001047754.1	115447949	1e-51	6e-57	206	218	109	115	90.83	90.43	4	Os02g0683500 [Oryza sativa (japonica cultivar-group)]
GRMZM2G475380_P01	AAL58118.1	18057095	5e-151	5e-157	536	550	363	363	71.63	71.63	2	putative flavanone 3-hydroxylase [Oryza sativa Japonica Group]
GRMZM2G070047_P01	NP_001048802.1	115450403	1e-88	4e-90	327	327	160	160	96.88	96.88	2	Os03g0123100 [Oryza sativa (japonica cultivar-group)]
GRMZM2G070259_P01	NP_001048803.1	115450405	2e-80	2e-82	300	301	257	257	64.59	64.59	1	Os03g0123200 [Oryza sativa (japonica cultivar-group)]
GRMZM2G159427_P01	AAN74839.1	25446692	0	0	716	723	463	464	86.18	86.21	2	Putative cell cycle switch protein [Oryza sativa Japonica Group]
GRMZM2G165422_P01	ABB47930.1	78708955	0	0	726	745	801	816	54.56	56.74	1	Protein kinase domain containing protein, expressed [Oryza sativa (japonica cultivar-group)]
GRMZM2G476107_P01	NP_001065152.1	115483118	0	0	795	855	623	626	76.4	76.36	2	Os10g0533000 [Oryza sativa (japonica cultivar-group)]
GRMZM2G177508_P01	NP_001057338.1	115467478	1e-56	3e-38	220	154	155	153	78.06	67.32	2	Os06g0264800 [Oryza sativa (japonica cultivar-group)]
GRMZM2G129278_P01	CAE05423.2	57834050	1e-159	3e-161	565	565	427	427	67.68	67.68	1	OSJNBa0035I04.11 [Oryza sativa (japonica cultivar-group)]
GRMZM2G129278_P02	CAE05423.2	57834050	4e-136	1e-137	486	486	381	381	66.4	66.4	2	OSJNBa0035I04.11 [Oryza sativa (japonica cultivar-group)]
GRMZM2G065718_P01	NP_001053617.1	115460034	9e-87	7e-82	322	301	309	319	55.02	52.04	2	Os04g0574200 [Oryza sativa (japonica cultivar-group)]
GRMZM2G341918_P01	BAD23015.1	48716406	3e-70	4e-69	265	261	157	155	81.53	81.29	18	putative callose synthase 1 catalytic subunit [Oryza sativa Japonica Group]
GRMZM2G032852_P02	NP_001048842.1	115450483	0	0	979	979	542	542	87.27	87.27	1	Os03g0128700 [Oryza sativa (japonica cultivar-group)]
GRMZM2G032852_P01	NP_001048842.1	115450483	9e-56	2e-56	217	217	115	115	87.83	87.83	96	Os03g0128700 [Oryza sativa (japonica cultivar-group)]
GRMZM2G321053_P01	BAA85397.1	6063537	3e-107	8e-104	390	374	273	277	76.56	76.17	2	unnamed protein product [Oryza sativa Japonica Group]
GRMZM2G321053_P02	BAA85397.1	6063537	3e-107	8e-104	390	374	273	277	76.56	76.17	1	unnamed protein product [Oryza sativa Japonica Group]
GRMZM2G031859_P03	BAA85401.1	6063541	0	0	1585	1586	919	919	87.7	88.03	2	unnamed protein product [Oryza sativa Japonica Group]
GRMZM2G031859_P01	BAA85401.1	6063541	0	0	1589	1590	919	919	87.92	88.25	1	unnamed protein product [Oryza sativa Japonica Group]
GRMZM2G031859_P02	BAA85401.1	6063541	0	0	679	678	368	368	89.67	89.67	3	unnamed protein product [Oryza sativa Japonica Group]
GRMZM2G031859_P02	BAA85401.1	6063541	0	1e-177	679	620	368	378	89.67	86.24	3	unnamed protein product [Oryza sativa Japonica Group]
GRMZM2G031859_P04	BAA85401.1	6063541	4e-34	9e-41	145	166	117	117	77.78	80.34	6	unnamed protein product [Oryza sativa Japonica Group]
GRMZM2G022966_P01	NP_001065152.1	115483118	2e-180	0	634	691	492	492	74.59	74.59	3	Os10g0533000 [Oryza sativa (japonica cultivar-group)]
GRMZM2G007263_P01	NP_001048847.1	115450493	0	0	770	777	448	448	92.19	92.19	2	Os03g0129300 [Oryza sativa (japonica cultivar-group)]
GRMZM2G007263_P03	NP_001048847.1	115450493	0	0	770	777	448	448	92.19	92.19	1	Os03g0129300 [Oryza sativa (japonica cultivar-group)]
GRMZM2G008064_P01	BAA85404.1	6063544	5e-121	6e-123	436	436	262	262	77.48	77.48	1	unnamed protein product [Oryza sativa Japonica Group]
GRMZM2G137312_P01	BAA85408.1	6063548	8e-46	8e-47	184	183	102	102	85.29	85.29	1	unnamed protein product [Oryza sativa Japonica Group]
GRMZM2G137380_P01	NP_001050623.1	115454045	2e-39	1e-49	165	194	115	115	79.13	79.13	30	Os03g0602300 [Oryza sativa (japonica cultivar-group)]
GRMZM2G092813_P01	NP_001048852.1	115450503	0	0	837	823	582	582	82.3	82.3	1	Os03g0130100 [Oryza sativa (japonica cultivar-group)]
GRMZM2G092923_P01	BAA85412.1	6063552	4e-131	6e-128	469	454	323	265	80.5	84.91	1	unnamed protein product [Oryza sativa Japonica Group]
GRMZM2G392956_P01	BAA85413.1	6063553	1e-173	7e-172	612	600	424	424	81.6	81.6	1	unnamed protein product [Oryza sativa Japonica Group]
GRMZM2G392956_P02	NP_001058644.1	115470090	1e-74	1e-85	283	316	537	537	40.97	41.53	4	Os06g0728600 [Oryza sativa (japonica cultivar-group)]
GRMZM2G392956_P03	BAA85413.1	6063553	6e-82	1e-82	305	303	246	246	76.02	76.02	3	unnamed protein product [Oryza sativa Japonica Group]
GRMZM2G392956_P04	NP_001058644.1	115470090	1e-74	1e-85	283	316	537	537	40.97	41.53	3	Os06g0728600 [Oryza sativa (japonica cultivar-group)]
GRMZM2G089056_P01	NP_001048856.1	115450511	1e-128	4e-139	462	493	462	463	64.72	67.82	1	Os03g0130700 [Oryza sativa (japonica cultivar-group)]
GRMZM2G089092_P02	NP_001048856.1	115450511	7e-38	6e-38	157	157	90	90	81.11	81.11	2	Os03g0130700 [Oryza sativa (japonica cultivar-group)]
GRMZM2G020548_P01	NP_001063862.1	115480537	4e-42	8e-45	174	179	334	369	39.82	39.84	7	Os09g0550000 [Oryza sativa (japonica cultivar-group)]
GRMZM2G020548_P02	NP_001063862.1	115480537	4e-65	4e-69	251	259	526	418	37.83	43.54	6	Os09g0550000 [Oryza sativa (japonica cultivar-group)]
GRMZM2G109509_P01	BAD33743.1	50725126	8e-171	3e-117	603	420	889	417	41.39	49.88	7	putative nodule inception protein [Oryza sativa Japonica Group]
GRMZM2G109509_P02	BAD33743.1	50725126	5e-175	2e-123	617	440	846	386	43.97	55.18	6	putative nodule inception protein [Oryza sativa Japonica Group]
GRMZM2G409976_P02	CAE03087.2	38345396	6e-65	4e-66	249	249	168	214	72.02	62.62	96	OSJNBa0017B10.2 [Oryza sativa (japonica cultivar-group)]
GRMZM2G057158_P01	NP_001065193.1	115483200	8e-125	4e-98	449	355	420	306	70.48	76.8	6	Os10g0542200 [Oryza sativa (japonica cultivar-group)]
GRMZM2G057158_P01	NP_001065193.1	115483200	8e-125	2e-51	449	200	420	171	70.48	76.02	6	Os10g0542200 [Oryza sativa (japonica cultivar-group)]
GRMZM2G057158_P02	NP_001065193.1	115483200	1e-119	2e-96	432	350	420	302	69.29	76.82	8	Os10g0542200 [Oryza sativa (japonica cultivar-group)]
GRMZM2G057158_P02	NP_001065193.1	115483200	1e-119	3e-51	432	200	420	171	69.29	76.02	8	Os10g0542200 [Oryza sativa (japonica cultivar-group)]
GRMZM2G095968_P03	NP_001065194.1	115483202	1e-52	3e-53	207	205	140	140	74.29	74.29	14	Os10g0542400 [Oryza sativa (japonica cultivar-group)]
GRMZM2G099454_P01	AAB58239.1	2109457	1e-77	9e-90	291	327	232	229	70.26	70.31	1	chitinase [Oryza sativa]
GRMZM2G099454_P02	AAB58239.1	2109457	2e-32	5e-44	139	174	106	103	79.25	79.61	8	chitinase [Oryza sativa]
GRMZM2G099470_P01	AAB58239.1	2109457	2e-83	8e-84	310	306	235	232	67.66	67.67	2	chitinase [Oryza sativa]
GRMZM2G099598_P01	NP_001065455.1	115483570	5e-177	5e-179	623	624	461	461	64.64	64.64	4	Os10g0571300 [Oryza sativa (japonica cultivar-group)]
GRMZM2G099598_P02	NP_001065455.1	115483570	6e-84	3e-85	312	312	195	195	74.36	74.36	15	Os10g0571300 [Oryza sativa (japonica cultivar-group)]
GRMZM2G410991_P02	ABA94116.1	77551319	8e-45	5e-51	182	197	192	192	55.73	55.73	2	LysM domain containing protein [Oryza sativa (japonica cultivar-group)]
GRMZM2G093286_P01	NP_001062428.1	115477665	5e-151	1e-139	536	494	509	510	58.15	56.86	4	Os08g0547300 [Oryza sativa (japonica cultivar-group)]
GRMZM2G119499_P01	NP_001065199.1	115483212	1e-90	3e-91	335	332	271	271	61.99	61.62	2	Os10g0543800 [Oryza sativa (japonica cultivar-group)]
GRMZM2G075701_P01	NP_001048891.1	115450581	0	0	678	662	360	360	92.22	92.22	2	Os03g0136200 [Oryza sativa (japonica cultivar-group)]
GRMZM2G056377_P01	NP_001043585.1	115438610	6e-57	2e-58	221	221	188	188	72.34	72.34	3	Os01g0617800 [Oryza sativa (japonica cultivar-group)]
AC155624.2_FGP010	NP_001065203.1	115483220	8e-124	3e-125	445	445	276	276	76.45	76.45	14	Os10g0544900 [Oryza sativa (japonica cultivar-group)]
GRMZM2G067617_P01	NP_001043585.1	115438610	2e-50	9e-52	199	199	133	133	75.19	75.19	5	Os01g0617800 [Oryza sativa (japonica cultivar-group)]
GRMZM2G067617_P02	NP_001043585.1	115438610	2e-50	9e-52	199	199	133	133	75.19	75.19	4	Os01g0617800 [Oryza sativa (japonica cultivar-group)]
GRMZM2G067617_P06	NP_001043585.1	115438610	6e-57	2e-58	221	221	188	188	72.34	72.34	2	Os01g0617800 [Oryza sativa (japonica cultivar-group)]
GRMZM2G046919_P01	NP_001064699.1	115482212	0	0	690	694	436	408	81.88	83.33	1	Os10g0442700 [Oryza sativa (japonica cultivar-group)]
GRMZM2G450071_P01	NP_001064801.1	115482416	9e-31	7e-35	137	145	419	401	35.08	34.41	2	Os10g0466000 [Oryza sativa (japonica cultivar-group)]
GRMZM2G450125_P01	NP_001064798.1	115482410	0	0	712	680	465	465	82.15	82.15	2	Os10g0465700 [Oryza sativa (japonica cultivar-group)]
GRMZM2G450125_P02	NP_001064798.1	115482410	2e-157	1e-153	557	540	371	371	80.86	80.86	3	Os10g0465700 [Oryza sativa (japonica cultivar-group)]
GRMZM2G054111_P01	NP_001047449.1	115447339	2e-51	1e-53	204	207	116	121	82.76	80.17	3	Os02g0618400 [Oryza sativa (japonica cultivar-group)]
GRMZM2G355846_P01	AAN05523.1	22758319	0	0	746	733	643	628	63.76	63.85	1	unknown protein [Oryza sativa Japonica Group]
GRMZM2G355846_P02	AAN05523.1	22758319	0	0	749	731	642	628	63.71	63.69	2	unknown protein [Oryza sativa Japonica Group]
GRMZM2G041899_P01	AAN05521.1	22758317	7e-108	1e-107	393	387	438	359	54.57	60.72	3	hypothetical protein [Oryza sativa Japonica Group]
GRMZM2G041899_P02	AAN05521.1	22758317	1e-109	2e-108	400	390	453	359	53.42	60.72	2	hypothetical protein [Oryza sativa Japonica Group]
GRMZM2G107532_P01	NP_001048512.1	115449625	3e-68	2e-71	262	268	886	891	29.68	28.62	7	Os02g0816400 [Oryza sativa (japonica cultivar-group)]
GRMZM2G107532_P02	NP_001048512.1	115449625	1e-68	1e-71	263	268	961	966	29.34	28.36	6	Os02g0816400 [Oryza sativa (japonica cultivar-group)]
GRMZM2G107532_P03	NP_001048512.1	115449625	2e-68	1e-71	263	269	961	966	29.55	28.57	3	Os02g0816400 [Oryza sativa (japonica cultivar-group)]
GRMZM2G107532_P04	NP_001048512.1	115449625	1e-68	1e-71	263	268	961	966	29.34	28.36	5	Os02g0816400 [Oryza sativa (japonica cultivar-group)]
GRMZM2G107532_P05	NP_001048512.1	115449625	1e-68	1e-71	263	268	961	966	29.34	28.36	4	Os02g0816400 [Oryza sativa (japonica cultivar-group)]
GRMZM2G415390_P01	AAO17346.1	27497202	3e-105	1e-111	383	399	281	281	77.94	79.72	1	Putative disease resistance response protein [Oryza sativa Japonica Group]
GRMZM2G009818_P01	AAO17351.1	27497207	0	0	1587	1618	1015	1015	86.01	86.5	1	Hypothetical protein [Oryza sativa Japonica Group]
GRMZM2G062933_P01	AAO17354.1	27497210	0	0	938	936	729	729	79.42	79.42	1	Unknown protein [Oryza sativa Japonica Group]
GRMZM2G062724_P02	NP_001064757.1	115482328	1e-73	9e-76	279	280	167	167	76.05	76.05	12	Os10g0456800 [Oryza sativa (japonica cultivar-group)]
GRMZM2G062724_P03	NP_001064757.1	115482328	2e-119	2e-121	431	432	256	256	77.73	77.73	3	Os10g0456800 [Oryza sativa (japonica cultivar-group)]
GRMZM2G062724_P05	NP_001064757.1	115482328	1e-118	8e-121	429	429	256	256	77.73	77.73	5	Os10g0456800 [Oryza sativa (japonica cultivar-group)]
GRMZM2G062724_P06	AAP54090.2	110289180	3e-39	7e-41	164	164	93	92	79.57	80.43	15	CHY zinc finger family protein, expressed [Oryza sativa (japonica cultivar-group)]
GRMZM2G062724_P07	NP_001064757.1	115482328	6e-39	2e-40	162	162	93	92	79.57	80.43	19	Os10g0456800 [Oryza sativa (japonica cultivar-group)]
GRMZM2G062635_P01	NP_001042313.1	115435110	5e-83	5e-84	308	308	170	170	88.82	88.82	3	Os01g0200000 [Oryza sativa (japonica cultivar-group)]
GRMZM2G150925_P01	AAN87731.1	27261465	6e-127	1e-143	456	506	380	380	76.58	76.58	1	Unknown protein [Oryza sativa Japonica Group]
GRMZM2G150925_P02	AAN87731.1	27261465	3e-121	6e-138	437	487	352	350	79.55	80	2	Unknown protein [Oryza sativa Japonica Group]
GRMZM2G150915_P01	NP_001048966.1	115450731	3e-42	1e-44	173	176	125	173	69.6	66.47	2	Os03g0148300 [Oryza sativa (japonica cultivar-group)]
GRMZM2G043799_P01	NP_001048968.1	115450735	0	0	653	663	380	404	86.32	83.66	1	Os03g0148700 [Oryza sativa (japonica cultivar-group)]
GRMZM2G092483_P01	AAN87737.1	27261471	9e-38	1e-37	157	152	79	77	94.94	94.81	2	Unknown protein [Oryza sativa Japonica Group]
GRMZM2G092483_P02	AAN87737.1	27261471	7e-45	3e-46	181	181	169	169	68.05	68.05	1	Unknown protein [Oryza sativa Japonica Group]
GRMZM2G092542_P01	AAN87738.1	27261472	3e-61	9e-68	236	253	289	288	55.02	55.9	1	Hypothetical protein [Oryza sativa Japonica Group]
GRMZM2G092542_P02	AAN87738.1	27261472	2e-57	8e-67	224	250	289	288	54.33	54.51	2	Hypothetical protein [Oryza sativa Japonica Group]
GRMZM2G056804_P01	AAN87743.1	27261477	7e-38	1e-62	159	236	212	288	59.43	65.97	1	Hypothetical protein [Oryza sativa Japonica Group]
GRMZM2G112728_P01	NP_001056438.1	115465677	2e-169	1e-153	597	539	402	398	82.09	82.91	2	Os05g0582300 [Oryza sativa (japonica cultivar-group)]
GRMZM2G112728_P06	NP_001056438.1	115465677	8e-44	7e-41	178	165	180	180	74.44	75	12	Os05g0582300 [Oryza sativa (japonica cultivar-group)]
GRMZM2G413315_P01	NP_001043047.1	115436578	3e-46	6e-48	185	185	104	104	90.38	90.38	2	Os01g0368900 [Oryza sativa (japonica cultivar-group)]
GRMZM2G413290_P01	NP_001045708.1	115443857	9e-74	4e-76	281	281	173	173	78.61	78.61	3	Os02g0120300 [Oryza sativa (japonica cultivar-group)]
GRMZM2G100707_P01	AAP53991.1	31432348	0	0	830	825	508	510	81.69	81.57	3	appr-1-p processing enzyme family protein, putative, expressed [Oryza sativa (japonica cultivar-group)]
GRMZM2G100707_P02	AAP53991.1	31432348	0	0	945	939	564	566	82.98	82.86	2	appr-1-p processing enzyme family protein, putative, expressed [Oryza sativa (japonica cultivar-group)]
GRMZM2G122816_P01	NP_001048991.1	115450781	4e-119	5e-125	430	445	337	329	62.91	63.53	1	Os03g0152300 [Oryza sativa (japonica cultivar-group)]
GRMZM2G076423_P01	NP_001064666.1	115482146	3e-165	2e-169	583	592	375	375	76.8	76.8	1	Os10g0431900 [Oryza sativa (japonica cultivar-group)]
GRMZM2G472378_P01	AAG31141.1	11127921	0	0	897	912	674	674	74.18	74.18	2	EDR1 [Oryza sativa Indica Group]
GRMZM2G154119_P01	NP_001065434.1	115483528	0	0	1169	1113	679	679	89.4	89.4	1	Os10g0567500 [Oryza sativa (japonica cultivar-group)]
GRMZM2G453001_P02	ABB48001.1	78709026	2e-135	1e-140	484	497	381	381	63.25	66.4	2	expressed protein [Oryza sativa (japonica cultivar-group)]
GRMZM2G453001_P01	ABB48001.1	78709026	0	0	739	810	582	582	66.67	68.73	1	expressed protein [Oryza sativa (japonica cultivar-group)]
GRMZM2G165998_P01	NP_001049046.1	115450891	7e-111	2e-112	401	401	198	198	96.46	96.46	1	Os03g0161800 [Oryza sativa (japonica cultivar-group)]
GRMZM2G165998_P02	NP_001049046.1	115450891	6e-35	4e-36	147	147	78	78	92.31	92.31	7	Os03g0161800 [Oryza sativa (japonica cultivar-group)]
GRMZM2G165998_P03	NP_001049046.1	115450891	3e-85	1e-86	315	315	156	156	95.51	95.51	2	Os03g0161800 [Oryza sativa (japonica cultivar-group)]
GRMZM2G008627_P01	BAD15845.1	46390381	3e-157	1e-161	556	566	378	378	78.31	78.31	2	putative beta-1,3-glucanase [Oryza sativa Japonica Group]
GRMZM2G008696_P01	NP_001046219.1	115444879	1e-87	1e-88	323	323	169	169	91.72	91.72	6	Os02g0200000 [Oryza sativa (japonica cultivar-group)]
GRMZM2G004641_P01	NP_001067363.1	115489752	9e-102	2e-103	373	374	563	561	45.65	46.52	9	Os12g0636200 [Oryza sativa (japonica cultivar-group)]
GRMZM2G004641_P02	NP_001067363.1	115489752	9e-102	2e-103	373	374	563	561	45.65	46.52	8	Os12g0636200 [Oryza sativa (japonica cultivar-group)]
GRMZM2G004641_P03	NP_001067363.1	115489752	9e-102	2e-103	373	374	563	561	45.65	46.52	7	Os12g0636200 [Oryza sativa (japonica cultivar-group)]
GRMZM2G004641_P04	NP_001067363.1	115489752	9e-102	2e-103	373	374	563	561	45.65	46.52	6	Os12g0636200 [Oryza sativa (japonica cultivar-group)]
GRMZM2G004641_P07	NP_001067363.1	115489752	1e-73	2e-74	279	277	369	365	49.32	50.41	16	Os12g0636200 [Oryza sativa (japonica cultivar-group)]
GRMZM2G004641_P05	NP_001067363.1	115489752	2e-64	2e-61	248	234	311	313	49.84	49.52	19	Os12g0636200 [Oryza sativa (japonica cultivar-group)]
GRMZM2G004641_P06	NP_001067363.1	115489752	2e-76	2e-73	288	274	333	335	52.25	51.94	17	Os12g0636200 [Oryza sativa (japonica cultivar-group)]
GRMZM2G407396_P01	NP_001057068.1	115466938	9e-103	3e-104	374	374	220	220	80.91	80.91	2	Os06g0199500 [Oryza sativa (japonica cultivar-group)]
GRMZM2G407396_P02	NP_001057068.1	115466938	9e-103	3e-104	374	374	220	220	80.91	80.91	1	Os06g0199500 [Oryza sativa (japonica cultivar-group)]
GRMZM2G407396_P03	NP_001057068.1	115466938	6e-51	5e-52	201	201	114	114	83.33	83.33	13	Os06g0199500 [Oryza sativa (japonica cultivar-group)]
GRMZM2G123986_P01	AAC72543.1	3859116	8e-79	1e-83	295	306	294	290	53.74	54.48	3	unknown [Oryza sativa Japonica Group]
GRMZM2G124042_P01	NP_001064591.1	115481996	0	1e-163	645	573	493	493	77.48	77.28	2	Os10g0413400 [Oryza sativa (japonica cultivar-group)]
GRMZM2G124051_P01	NP_001064587.1	115481988	4e-176	4e-167	619	585	395	395	78.73	78.23	7	Os10g0412100 [Oryza sativa (japonica cultivar-group)]
GRMZM2G424020_P01	NP_001064582.1	115481978	0	0	654	643	639	644	58.53	56.52	4	Os10g0411500 [Oryza sativa (japonica cultivar-group)]
GRMZM2G412674_P01	NP_001064574.1	115481962	1e-73	1e-74	278	277	218	212	67.43	68.4	4	Os10g0409900 [Oryza sativa (japonica cultivar-group)]
GRMZM2G026807_P01	AAD09955.1	4105561	7e-127	3e-128	455	454	259	259	92.28	92.28	1	ribulose-5-phosphate-3-epimerase [Oryza sativa]
GRMZM2G162764_P01	NP_001064372.1	115481558	1e-30	2e-32	134	135	117	117	49.57	49.57	2	Os10g0335200 [Oryza sativa (japonica cultivar-group)]
GRMZM2G162800_P01	ABA96147.1	77553351	0	0	675	675	392	392	89.03	89.03	1	expressed protein [Oryza sativa (japonica cultivar-group)]
GRMZM2G162800_P02	ABA96147.1	77553351	1e-71	1e-72	270	270	193	193	78.24	78.24	6	expressed protein [Oryza sativa (japonica cultivar-group)]
GRMZM2G162800_P03	ABA96147.1	77553351	3e-85	2e-86	316	316	209	209	82.78	82.78	5	expressed protein [Oryza sativa (japonica cultivar-group)]
GRMZM2G035243_P01	BAD16457.1	46390943	2e-146	7e-150	521	527	432	432	59.72	59.72	7	kelch repeat-containing F-box-like [Oryza sativa Japonica Group]
GRMZM2G035243_P02	BAD16457.1	46390943	2e-146	7e-150	521	527	432	432	59.72	59.72	6	kelch repeat-containing F-box-like [Oryza sativa Japonica Group]
GRMZM2G035243_P03	BAD16457.1	46390943	2e-146	7e-150	521	527	432	432	59.72	59.72	5	kelch repeat-containing F-box-like [Oryza sativa Japonica Group]
GRMZM2G000686_P07	CAA71844.1	2826786	8e-33	5e-43	140	171	97	119	76.29	75.63	9	RAPB protein [Oryza sativa (indica cultivar-group)]
GRMZM2G000686_P09	CAA71844.1	2826786	8e-33	5e-43	140	171	97	119	76.29	75.63	8	RAPB protein [Oryza sativa (indica cultivar-group)]
GRMZM2G080524_P01	NP_001049152.1	115451103	6e-128	7e-135	459	477	328	328	77.74	77.74	1	Os03g0178400 [Oryza sativa (japonica cultivar-group)]
GRMZM2G080586_P01	AAO13466.1	27436747	2e-96	9e-106	355	380	321	322	69.16	68.94	1	Hypothetical protein [Oryza sativa Japonica Group]
GRMZM2G072700_P04	NP_001049149.1	115451097	8e-79	9e-83	295	305	217	220	79.72	82.27	7	Os03g0178100 [Oryza sativa (japonica cultivar-group)]
GRMZM2G175164_P01	AAO13471.1	27436752	1e-158	2e-165	561	579	366	431	84.15	74.01	1	Putative serine/threonine protein kinase [Oryza sativa Japonica Group]
GRMZM2G017616_P02	NP_001049158.1	115451115	0	0	1557	1524	903	903	86.38	86.38	2	Os03g0179900 [Oryza sativa (japonica cultivar-group)]
GRMZM2G017616_P01	NP_001049158.1	115451115	0	0	1573	1538	875	875	89.14	89.14	1	Os03g0179900 [Oryza sativa (japonica cultivar-group)]
GRMZM2G045979_P01	AAN65437.1	24960743	4e-133	2e-129	476	459	430	430	60.47	60.47	4	Putative glycosyl transferase [Oryza sativa Japonica Group]
GRMZM2G408987_P01	NP_001049172.1	115451143	5e-134	2e-125	479	446	379	379	77.57	75.46	1	Os03g0181800 [Oryza sativa (japonica cultivar-group)]
GRMZM2G390358_P01	CAE02037.2	38346196	0	0	741	724	606	606	64.69	64.85	2	OSJNBa0027O01.12 [Oryza sativa (japonica cultivar-group)]
GRMZM2G018984_P01	NP_001049177.1	115451153	1e-30	2e-36	136	149	167	166	60.48	60.24	1	Os03g0183000 [Oryza sativa (japonica cultivar-group)]
GRMZM2G457118_P01	NP_001047930.1	115448301	4e-31	3e-38	135	154	134	142	69.4	70.42	6	Os02g0717200 [Oryza sativa (japonica cultivar-group)]
GRMZM2G410515_P01	NP_001064501.1	115481816	2e-42	5e-44	174	174	191	191	50.26	50.26	1	Os10g0389500 [Oryza sativa (japonica cultivar-group)]
GRMZM2G410623_P01	NP_001057491.1	115467784	0	6e-171	1161	598	958	798	62.11	44.74	1	Os06g0314100 [Oryza sativa (japonica cultivar-group)]
GRMZM2G109431_P01	AAK92624.1	15217280	0	0	868	884	617	617	80.23	78.44	1	Putative glycogenin [Oryza sativa Japonica Group]
GRMZM2G109431_P02	AAK92624.1	15217280	0	0	809	839	501	501	84.23	83.83	2	Putative glycogenin [Oryza sativa Japonica Group]
GRMZM2G109431_P03	AAK92624.1	15217280	8e-85	3e-85	313	313	164	164	85.37	85.37	12	Putative glycogenin [Oryza sativa Japonica Group]
GRMZM2G061806_P01	ABA95026.1	77552229	4e-134	1e-116	480	417	441	441	63.04	61.9	1	Transferase family protein, expressed [Oryza sativa (japonica cultivar-group)]
GRMZM2G056469_P01	BAD35168.1	51090246	0	0	800	784	532	532	78.2	78.01	2	tryptophan decarboxylase [Oryza sativa Japonica Group]
GRMZM2G114918_P01	ABA95026.1	77552229	3e-136	4e-114	487	408	474	474	60.55	60.13	2	Transferase family protein, expressed [Oryza sativa (japonica cultivar-group)]
GRMZM2G093125_P01	BAD35168.1	51090246	0	0	803	787	532	532	78.57	78.57	1	tryptophan decarboxylase [Oryza sativa Japonica Group]
GRMZM2G023983_P01	ABA97559.1	77554763	0	0	1085	1079	709	707	81.95	81.75	1	intron maturase, type II family protein, putative, expressed [Oryza sativa (japonica cultivar-group)]
GRMZM2G024099_P01	NP_001049205.1	115451209	9e-154	2e-158	545	556	412	414	84.22	83.57	1	Os03g0186900 [Oryza sativa (japonica cultivar-group)]
GRMZM2G398848_P01	AAN64135.1	24756871	0	0	843	839	604	604	76.99	76.32	1	Putative F-box containing protein TIR1 [Oryza sativa Japonica Group]
GRMZM2G009326_P01	NP_001049211.1	115451221	2e-113	4e-110	410	394	236	230	86.44	86.52	1	Os03g0187600 [Oryza sativa (japonica cultivar-group)]
GRMZM2G005043_P01	NP_001049213.1	115451225	2e-116	2e-104	420	376	314	314	84.08	85.35	3	Os03g0187800 [Oryza sativa (japonica cultivar-group)]
GRMZM2G148706_P01	NP_001049216.1	115451231	3e-76	1e-77	287	286	352	352	60.23	60.51	1	Os03g0188200 [Oryza sativa (japonica cultivar-group)]
GRMZM2G397055_P01	NP_001060310.1	115473423	3e-132	2e-129	474	459	383	383	64.49	64.49	1	Os07g0621800 [Oryza sativa (japonica cultivar-group)]
GRMZM2G154007_P01	AAN64150.1	24756886	9e-122	2e-123	439	439	386	386	65.8	65.8	1	Putative alcohol dehydrogenase [Oryza sativa Japonica Group]
GRMZM2G154007_P02	NP_001060310.1	115473423	3e-81	8e-73	303	271	261	261	60.15	60.15	17	Os07g0621800 [Oryza sativa (japonica cultivar-group)]
GRMZM2G095915_P01	NP_001049221.1	115451241	1e-146	1e-175	521	613	442	442	71.72	72.17	1	Os03g0189300 [Oryza sativa (japonica cultivar-group)]
GRMZM2G097283_P01	AAN64152.1	24756888	2e-118	3e-123	427	438	334	334	73.95	72.75	1	Hypothetical protein [Oryza sativa Japonica Group]
GRMZM2G122488_P01	NP_001068175.1	115486063	8e-62	7e-63	237	237	131	131	83.97	83.97	1	Os11g0588300 [Oryza sativa (japonica cultivar-group)]
GRMZM2G164527_P01	NP_001064476.1	115481766	1e-114	5e-116	413	413	217	217	89.86	89.86	2	Os10g0377400 [Oryza sativa (japonica cultivar-group)]
GRMZM2G464393_P01	NP_001049227.1	115451253	2e-131	5e-131	471	465	463	598	61.12	54.01	6	Os03g0190300 [Oryza sativa (japonica cultivar-group)]
GRMZM2G113821_P01	NP_001049228.1	115451255	0	0	694	694	366	366	91.53	91.53	1	Os03g0190800 [Oryza sativa (japonica cultivar-group)]
GRMZM2G113775_P01	NP_001049229.1	115451257	0	0	677	677	388	388	88.14	88.14	1	Os03g0190900 [Oryza sativa (japonica cultivar-group)]
GRMZM2G113775_P02	NP_001049229.1	115451257	2e-60	4e-61	233	232	119	119	94.12	94.12	2	Os03g0190900 [Oryza sativa (japonica cultivar-group)]
GRMZM2G055018_P01	BAD32907.1	50725435	2e-165	4e-169	584	592	588	596	56.8	55.87	2	putative polyadenylate-binding protein [Oryza sativa Japonica Group]
GRMZM2G006781_P01	NP_001066940.1	115488906	3e-160	3e-161	566	565	331	331	83.69	83.69	4	Os12g0538300 [Oryza sativa (japonica cultivar-group)]
GRMZM2G006781_P02	NP_001066940.1	115488906	2e-118	3e-119	426	426	259	259	81.85	81.85	5	Os12g0538300 [Oryza sativa (japonica cultivar-group)]
GRMZM2G006781_P03	NP_001066940.1	115488906	4e-48	1e-48	191	191	103	103	91.26	91.26	6	Os12g0538300 [Oryza sativa (japonica cultivar-group)]
AC166636.1_FGP010	NP_001066803.1	115488632	3e-40	1e-41	169	168	137	137	52.55	52.55	5	Os12g0493900 [Oryza sativa (japonica cultivar-group)]
GRMZM2G145740_P01	NP_001060031.1	115472865	4e-174	1e-175	612	613	334	334	88.02	88.02	11	Os07g0568600 [Oryza sativa (japonica cultivar-group)]
GRMZM2G028136_P01	BAD15560.1	46390125	1e-63	6e-65	244	245	179	179	67.6	67.6	1	putative PHP domain N-terminal region:PHP domain C-terminal region [Oryza sativa Japonica Group]
GRMZM2G028247_P01	BAC16131.1	22831276	1e-113	8e-113	412	404	443	440	48.08	47.5	18	putative serine carboxypeptidase II-3 precursor [Oryza sativa Japonica Group]
GRMZM2G029055_P01	AAN77311.1	26006502	0	0	937	919	590	505	80.51	87.72	1	Putative methionyl-tRNA synthetase [Oryza sativa Japonica Group]
GRMZM2G111191_P01	AAN77310.1	26006501	0	0	801	763	625	625	70.08	69.92	1	Putative DHHC-type zinc finger protein [Oryza sativa Japonica Group]
GRMZM2G111191_P02	AAN77310.1	26006501	0	0	723	685	622	622	65.59	65.59	2	Putative DHHC-type zinc finger protein [Oryza sativa Japonica Group]
GRMZM2G111214_P01	ABB47215.1	78708240	6e-49	3e-51	194	198	108	131	89.81	87.79	1	Got1-like family protein, expressed [Oryza sativa (japonica cultivar-group)]
GRMZM2G125285_P01	AAN77308.1	26006499	2e-119	2e-123	430	439	275	275	84.73	84.73	2	Putative GDP-mannose pyrophosphorylase [Oryza sativa Japonica Group]
GRMZM2G464510_P01	NP_001049331.1	115451461	0	0	741	768	520	520	76.92	75.77	1	Os03g0208600 [Oryza sativa (japonica cultivar-group)]
GRMZM2G040152_P02	NP_001049328.1	115451455	0	0	705	748	492	492	77.85	77.85	1	Os03g0207900 [Oryza sativa (japonica cultivar-group)]
GRMZM2G057756_P01	AAN77304.1	26006495	0	0	720	676	693	693	71.72	72.01	1	Hypothetical protein [Oryza sativa Japonica Group]
GRMZM2G004259_P01	AAN77300.1	26006491	7e-45	2e-46	181	181	90	90	97.78	97.78	4	Unknown protein [Oryza sativa Japonica Group]
GRMZM2G004259_P02	AAN77300.1	26006491	2e-63	5e-65	242	242	119	119	98.32	98.32	2	Unknown protein [Oryza sativa Japonica Group]
GRMZM2G004259_P03	AAN77300.1	26006491	2e-63	5e-65	242	242	119	119	98.32	98.32	1	Unknown protein [Oryza sativa Japonica Group]
GRMZM2G307084_P01	CAD40616.1	21741343	3e-33	4e-36	146	151	279	359	36.2	35.65	19	OSJNBb0066J23.21 [Oryza sativa (japonica cultivar-group)]
GRMZM2G086604_P01	NP_001064388.1	115481590	2e-36	2e-31	154	132	153	157	65.36	64.97	1	Os10g0343200 [Oryza sativa (japonica cultivar-group)]
GRMZM2G114190_P01	ABB47266.2	110288932	8e-67	2e-93	257	340	219	434	71.23	55.76	1	expressed protein [Oryza sativa (japonica cultivar-group)]
GRMZM2G114190_P02	ABB47266.2	110288932	1e-61	1e-87	239	320	206	421	71.36	55.34	2	expressed protein [Oryza sativa (japonica cultivar-group)]
GRMZM2G114184_P01	BAC16204.1	22831360	2e-63	4e-53	244	206	277	272	63.18	62.13	3	acetyltransferase-like protein [Oryza sativa Japonica Group]
GRMZM2G114071_P01	NP_001067147.1	115489320	2e-164	6e-171	582	598	515	519	58.64	58	9	Os12g0583500 [Oryza sativa (japonica cultivar-group)]
GRMZM2G114071_P02	NP_001067147.1	115489320	2e-174	4e-180	614	628	540	540	58.52	58.15	5	Os12g0583500 [Oryza sativa (japonica cultivar-group)]
GRMZM2G107395_P01	NP_001062060.1	115476928	2e-52	1e-46	206	183	125	125	79.2	79.2	29	Os08g0480800 [Oryza sativa (japonica cultivar-group)]
GRMZM2G007188_P02	NP_001048027.1	115448495	2e-44	1e-45	179	179	97	97	83.51	83.51	8	Os02g0732500 [Oryza sativa (japonica cultivar-group)]
GRMZM2G035217_P01	AAL58139.1	18057116	6e-127	3e-119	456	425	350	347	75.71	75.5	2	hypothetical protein [Oryza sativa Japonica Group]
AC205725.3_FGP010	NP_001066228.1	115487482	1e-80	1e-81	302	301	236	238	63.56	63.03	5	Os12g0163200 [Oryza sativa (japonica cultivar-group)]
GRMZM2G002492_P01	NP_001046201.1	115444843	4e-69	1e-72	264	269	228	231	59.65	59.74	2	Os02g0197700 [Oryza sativa (japonica cultivar-group)]
GRMZM2G002492_P02	NP_001046201.1	115444843	4e-69	2e-72	263	269	228	231	59.65	59.74	4	Os02g0197700 [Oryza sativa (japonica cultivar-group)]
GRMZM2G002492_P03	NP_001046201.1	115444843	3e-69	1e-72	263	269	228	231	59.65	59.74	3	Os02g0197700 [Oryza sativa (japonica cultivar-group)]
GRMZM2G002492_P04	NP_001046201.1	115444843	3e-69	1e-72	263	270	228	231	59.65	59.74	1	Os02g0197700 [Oryza sativa (japonica cultivar-group)]
GRMZM2G331652_P01	NP_001064284.1	115481382	0	0	875	855	836	871	59.57	59.82	1	Os10g0194300 [Oryza sativa (japonica cultivar-group)]
GRMZM2G071343_P01	BAD25914.1	49387668	0	0	721	691	475	475	71.37	71.37	2	putative polyamine oxidase precursor [Oryza sativa Japonica Group]
GRMZM2G071217_P01	BAD25914.1	49387668	2e-134	7e-136	481	481	313	313	72.52	72.52	7	putative polyamine oxidase precursor [Oryza sativa Japonica Group]
GRMZM2G153799_P01	BAD25914.1	49387668	7e-155	3e-156	548	548	360	360	71.39	71.39	6	putative polyamine oxidase precursor [Oryza sativa Japonica Group]
GRMZM2G069765_P01	NP_001057796.1	115468394	0	0	1080	1080	558	558	97.13	97.13	1	Os06g0538000 [Oryza sativa (japonica cultivar-group)]
GRMZM2G069765_P05	NP_001057796.1	115468394	0	0	819	820	432	432	96.76	96.76	3	Os06g0538000 [Oryza sativa (japonica cultivar-group)]
GRMZM2G069765_P02	NP_001057796.1	115468394	1e-89	2e-88	330	323	173	169	94.8	94.67	4	Os06g0538000 [Oryza sativa (japonica cultivar-group)]
GRMZM2G069765_P03	NP_001057796.1	115468394	3e-76	7e-77	285	285	149	149	94.63	94.63	5	Os06g0538000 [Oryza sativa (japonica cultivar-group)]
GRMZM2G069765_P04	NP_001057796.1	115468394	6e-49	2e-49	194	194	101	101	97.03	97.03	28	Os06g0538000 [Oryza sativa (japonica cultivar-group)]
GRMZM2G091511_P01	NP_001047013.1	115446467	1e-49	5e-50	198	194	204	204	57.35	57.35	4	Os02g0529500 [Oryza sativa (japonica cultivar-group)]
GRMZM2G015804_P01	NP_001064347.1	115481508	1e-50	3e-51	200	200	112	112	84.82	84.82	55	Os10g0323500 [Oryza sativa (japonica cultivar-group)]
GRMZM2G015804_P02	NP_001064347.1	115481508	0	0	790	790	437	437	83.75	83.75	1	Os10g0323500 [Oryza sativa (japonica cultivar-group)]
GRMZM2G015804_P03	NP_001064347.1	115481508	4e-179	2e-180	629	629	352	352	82.67	82.67	3	Os10g0323500 [Oryza sativa (japonica cultivar-group)]
GRMZM2G015804_P04	NP_001064347.1	115481508	5e-156	2e-157	552	552	297	297	84.18	84.18	5	Os10g0323500 [Oryza sativa (japonica cultivar-group)]
GRMZM2G103079_P01	NP_001064330.1	115481474	0	0	965	989	1590	1591	43.96	44.06	1	Os10g0316400 [Oryza sativa (japonica cultivar-group)]
GRMZM2G098714_P01	AAB71836.1	2258469	0	0	976	970	628	628	75.8	75.8	2	replication protein A1 [Oryza sativa Indica Group]
GRMZM2G098667_P01	NP_001047056.1	115446553	6e-167	7e-163	589	571	466	466	58.37	58.37	7	Os02g0539100 [Oryza sativa (japonica cultivar-group)]
GRMZM2G098667_P03	NP_001047056.1	115446553	6e-167	7e-163	589	571	466	466	58.37	58.37	6	Os02g0539100 [Oryza sativa (japonica cultivar-group)]
GRMZM2G098667_P02	ABA91566.1	77548769	4e-74	4e-75	279	280	182	182	65.93	65.93	13	digalactosyldiacylglycerol synthase 1, putative, expressed [Oryza sativa (japonica cultivar-group)]
GRMZM2G031647_P01	NP_001047056.1	115446553	6e-167	7e-163	589	571	466	466	58.37	58.37	9	Os02g0539100 [Oryza sativa (japonica cultivar-group)]
GRMZM2G031647_P03	NP_001047056.1	115446553	6e-167	7e-163	589	571	466	466	58.37	58.37	8	Os02g0539100 [Oryza sativa (japonica cultivar-group)]
GRMZM2G031647_P02	ABA91566.1	77548769	4e-74	4e-75	279	280	182	182	65.93	65.93	14	digalactosyldiacylglycerol synthase 1, putative, expressed [Oryza sativa (japonica cultivar-group)]
GRMZM2G088309_P01	NP_001049375.1	115451549	2e-84	5e-91	313	330	204	204	79.9	81.37	2	Os03g0215200 [Oryza sativa (japonica cultivar-group)]
GRMZM2G088309_P02	NP_001049375.1	115451549	5e-83	1e-89	308	325	206	206	79.13	80.58	3	Os03g0215200 [Oryza sativa (japonica cultivar-group)]
GRMZM2G163043_P01	NP_001066176.1	115487378	3e-46	4e-52	188	203	430	431	27.67	29	275	Os12g0152600 [Oryza sativa (japonica cultivar-group)]
AC208897.3_FGP001	NP_001062139.1	115477086	7e-73	2e-78	276	291	141	154	92.91	89.61	28	Os08g0497300 [Oryza sativa (japonica cultivar-group)]
GRMZM2G407287_P01	NP_001062588.1	115477986	0	0	790	801	527	679	77.42	69.96	1	Os09g0116400 [Oryza sativa (japonica cultivar-group)]
AC197545.3_FGP002	NP_001062588.1	115477986	3e-111	2e-102	404	371	304	304	73.68	72.04	2	Os09g0116400 [Oryza sativa (japonica cultivar-group)]
GRMZM2G411668_P01	BAC83324.1	34393346	0	0	685	659	777	796	45.43	45.1	8	putative S-receptor kinase [Oryza sativa Japonica Group]
GRMZM2G040121_P01	NP_001053291.1	115459382	3e-71	1e-72	270	270	234	234	55.56	55.56	2	Os04g0511200 [Oryza sativa (japonica cultivar-group)]
GRMZM2G342685_P01	NP_001053291.1	115459382	8e-64	7e-72	245	267	219	219	57.08	57.08	3	Os04g0511200 [Oryza sativa (japonica cultivar-group)]
GRMZM2G342685_P02	NP_001053291.1	115459382	2e-32	2e-33	139	139	107	107	59.81	59.81	14	Os04g0511200 [Oryza sativa (japonica cultivar-group)]
GRMZM2G099860_P01	NP_001063104.1	115479021	0	0	1226	1250	792	868	73.86	70.28	2	Os09g0397300 [Oryza sativa (japonica cultivar-group)]
GRMZM2G099860_P03	NP_001063104.1	115479021	0	0	946	970	609	685	73.56	69.34	9	Os09g0397300 [Oryza sativa (japonica cultivar-group)]
GRMZM2G025123_P01	NP_001043133.1	115436776	7e-128	5e-128	459	454	362	362	80.39	80.39	1	Os01g0501700 [Oryza sativa (japonica cultivar-group)]
GRMZM2G025123_P02	NP_001043133.1	115436776	6e-96	3e-96	352	348	362	362	68.51	68.51	3	Os01g0501700 [Oryza sativa (japonica cultivar-group)]
GRMZM2G036257_P01	NP_001065698.1	115484073	9e-124	8e-127	446	451	519	519	50.87	52.22	2	Os11g0138300 [Oryza sativa (japonica cultivar-group)]
GRMZM2G480698_P01	BAC83434.1	34393830	7e-74	3e-75	278	279	181	181	73.48	73.48	11	extensin-like protein [Oryza sativa Japonica Group]
GRMZM2G180458_P01	AAO00689.1	27311243	1e-60	8e-97	236	352	226	384	65.93	61.98	1	Hypothetical protein [Oryza sativa Japonica Group]
GRMZM2G091456_P01	AAO00687.1	27311241	0	0	928	897	488	461	93.24	96.1	1	Putative Squalene monooxygenase [Oryza sativa Japonica Group]
GRMZM2G091456_P03	AAO00687.1	27311241	8e-59	2e-50	228	197	170	143	71.76	76.92	4	Putative Squalene monooxygenase [Oryza sativa Japonica Group]
GRMZM2G153536_P01	NP_001049461.1	115451721	4e-149	7e-135	529	477	323	323	84.52	84.52	3	Os03g0231600 [Oryza sativa (japonica cultivar-group)]
GRMZM2G153536_P02	NP_001049461.1	115451721	4e-170	7e-156	599	547	365	365	84.66	84.66	2	Os03g0231600 [Oryza sativa (japonica cultivar-group)]
GRMZM2G153536_P03	NP_001049461.1	115451721	3e-169	6e-156	597	547	361	365	85.04	84.66	1	Os03g0231600 [Oryza sativa (japonica cultivar-group)]
GRMZM2G153536_P04	NP_001049461.1	115451721	1e-131	1e-123	471	440	285	285	85.61	85.61	4	Os03g0231600 [Oryza sativa (japonica cultivar-group)]
GRMZM2G153536_P05	NP_001049461.1	115451721	1e-49	4e-52	196	202	125	125	87.2	87.2	15	Os03g0231600 [Oryza sativa (japonica cultivar-group)]
GRMZM2G122543_P01	AAO00681.1	27311235	8e-120	4e-111	432	398	476	476	55.67	54.83	1	Unknown protein [Oryza sativa Japonica Group]
GRMZM2G043584_P01	NP_001058840.1	115470483	0	0	1133	1159	950	949	66.74	66.91	3	Os07g0134200 [Oryza sativa (japonica cultivar-group)]
GRMZM2G043470_P02	NP_001047087.1	115446615	1e-82	8e-86	308	315	248	248	62.9	63.31	21	Os02g0549200 [Oryza sativa (japonica cultivar-group)]
GRMZM2G072088_P01	NP_001064024.1	115480862	0	0	849	1036	854	1183	63.35	56.89	2	Os10g0105400 [Oryza sativa (japonica cultivar-group)]
GRMZM2G116823_P01	NP_001049480.1	115451759	2e-117	3e-122	424	435	304	305	72.04	71.8	1	Os03g0234500 [Oryza sativa (japonica cultivar-group)]
GRMZM2G116846_P01	NP_001049482.1	115451763	7e-145	2e-146	515	515	306	306	82.68	82.68	1	Os03g0234900 [Oryza sativa (japonica cultivar-group)]
GRMZM2G116846_P02	NP_001049482.1	115451763	2e-139	6e-141	497	497	341	341	74.19	74.19	2	Os03g0234900 [Oryza sativa (japonica cultivar-group)]
GRMZM2G116902_P01	BAA08499.1	1272505	2e-132	1e-136	473	482	304	301	78.95	78.74	1	peroxidase [Oryza sativa Japonica Group]
GRMZM2G079889_P01	NP_001051098.1	115454995	0	0	655	654	419	419	70.41	70.41	13	Os03g0719900 [Oryza sativa (japonica cultivar-group)]
GRMZM2G079889_P02	NP_001051098.1	115454995	0	0	863	867	561	576	70.05	68.75	2	Os03g0719900 [Oryza sativa (japonica cultivar-group)]
GRMZM2G147603_P01	AAO06969.1	27357977	0	0	851	857	515	507	87.18	87.18	3	Hypothetical protein [Oryza sativa Japonica Group]
GRMZM2G147603_P02	AAO06969.1	27357977	0	0	851	858	515	507	87.18	87.18	2	Hypothetical protein [Oryza sativa Japonica Group]
GRMZM2G060952_P02	AAO06971.1	27357979	3e-86	1e-87	320	320	176	176	82.95	82.95	9	Putative NADPH-dependent oxidoreductase [Oryza sativa Japonica Group]
GRMZM2G060952_P01	AAO06971.1	27357979	2e-152	6e-154	540	540	307	307	81.43	81.43	1	Putative NADPH-dependent oxidoreductase [Oryza sativa Japonica Group]
GRMZM2G100629_P01	AAO06975.1	27357983	3e-73	1e-69	275	259	180	180	90.56	90.56	1	Hypothetical protein [Oryza sativa Japonica Group]
GRMZM2G100714_P01	AAO06976.1	27357984	0	0	1028	983	608	608	85.36	85.36	1	Unknown protein [Oryza sativa Japonica Group]
GRMZM2G152390_P02	NP_001063094.1	115479001	8e-36	1e-36	150	150	112	112	64.29	64.29	31	Os09g0394600 [Oryza sativa (japonica cultivar-group)]
GRMZM2G152390_P03	NP_001063094.1	115479001	1e-94	3e-96	348	348	308	308	57.14	57.14	6	Os09g0394600 [Oryza sativa (japonica cultivar-group)]
GRMZM2G152390_P05	NP_001063094.1	115479001	2e-99	3e-108	364	389	349	349	55.59	56.16	4	Os09g0394600 [Oryza sativa (japonica cultivar-group)]
GRMZM2G152390_P06	NP_001063094.1	115479001	1e-32	9e-34	142	141	109	109	60.55	60.55	33	Os09g0394600 [Oryza sativa (japonica cultivar-group)]
GRMZM2G152447_P01	NP_001064054.1	115480922	1e-132	4e-134	474	474	319	319	71.47	71.47	1	Os10g0116800 [Oryza sativa (japonica cultivar-group)]
GRMZM2G152447_P02	NP_001064054.1	115480922	2e-92	1e-93	340	340	223	223	74.89	74.89	5	Os10g0116800 [Oryza sativa (japonica cultivar-group)]
GRMZM2G152477_P01	NP_001064054.1	115480922	4e-124	5e-131	446	464	310	323	70.65	70.28	2	Os10g0116800 [Oryza sativa (japonica cultivar-group)]
GRMZM2G152477_P02	ABA94167.1	77551370	3e-53	6e-57	209	218	130	136	77.69	76.47	9	Ser/Thr protein phosphatase family protein, expressed [Oryza sativa (japonica cultivar-group)]
GRMZM2G152477_P03	NP_001064054.1	115480922	5e-111	2e-112	402	402	279	279	70.97	70.97	3	Os10g0116800 [Oryza sativa (japonica cultivar-group)]
GRMZM2G152549_P01	AAP51882.2	110288546	7e-106	5e-108	387	389	431	431	54.76	53.6	1	hydroxyproline-rich glycoprotein family protein, putative, expressed [Oryza sativa (japonica cultivar-group)]
GRMZM2G346861_P01	AAK63884.1	14488303	1e-78	1e-71	294	267	249	239	62.25	64.44	14	Putative thaumatin-like protein [Oryza sativa]
GRMZM2G159110_P01	AAK63884.1	14488303	6e-97	1e-92	356	337	275	275	72.73	72.73	2	Putative thaumatin-like protein [Oryza sativa]
GRMZM2G159110_P02	AAK63884.1	14488303	7e-58	2e-62	226	236	193	193	69.43	69.43	23	Putative thaumatin-like protein [Oryza sativa]
GRMZM2G149624_P01	NP_001064164.1	115481142	8e-39	7e-34	162	141	130	127	61.54	60.63	3	Os10g0148100 [Oryza sativa (japonica cultivar-group)]
GRMZM2G172537_P01	NP_001064205.1	115481224	5e-138	6e-142	493	501	328	333	78.35	78.08	3	Os10g0160100 [Oryza sativa (japonica cultivar-group)]
GRMZM2G165944_P01	ABB46819.1	78707844	0	0	1061	989	910	910	63.08	63.08	1	expressed protein [Oryza sativa (japonica cultivar-group)]
GRMZM2G110913_P01	AAL77143.1	18652509	7e-53	3e-59	209	225	239	244	58.16	59.84	1	Unknown protein [Oryza sativa Japonica Group]
GRMZM2G321033_P01	NP_001064222.1	115481258	4e-124	1e-126	447	451	428	421	60.98	60.33	3	Os10g0167200 [Oryza sativa (japonica cultivar-group)]
GRMZM2G321033_P01	NP_001064222.1	115481258	4e-124	1e-65	447	248	428	225	60.98	60.89	3	Os10g0167200 [Oryza sativa (japonica cultivar-group)]
GRMZM2G102347_P01	AAL77134.1	18652500	6e-55	1e-56	216	217	152	152	64.47	64.47	8	Putative Magnaporthe grisea pathogenicity protein [Oryza sativa]
GRMZM2G102347_P02	AAL77134.1	18652500	9e-70	1e-71	266	267	152	152	76.32	76.32	5	Putative Magnaporthe grisea pathogenicity protein [Oryza sativa]
GRMZM2G102347_P04	AAL77134.1	18652500	4e-69	7e-71	263	265	152	152	76.32	76.32	6	Putative Magnaporthe grisea pathogenicity protein [Oryza sativa]
GRMZM2G102347_P03	AAL77134.1	18652500	2e-68	1e-69	260	261	157	157	74.52	74.52	7	Putative Magnaporthe grisea pathogenicity protein [Oryza sativa]
GRMZM2G359879_P01	NP_001059439.1	115471681	5e-151	2e-153	536	539	348	352	71.84	71.88	3	Os07g0409100 [Oryza sativa (japonica cultivar-group)]
GRMZM2G355450_P02	AAN04985.2	62733663	5e-142	5e-118	507	422	546	555	66.48	62.88	1	putative protein kinase [Oryza sativa Japonica Group]
GRMZM2G355450_P01	AAN04985.2	62733663	3e-120	6e-100	434	362	485	494	66.39	62.55	2	putative protein kinase [Oryza sativa Japonica Group]
GRMZM2G087275_P01	BAD19391.1	47497351	0	0	848	827	481	481	87.73	87.73	4	putative serine palmitoyltransferase LCB1 subunit [Oryza sativa Japonica Group]
GRMZM2G087275_P02	BAD19391.1	47497351	0	0	701	669	384	384	88.54	88.54	5	putative serine palmitoyltransferase LCB1 subunit [Oryza sativa Japonica Group]
GRMZM2G138103_P01	NP_001064309.1	115481432	1e-93	3e-95	343	343	167	167	97.01	97.01	1	Os10g0205200 [Oryza sativa (japonica cultivar-group)]
GRMZM2G377647_P01	NP_001064300.1	115481414	1e-96	1e-98	355	356	322	319	75.78	75.86	1	Os10g0200700 [Oryza sativa (japonica cultivar-group)]
GRMZM2G136513_P01	AAN77297.1	26006488	3e-96	2e-74	355	277	826	629	33.54	35.93	1	Hypothetical protein [Oryza sativa Japonica Group]
GRMZM2G030223_P01	BAC19963.1	23495752	6e-61	5e-54	237	209	439	427	44.19	43.56	4	lipid acyl hydrolase-like protein [Oryza sativa Japonica Group]
GRMZM2G338691_P01	NP_001047547.1	115447535	6e-164	8e-139	579	491	475	475	62.32	62.32	24	Os02g0640500 [Oryza sativa (japonica cultivar-group)]
GRMZM2G150827_P01	CAE02378.2	38344415	0	0	847	867	662	662	69.94	69.94	1	OSJNBb0080H08.3 [Oryza sativa (japonica cultivar-group)]
GRMZM2G072492_P01	CAE02378.2	38344415	0	0	729	735	581	581	66.44	66.44	2	OSJNBb0080H08.3 [Oryza sativa (japonica cultivar-group)]
GRMZM2G049190_P01	NP_001041991.1	115434466	0	0	680	649	388	388	80.93	80.93	2	Os01g0142300 [Oryza sativa (japonica cultivar-group)]
GRMZM2G049190_P02	NP_001041991.1	115434466	9e-163	2e-155	575	546	323	323	83.28	83.28	4	Os01g0142300 [Oryza sativa (japonica cultivar-group)]
GRMZM2G079112_P01	NP_001044831.1	115441103	0	0	702	736	587	601	61.16	61.4	4	Os01g0853400 [Oryza sativa (japonica cultivar-group)]
GRMZM2G079112_P02	NP_001044831.1	115441103	8e-77	1e-77	288	288	221	221	63.35	63.35	6	Os01g0853400 [Oryza sativa (japonica cultivar-group)]
AC208204.3_FGP006	AAC78393.1	1815662	5e-59	3e-52	228	201	161	161	87.58	86.96	1	low molecular mass heat shock protein Oshsp18.0 [Oryza sativa Japonica Group]
GRMZM2G046382_P01	NP_001049660.1	115452119	6e-46	1e-49	184	192	158	158	82.91	79.11	1	Os03g0266900 [Oryza sativa (japonica cultivar-group)]
GRMZM2G306679_P01	NP_001049662.1	115452123	3e-62	1e-59	239	225	159	160	76.73	80.62	1	Os03g0267200 [Oryza sativa (japonica cultivar-group)]
GRMZM2G306732_P01	NP_001049664.1	115452127	0	0	674	667	388	388	88.4	88.4	1	Os03g0267300 [Oryza sativa (japonica cultivar-group)]
GRMZM2G306732_P02	NP_001049664.1	115452127	1e-34	5e-35	147	145	124	124	74.19	74.19	4	Os03g0267300 [Oryza sativa (japonica cultivar-group)]
GRMZM2G160198_P01	NP_001056985.1	115466772	3e-142	2e-144	507	509	515	515	53.4	52.82	14	Os06g0182500 [Oryza sativa (japonica cultivar-group)]
GRMZM2G160198_P02	NP_001056985.1	115466772	1e-145	6e-148	519	521	495	495	55.56	54.95	13	Os06g0182500 [Oryza sativa (japonica cultivar-group)]
GRMZM2G160237_P02	AAA74625.1	951336	3e-168	2e-166	593	581	304	294	93.75	94.22	1	protein phosphatase 1 [Oryza sativa]
GRMZM2G160452_P01	NP_001047056.1	115446553	1e-161	2e-158	571	556	457	457	59.08	59.08	11	Os02g0539100 [Oryza sativa (japonica cultivar-group)]
GRMZM2G160452_P02	NP_001047056.1	115446553	1e-161	2e-158	571	556	457	457	59.08	59.08	10	Os02g0539100 [Oryza sativa (japonica cultivar-group)]
GRMZM2G160452_P03	NP_001047056.1	115446553	2e-58	5e-55	227	213	225	225	49.78	49.78	15	Os02g0539100 [Oryza sativa (japonica cultivar-group)]
GRMZM2G160506_P01	NP_001061320.1	115475447	0	0	665	665	361	361	87.81	87.81	12	Os08g0237200 [Oryza sativa (japonica cultivar-group)]
GRMZM2G160506_P02	NP_001061320.1	115475447	0	0	665	665	361	361	87.81	87.81	11	Os08g0237200 [Oryza sativa (japonica cultivar-group)]
GRMZM2G160506_P03	NP_001061320.1	115475447	0	0	665	665	361	361	87.81	87.81	10	Os08g0237200 [Oryza sativa (japonica cultivar-group)]
GRMZM2G160506_P04	NP_001061320.1	115475447	0	0	665	665	361	361	87.81	87.81	9	Os08g0237200 [Oryza sativa (japonica cultivar-group)]
GRMZM2G160506_P05	NP_001061320.1	115475447	0	0	665	665	361	361	87.81	87.81	8	Os08g0237200 [Oryza sativa (japonica cultivar-group)]
GRMZM2G160506_P06	NP_001061320.1	115475447	2e-158	6e-160	560	560	305	305	86.23	86.23	14	Os08g0237200 [Oryza sativa (japonica cultivar-group)]
GRMZM2G119168_P01	NP_001049682.1	115452163	4e-68	1e-70	259	263	274	273	71.9	78.02	1	Os03g0270000 [Oryza sativa (japonica cultivar-group)]
GRMZM2G001918_P02	NP_001049689.1	115452177	3e-86	1e-86	318	318	166	166	90.36	90.36	3	Os03g0271200 [Oryza sativa (japonica cultivar-group)]
GRMZM2G301325_P02	NP_001051736.1	115456271	9e-61	1e-62	235	237	203	222	64.04	62.61	6	Os03g0822700 [Oryza sativa (japonica cultivar-group)]
GRMZM2G301325_P01	NP_001051736.1	115456271	3e-110	1e-112	400	403	334	353	62.87	62.32	4	Os03g0822700 [Oryza sativa (japonica cultivar-group)]
GRMZM2G350001_P01	BAD61827.1	54291155	5e-75	7e-77	284	284	187	189	72.19	71.96	3	hypothetical protein [Oryza sativa Japonica Group]
GRMZM2G428391_P02	NP_001051724.1	115456247	0	0	932	937	512	513	92.58	92.59	10	Os03g0821100 [Oryza sativa (japonica cultivar-group)]
GRMZM2G145275_P01	NP_001067409.1	115484531	0	0	732	730	433	433	82.91	82.91	1	Os11g0187600 [Oryza sativa (japonica cultivar-group)]
GRMZM2G096261_P01	NP_001061827.1	115476462	1e-33	3e-35	143	143	81	81	85.19	85.19	2	Os08g0422300 [Oryza sativa (japonica cultivar-group)]
GRMZM2G096261_P02	NP_001061827.1	115476462	1e-33	3e-35	143	143	81	81	85.19	85.19	3	Os08g0422300 [Oryza sativa (japonica cultivar-group)]
GRMZM2G096261_P03	NP_001061827.1	115476462	1e-33	3e-35	143	143	81	81	85.19	85.19	1	Os08g0422300 [Oryza sativa (japonica cultivar-group)]
GRMZM2G048482_P01	NP_001042037.1	115434558	2e-166	1e-172	588	603	569	569	59.05	58.7	6	Os01g0151100 [Oryza sativa (japonica cultivar-group)]
GRMZM2G048482_P02	NP_001042037.1	115434558	2e-166	1e-172	588	603	569	569	59.05	58.7	5	Os01g0151100 [Oryza sativa (japonica cultivar-group)]
GRMZM2G048482_P03	NP_001042037.1	115434558	2e-166	1e-172	588	603	569	569	59.05	58.7	4	Os01g0151100 [Oryza sativa (japonica cultivar-group)]
GRMZM2G043857_P01	NP_001057428.1	115467658	9e-144	8e-81	513	299	694	290	55.48	65.86	7	Os06g0294200 [Oryza sativa (japonica cultivar-group)]
GRMZM2G043857_P01	NP_001057428.1	115467658	9e-144	3e-45	513	181	694	281	55.48	38.43	7	Os06g0294200 [Oryza sativa (japonica cultivar-group)]
GRMZM2G043857_P01	NP_001057428.1	115467658	9e-144	5e-39	513	160	694	258	55.48	59.3	7	Os06g0294200 [Oryza sativa (japonica cultivar-group)]
GRMZM2G043857_P01	NP_001057428.1	115467658	9e-144	4e-34	513	144	694	256	55.48	40.23	7	Os06g0294200 [Oryza sativa (japonica cultivar-group)]
GRMZM2G043878_P01	NP_001060948.1	115474703	5e-55	2e-66	216	249	192	248	67.19	62.1	1	Os08g0136300 [Oryza sativa (japonica cultivar-group)]
GRMZM2G026654_P01	NP_001046323.1	115445087	1e-66	8e-68	253	253	132	132	93.18	93.18	5	Os02g0221600 [Oryza sativa (japonica cultivar-group)]
GRMZM2G026654_P02	NP_001046323.1	115445087	1e-66	7e-68	253	253	132	132	93.18	93.18	4	Os02g0221600 [Oryza sativa (japonica cultivar-group)]
GRMZM2G026654_P03	NP_001046323.1	115445087	1e-66	7e-68	253	253	132	132	93.18	93.18	3	Os02g0221600 [Oryza sativa (japonica cultivar-group)]
GRMZM2G442277_P01	AAN64488.1	24796812	0	0	983	1073	829	835	67.31	69.34	1	putative receptor-like protein kinase [Oryza sativa Japonica Group]
GRMZM2G041955_P01	NP_001056590.1	115465982	8e-88	9e-90	327	328	602	586	33.72	34.3	181	Os06g0112000 [Oryza sativa (japonica cultivar-group)]
GRMZM2G042543_P01	ABB47392.1	78708417	0	0	640	635	507	507	67.85	67.85	1	Cytochrome P450 family protein, expressed [Oryza sativa (japonica cultivar-group)]
GRMZM2G338131_P01	NP_001049752.1	115452303	3e-74	1e-75	279	279	231	231	58.01	58.01	11	Os03g0283200 [Oryza sativa (japonica cultivar-group)]
GRMZM2G154883_P04	BAD73388.1	56201938	2e-36	1e-37	154	155	173	170	60.12	61.18	13	RabGAP/TBC domain-containing protein-like [Oryza sativa Japonica Group]
GRMZM2G137839_P01	NP_001049769.1	115452337	9e-131	3e-132	468	468	250	250	90	90	3	Os03g0285700 [Oryza sativa (japonica cultivar-group)]
GRMZM2G137839_P02	NP_001049769.1	115452337	7e-113	2e-114	408	408	250	250	81.2	81.2	6	Os03g0285700 [Oryza sativa (japonica cultivar-group)]
GRMZM2G141273_P01	NP_001060740.1	115474283	7e-150	3e-160	532	561	309	310	87.06	87.1	4	Os07g0694600 [Oryza sativa (japonica cultivar-group)]
GRMZM2G141273_P02	NP_001060740.1	115474283	7e-150	3e-160	532	561	309	310	87.06	87.1	3	Os07g0694600 [Oryza sativa (japonica cultivar-group)]
GRMZM2G141273_P03	NP_001060740.1	115474283	7e-150	3e-160	532	561	309	310	87.06	87.1	2	Os07g0694600 [Oryza sativa (japonica cultivar-group)]
GRMZM2G141273_P04	NP_001060740.1	115474283	7e-150	3e-160	532	561	309	310	87.06	87.1	1	Os07g0694600 [Oryza sativa (japonica cultivar-group)]
GRMZM2G141386_P01	AAO16994.1	27476063	2e-50	2e-64	201	243	318	319	60.69	67.08	1	Hypothetical protein [Oryza sativa Japonica Group]
GRMZM2G141386_P02	AAO16994.1	27476063	7e-36	1e-40	152	164	208	208	63.46	65.87	3	Hypothetical protein [Oryza sativa Japonica Group]
GRMZM2G179411_P02	AAO16992.1	27476061	9e-37	7e-37	154	152	85	83	81.18	81.93	5	Hypothetical protein [Oryza sativa Japonica Group]
GRMZM2G107867_P01	NP_001062083.1	115476974	0	0	944	944	509	509	88.61	88.61	3	Os08g0484600 [Oryza sativa (japonica cultivar-group)]
GRMZM2G107867_P02	NP_001062083.1	115476974	0	0	944	944	509	509	88.61	88.61	2	Os08g0484600 [Oryza sativa (japonica cultivar-group)]
GRMZM2G107867_P03	NP_001062083.1	115476974	0	0	686	686	375	375	87.73	87.73	7	Os08g0484600 [Oryza sativa (japonica cultivar-group)]
GRMZM2G107867_P04	NP_001062083.1	115476974	0	0	945	945	509	509	88.61	88.61	1	Os08g0484600 [Oryza sativa (japonica cultivar-group)]
GRMZM2G024440_P01	NP_001066378.1	115487782	2e-35	5e-45	150	178	109	113	73.39	72.57	4	Os12g0204500 [Oryza sativa (japonica cultivar-group)]
AC212219.3_FGP005	NP_001054534.1	115461869	4e-117	5e-126	423	447	350	350	64.57	64.57	2	Os05g0127500 [Oryza sativa (japonica cultivar-group)]
GRMZM2G114354_P01	NP_001060735.1	115474273	0	0	701	679	500	504	70	69.05	3	Os07g0694000 [Oryza sativa (japonica cultivar-group)]
GRMZM2G114354_P02	NP_001060735.1	115474273	4e-175	1e-172	617	603	479	465	67.85	67.96	6	Os07g0694000 [Oryza sativa (japonica cultivar-group)]
GRMZM2G114354_P03	NP_001060735.1	115474273	0	0	810	788	603	602	68.82	68.6	2	Os07g0694000 [Oryza sativa (japonica cultivar-group)]
GRMZM2G114354_P04	NP_001060735.1	115474273	0	0	669	648	508	507	68.31	68.05	5	Os07g0694000 [Oryza sativa (japonica cultivar-group)]
GRMZM2G114354_P05	NP_001060735.1	115474273	3e-106	1e-106	387	384	308	307	66.23	65.8	12	Os07g0694000 [Oryza sativa (japonica cultivar-group)]
AC208201.3_FGP003	BAC75569.1	29837187	1e-155	8e-166	552	580	361	523	76.18	58.89	2	leaf senescence related protein-like [Oryza sativa Japonica Group]
GRMZM2G135359_P01	NP_001060726.1	115474255	1e-161	2e-161	572	566	377	374	72.68	72.73	3	Os07g0693000 [Oryza sativa (japonica cultivar-group)]
GRMZM2G135359_P02	NP_001060726.1	115474255	1e-161	2e-161	572	566	377	374	72.68	72.73	1	Os07g0693000 [Oryza sativa (japonica cultivar-group)]
GRMZM2G135359_P03	NP_001060726.1	115474255	4e-102	1e-101	374	367	233	230	77.25	77.39	5	Os07g0693000 [Oryza sativa (japonica cultivar-group)]
GRMZM2G135359_P04	NP_001060726.1	115474255	1e-161	2e-161	572	566	377	374	72.68	72.73	4	Os07g0693000 [Oryza sativa (japonica cultivar-group)]
GRMZM2G135359_P05	NP_001060726.1	115474255	1e-161	2e-161	572	566	377	374	72.68	72.73	2	Os07g0693000 [Oryza sativa (japonica cultivar-group)]
GRMZM2G007206_P01	NP_001058664.1	115470130	9e-46	6e-42	184	167	198	198	74.75	75.25	1	Os06g0731400 [Oryza sativa (japonica cultivar-group)]
GRMZM2G373621_P01	BAD46051.1	52077018	7e-82	2e-80	306	298	448	448	43.75	43.75	4	hypothetical protein [Oryza sativa Japonica Group]
GRMZM2G144224_P01	BAB68102.1	15624049	7e-40	3e-32	165	135	130	154	75.38	72.73	7	Bet v I allergen-like [Oryza sativa Japonica Group]
GRMZM2G066260_P01	NP_001044679.1	115440799	7e-103	5e-104	376	375	254	254	68.5	68.5	23	Os01g0827300 [Oryza sativa (japonica cultivar-group)]
GRMZM2G066274_P01	NP_001065947.1	115486920	6e-120	1e-119	434	428	310	293	71.29	73.72	3	Os12g0107700 [Oryza sativa (japonica cultivar-group)]
GRMZM2G066274_P01	NP_001065947.1	115486920	6e-120	1e-87	434	322	310	353	71.29	50.42	3	Os12g0107700 [Oryza sativa (japonica cultivar-group)]
GRMZM2G066274_P02	NP_001065947.1	115486920	3e-83	2e-87	311	320	359	353	48.19	50.42	5	Os12g0107700 [Oryza sativa (japonica cultivar-group)]
GRMZM2G066274_P02	NP_001065947.1	115486920	3e-83	7e-46	311	182	359	106	48.19	78.3	5	Os12g0107700 [Oryza sativa (japonica cultivar-group)]
GRMZM2G010545_P01	NP_001044673.1	115440787	1e-90	4e-100	336	362	460	460	47.61	47.17	4	Os01g0825900 [Oryza sativa (japonica cultivar-group)]
GRMZM2G010545_P03	NP_001044673.1	115440787	1e-90	4e-100	336	362	460	460	47.61	47.17	3	Os01g0825900 [Oryza sativa (japonica cultivar-group)]
GRMZM2G010545_P02	NP_001044673.1	115440787	3e-57	8e-58	224	221	344	344	42.44	42.44	9	Os01g0825900 [Oryza sativa (japonica cultivar-group)]
GRMZM2G321753_P03	NP_001047890.1	115448221	2e-175	3e-175	617	614	395	398	89.87	89.95	3	Os02g0709400 [Oryza sativa (japonica cultivar-group)]
GRMZM2G017044_P01	NP_001066058.1	115487142	3e-59	1e-64	231	244	391	391	40.66	40.66	1	Os12g0128000 [Oryza sativa (japonica cultivar-group)]
GRMZM2G169167_P01	NP_001066058.1	115487142	1e-51	2e-56	206	216	414	414	37.2	37.68	3	Os12g0128000 [Oryza sativa (japonica cultivar-group)]
GRMZM2G169173_P01	NP_001066058.1	115487142	3e-59	8e-61	231	231	418	418	39	39	2	Os12g0128000 [Oryza sativa (japonica cultivar-group)]
GRMZM2G000632_P01	NP_001060917.1	115474641	0	0	769	769	416	416	89.42	89.42	4	Os08g0129700 [Oryza sativa (japonica cultivar-group)]
GRMZM2G000632_P02	NP_001060917.1	115474641	0	0	778	778	407	407	91.4	91.4	3	Os08g0129700 [Oryza sativa (japonica cultivar-group)]
GRMZM2G000632_P04	BAD09640.1	42408459	6e-144	3e-145	511	511	265	265	92.08	92.08	9	putative UDP-glucose 4-epimerase [Oryza sativa Japonica Group]
GRMZM2G000632_P03	NP_001060917.1	115474641	0	0	778	778	407	407	91.4	91.4	2	Os08g0129700 [Oryza sativa (japonica cultivar-group)]
GRMZM2G377215_P01	NP_001060714.1	115474231	0	0	796	750	608	608	67.6	67.27	2	Os07g0690900 [Oryza sativa (japonica cultivar-group)]
GRMZM2G377215_P02	NP_001060714.1	115474231	2e-88	3e-86	328	317	266	266	65.79	65.79	4	Os07g0690900 [Oryza sativa (japonica cultivar-group)]
GRMZM2G162356_P01	BAC21540.1	24060089	6e-42	1e-43	171	171	84	84	95.24	95.24	1	putative anaphase promoting complex subunit 11 [Oryza sativa Japonica Group]
GRMZM2G010000_P01	NP_001060708.1	115474219	2e-143	1e-102	511	370	507	213	71.79	84.51	3	Os07g0689800 [Oryza sativa (japonica cultivar-group)]
GRMZM2G010000_P02	NP_001060708.1	115474219	3e-141	2e-102	504	370	417	213	75.06	84.51	4	Os07g0689800 [Oryza sativa (japonica cultivar-group)]
GRMZM2G010000_P03	NP_001060708.1	115474219	3e-141	2e-102	504	370	417	213	75.06	84.51	5	Os07g0689800 [Oryza sativa (japonica cultivar-group)]
GRMZM2G010000_P04	NP_001060708.1	115474219	8e-65	5e-43	248	172	211	96	77.73	86.46	8	Os07g0689800 [Oryza sativa (japonica cultivar-group)]
GRMZM2G003984_P01	BAD30304.1	50508109	0	0	719	720	497	497	71.83	71.83	4	putative ATP-dependent proteinase LON2 [Oryza sativa Japonica Group]
GRMZM2G439819_P01	BAC99338.1	37805921	3e-133	4e-140	479	496	479	479	58.66	58.25	5	unknown protein [Oryza sativa Japonica Group]
GRMZM2G439819_P02	BAC99338.1	37805921	2e-133	2e-140	479	496	479	479	58.66	58.25	4	unknown protein [Oryza sativa Japonica Group]
GRMZM2G394212_P01	BAB90529.1	20161609	2e-126	1e-127	454	454	285	285	77.54	77.54	2	B1065G12.11 [Oryza sativa Japonica Group]
GRMZM2G394212_P02	BAB90529.1	20161609	2e-152	1e-153	540	540	331	331	79.76	79.76	1	B1065G12.11 [Oryza sativa Japonica Group]
GRMZM2G008490_P01	NP_001057589.1	115467980	0	0	856	798	858	858	68.18	67.37	1	Os06g0352900 [Oryza sativa (japonica cultivar-group)]
GRMZM2G084940_P01	NP_001042931.1	115436346	0	0	731	733	399	399	86.47	86.47	6	Os01g0332100 [Oryza sativa (japonica cultivar-group)]
GRMZM2G084940_P02	NP_001042931.1	115436346	0	0	873	869	481	474	85.24	85.44	3	Os01g0332100 [Oryza sativa (japonica cultivar-group)]
GRMZM2G174284_P01	BAB72061.1	17025918	6e-145	5e-135	515	477	319	319	93.73	93.73	2	bZIP transcription factor [Oryza sativa]
GRMZM2G138814_P01	NP_001060692.1	115474187	2e-71	1e-79	271	293	233	231	64.81	64.5	2	Os07g0687300 [Oryza sativa (japonica cultivar-group)]
GRMZM2G138814_P02	NP_001060692.1	115474187	2e-60	4e-69	233	258	203	203	63.55	63.55	5	Os07g0687300 [Oryza sativa (japonica cultivar-group)]
GRMZM2G174896_P01	NP_001049949.1	115452697	0	0	748	748	378	378	93.92	93.92	2	Os03g0319400 [Oryza sativa (japonica cultivar-group)]
GRMZM2G174896_P02	NP_001049949.1	115452697	0	0	882	882	449	449	93.76	93.76	1	Os03g0319400 [Oryza sativa (japonica cultivar-group)]
GRMZM2G180889_P01	BAC10349.1	22324432	0	0	1009	1010	668	668	74.25	74.25	3	putative arabinoxylan narabinofuranohydrolase isoenzyme AXAH-I [Oryza sativa Japonica Group]
GRMZM2G180889_P02	BAC10349.1	22324432	0	0	1009	1010	668	668	74.25	74.25	2	putative arabinoxylan narabinofuranohydrolase isoenzyme AXAH-I [Oryza sativa Japonica Group]
GRMZM2G122740_P01	BAC10345.1	22324428	1e-129	9e-117	466	418	517	507	52.03	52.47	1	hypothetical protein [Oryza sativa Japonica Group]
GRMZM2G102365_P01	NP_001060669.1	115474141	3e-73	2e-83	277	305	243	246	65.02	65.04	4	Os07g0684100 [Oryza sativa (japonica cultivar-group)]
GRMZM2G102365_P02	NP_001060669.1	115474141	3e-73	4e-84	277	308	244	246	64.75	65.04	3	Os07g0684100 [Oryza sativa (japonica cultivar-group)]
GRMZM2G031001_P01	NP_001049994.1	115452787	7e-106	3e-111	386	398	371	351	64.15	65.24	2	Os03g0327100 [Oryza sativa (japonica cultivar-group)]
GRMZM2G020940_P01	AAN64997.1	24899397	8e-99	1e-102	361	370	219	219	89.04	89.04	3	Putative r40c1 protein - rice [Oryza sativa Japonica Group]
GRMZM2G020940_P01	AAN64997.1	24899397	8e-99	2e-54	361	210	219	150	89.04	73.33	3	Putative r40c1 protein - rice [Oryza sativa Japonica Group]
GRMZM2G011598_P01	NP_001049997.1	115452793	1e-103	3e-101	378	365	399	377	60.9	59.95	1	Os03g0327800 [Oryza sativa (japonica cultivar-group)]
GRMZM2G010149_P01	BAC79194.1	32526671	1e-41	8e-42	170	169	135	135	87.41	87.41	14	chloroplast nucleoid DNA-binding protein -like protein [Oryza sativa Japonica Group]
GRMZM2G423502_P01	AAN65000.1	24899400	1e-110	8e-111	402	400	260	260	77.69	82.31	9	Putative adapter protein SPIKE1 [Oryza sativa Japonica Group]
GRMZM2G110406_P01	AAN65000.1	24899400	0	0	1583	1620	868	868	94.7	94.7	4	Putative adapter protein SPIKE1 [Oryza sativa Japonica Group]
GRMZM2G423851_P01	AAN65001.1	24899401	0	0	733	748	505	507	76.63	77.91	1	Putative growth regulator protein [Oryza sativa Japonica Group]
GRMZM2G124209_P01	AAN65004.1	24899404	0	0	716	738	489	442	83.23	85.75	1	Putative apyrase [Oryza sativa Japonica Group]
GRMZM2G124209_P02	AAN65004.1	24899404	4e-107	3e-108	389	389	254	254	81.89	81.89	6	Putative apyrase [Oryza sativa Japonica Group]
GRMZM2G003424_P02	BAC80021.1	33146675	0	0	701	755	694	691	70.61	71.64	3	putative DAZ associated protein 1 [Oryza sativa Japonica Group]
GRMZM2G003424_P03	BAC80021.1	33146675	7e-101	3e-111	369	400	325	325	70.15	72	10	putative DAZ associated protein 1 [Oryza sativa Japonica Group]
GRMZM2G003424_P01	BAC80021.1	33146675	6e-106	3e-116	386	416	348	345	68.97	71.01	9	putative DAZ associated protein 1 [Oryza sativa Japonica Group]
GRMZM2G003424_P04	BAC80021.1	33146675	4e-83	2e-93	310	340	297	297	67.34	69.36	11	putative DAZ associated protein 1 [Oryza sativa Japonica Group]
GRMZM2G023884_P01	BAC79743.1	33146795	0	0	808	780	520	519	81.35	80.92	1	putative alpha 3 glucosyltransferase [Oryza sativa Japonica Group]
GRMZM2G006404_P01	NP_001060031.1	115472865	0	0	652	654	355	355	88.45	88.45	10	Os07g0568600 [Oryza sativa (japonica cultivar-group)]
GRMZM2G006477_P01	BAC84294.1	34394847	9e-70	4e-62	266	236	438	434	43.15	41.71	6	putative CDPK substrate protein 1 [Oryza sativa Japonica Group]
GRMZM2G008501_P01	NP_001060656.1	115474115	0	0	759	806	622	622	64.79	66.72	1	Os07g0681700 [Oryza sativa (japonica cultivar-group)]
GRMZM2G008501_P02	NP_001060656.1	115474115	0	0	746	797	620	614	63.87	66.78	2	Os07g0681700 [Oryza sativa (japonica cultivar-group)]
GRMZM2G008501_P03	NP_001060656.1	115474115	2e-160	2e-169	567	593	387	387	73.64	73.64	4	Os07g0681700 [Oryza sativa (japonica cultivar-group)]
GRMZM2G106408_P01	NP_001060652.1	115474107	0	0	666	639	529	529	66.54	65.6	1	Os07g0681300 [Oryza sativa (japonica cultivar-group)]
GRMZM2G032936_P01	NP_001056671.1	115466144	0	0	842	814	454	454	93.61	93.61	1	Os06g0128300 [Oryza sativa (japonica cultivar-group)]
GRMZM2G031825_P04	AAZ32844.1	71534880	3e-40	1e-41	166	166	110	110	70.91	70.91	5	hydroxyacylglutathione hydrolase [Medicago sativa]
GRMZM2G016480_P01	NP_001060650.1	115474103	0	0	835	734	615	613	69.11	69.33	2	Os07g0681100 [Oryza sativa (japonica cultivar-group)]
GRMZM2G109121_P01	NP_001068062.1	115485837	0	0	1027	1027	517	517	96.13	96.13	4	Os11g0546000 [Oryza sativa (japonica cultivar-group)]
GRMZM2G109121_P02	NP_001068062.1	115485837	0	0	1221	1221	604	604	97.68	97.68	3	Os11g0546000 [Oryza sativa (japonica cultivar-group)]
GRMZM2G109121_P03	NP_001068062.1	115485837	0	0	1221	1221	604	604	97.68	97.68	2	Os11g0546000 [Oryza sativa (japonica cultivar-group)]
GRMZM2G100288_P01	NP_001044372.1	115440185	0	0	1462	1468	861	861	87.11	86.76	2	Os01g0769700 [Oryza sativa (japonica cultivar-group)]
GRMZM2G075262_P01	NP_001060647.1	115474097	3e-66	2e-64	255	244	687	684	36.54	34.21	3	Os07g0680600 [Oryza sativa (japonica cultivar-group)]
GRMZM2G043456_P01	BAD35511.1	51090906	9e-91	5e-105	336	380	386	386	56.99	56.99	2	putative RNA polymerase A(I) large subunit [Oryza sativa Japonica Group]
GRMZM2G028132_P01	BAD35511.1	51090906	0	0	719	748	472	472	76.91	76.91	1	putative RNA polymerase A(I) large subunit [Oryza sativa Japonica Group]
GRMZM2G119850_P01	BAB85306.1	18844836	0	0	1016	920	936	934	60.58	60.49	3	putative receptor-like protein kinase [Oryza sativa Japonica Group]
GRMZM2G353195_P01	NP_001050605.1	115454009	8e-39	5e-42	164	170	341	342	30.5	30.41	427	Os03g0597200 [Oryza sativa (japonica cultivar-group)]
GRMZM2G353195_P01	NP_001050605.1	115454009	8e-39	7e-37	164	152	341	410	30.5	27.07	427	Os03g0597200 [Oryza sativa (japonica cultivar-group)]
GRMZM2G353195_P01	NP_001050605.1	115454009	8e-39	3e-34	164	144	341	352	30.5	26.99	427	Os03g0597200 [Oryza sativa (japonica cultivar-group)]
GRMZM2G353195_P01	NP_001050605.1	115454009	8e-39	6e-34	164	143	341	381	30.5	28.35	427	Os03g0597200 [Oryza sativa (japonica cultivar-group)]
GRMZM2G063657_P01	NP_001066578.1	115488182	5e-78	5e-79	293	293	190	190	71.58	71.58	14	Os12g0283100 [Oryza sativa (japonica cultivar-group)]
GRMZM2G063657_P02	NP_001066578.1	115488182	3e-123	1e-140	446	498	361	667	61.77	46.63	4	Os12g0283100 [Oryza sativa (japonica cultivar-group)]
GRMZM2G063657_P03	NP_001066578.1	115488182	3e-123	1e-140	445	498	361	667	61.77	46.63	3	Os12g0283100 [Oryza sativa (japonica cultivar-group)]
GRMZM2G044038_P01	NP_001060636.1	115474075	2e-174	3e-158	613	555	434	434	70.51	70.28	6	Os07g0678600 [Oryza sativa (japonica cultivar-group)]
GRMZM2G043493_P01	BAC10078.1	22296306	6e-40	2e-41	164	164	129	129	68.99	68.99	4	hypothetical protein [Oryza sativa Japonica Group]
GRMZM2G353147_P01	NP_001050067.1	115452933	0	0	1108	1097	625	625	87.04	87.04	1	Os03g0340900 [Oryza sativa (japonica cultivar-group)]
GRMZM2G107597_P01	NP_001046944.1	115446329	1e-32	3e-47	142	186	205	209	45.85	45.93	13	Os02g0513100 [Oryza sativa (japonica cultivar-group)]
GRMZM2G019027_P01	BAD05221.1	40253286	2e-46	5e-45	189	178	119	119	73.11	73.11	17	putative male fertility protein [Oryza sativa Japonica Group]
GRMZM2G477498_P01	BAD05221.1	40253286	3e-138	9e-137	493	483	317	319	76.66	76.18	8	putative male fertility protein [Oryza sativa Japonica Group]
GRMZM2G439988_P01	BAD05221.1	40253286	7e-137	1e-135	489	479	318	320	76.42	75.94	10	putative male fertility protein [Oryza sativa Japonica Group]
GRMZM2G421429_P01	BAD05221.1	40253286	5e-138	1e-136	492	483	317	319	76.66	76.18	9	putative male fertility protein [Oryza sativa Japonica Group]
GRMZM2G120870_P03	BAB19414.1	11875201	2e-84	7e-87	314	318	301	294	57.81	58.5	5	putative SUMO protease [Oryza sativa Japonica Group]
GRMZM2G064814_P01	BAC15997.1	22831136	4e-40	6e-42	167	167	210	210	52.38	52.38	1	hypothetical protein [Oryza sativa Japonica Group]
GRMZM2G042074_P01	NP_001060602.1	115474007	0	0	1295	1243	970	970	69.79	69.59	1	Os07g0672500 [Oryza sativa (japonica cultivar-group)]
GRMZM2G042074_P02	NP_001060602.1	115474007	0	0	1159	1098	785	785	74.52	74.52	2	Os07g0672500 [Oryza sativa (japonica cultivar-group)]
GRMZM2G155680_P01	NP_001048706.1	115450211	1e-73	1e-84	277	309	197	197	81.22	81.22	3	Os03g0109300 [Oryza sativa (japonica cultivar-group)]
GRMZM2G097843_P01	NP_001060027.1	115472857	1e-133	2e-131	479	467	866	677	37.76	41.95	3	Os07g0568200 [Oryza sativa (japonica cultivar-group)]
GRMZM2G083689_P01	AAG54079.1	12621070	0	0	1406	1456	853	853	84.29	84.29	1	nuclear cap-binding protein CBP80 [Oryza sativa Japonica Group]
GRMZM2G083689_P02	AAG54079.1	12621070	2e-89	1e-89	329	328	172	172	89.53	89.53	3	nuclear cap-binding protein CBP80 [Oryza sativa Japonica Group]
AC199922.3_FGP003	AAG54079.1	12621070	0	0	716	770	618	618	66.18	66.99	2	nuclear cap-binding protein CBP80 [Oryza sativa Japonica Group]
GRMZM2G133322_P01	NP_001067955.1	115485623	5e-58	1e-62	226	237	243	217	53.5	59.45	8	Os11g0508600 [Oryza sativa (japonica cultivar-group)]
AC205502.4_FGP002	BAB61223.1	14587312	2e-118	1e-120	429	431	341	341	67.45	67.45	3	P0460E08.35 [Oryza sativa Japonica Group]
AC205502.4_FGP002	BAB61223.1	14587312	2e-118	5e-76	429	283	341	179	67.45	85.47	3	P0460E08.35 [Oryza sativa Japonica Group]
AC205502.4_FGP005	NP_001060581.1	115473965	2e-117	8e-119	424	423	324	324	62.04	62.04	4	Os07g0668700 [Oryza sativa (japonica cultivar-group)]
GRMZM2G124576_P01	BAA31260.1	3288883	0	0	838	838	435	435	93.79	93.79	5	SAR DNA binding protein [Oryza sativa]
GRMZM2G124576_P02	BAA31260.1	3288883	0	0	890	888	483	483	91.3	91.3	4	SAR DNA binding protein [Oryza sativa]
GRMZM2G124576_P03	BAA31260.1	3288883	3e-51	6e-52	202	202	100	100	99	99	15	SAR DNA binding protein [Oryza sativa]
GRMZM2G038598_P01	NP_001056512.1	115465825	7e-177	1e-179	622	625	354	355	88.98	88.73	1	Os05g0595100 [Oryza sativa (japonica cultivar-group)]
GRMZM2G038598_P02	NP_001056512.1	115465825	1e-117	1e-120	424	429	235	236	91.91	91.53	4	Os05g0595100 [Oryza sativa (japonica cultivar-group)]
GRMZM2G038598_P03	NP_001056512.1	115465825	1e-145	8e-149	517	523	290	291	90.34	90.03	2	Os05g0595100 [Oryza sativa (japonica cultivar-group)]
GRMZM2G038598_P04	NP_001056512.1	115465825	3e-65	6e-68	248	254	147	147	92.52	92.52	8	Os05g0595100 [Oryza sativa (japonica cultivar-group)]
GRMZM2G038598_P05	NP_001056512.1	115465825	8e-75	1e-75	281	280	162	162	84.57	84.57	7	Os05g0595100 [Oryza sativa (japonica cultivar-group)]
GRMZM2G082034_P01	NP_001060573.1	115473949	9e-122	1e-130	439	463	443	519	56.43	52.79	2	Os07g0667100 [Oryza sativa (japonica cultivar-group)]
GRMZM2G378907_P02	NP_001060572.1	115473947	4e-151	1e-154	536	543	446	446	64.13	64.8	3	Os07g0667000 [Oryza sativa (japonica cultivar-group)]
GRMZM2G378907_P03	NP_001060572.1	115473947	4e-151	1e-154	536	543	446	446	64.13	64.8	2	Os07g0667000 [Oryza sativa (japonica cultivar-group)]
GRMZM2G378907_P01	NP_001060572.1	115473947	5e-157	2e-160	556	562	406	406	71.18	71.18	1	Os07g0667000 [Oryza sativa (japonica cultivar-group)]
GRMZM2G566688_P01	AAO37540.1	28209522	1e-43	6e-45	179	179	96	96	90.62	90.62	2	unknown protein [Oryza sativa Japonica Group]
GRMZM2G009232_P01	NP_001046906.1	115446253	2e-136	3e-128	488	456	478	485	60.46	60	3	Os02g0503700 [Oryza sativa (japonica cultivar-group)]
GRMZM2G308666_P01	BAD08935.1	42407790	2e-114	8e-123	414	437	375	402	52.8	51.24	9	putative P450 [Oryza sativa Japonica Group]
GRMZM2G090733_P02	AAX92988.1	62701915	3e-34	1e-35	145	145	84	84	75	75	1	Similar to b-keto acyl reductase [Oryza sativa Japonica Group]
GRMZM2G090788_P01	NP_001041736.1	115433956	1e-148	1e-149	527	527	322	322	77.64	77.64	3	Os01g0100500 [Oryza sativa (japonica cultivar-group)]
GRMZM2G090788_P02	NP_001041736.1	115433956	2e-133	2e-134	476	476	278	278	80.22	80.22	4	Os01g0100500 [Oryza sativa (japonica cultivar-group)]
GRMZM2G402584_P01	NP_001041735.1	115433954	0	0	922	900	574	574	82.06	82.06	1	Os01g0100400 [Oryza sativa (japonica cultivar-group)]
GRMZM2G101744_P02	NP_001041737.1	115433958	2e-73	4e-74	277	275	338	338	52.66	52.37	2	Os01g0100600 [Oryza sativa (japonica cultivar-group)]
GRMZM2G101744_P03	NP_001041737.1	115433958	1e-37	2e-38	156	156	133	133	61.65	61.65	4	Os01g0100600 [Oryza sativa (japonica cultivar-group)]
GRMZM2G167698_P01	NP_001046907.1	115446255	5e-138	3e-128	493	455	516	516	58.72	57.95	2	Os02g0503800 [Oryza sativa (japonica cultivar-group)]
GRMZM2G362281_P01	NP_001060529.1	115473861	5e-57	8e-72	222	266	192	192	71.88	71.88	2	Os07g0659900 [Oryza sativa (japonica cultivar-group)]
AC204530.4_FGP005	AAZ15733.1	70927822	2e-53	7e-55	210	210	121	121	90.91	90.91	4	DT-related protein [Oryza sativa (japonica cultivar-group)]
GRMZM2G115921_P01	BAC81156.1	33354198	7e-60	2e-62	232	235	189	193	57.14	56.48	2	XIAP associated factor-1-like protein [Oryza sativa Japonica Group]
GRMZM2G703582_P01	NP_001065365.1	115483390	7e-90	3e-91	332	332	259	259	61	61	3	Os10g0558700 [Oryza sativa (japonica cultivar-group)]
GRMZM2G703582_P02	NP_001065365.1	115483390	7e-90	3e-91	332	332	259	259	61	61	2	Os10g0558700 [Oryza sativa (japonica cultivar-group)]
GRMZM2G382569_P01	ABB47978.1	78709003	2e-87	6e-89	324	324	296	296	55.41	55.41	2	oxidoreductase, 2OG-Fe oxygenase family protein, expressed [Oryza sativa (japonica cultivar-group)]
GRMZM2G156827_P01	BAC20792.1	23617110	6e-104	6e-101	380	367	646	524	42.11	45.61	1	transcription factor (PWWP domain protein) -like protein [Oryza sativa Japonica Group]
GRMZM2G057652_P01	NP_001060496.1	115473795	3e-75	9e-86	283	313	248	228	74.6	73.68	4	Os07g0655400 [Oryza sativa (japonica cultivar-group)]
GRMZM2G057652_P02	NP_001060496.1	115473795	2e-67	1e-77	257	286	210	210	77.62	77.62	5	Os07g0655400 [Oryza sativa (japonica cultivar-group)]
GRMZM2G414255_P01	BAA19553.1	1944504	1e-106	2e-108	389	389	215	215	84.65	84.65	3	protein cdc2 kinase [Oryza sativa Japonica Group]
GRMZM2G414255_P02	BAA19553.1	1944504	8e-85	2e-86	315	315	215	215	72.09	72.09	8	protein cdc2 kinase [Oryza sativa Japonica Group]
GRMZM2G414278_P01	NP_001043730.1	115438901	3e-102	1e-107	374	387	433	433	52.42	52.42	4	Os01g0651200 [Oryza sativa (japonica cultivar-group)]
GRMZM2G108530_P01	NP_001060466.1	115473735	7e-146	7e-154	518	540	313	332	79.55	78.92	1	Os07g0647100 [Oryza sativa (japonica cultivar-group)]
GRMZM2G108530_P02	NP_001060466.1	115473735	2e-143	3e-151	510	531	326	345	76.38	75.94	2	Os07g0647100 [Oryza sativa (japonica cultivar-group)]
GRMZM2G108530_P03	NP_001060466.1	115473735	8e-84	5e-85	311	311	188	188	79.26	79.26	4	Os07g0647100 [Oryza sativa (japonica cultivar-group)]
GRMZM2G108576_P01	NP_001060465.1	115473733	5e-128	4e-122	459	434	342	333	74.27	75.08	2	Os07g0646800 [Oryza sativa (japonica cultivar-group)]
GRMZM2G108576_P02	NP_001060465.1	115473733	3e-118	1e-112	426	403	290	290	78.97	78.97	3	Os07g0646800 [Oryza sativa (japonica cultivar-group)]
GRMZM2G458161_P01	NP_001053314.1	115459428	1e-79	5e-81	298	298	200	171	74.5	84.8	11	Os04g0516600 [Oryza sativa (japonica cultivar-group)]
GRMZM2G058727_P01	NP_001046903.1	115446247	3e-180	8e-174	634	607	509	506	65.23	65.42	4	Os02g0503100 [Oryza sativa (japonica cultivar-group)]
GRMZM2G140915_P01	NP_001063285.1	115479383	0	0	686	676	524	524	65.08	65.46	3	Os09g0441400 [Oryza sativa (japonica cultivar-group)]
GRMZM2G073401_P01	AAB63591.1	2267597	3e-39	6e-41	162	162	96	96	86.46	86.46	4	10 kDa chaperonin [Oryza sativa]
GRMZM2G040954_P01	AAK54157.1	14133874	0	0	947	966	597	543	82.58	87.11	5	CaMK1 [Oryza sativa]
GRMZM2G040954_P02	AAK54157.1	14133874	5e-55	1e-59	215	228	183	129	71.58	86.05	80	CaMK1 [Oryza sativa]
AC216247.3_FGP003	NP_001060425.1	115473653	7e-78	1e-79	293	293	277	277	56.32	56.32	2	Os07g0641000 [Oryza sativa (japonica cultivar-group)]
GRMZM2G040515_P02	NP_001060416.1	115473635	8e-76	3e-77	284	284	183	183	73.22	73.22	4	Os07g0639600 [Oryza sativa (japonica cultivar-group)]
GRMZM2G040638_P01	NP_001050189.1	115453177	2e-139	1e-134	497	476	310	307	76.77	76.87	1	Os03g0368900 [Oryza sativa (japonica cultivar-group)]
GRMZM2G004984_P01	NP_001050192.1	115453183	1e-108	8e-122	395	433	278	278	78.06	78.06	3	Os03g0369200 [Oryza sativa (japonica cultivar-group)]
GRMZM2G168073_P01	NP_001050192.1	115453183	3e-113	4e-122	409	434	254	254	83.07	83.07	2	Os03g0369200 [Oryza sativa (japonica cultivar-group)]
GRMZM2G330650_P01	NP_001060402.1	115473607	2e-37	2e-38	155	155	98	98	74.49	74.49	6	Os07g0637400 [Oryza sativa (japonica cultivar-group)]
GRMZM2G026322_P01	NP_001060386.1	115473575	4e-164	2e-161	580	566	505	503	55.84	55.67	5	Os07g0635500 [Oryza sativa (japonica cultivar-group)]
GRMZM2G026417_P01	BAC79522.1	33146717	3e-50	2e-52	201	201	119	119	81.51	81.51	4	unknown protein [Oryza sativa Japonica Group]
GRMZM2G326248_P01	NP_001060400.1	115473603	2e-52	2e-55	209	214	320	321	37.81	38.63	1	Os07g0637200 [Oryza sativa (japonica cultivar-group)]
GRMZM2G084407_P01	NP_001042980.1	115436444	1e-122	3e-126	442	449	511	511	46.58	46.77	9	Os01g0349800 [Oryza sativa (japonica cultivar-group)]
GRMZM2G147698_P01	AAO62334.1	28927688	2e-85	1e-78	318	290	374	373	54.01	52.28	1	putative Myb-like DNA-binding protein [Oryza sativa Japonica Group]
GRMZM2G092888_P01	NP_001050205.1	115453209	0	0	1332	1351	969	969	76.78	76.47	4	Os03g0372500 [Oryza sativa (japonica cultivar-group)]
GRMZM2G063498_P01	NP_001050206.1	115453211	1e-159	8e-155	565	544	493	495	75.46	76.57	1	Os03g0372700 [Oryza sativa (japonica cultivar-group)]
GRMZM2G001361_P01	BAD12923.1	45735890	2e-89	2e-95	330	346	214	214	77.1	77.1	3	putative cellulose synthase-like protein OsCslE2 [Oryza sativa Japonica Group]
GRMZM2G001288_P02	NP_001060371.1	115473545	8e-40	4e-42	167	167	98	98	79.59	79.59	5	Os07g0633100 [Oryza sativa (japonica cultivar-group)]
GRMZM2G001288_P03	NP_001060371.1	115473545	8e-40	4e-42	167	167	98	98	79.59	79.59	4	Os07g0633100 [Oryza sativa (japonica cultivar-group)]
GRMZM2G001288_P01	NP_001060371.1	115473545	9e-40	7e-42	166	167	98	98	79.59	79.59	6	Os07g0633100 [Oryza sativa (japonica cultivar-group)]
GRMZM2G090018_P01	NP_001064409.1	115481632	8e-42	2e-43	171	171	122	122	75.41	75.41	2	Os10g0350800 [Oryza sativa (japonica cultivar-group)]
GRMZM2G090018_P02	NP_001064409.1	115481632	8e-42	2e-43	171	171	122	122	75.41	75.41	1	Os10g0350800 [Oryza sativa (japonica cultivar-group)]
GRMZM2G382717_P01	NP_001060298.1	115473399	1e-82	1e-76	308	283	396	396	53.03	50.51	3	Os07g0620200 [Oryza sativa (japonica cultivar-group)]
GRMZM2G471240_P01	ABA99477.1	77556681	1e-123	9e-112	445	400	423	429	60.05	58.74	1	Patatin-like phospholipase family protein [Oryza sativa (japonica cultivar-group)]
GRMZM2G062320_P01	NP_001048137.1	115448715	2e-152	6e-154	540	540	321	321	81.62	81.62	2	Os02g0751800 [Oryza sativa (japonica cultivar-group)]
GRMZM2G077897_P01	NP_001060291.1	115473385	5e-174	3e-172	613	602	724	724	57.46	57.46	2	Os07g0619100 [Oryza sativa (japonica cultivar-group)]
GRMZM2G396212_P01	NP_001060314.1	115473431	1e-50	1e-53	201	208	168	185	62.5	61.08	9	Os07g0622200 [Oryza sativa (japonica cultivar-group)]
GRMZM2G396212_P02	NP_001060314.1	115473431	0	0	825	830	514	531	77.63	76.65	2	Os07g0622200 [Oryza sativa (japonica cultivar-group)]
GRMZM2G396212_P03	NP_001060314.1	115473431	1e-50	1e-53	201	208	168	185	62.5	61.08	8	Os07g0622200 [Oryza sativa (japonica cultivar-group)]
GRMZM2G426511_P01	NP_001060317.1	115473437	2e-116	8e-113	421	404	300	300	72.67	72.67	3	Os07g0622700 [Oryza sativa (japonica cultivar-group)]
GRMZM2G370519_P01	AAO62325.1	28927679	1e-35	3e-36	150	150	101	102	62.38	61.76	40	putative cytochrome P450, 5'-partial [Oryza sativa Japonica Group]
GRMZM2G104353_P01	NP_001062094.1	115476996	3e-42	1e-43	173	174	109	112	76.15	75	20	Os08g0486200 [Oryza sativa (japonica cultivar-group)]
GRMZM2G104353_P02	NP_001062094.1	115476996	2e-42	1e-43	173	173	112	112	75	75	21	Os08g0486200 [Oryza sativa (japonica cultivar-group)]
GRMZM2G107495_P01	NP_001060324.1	115473451	3e-55	9e-57	217	217	296	296	50.34	50.34	12	Os07g0623600 [Oryza sativa (japonica cultivar-group)]
GRMZM2G107473_P01	NP_001060324.1	115473451	4e-90	4e-101	333	364	292	292	68.15	69.86	6	Os07g0623600 [Oryza sativa (japonica cultivar-group)]
GRMZM2G111208_P01	BAD08735.1	42407620	0	0	1630	1022	1830	953	51.86	56.77	3	1-phosphatidylinositol-3-phosphate 5-kinase-like [Oryza sativa Japonica Group]
GRMZM2G111208_P01	BAD08735.1	42407620	0	3e-166	1630	583	1830	673	51.86	55.42	3	1-phosphatidylinositol-3-phosphate 5-kinase-like [Oryza sativa Japonica Group]
GRMZM2G117513_P01	NP_001060268.1	115473339	2e-50	6e-52	201	201	226	226	62.83	62.83	3	Os07g0615200 [Oryza sativa (japonica cultivar-group)]
GRMZM2G370780_P01	NP_001064515.1	115481844	4e-71	4e-69	270	258	264	264	58.71	59.85	1	Os10g0392600 [Oryza sativa (japonica cultivar-group)]
GRMZM2G142390_P01	NP_001060256.1	115473315	5e-148	7e-148	526	521	460	328	64.57	80.18	2	Os07g0613500 [Oryza sativa (japonica cultivar-group)]
GRMZM2G142390_P02	NP_001060256.1	115473315	5e-80	5e-81	299	298	177	177	80.79	80.79	59	Os07g0613500 [Oryza sativa (japonica cultivar-group)]
GRMZM2G304155_P01	NP_001050541.1	115453881	1e-34	2e-35	147	145	77	98	83.12	67.35	9	Os03g0577200 [Oryza sativa (japonica cultivar-group)]
GRMZM2G096691_P01	CAJ44124.1	82734181	4e-91	2e-92	335	335	213	213	73.71	73.71	5	Mob1-like protein [Medicago sativa subsp. falcata]
GRMZM2G096691_P03	CAJ44124.1	82734181	2e-106	5e-108	387	387	213	213	82.63	82.63	4	Mob1-like protein [Medicago sativa subsp. falcata]
GRMZM2G096691_P02	NP_001050541.1	115453881	2e-66	2e-67	252	252	138	138	83.33	83.33	6	Os03g0577200 [Oryza sativa (japonica cultivar-group)]
GRMZM2G004736_P01	NP_001057094.1	115466990	8e-47	3e-49	191	194	850	850	28.24	27.18	10	Os06g0206100 [Oryza sativa (japonica cultivar-group)]
GRMZM2G004736_P02	NP_001057094.1	115466990	6e-40	2e-42	167	171	658	658	30.09	28.72	11	Os06g0206100 [Oryza sativa (japonica cultivar-group)]
GRMZM2G341271_P01	NP_001065421.1	115483502	0	0	1117	1065	844	844	76.18	76.18	2	Os10g0565600 [Oryza sativa (japonica cultivar-group)]
GRMZM2G341271_P02	NP_001065421.1	115483502	0	0	1132	1070	844	844	75.83	75.83	1	Os10g0565600 [Oryza sativa (japonica cultivar-group)]
GRMZM2G341271_P03	NP_001065421.1	115483502	3e-176	1e-160	620	564	465	465	73.98	73.98	5	Os10g0565600 [Oryza sativa (japonica cultivar-group)]
GRMZM2G341271_P04	NP_001065421.1	115483502	0	4e-171	656	599	489	489	74.03	74.03	3	Os10g0565600 [Oryza sativa (japonica cultivar-group)]
GRMZM2G341271_P06	NP_001065421.1	115483502	4e-43	5e-49	175	193	122	128	73.77	75.78	8	Os10g0565600 [Oryza sativa (japonica cultivar-group)]
GRMZM2G341271_P05	NP_001065421.1	115483502	0	5e-171	655	598	490	490	73.88	73.88	4	Os10g0565600 [Oryza sativa (japonica cultivar-group)]
GRMZM2G035557_P01	ABA93753.1	77550956	3e-39	2e-41	162	163	104	104	79.81	79.81	1	EF hand family protein [Oryza sativa (japonica cultivar-group)]
GRMZM2G351259_P01	NP_001052177.1	115457154	1e-145	6e-148	520	521	469	481	56.29	56.55	5	Os04g0180400 [Oryza sativa (japonica cultivar-group)]
GRMZM2G351259_P02	NP_001052177.1	115457154	4e-157	6e-155	557	544	500	500	56.4	56.4	3	Os04g0180400 [Oryza sativa (japonica cultivar-group)]
GRMZM2G351259_P03	NP_001052177.1	115457154	4e-79	9e-77	297	285	288	288	52.08	52.08	36	Os04g0180400 [Oryza sativa (japonica cultivar-group)]
GRMZM2G470442_P01	NP_001060215.1	115473233	8e-172	1e-163	605	573	484	448	72.11	69.64	2	Os07g0603700 [Oryza sativa (japonica cultivar-group)]
GRMZM2G470442_P02	NP_001060215.1	115473233	1e-171	2e-163	605	572	484	448	72.11	69.64	3	Os07g0603700 [Oryza sativa (japonica cultivar-group)]
GRMZM2G470442_P03	NP_001060215.1	115473233	7e-79	2e-77	296	286	282	247	66.31	65.99	9	Os07g0603700 [Oryza sativa (japonica cultivar-group)]
GRMZM2G067371_P01	NP_001060209.1	115473221	1e-39	2e-48	165	189	201	272	54.73	55.88	1	Os07g0602900 [Oryza sativa (japonica cultivar-group)]
GRMZM2G104983_P01	NP_001057700.1	115468202	0	0	1095	1097	626	626	83.87	83.87	1	Os06g0498500 [Oryza sativa (japonica cultivar-group)]
GRMZM2G107893_P01	NP_001059202.1	115471207	2e-76	1e-77	287	287	210	210	69.52	69.52	6	Os07g0222300 [Oryza sativa (japonica cultivar-group)]
GRMZM2G005630_P01	NP_001060180.1	115473163	2e-106	6e-108	387	387	250	250	71.2	71.2	5	Os07g0598200 [Oryza sativa (japonica cultivar-group)]
GRMZM2G031139_P01	NP_001060180.1	115473163	2e-106	6e-108	387	387	250	250	71.2	71.2	4	Os07g0598200 [Oryza sativa (japonica cultivar-group)]
GRMZM2G460988_P01	NP_001043011.1	115436506	0	0	1108	1108	802	802	66.08	66.08	1	Os01g0357800 [Oryza sativa (japonica cultivar-group)]
GRMZM2G043141_P02	NP_001067115.1	115489256	2e-75	4e-76	283	283	186	186	69.35	69.35	12	Os12g0577600 [Oryza sativa (japonica cultivar-group)]
GRMZM2G072448_P01	NP_001063060.1	115478933	2e-94	3e-105	347	379	363	318	56.75	60.69	1	Os09g0381400 [Oryza sativa (japonica cultivar-group)]
GRMZM2G425736_P01	NP_001062560.1	115477930	4e-43	2e-42	175	168	158	110	85.44	87.27	2	Os09g0104300 [Oryza sativa (japonica cultivar-group)]
GRMZM2G068701_P01	NP_001060163.1	115473129	0	0	783	805	452	453	84.29	85.87	8	Os07g0592600 [Oryza sativa (japonica cultivar-group)]
GRMZM2G068701_P02	NP_001060163.1	115473129	0	0	1006	1028	602	603	82.39	83.58	3	Os07g0592600 [Oryza sativa (japonica cultivar-group)]
GRMZM2G138710_P01	BAC20032.1	23495822	4e-138	4e-138	493	488	411	411	66.18	66.18	2	putative progesterone 5-beta-reductase [Oryza sativa Japonica Group]
GRMZM2G075892_P01	BAC20032.1	23495822	7e-138	9e-138	492	487	411	411	65.69	65.69	3	putative progesterone 5-beta-reductase [Oryza sativa Japonica Group]
GRMZM2G084063_P01	NP_001058751.1	115470305	5e-33	1e-34	141	141	77	77	84.42	84.42	1	Os07g0114300 [Oryza sativa (japonica cultivar-group)]
GRMZM2G084587_P01	NP_001050458.1	115453715	7e-98	3e-99	358	357	191	191	92.15	92.15	1	Os03g0440900 [Oryza sativa (japonica cultivar-group)]
GRMZM2G385050_P03	AAO23083.1	27764658	3e-55	1e-50	217	199	207	207	58.94	58.94	6	unknown protein [Oryza sativa Japonica Group]
GRMZM2G044902_P03	NP_001060148.1	115473099	3e-55	7e-56	216	213	231	231	63.64	61.04	2	Os07g0589000 [Oryza sativa (japonica cultivar-group)]
GRMZM2G174161_P01	NP_001060139.1	115473081	4e-127	3e-132	456	468	303	303	74.26	74.26	5	Os07g0588000 [Oryza sativa (japonica cultivar-group)]
GRMZM2G174161_P02	NP_001060139.1	115473081	4e-127	3e-132	456	468	303	303	74.26	74.26	4	Os07g0588000 [Oryza sativa (japonica cultivar-group)]
GRMZM2G057487_P01	NP_001065566.1	115483809	8e-66	4e-67	251	251	181	181	69.06	69.06	45	Os11g0112200 [Oryza sativa (japonica cultivar-group)]
GRMZM2G057487_P02	NP_001065566.1	115483809	2e-43	2e-44	176	176	130	130	67.69	67.69	145	Os11g0112200 [Oryza sativa (japonica cultivar-group)]
GRMZM2G132794_P01	BAC20900.1	23617232	9e-163	4e-179	576	625	527	529	74.19	74.1	3	short-root protein-like [Oryza sativa Japonica Group]
GRMZM2G053946_P01	BAC83249.1	34393596	0	0	654	674	383	383	81.98	81.98	3	hypothetical protein [Oryza sativa Japonica Group]
AC214524.3_FGP002	NP_001046298.1	115445037	0	0	689	663	484	479	73.97	74.11	1	Os02g0217400 [Oryza sativa (japonica cultivar-group)]
AC199541.4_FGP004	NP_001063683.1	115480179	1e-118	4e-106	429	382	475	479	51.79	48.64	5	Os09g0517900 [Oryza sativa (japonica cultivar-group)]
AC199541.4_FGP007	NP_001063685.1	115480183	5e-111	1e-112	403	403	440	440	46.14	46.14	9	Os09g0518200 [Oryza sativa (japonica cultivar-group)]
AC199541.4_FGP001	NP_001063683.1	115480179	1e-116	4e-106	422	382	473	479	51.37	48.64	6	Os09g0517900 [Oryza sativa (japonica cultivar-group)]
AC199541.4_FGP002	NP_001063683.1	115480179	6e-119	1e-106	429	383	475	479	52	48.85	4	Os09g0517900 [Oryza sativa (japonica cultivar-group)]
GRMZM2G048821_P01	AAO17013.1	27476082	2e-108	6e-108	394	387	212	207	88.21	88.89	1	Putative thymidine kinase [Oryza sativa Japonica Group]
GRMZM2G456401_P01	NP_001056969.1	115466740	1e-110	4e-105	402	379	578	543	43.77	44.01	2	Os06g0179500 [Oryza sativa (japonica cultivar-group)]
GRMZM2G396640_P01	NP_001050593.1	115453985	6e-96	3e-94	353	343	398	398	51.26	51.26	2	Os03g0594700 [Oryza sativa (japonica cultivar-group)]
GRMZM2G088793_P01	BAC10345.1	22324428	1e-129	9e-117	466	418	517	507	52.03	52.47	2	hypothetical protein [Oryza sativa Japonica Group]
GRMZM2G343688_P01	AAG13433.1	10122044	4e-83	5e-90	310	328	271	271	75.65	80.07	3	unknown protein [Oryza sativa Japonica Group]
GRMZM2G343688_P01	AAG13433.1	10122044	4e-83	3e-33	310	140	271	79	75.65	83.54	3	unknown protein [Oryza sativa Japonica Group]
GRMZM2G343688_P02	AAG13433.1	10122044	5e-141	6e-149	503	524	471	471	80.47	83.44	2	unknown protein [Oryza sativa Japonica Group]
GRMZM2G044908_P01	NP_001065086.1	115482986	0	5e-173	652	604	392	392	81.38	79.59	1	Os10g0520700 [Oryza sativa (japonica cultivar-group)]
GRMZM2G044908_P02	NP_001065086.1	115482986	2e-158	1e-145	560	513	350	350	79.43	77.43	4	Os10g0520700 [Oryza sativa (japonica cultivar-group)]
GRMZM2G044908_P03	NP_001065086.1	115482986	1e-39	2e-37	164	154	84	73	94.05	97.26	6	Os10g0520700 [Oryza sativa (japonica cultivar-group)]
GRMZM2G045067_P01	NP_001056680.1	115466162	1e-49	1e-51	198	200	262	262	50.76	50.76	2	Os06g0129300 [Oryza sativa (japonica cultivar-group)]
GRMZM2G179220_P01	BAC84790.1	34394308	0	0	756	793	517	517	81.43	81.43	1	unknown protein [Oryza sativa Japonica Group]
GRMZM2G179220_P02	BAC84790.1	34394308	4e-144	4e-155	513	545	333	333	87.39	87.39	2	unknown protein [Oryza sativa Japonica Group]
GRMZM2G162690_P01	NP_001065087.1	115482988	0	0	817	803	552	544	77.72	77.21	1	Os10g0521000 [Oryza sativa (japonica cultivar-group)]
GRMZM2G162690_P02	NP_001065087.1	115482988	0	0	643	642	390	390	78.97	78.97	2	Os10g0521000 [Oryza sativa (japonica cultivar-group)]
GRMZM2G162690_P03	ABB47896.1	78708921	7e-167	1e-164	589	577	414	406	77.05	76.35	3	Trehalase family protein, expressed [Oryza sativa (japonica cultivar-group)]
GRMZM2G143703_P01	NP_001065091.1	115482996	2e-137	1e-161	491	566	326	326	82.52	82.52	1	Os10g0521500 [Oryza sativa (japonica cultivar-group)]
GRMZM2G143703_P02	NP_001065091.1	115482996	4e-86	3e-110	320	395	229	229	82.97	82.97	5	Os10g0521500 [Oryza sativa (japonica cultivar-group)]
AC194389.3_FGP001	AAM92304.1	22122921	9e-91	1e-91	334	334	261	261	71.26	71.26	3	hypothetical protein [Oryza sativa Japonica Group]
GRMZM2G131853_P01	NP_001065093.1	115483000	0	0	873	907	470	470	91.28	91.28	1	Os10g0521700 [Oryza sativa (japonica cultivar-group)]
GRMZM2G060257_P01	AAM92303.1	22122920	4e-49	5e-52	194	201	131	134	75.57	76.12	12	unknown protein [Oryza sativa Japonica Group]
GRMZM2G060257_P02	AAM92303.1	22122920	7e-126	2e-129	452	459	275	278	80.36	80.58	1	unknown protein [Oryza sativa Japonica Group]
GRMZM2G060257_P04	AAM92303.1	22122920	8e-37	9e-40	154	160	117	114	70.09	73.68	14	unknown protein [Oryza sativa Japonica Group]
GRMZM2G087063_P01	ABB47906.2	110289440	2e-77	1e-79	290	293	178	178	80.34	80.34	4	expressed protein [Oryza sativa (japonica cultivar-group)]
GRMZM2G087063_P02	ABB47906.2	110289440	1e-104	7e-107	381	384	233	233	79.4	79.4	3	expressed protein [Oryza sativa (japonica cultivar-group)]
GRMZM2G087063_P03	ABB47906.2	110289440	1e-104	7e-107	381	384	233	233	79.4	79.4	2	expressed protein [Oryza sativa (japonica cultivar-group)]
GRMZM2G087063_P04	ABB47906.2	110289440	1e-104	7e-107	381	384	233	233	79.4	79.4	1	expressed protein [Oryza sativa (japonica cultivar-group)]
GRMZM2G087063_P06	ABB47906.2	110289440	4e-57	5e-58	221	221	143	143	72.73	72.73	5	expressed protein [Oryza sativa (japonica cultivar-group)]
GRMZM2G087243_P01	ABB47908.1	78708933	0	0	821	777	545	545	87.16	87.34	4	Armadillo/beta-catenin-like repeat family protein, expressed [Oryza sativa (japonica cultivar-group)]
GRMZM2G087243_P03	ABB47908.1	78708933	0	0	821	777	545	545	87.16	87.34	3	Armadillo/beta-catenin-like repeat family protein, expressed [Oryza sativa (japonica cultivar-group)]
GRMZM2G087243_P04	ABB47908.1	78708933	0	0	821	777	545	545	87.16	87.34	2	Armadillo/beta-catenin-like repeat family protein, expressed [Oryza sativa (japonica cultivar-group)]
GRMZM2G087243_P05	ABB47908.1	78708933	0	0	821	777	545	545	87.16	87.34	1	Armadillo/beta-catenin-like repeat family protein, expressed [Oryza sativa (japonica cultivar-group)]
GRMZM2G434500_P01	NP_001065107.1	115483028	0	0	1014	1049	553	553	90.78	90.78	2	Os10g0524500 [Oryza sativa (japonica cultivar-group)]
GRMZM2G434500_P02	NP_001065107.1	115483028	0	0	1016	1052	555	555	90.63	90.63	1	Os10g0524500 [Oryza sativa (japonica cultivar-group)]
GRMZM2G133943_P01	NP_001065108.1	115483030	0	0	1514	1521	907	907	83.79	83.24	1	Os10g0524400 [Oryza sativa (japonica cultivar-group)]
GRMZM2G430039_P01	NP_001065109.1	115483032	0	0	1259	1258	731	731	86.46	86.46	1	Os10g0524600 [Oryza sativa (japonica cultivar-group)]
GRMZM2G066441_P01	NP_001065111.1	115483036	0	0	795	794	474	474	79.54	79.54	1	Os10g0525000 [Oryza sativa (japonica cultivar-group)]
GRMZM2G137561_P01	NP_001061438.1	115475684	2e-35	5e-37	149	149	88	88	79.55	79.55	5	Os08g0278600 [Oryza sativa (japonica cultivar-group)]
GRMZM2G302373_P01	NP_001065122.1	115483058	2e-76	1e-68	287	256	222	217	71.62	72.81	3	Os10g0528200 [Oryza sativa (japonica cultivar-group)]
GRMZM2G480439_P01	AAK98537.1	15430715	4e-75	3e-81	283	298	210	236	68.1	69.92	1	putative glutathione S-transferase OsGSTU9 [Oryza sativa Japonica Group]
GRMZM2G030636_P01	NP_001065147.1	115483108	0	0	714	690	463	439	81.64	82.23	1	Os10g0532200 [Oryza sativa (japonica cultivar-group)]
GRMZM2G030636_P02	NP_001065147.1	115483108	2e-46	9e-47	186	184	101	101	84.16	84.16	5	Os10g0532200 [Oryza sativa (japonica cultivar-group)]
GRMZM2G039312_P01	NP_001065149.1	115483112	1e-34	2e-35	149	145	142	142	69.01	73.24	1	Os10g0532600 [Oryza sativa (japonica cultivar-group)]
GRMZM2G453438_P01	NP_001065153.1	115483120	2e-47	6e-46	190	181	215	104	58.14	84.62	2	Os10g0533100 [Oryza sativa (japonica cultivar-group)]
GRMZM2G453438_P02	NP_001065153.1	115483120	2e-47	6e-46	190	181	215	104	58.14	84.62	1	Os10g0533100 [Oryza sativa (japonica cultivar-group)]
GRMZM2G418294_P01	NP_001065152.1	115483118	0	0	921	941	629	629	82.35	82.67	1	Os10g0533000 [Oryza sativa (japonica cultivar-group)]
GRMZM2G418289_P01	AAM88637.1	22002153	4e-152	3e-146	540	515	423	514	72.34	67.7	1	putative receptor-like protein kinase [Oryza sativa Japonica Group]
GRMZM2G418289_P02	AAM88637.1	22002153	4e-152	4e-146	540	515	423	514	72.34	67.7	2	putative receptor-like protein kinase [Oryza sativa Japonica Group]
GRMZM2G125304_P03	NP_001055227.1	115463255	2e-61	4e-50	237	196	179	179	68.72	68.72	6	Os05g0333500 [Oryza sativa (japonica cultivar-group)]
GRMZM2G162292_P01	NP_001065158.1	115483130	3e-116	6e-116	419	413	247	247	85.43	83.81	1	Os10g0533900 [Oryza sativa (japonica cultivar-group)]
GRMZM2G162292_P02	NP_001065158.1	115483130	3e-85	2e-86	315	315	155	155	96.13	96.13	2	Os10g0533900 [Oryza sativa (japonica cultivar-group)]
GRMZM2G162251_P02	ABB47928.2	110289478	0	0	746	776	445	436	89.89	90.37	1	expressed protein [Oryza sativa (japonica cultivar-group)]
GRMZM2G162251_P01	ABB47927.2	110289477	0	0	733	773	446	446	89.24	89.24	2	expressed protein [Oryza sativa (japonica cultivar-group)]
GRMZM2G040068_P01	NP_001065163.1	115483140	0	0	807	792	482	481	86.72	86.07	1	Os10g0534700 [Oryza sativa (japonica cultivar-group)]
GRMZM2G312693_P01	NP_001048802.1	115450403	8e-88	3e-89	323	323	160	160	94.38	94.38	3	Os03g0123100 [Oryza sativa (japonica cultivar-group)]
GRMZM2G099467_P01	AAL58118.1	18057095	7e-164	2e-168	578	588	333	333	84.38	84.38	1	putative flavanone 3-hydroxylase [Oryza sativa Japonica Group]
GRMZM2G028302_P01	NP_001065170.1	115483154	1e-38	3e-46	160	181	124	127	81.45	79.53	1	Os10g0536500 [Oryza sativa (japonica cultivar-group)]
GRMZM2G085198_P02	NP_001065172.1	115483158	4e-144	1e-131	513	466	312	329	83.01	78.42	1	Os10g0536700 [Oryza sativa (japonica cultivar-group)]
GRMZM2G097249_P01	NP_001065173.1	115483160	0	0	716	731	1093	1093	46.02	45.93	1	Os10g0537300 [Oryza sativa (japonica cultivar-group)]
GRMZM2G097188_P01	AAM76363.1	21717170	2e-51	2e-54	203	208	204	200	64.22	67	1	hypothetical protein [Oryza sativa Japonica Group]
GRMZM2G003076_P01	NP_001065174.1	115483162	3e-146	5e-137	519	484	269	269	91.82	91.82	3	Os10g0537500 [Oryza sativa (japonica cultivar-group)]
GRMZM2G003076_P02	NP_001065174.1	115483162	2e-69	5e-71	263	264	135	135	91.11	91.11	13	Os10g0537500 [Oryza sativa (japonica cultivar-group)]
GRMZM2G003076_P03	NP_001065174.1	115483162	8e-90	6e-85	331	310	174	161	90.8	91.3	9	Os10g0537500 [Oryza sativa (japonica cultivar-group)]
GRMZM2G003076_P04	NP_001065174.1	115483162	4e-83	2e-84	308	309	163	160	89.57	90.62	10	Os10g0537500 [Oryza sativa (japonica cultivar-group)]
GRMZM2G303007_P01	AAM76346.1	21717153	0	0	1080	1102	1111	1111	58.06	58.06	1	putative helicase [Oryza sativa Japonica Group]
GRMZM2G303007_P01	AAM76346.1	21717153	0	3e-117	1080	420	1111	276	58.06	75	1	putative helicase [Oryza sativa Japonica Group]
GRMZM2G303007_P02	AAM76346.1	21717153	3e-40	2e-40	166	166	87	87	87.36	87.36	16	putative helicase [Oryza sativa Japonica Group]
GRMZM2G095698_P01	NP_001065178.1	115483170	4e-117	5e-122	423	434	337	337	79.82	79.82	2	Os10g0539400 [Oryza sativa (japonica cultivar-group)]
GRMZM2G040743_P01	NP_001065180.1	115483174	0	0	735	740	541	541	66.73	67.28	2	Os10g0539600 [Oryza sativa (japonica cultivar-group)]
GRMZM2G040743_P02	NP_001048842.1	115450483	1e-50	3e-51	200	200	155	155	60.65	60.65	100	Os03g0128700 [Oryza sativa (japonica cultivar-group)]
GRMZM2G052685_P01	NP_001065181.1	115483176	0	0	956	954	851	834	70.15	69.78	1	Os10g0539700 [Oryza sativa (japonica cultivar-group)]
GRMZM2G383854_P01	NP_001065185.1	115483184	0	0	915	934	598	596	76.25	76.17	1	Os10g0540100 [Oryza sativa (japonica cultivar-group)]
GRMZM2G373607_P01	AAG13597.1	10140766	2e-133	8e-135	477	477	281	281	80.07	80.07	2	putative serine carboxypeptidase [Oryza sativa Japonica Group]
GRMZM2G327907_P01	AAG13603.1	10140772	4e-91	4e-94	336	341	313	313	89.46	89.46	1	hypothetical protein [Oryza sativa Japonica Group]
GRMZM2G026767_P03	NP_001065455.1	115483570	6e-77	4e-78	289	289	203	203	66.5	66.5	17	Os10g0571300 [Oryza sativa (japonica cultivar-group)]
GRMZM2G026767_P02	NP_001065455.1	115483570	6e-174	1e-175	612	613	465	465	64.09	64.09	5	Os10g0571300 [Oryza sativa (japonica cultivar-group)]
GRMZM2G103668_P01	NP_001065196.1	115483206	9e-99	5e-100	361	360	201	201	84.08	84.08	1	Os10g0542900 [Oryza sativa (japonica cultivar-group)]
GRMZM2G047187_P06	NP_001047681.1	115447803	2e-53	5e-54	211	207	178	169	61.8	62.72	4	Os02g0667500 [Oryza sativa (japonica cultivar-group)]
GRMZM2G052344_P04	NP_001065202.1	115483218	4e-40	5e-46	165	181	128	128	78.91	78.91	7	Os10g0544600 [Oryza sativa (japonica cultivar-group)]
GRMZM2G127168_P01	NP_001065207.1	115483228	1e-120	3e-122	434	434	261	261	82.38	82.38	2	Os10g0545300 [Oryza sativa (japonica cultivar-group)]
GRMZM2G127168_P02	NP_001065207.1	115483228	1e-120	3e-122	434	434	261	261	82.38	82.38	1	Os10g0545300 [Oryza sativa (japonica cultivar-group)]
GRMZM2G113761_P03	AAK20055.1	13357258	3e-71	1e-76	270	283	144	152	87.5	87.5	6	putative cellulase [Oryza sativa Japonica Group]
GRMZM2G017011_P01	NP_001065213.1	115483240	3e-40	6e-42	166	166	134	134	61.94	61.94	1	Os10g0546100 [Oryza sativa (japonica cultivar-group)]
GRMZM2G424595_P01	NP_001065215.1	115483244	0	0	1160	1198	836	839	77.75	79.26	1	Os10g0546300 [Oryza sativa (japonica cultivar-group)]
GRMZM2G424595_P02	NP_001065215.1	115483244	0	0	1154	1192	830	833	78.07	79.59	2	Os10g0546300 [Oryza sativa (japonica cultivar-group)]
GRMZM2G143202_P02	NP_001065217.1	115483248	1e-55	1e-56	217	218	128	128	84.38	84.38	4	Os10g0546600 [Oryza sativa (japonica cultivar-group)]
GRMZM2G143202_P01	NP_001065217.1	115483248	0	0	668	668	369	369	87.8	87.8	1	Os10g0546600 [Oryza sativa (japonica cultivar-group)]
GRMZM2G177400_P01	NP_001061438.1	115475684	3e-36	7e-38	152	152	88	88	82.95	82.95	2	Os08g0278600 [Oryza sativa (japonica cultivar-group)]
GRMZM2G177400_P02	NP_001061438.1	115475684	3e-36	7e-38	152	152	88	88	82.95	82.95	1	Os08g0278600 [Oryza sativa (japonica cultivar-group)]
GRMZM2G373596_P01	NP_001059202.1	115471207	3e-100	8e-102	367	367	194	194	88.14	88.14	4	Os07g0222300 [Oryza sativa (japonica cultivar-group)]
GRMZM2G117804_P01	NP_001045691.1	115443823	1e-111	7e-113	404	404	225	225	84.89	84.89	3	Os02g0117900 [Oryza sativa (japonica cultivar-group)]
GRMZM2G117804_P02	NP_001045691.1	115443823	5e-151	4e-178	536	621	362	362	84.53	84.53	1	Os02g0117900 [Oryza sativa (japonica cultivar-group)]
GRMZM2G398825_P01	NP_001065302.1	115483264	8e-80	2e-81	298	301	198	198	80.3	77.27	1	Os10g0548200 [Oryza sativa (japonica cultivar-group)]
GRMZM2G304132_P01	NP_001065301.1	115483262	9e-50	2e-69	199	259	246	243	70.33	77.78	1	Os10g0548100 [Oryza sativa (japonica cultivar-group)]
GRMZM2G005480_P01	NP_001060642.1	115474087	1e-44	9e-42	184	169	118	118	72.03	72.03	6	Os07g0679700 [Oryza sativa (japonica cultivar-group)]
GRMZM2G464885_P01	NP_001065300.1	115483260	3e-125	4e-119	450	424	315	315	72.7	72.7	1	Os10g0548000 [Oryza sativa (japonica cultivar-group)]
GRMZM2G464885_P02	AAK43511.1	13876535	9e-39	2e-39	160	160	99	99	73.74	73.74	12	putative WW-domain oxidoreductase [Oryza sativa Japonica Group]
GRMZM2G162537_P02	NP_001064570.1	115481954	5e-85	2e-84	317	310	392	392	49.49	48.72	4	Os10g0407500 [Oryza sativa (japonica cultivar-group)]
GRMZM2G162537_P03	NP_001064570.1	115481954	5e-85	2e-84	317	310	392	392	49.49	48.72	3	Os10g0407500 [Oryza sativa (japonica cultivar-group)]
GRMZM2G162537_P04	NP_001064570.1	115481954	3e-86	9e-86	321	314	394	394	49.49	48.73	2	Os10g0407500 [Oryza sativa (japonica cultivar-group)]
GRMZM2G458718_P01	NP_001062259.1	115477326	1e-97	1e-88	358	323	215	215	81.86	81.86	7	Os08g0519400 [Oryza sativa (japonica cultivar-group)]
GRMZM2G114707_P01	NP_001065346.1	115483352	3e-76	8e-69	286	256	179	166	80.45	82.53	1	Os10g0555200 [Oryza sativa (japonica cultivar-group)]
GRMZM2G114707_P02	NP_001065346.1	115483352	7e-75	2e-67	281	252	180	167	80	82.04	2	Os10g0555200 [Oryza sativa (japonica cultivar-group)]
GRMZM2G114772_P01	NP_001065345.1	115483350	0	0	810	788	448	448	85.94	85.94	2	Os10g0555100 [Oryza sativa (japonica cultivar-group)]
GRMZM2G425719_P01	NP_001065342.1	115483344	1e-63	5e-68	244	255	198	198	60.61	60.61	5	Os10g0554300 [Oryza sativa (japonica cultivar-group)]
GRMZM2G425719_P02	NP_001065342.1	115483344	1e-63	5e-68	244	255	198	198	60.61	60.61	4	Os10g0554300 [Oryza sativa (japonica cultivar-group)]
GRMZM2G425719_P04	NP_001065342.1	115483344	1e-63	5e-68	244	255	198	198	60.61	60.61	3	Os10g0554300 [Oryza sativa (japonica cultivar-group)]
GRMZM2G097404_P01	NP_001065344.1	115483348	9e-64	2e-51	246	200	364	350	55.49	52.29	1	Os10g0554900 [Oryza sativa (japonica cultivar-group)]
GRMZM2G423886_P01	NP_001065342.1	115483344	1e-134	2e-140	482	495	375	375	69.07	69.6	1	Os10g0554300 [Oryza sativa (japonica cultivar-group)]
GRMZM2G365134_P01	NP_001065391.1	115483442	2e-44	7e-71	182	265	526	526	51.71	52.28	1	Os10g0562000 [Oryza sativa (japonica cultivar-group)]
GRMZM2G079031_P01	ABB47988.1	78709013	2e-144	2e-152	515	536	367	367	89.92	89.92	4	armadillo/beta-catenin repeat family protein, putative, expressed [Oryza sativa (japonica cultivar-group)]
GRMZM2G079031_P02	ABB47988.1	78709013	0	0	795	821	569	569	87.87	87.87	1	armadillo/beta-catenin repeat family protein, putative, expressed [Oryza sativa (japonica cultivar-group)]
GRMZM2G079031_P03	ABB47988.1	78709013	0	0	720	745	511	511	87.48	87.48	2	armadillo/beta-catenin repeat family protein, putative, expressed [Oryza sativa (japonica cultivar-group)]
GRMZM2G163189_P02	NP_001065395.1	115483450	5e-136	7e-128	486	455	376	376	82.18	81.91	4	Os10g0562700 [Oryza sativa (japonica cultivar-group)]
GRMZM2G392477_P01	AAK31277.1	13569993	0	0	754	751	681	673	71.81	70.58	1	putative protein kinase [Oryza sativa Japonica Group]
GRMZM2G392477_P02	AAK31277.1	13569993	6e-103	1e-106	376	384	364	352	70.05	71.02	18	putative protein kinase [Oryza sativa Japonica Group]
GRMZM2G058149_P01	AAK31273.1	13569989	0	9e-180	674	627	539	473	76.44	79.28	2	putative lipase [Oryza sativa Japonica Group]
GRMZM2G052666_P01	NP_001065403.1	115483466	2e-97	4e-97	357	351	206	206	91.26	91.26	1	Os10g0563600 [Oryza sativa (japonica cultivar-group)]
GRMZM2G022822_P01	ABB47989.1	78709014	2e-90	1e-91	335	335	447	447	47.43	47.43	2	Protein kinase domain containing protein, expressed [Oryza sativa (japonica cultivar-group)]
GRMZM2G180909_P01	NP_001065407.1	115483474	5e-180	0	632	638	369	373	86.45	86.33	1	Os10g0564000 [Oryza sativa (japonica cultivar-group)]
GRMZM2G481163_P01	NP_001065409.1	115483478	5e-70	2e-74	266	276	302	257	73.18	75.88	2	Os10g0564200 [Oryza sativa (japonica cultivar-group)]
GRMZM2G180916_P06	BAD17999.1	46917334	4e-51	1e-51	201	200	103	103	92.23	92.23	73	serine/threonine protein kinase SAPK3 [Oryza sativa Japonica Group]
GRMZM2G107575_P01	ABA54176.1	76577787	2e-113	8e-115	409	409	213	213	93.43	93.43	1	calcineurin B-like protein 1 [Oryza sativa Japonica Group]
GRMZM2G107575_P02	ABA54176.1	76577787	4e-54	3e-55	211	211	109	109	94.5	94.5	15	calcineurin B-like protein 1 [Oryza sativa Japonica Group]
GRMZM2G098208_P01	NP_001065415.1	115483490	1e-126	2e-121	454	431	263	263	91.25	88.21	1	Os10g0564900 [Oryza sativa (japonica cultivar-group)]
GRMZM2G098208_P02	NP_001065415.1	115483490	7e-67	2e-61	254	232	165	165	90.3	85.45	10	Os10g0564900 [Oryza sativa (japonica cultivar-group)]
GRMZM2G098208_P03	NP_001065415.1	115483490	1e-101	2e-96	370	349	221	221	91.4	87.78	5	Os10g0564900 [Oryza sativa (japonica cultivar-group)]
GRMZM2G098208_P05	NP_001065415.1	115483490	3e-47	7e-42	188	167	130	130	88.46	82.31	11	Os10g0564900 [Oryza sativa (japonica cultivar-group)]
GRMZM2G098208_P04	NP_001065415.1	115483490	7e-67	2e-61	254	232	165	165	90.3	85.45	9	Os10g0564900 [Oryza sativa (japonica cultivar-group)]
GRMZM2G399484_P01	NP_001065416.1	115483492	6e-117	2e-119	423	426	282	340	94.33	93.24	1	Os10g0565000 [Oryza sativa (japonica cultivar-group)]
GRMZM2G155422_P01	AAG60197.1	12597889	6e-160	8e-157	565	550	378	378	81.48	78.31	2	hypothetical protein [Oryza sativa Japonica Group]
GRMZM2G007939_P01	NP_001065418.1	115483496	0	0	767	732	445	532	85.62	78.01	1	Os10g0565200 [Oryza sativa (japonica cultivar-group)]
GRMZM2G007939_P04	NP_001065418.1	115483496	2e-174	3e-164	613	575	344	344	85.76	85.76	4	Os10g0565200 [Oryza sativa (japonica cultivar-group)]
GRMZM2G007939_P02	NP_001065418.1	115483496	0	0	721	686	445	532	81.8	74.81	3	Os10g0565200 [Oryza sativa (japonica cultivar-group)]
GRMZM2G373341_P02	NP_001065307.1	115483274	0	0	1222	1275	867	867	81.89	81.89	2	Os10g0548800 [Oryza sativa (japonica cultivar-group)]
GRMZM2G373341_P01	NP_001065307.1	115483274	0	0	1252	1304	908	908	80.18	80.18	1	Os10g0548800 [Oryza sativa (japonica cultivar-group)]
GRMZM2G071208_P02	AAK43507.1	13876531	5e-180	0	632	631	374	374	84.22	84.22	1	putative aminotransferase [Oryza sativa Japonica Group]
GRMZM2G071208_P01	AAK43507.1	13876531	1e-178	4e-180	627	627	375	375	84	84	2	putative aminotransferase [Oryza sativa Japonica Group]
GRMZM2G071172_P01	NP_001065314.1	115483288	4e-150	2e-157	534	553	626	639	52.88	53.36	2	Os10g0550000 [Oryza sativa (japonica cultivar-group)]
GRMZM2G071157_P01	AAG13489.1	10140653	0	0	680	661	466	421	77.9	81.47	1	hypothetical protein [Oryza sativa Japonica Group]
GRMZM2G065050_P01	AAG13486.1	10140650	1e-60	1e-54	235	210	314	314	48.09	46.18	1	hypothetical protein [Oryza sativa Japonica Group]
GRMZM2G053720_P01	NP_001065321.1	115483302	5e-170	3e-172	600	602	438	437	82.65	81.46	1	Os10g0550900 [Oryza sativa (japonica cultivar-group)]
GRMZM2G053720_P02	NP_001065321.1	115483302	1e-73	3e-69	276	259	173	173	84.39	83.82	3	Os10g0550900 [Oryza sativa (japonica cultivar-group)]
GRMZM2G079470_P01	AAG13473.1	10140637	2e-142	1e-148	508	523	503	618	68.79	65.7	1	putative Scl1 protein [Oryza sativa Japonica Group]
GRMZM2G089121_P01	NP_001065338.1	115483336	1e-46	1e-43	187	174	156	156	69.23	67.95	10	Os10g0553800 [Oryza sativa (japonica cultivar-group)]
GRMZM2G089121_P03	NP_001065338.1	115483336	3e-89	2e-86	330	317	234	234	76.07	75.64	4	Os10g0553800 [Oryza sativa (japonica cultivar-group)]
GRMZM2G089121_P02	NP_001065338.1	115483336	0	0	671	656	421	421	80.52	80.29	1	Os10g0553800 [Oryza sativa (japonica cultivar-group)]
GRMZM2G114906_P01	NP_001065339.1	115483338	1e-48	4e-51	196	199	285	285	45.26	45.96	4	Os10g0553900 [Oryza sativa (japonica cultivar-group)]
GRMZM2G114906_P02	NP_001065339.1	115483338	1e-48	4e-51	196	199	285	285	45.26	45.96	3	Os10g0553900 [Oryza sativa (japonica cultivar-group)]
GRMZM2G114906_P03	NP_001065339.1	115483338	9e-49	6e-51	196	199	287	287	44.95	45.64	5	Os10g0553900 [Oryza sativa (japonica cultivar-group)]
GRMZM2G061099_P01	AAK15443.1	13194225	0	0	879	913	511	511	84.34	84.34	3	putative oxysterol-binding protein [Oryza sativa Japonica Group]
GRMZM2G428071_P01	AAK31281.1	13569997	0	0	668	738	437	437	83.3	83.3	1	unknown protein [Oryza sativa Japonica Group]
GRMZM2G154565_P01	NP_001065376.1	115483412	1e-98	2e-107	362	386	360	402	67.5	68.91	2	Os10g0560000 [Oryza sativa (japonica cultivar-group)]
GRMZM2G154565_P02	NP_001065376.1	115483412	1e-99	2e-108	365	389	357	399	68.07	69.42	1	Os10g0560000 [Oryza sativa (japonica cultivar-group)]
GRMZM2G173695_P01	NP_001065374.1	115483408	0	0	710	723	502	501	78.88	79.64	1	Os10g0559800 [Oryza sativa (japonica cultivar-group)]
GRMZM2G033478_P03	AAL79800.1	18873854	2e-133	5e-140	478	497	738	608	46.34	52.8	3	unknown protein [Oryza sativa Japonica Group]
GRMZM2G033478_P01	AAL79800.1	18873854	0	0	1660	1675	2137	2138	52.78	53.6	1	unknown protein [Oryza sativa Japonica Group]
GRMZM2G033478_P02	AAL79800.1	18873854	0	0	1657	1671	2141	2142	52.69	53.5	2	unknown protein [Oryza sativa Japonica Group]
GRMZM2G143210_P01	NP_001046371.1	115445183	1e-37	7e-39	157	157	83	83	90.36	90.36	3	Os02g0232100 [Oryza sativa (japonica cultivar-group)]
GRMZM2G172794_P01	NP_001066522.1	115488070	2e-43	2e-44	176	176	138	138	57.25	57.25	13	Os12g0262700 [Oryza sativa (japonica cultivar-group)]
GRMZM2G082916_P01	BAD15695.1	46390266	0	0	2321	2400	1401	1401	86.3	86.3	1	putative pattern formation protein GNOM [Oryza sativa Japonica Group]
GRMZM2G082916_P02	BAD15695.1	46390266	2e-77	4e-86	291	317	223	223	81.17	81.17	3	putative pattern formation protein GNOM [Oryza sativa Japonica Group]
GRMZM2G042538_P01	ABB47999.1	78709024	3e-57	9e-51	224	197	317	261	65.3	72.8	1	Zinc finger, C3HC4 type family protein, expressed [Oryza sativa (japonica cultivar-group)]
GRMZM2G050961_P01	AAL79700.1	18855008	7e-48	3e-45	191	177	123	123	79.67	79.67	3	putative chloroplast chaperonin [Oryza sativa Japonica Group]
GRMZM2G050961_P02	AAL79700.1	18855008	7e-48	3e-45	191	177	123	123	79.67	79.67	2	putative chloroplast chaperonin [Oryza sativa Japonica Group]
GRMZM2G050961_P06	AAL79700.1	18855008	6e-35	2e-32	147	134	123	123	66.67	66.67	6	putative chloroplast chaperonin [Oryza sativa Japonica Group]
GRMZM2G143858_P01	AAL79689.1	18854997	3e-173	5e-156	610	548	511	511	65.56	65.56	1	hypothetical protein [Oryza sativa Japonica Group]
GRMZM2G127945_P01	NP_001065427.1	115483514	3e-144	1e-140	513	496	311	284	79.74	82.75	1	Os10g0566800 [Oryza sativa (japonica cultivar-group)]
GRMZM2G471027_P01	NP_001065436.1	115483532	3e-126	3e-127	454	452	235	235	91.06	91.06	9	Os10g0567800 [Oryza sativa (japonica cultivar-group)]
GRMZM2G070943_P01	NP_001065435.1	115483530	1e-40	3e-35	169	145	245	211	58.37	55.45	2	Os10g0567600 [Oryza sativa (japonica cultivar-group)]
GRMZM2G349185_P01	AAL86467.1	19224991	3e-66	8e-68	254	254	386	386	61.14	60.36	1	hypothetical protein [Oryza sativa Japonica Group]
GRMZM2G086869_P01	ABB48007.1	78709032	3e-91	1e-86	336	316	203	203	77.83	77.83	3	haloacid dehalogenase-like hydrolase family protein, putative, expressed [Oryza sativa (japonica cultivar-group)]
GRMZM2G086750_P01	AAL86463.1	19224987	6e-47	1e-54	189	209	149	184	85.23	74.46	2	unknown protein [Oryza sativa Japonica Group]
GRMZM2G086750_P02	AAL86463.1	19224987	2e-70	5e-81	267	297	206	240	85.44	77.5	1	unknown protein [Oryza sativa Japonica Group]
GRMZM2G174757_P01	NP_001065446.1	115483552	0	0	1279	1274	691	689	89.29	89.26	1	Os10g0569200 [Oryza sativa (japonica cultivar-group)]
AC211390.3_FGP001	ABB48009.1	78709034	0	0	904	905	528	528	80.11	80.11	2	Methyltransferase, putative, expressed [Oryza sativa (japonica cultivar-group)]
GRMZM2G034096_P01	AAL86478.1	19225002	7e-85	4e-90	314	327	166	172	90.36	90.7	1	putative nuclear protein [Oryza sativa Japonica Group]
GRMZM2G034096_P02	AAL86478.1	19225002	9e-43	8e-48	174	186	94	100	86.17	87	3	putative nuclear protein [Oryza sativa Japonica Group]
GRMZM2G033526_P01	NP_001065454.1	115483568	8e-61	2e-66	234	250	127	145	85.83	80.69	12	Os10g0571200 [Oryza sativa (japonica cultivar-group)]
GRMZM2G033526_P02	NP_001065454.1	115483568	0	0	969	984	507	525	91.32	89.71	1	Os10g0571200 [Oryza sativa (japonica cultivar-group)]
GRMZM2G033526_P03	NP_001065454.1	115483568	0	0	963	978	507	525	91.12	89.52	2	Os10g0571200 [Oryza sativa (japonica cultivar-group)]
GRMZM2G169080_P01	NP_001065455.1	115483570	0	0	916	913	461	457	95.01	95.4	2	Os10g0571300 [Oryza sativa (japonica cultivar-group)]
GRMZM2G082709_P01	AAL86494.1	19225018	1e-83	3e-95	311	345	291	292	61.17	64.38	1	putative NAM (no apical meristem) protein [Oryza sativa Japonica Group]
GRMZM2G094390_P01	NP_001065477.1	115483614	1e-179	0	631	686	398	398	85.43	85.43	1	Os10g0574800 [Oryza sativa (japonica cultivar-group)]
GRMZM2G094168_P02	AAP55135.2	110289637	7e-45	6e-46	181	180	165	165	64.85	63.64	2	expressed protein [Oryza sativa (japonica cultivar-group)]
GRMZM2G034846_P01	AAM92810.1	22128697	5e-36	7e-43	152	171	174	174	57.47	57.47	1	hypothetical protein [Oryza sativa Japonica Group]
GRMZM2G361855_P01	BAC76086.1	30314657	5e-46	6e-46	188	181	321	292	33.64	33.9	5	replication factor C 38 kDa subunit [Oryza sativa Japonica Group]
GRMZM2G169931_P01	NP_001065473.1	115483606	0	0	907	847	503	481	87.48	88.15	1	Os10g0573900 [Oryza sativa (japonica cultivar-group)]
GRMZM2G169931_P02	NP_001065473.1	115483606	0	0	907	847	503	481	87.48	88.15	2	Os10g0573900 [Oryza sativa (japonica cultivar-group)]
AC194914.3_FGP002	NP_001065470.1	115483600	4e-84	5e-79	312	290	181	181	86.19	86.19	1	Os10g0573400 [Oryza sativa (japonica cultivar-group)]
GRMZM2G121128_P01	NP_001065468.1	115483596	0	0	665	664	371	365	87.87	88.77	1	Os10g0573000 [Oryza sativa (japonica cultivar-group)]
GRMZM2G033876_P01	NP_001048086.1	115448613	0	0	1083	1083	1242	1245	59.5	59.92	3	Os02g0742000 [Oryza sativa (japonica cultivar-group)]
AC209215.4_FGP004	NP_001043433.1	115438000	3e-33	3e-35	145	145	190	190	42.63	42.63	13	Os01g0588200 [Oryza sativa (japonica cultivar-group)]
GRMZM2G160454_P01	NP_001065462.1	115483584	3e-111	6e-121	402	431	237	237	90.3	90.3	3	Os10g0572300 [Oryza sativa (japonica cultivar-group)]
GRMZM2G160454_P02	NP_001065462.1	115483584	1e-130	2e-140	467	496	292	292	84.93	84.93	1	Os10g0572300 [Oryza sativa (japonica cultivar-group)]
GRMZM2G160454_P03	NP_001065462.1	115483584	3e-111	3e-121	402	432	239	239	89.54	89.54	2	Os10g0572300 [Oryza sativa (japonica cultivar-group)]
GRMZM2G456603_P01	AAL67582.1	18266636	2e-50	7e-44	200	172	105	105	87.62	87.62	2	unknown protein [Oryza sativa Japonica Group]
GRMZM2G108904_P01	BAC99811.1	37806297	4e-31	4e-32	135	135	140	140	53.57	53.57	9	hypothetical protein [Oryza sativa Japonica Group]
GRMZM2G068917_P01	NP_001065487.1	115483634	7e-99	3e-104	362	375	323	323	65.63	66.25	1	Os10g0576900 [Oryza sativa (japonica cultivar-group)]
GRMZM2G068917_P02	NP_001065487.1	115483634	1e-60	1e-66	234	250	165	195	75.15	71.79	4	Os10g0576900 [Oryza sativa (japonica cultivar-group)]
GRMZM2G068917_P03	NP_001065487.1	115483634	1e-60	1e-66	234	250	165	195	75.15	71.79	5	Os10g0576900 [Oryza sativa (japonica cultivar-group)]
GRMZM2G068917_P04	NP_001065487.1	115483634	1e-60	1e-66	234	250	165	195	75.15	71.79	3	Os10g0576900 [Oryza sativa (japonica cultivar-group)]
GRMZM2G068917_P06	NP_001065487.1	115483634	4e-48	1e-53	191	207	120	150	80	74.67	7	Os10g0576900 [Oryza sativa (japonica cultivar-group)]
GRMZM2G068917_P07	NP_001065487.1	115483634	1e-52	3e-54	206	209	152	152	74.34	75.66	6	Os10g0576900 [Oryza sativa (japonica cultivar-group)]
GRMZM2G053079_P01	NP_001065488.1	115483636	5e-156	6e-160	552	560	328	328	82.62	82.62	1	Os10g0577000 [Oryza sativa (japonica cultivar-group)]
GRMZM2G090500_P01	BAA90502.1	8099130	0	0	1057	1027	871	870	71.41	70.8	1	unnamed protein product [Oryza sativa]
GRMZM2G437683_P01	AAL67585.1	18266639	4e-119	3e-158	432	556	574	943	51.22	50.9	1	myosin-like protein [Oryza sativa Japonica Group]
GRMZM2G057690_P01	NP_001065490.1	115483640	1e-44	4e-58	182	222	389	389	48.59	48.07	1	Os10g0577400 [Oryza sativa (japonica cultivar-group)]
GRMZM2G057466_P01	ABB48025.1	78709050	0	0	920	892	496	496	87.3	87.3	2	transcription factor jumonji, putative, expressed [Oryza sativa (japonica cultivar-group)]
GRMZM2G112769_P01	NP_001048533.1	115449709	3e-127	5e-134	458	476	839	842	40.29	40.86	6	Os02g0819300 [Oryza sativa (japonica cultivar-group)]
GRMZM2G089147_P02	NP_001065493.1	115483646	2e-50	1e-55	200	214	110	127	88.18	83.46	1	Os10g0577700 [Oryza sativa (japonica cultivar-group)]
GRMZM2G022603_P01	NP_001065494.1	115483648	4e-84	2e-92	313	337	252	251	69.05	69.72	7	Os10g0577800 [Oryza sativa (japonica cultivar-group)]
GRMZM2G022603_P02	NP_001065494.1	115483648	2e-85	1e-93	318	341	251	250	69.32	70	6	Os10g0577800 [Oryza sativa (japonica cultivar-group)]
GRMZM2G022603_P03	NP_001065494.1	115483648	3e-32	2e-42	139	171	106	104	73.58	75	9	Os10g0577800 [Oryza sativa (japonica cultivar-group)]
GRMZM2G098331_P02	NP_001063800.1	115480413	1e-156	6e-151	554	531	303	303	88.12	88.12	4	Os09g0538800 [Oryza sativa (japonica cultivar-group)]
GRMZM2G098331_P03	NP_001063800.1	115480413	1e-156	6e-151	554	531	303	303	88.12	88.12	3	Os09g0538800 [Oryza sativa (japonica cultivar-group)]
GRMZM2G025157_P01	AAG46167.1	12039381	0	0	659	706	601	560	62.56	64.46	1	unknown protein [Oryza sativa Japonica Group]
GRMZM2G137947_P01	NP_001043172.1	115436936	0	0	704	679	384	384	92.97	92.97	10	Os01g0511300 [Oryza sativa (japonica cultivar-group)]
GRMZM2G137947_P07	NP_001043172.1	115436936	1e-76	2e-77	286	286	145	145	95.86	95.86	12	Os01g0511300 [Oryza sativa (japonica cultivar-group)]
GRMZM2G137947_P02	NP_001043172.1	115436936	0	0	706	680	384	384	92.97	92.97	9	Os01g0511300 [Oryza sativa (japonica cultivar-group)]
GRMZM2G137947_P03	NP_001043172.1	115436936	0	0	706	680	384	384	92.97	92.97	8	Os01g0511300 [Oryza sativa (japonica cultivar-group)]
GRMZM2G137947_P06	NP_001043172.1	115436936	0	0	706	680	384	384	92.97	92.97	5	Os01g0511300 [Oryza sativa (japonica cultivar-group)]
GRMZM2G137947_P04	NP_001043172.1	115436936	0	0	706	680	384	384	92.97	92.97	7	Os01g0511300 [Oryza sativa (japonica cultivar-group)]
GRMZM2G137947_P05	NP_001043172.1	115436936	0	0	706	680	384	384	92.97	92.97	6	Os01g0511300 [Oryza sativa (japonica cultivar-group)]
GRMZM2G071423_P01	NP_001065502.1	115483664	1e-114	5e-125	415	444	315	315	73.65	73.65	2	Os10g0578800 [Oryza sativa (japonica cultivar-group)]
GRMZM2G457147_P01	ABB48033.1	78709058	8e-142	2e-140	505	496	356	358	78.37	78.49	4	expressed protein [Oryza sativa (japonica cultivar-group)]
GRMZM2G457147_P02	ABB48033.1	78709058	8e-142	2e-140	505	496	356	358	78.37	78.49	3	expressed protein [Oryza sativa (japonica cultivar-group)]
GRMZM2G457147_P03	ABB48033.1	78709058	8e-142	2e-140	505	496	356	358	78.37	78.49	2	expressed protein [Oryza sativa (japonica cultivar-group)]
GRMZM2G457147_P04	ABB48033.1	78709058	8e-142	2e-140	505	496	356	358	78.37	78.49	1	expressed protein [Oryza sativa (japonica cultivar-group)]
GRMZM2G132898_P01	NP_001065503.1	115483666	5e-146	9e-149	518	523	290	290	86.21	86.21	1	Os10g0578900 [Oryza sativa (japonica cultivar-group)]
GRMZM2G481223_P01	NP_001042200.1	115434884	3e-51	2e-52	205	204	126	126	76.98	76.98	5	Os01g0179500 [Oryza sativa (japonica cultivar-group)]
GRMZM2G430710_P02	ABA95402.1	77552605	0	0	1396	1398	873	873	78.58	78.58	1	pentatricopeptide, putative [Oryza sativa (japonica cultivar-group)]
GRMZM2G394410_P01	NP_001065517.1	115483694	1e-125	2e-126	451	449	360	360	82.5	82.22	1	Os10g0580900 [Oryza sativa (japonica cultivar-group)]
GRMZM2G306079_P01	BAD73632.1	56202103	4e-32	1e-33	141	141	110	103	58.18	61.17	12	putative ring finger protein 5 [Oryza sativa Japonica Group]
GRMZM2G306079_P02	BAD73632.1	56202103	4e-32	1e-33	141	141	110	103	58.18	61.17	11	putative ring finger protein 5 [Oryza sativa Japonica Group]
GRMZM2G306104_P01	NP_001048328.1	115449097	1e-40	1e-43	167	172	160	160	68.75	68.75	1	Os02g0784900 [Oryza sativa (japonica cultivar-group)]
AC205500.3_FGP002	NP_001066635.1	115488296	1e-56	3e-45	222	179	227	231	52.86	45.89	2	Os12g0407900 [Oryza sativa (japonica cultivar-group)]
GRMZM2G012434_P03	NP_001065509.1	115483678	4e-129	9e-121	462	431	303	303	75.25	74.92	9	Os10g0579600 [Oryza sativa (japonica cultivar-group)]
GRMZM2G443111_P02	BAC84396.2	38175465	4e-47	9e-49	190	190	102	102	89.22	89.22	9	zinc finger (C3HC4-type RING finger) protein-like [Oryza sativa Japonica Group]
GRMZM2G020620_P01	NP_001065515.1	115483690	1e-97	3e-99	358	358	238	238	78.99	78.99	1	Os10g0580700 [Oryza sativa (japonica cultivar-group)]
GRMZM2G311376_P01	NP_001060735.1	115474273	2e-140	7e-136	502	481	383	382	66.58	66.23	11	Os07g0694000 [Oryza sativa (japonica cultivar-group)]
GRMZM2G311376_P02	NP_001060735.1	115474273	4e-87	1e-84	323	311	256	242	66.8	66.94	17	Os07g0694000 [Oryza sativa (japonica cultivar-group)]
GRMZM2G311376_P03	NP_001060735.1	115474273	1e-144	7e-140	514	494	380	379	68.68	68.34	9	Os07g0694000 [Oryza sativa (japonica cultivar-group)]
GRMZM2G311376_P04	NP_001060735.1	115474273	1e-102	1e-97	374	354	285	284	67.72	67.25	13	Os07g0694000 [Oryza sativa (japonica cultivar-group)]
GRMZM2G304897_P01	NP_001064013.1	115480840	0	0	1166	1091	796	806	74.25	74.32	1	Os10g0101000 [Oryza sativa (japonica cultivar-group)]
GRMZM2G179528_P01	AAL73565.1	18481967	5e-158	1e-159	560	559	387	387	70.28	70.28	1	Putative acyltransferase [Oryza sativa Japonica Group]
GRMZM2G179528_P02	AAL73565.1	18481967	5e-136	1e-137	486	486	387	387	63.31	63.31	4	Putative acyltransferase [Oryza sativa Japonica Group]
GRMZM2G179528_P03	AAL73565.1	18481967	3e-157	5e-159	557	557	391	391	69.31	69.31	2	Putative acyltransferase [Oryza sativa Japonica Group]
GRMZM2G159992_P01	NP_001062602.1	115478014	0	0	794	771	497	508	82.9	82.09	1	Os09g0123300 [Oryza sativa (japonica cultivar-group)]
GRMZM2G159992_P02	NP_001062602.1	115478014	8e-90	4e-78	330	289	172	172	93.6	93.6	7	Os09g0123300 [Oryza sativa (japonica cultivar-group)]
GRMZM2G058630_P01	AAO38480.1	28273394	3e-80	2e-80	301	296	386	396	47.67	47.98	1	putative lecithin-cholesterol acyl transferase [Oryza sativa Japonica Group]
GRMZM2G036567_P01	AAL91596.1	19551091	1e-87	1e-79	325	293	327	313	63.91	59.42	1	Hypothetical protein [Oryza sativa Japonica Group]
GRMZM2G079774_P01	NP_001046997.1	115446435	4e-49	9e-51	199	199	155	155	64.52	64.52	13	Os02g0526400 [Oryza sativa (japonica cultivar-group)]
GRMZM2G171110_P01	AAK18840.1	13324792	5e-142	2e-75	506	280	430	204	79.77	79.9	28	putative receptor kinase [Oryza sativa Japonica Group]
GRMZM2G171110_P01	AAK18840.1	13324792	5e-142	4e-74	506	276	430	165	79.77	86.06	28	putative receptor kinase [Oryza sativa Japonica Group]
GRMZM2G396969_P02	NP_001052185.1	115457170	2e-53	3e-61	213	232	138	138	78.26	78.26	1	Os04g0183100 [Oryza sativa (japonica cultivar-group)]
GRMZM2G028389_P01	ABA91087.1	77548290	5e-35	1e-36	148	149	104	104	73.08	73.08	2	expressed protein [Oryza sativa (japonica cultivar-group)]
GRMZM2G149903_P01	NP_001064019.1	115480852	4e-149	3e-149	529	525	308	354	92.53	85.31	1	Os10g0103800 [Oryza sativa (japonica cultivar-group)]
GRMZM2G149903_P02	NP_001064019.1	115480852	1e-120	1e-120	434	430	230	276	91.74	82.61	4	Os10g0103800 [Oryza sativa (japonica cultivar-group)]
GRMZM2G088765_P01	NP_001064030.1	115480874	2e-140	6e-151	500	530	305	305	83.28	83.28	1	Os10g0109300 [Oryza sativa (japonica cultivar-group)]
GRMZM2G084825_P01	ABB46707.1	78707732	0	0	780	681	662	594	64.2	64.81	1	Protein kinase domain containing protein, expressed [Oryza sativa (japonica cultivar-group)]
GRMZM2G154216_P01	NP_001064288.1	115481390	6e-104	7e-100	380	361	480	480	45.21	45.83	2	Os10g0195600 [Oryza sativa (japonica cultivar-group)]
GRMZM2G443119_P01	NP_001064024.1	115480862	0	0	661	655	754	754	60.21	60.21	3	Os10g0105400 [Oryza sativa (japonica cultivar-group)]
GRMZM2G172081_P01	NP_001064022.1	115480858	8e-162	2e-159	572	559	422	389	77.49	80.21	1	Os10g0104800 [Oryza sativa (japonica cultivar-group)]
GRMZM2G172098_P01	NP_001065222.1	115483701	1e-117	8e-124	424	440	332	332	63.25	63.25	1	Os11g0100600 [Oryza sativa (japonica cultivar-group)]
GRMZM2G450308_P01	BAA19553.1	1944504	6e-37	4e-38	155	155	147	147	55.78	55.78	106	protein cdc2 kinase [Oryza sativa Japonica Group]
GRMZM2G179167_P01	AAP51838.2	110288533	9e-57	8e-52	221	201	185	185	63.24	64.32	60	Major Facilitator Superfamily protein, expressed [Oryza sativa (japonica cultivar-group)]
GRMZM2G179167_P02	AAP51838.2	110288533	9e-57	8e-52	221	201	185	185	63.24	64.32	59	Major Facilitator Superfamily protein, expressed [Oryza sativa (japonica cultivar-group)]
GRMZM2G179167_P03	AAP51838.2	110288533	9e-57	8e-52	221	201	185	185	63.24	64.32	58	Major Facilitator Superfamily protein, expressed [Oryza sativa (japonica cultivar-group)]
GRMZM2G091782_P01	NP_001062663.1	115478136	1e-99	1e-114	365	410	327	313	71.87	72.2	1	Os09g0247600 [Oryza sativa (japonica cultivar-group)]
GRMZM2G048121_P01	NP_001064045.1	115480904	1e-129	1e-132	464	469	325	331	67.38	66.77	1	Os10g0113900 [Oryza sativa (japonica cultivar-group)]
GRMZM2G048121_P02	NP_001064045.1	115480904	5e-88	3e-89	325	325	223	223	67.26	67.26	8	Os10g0113900 [Oryza sativa (japonica cultivar-group)]
GRMZM2G396202_P01	BAD25214.1	49389252	9e-34	5e-35	145	143	114	109	66.67	67.89	5	hypothetical protein [Oryza sativa Japonica Group]
GRMZM2G002515_P01	NP_001064047.1	115480908	0	0	1594	1582	1090	1096	79.17	79.2	1	Os10g0114400 [Oryza sativa (japonica cultivar-group)]
GRMZM2G090887_P01	AAL31652.1	16924040	0	0	1447	1442	808	793	88.37	89.16	2	Putative DNA2-NAM7 helicase family protein [Oryza sativa]
GRMZM2G433253_P01	NP_001064288.1	115481390	9e-96	5e-97	352	352	317	317	58.36	58.36	3	Os10g0195600 [Oryza sativa (japonica cultivar-group)]
GRMZM2G107851_P01	NP_001064288.1	115481390	8e-156	2e-166	552	582	489	489	63.6	63.6	1	Os10g0195600 [Oryza sativa (japonica cultivar-group)]
GRMZM2G110198_P01	ABB46702.1	78707727	0	0	637	634	343	342	88.05	88.01	1	hydrolase, alpha/beta fold family protein, putative, expressed [Oryza sativa (japonica cultivar-group)]
GRMZM2G110198_P02	ABB46702.1	78707727	4e-141	2e-142	502	502	264	264	89.77	89.77	4	hydrolase, alpha/beta fold family protein, putative, expressed [Oryza sativa (japonica cultivar-group)]
GRMZM2G110198_P03	ABB46702.1	78707727	1e-158	8e-160	560	560	307	307	85.99	85.99	3	hydrolase, alpha/beta fold family protein, putative, expressed [Oryza sativa (japonica cultivar-group)]
GRMZM2G110198_P04	ABB46702.1	78707727	0	0	635	633	343	342	88.05	88.01	2	hydrolase, alpha/beta fold family protein, putative, expressed [Oryza sativa (japonica cultivar-group)]
GRMZM2G110198_P05	ABB46702.1	78707727	6e-99	2e-99	362	359	192	191	88.02	87.96	6	hydrolase, alpha/beta fold family protein, putative, expressed [Oryza sativa (japonica cultivar-group)]
GRMZM2G326643_P05	BAD67750.1	55295882	0	0	796	787	471	471	82.59	82.59	15	putative beta 1,3 glucan synthase [Oryza sativa Japonica Group]
AC210780.3_FGP006	BAD67750.1	55295882	7e-103	8e-104	377	376	197	197	92.89	92.89	23	putative beta 1,3 glucan synthase [Oryza sativa Japonica Group]
AC210780.3_FGP006	BAD67750.1	55295882	7e-103	6e-103	377	374	197	277	92.89	75.81	23	putative beta 1,3 glucan synthase [Oryza sativa Japonica Group]
GRMZM2G336678_P01	AAL73068.1	18464021	0	0	1029	1030	606	608	79.54	79.44	1	Putative alpha-mannosidase [Oryza sativa]
GRMZM2G337242_P01	AAL73068.1	18464021	0	0	1011	1011	606	606	78.71	78.71	2	Putative alpha-mannosidase [Oryza sativa]
GRMZM2G039577_P01	NP_001049527.1	115451853	4e-86	2e-73	320	273	307	278	63.19	66.55	6	Os03g0243300 [Oryza sativa (japonica cultivar-group)]
GRMZM2G039577_P04	NP_001049527.1	115451853	6e-86	4e-73	320	272	307	278	63.19	66.55	7	Os03g0243300 [Oryza sativa (japonica cultivar-group)]
GRMZM2G039577_P02	NP_001049527.1	115451853	4e-86	2e-73	320	273	307	278	63.19	66.55	5	Os03g0243300 [Oryza sativa (japonica cultivar-group)]
GRMZM2G352248_P01	NP_001064146.1	115481106	2e-68	6e-75	261	278	176	176	85.23	85.23	1	Os10g0141900 [Oryza sativa (japonica cultivar-group)]
GRMZM2G477139_P01	AAK63884.1	14488303	2e-114	2e-106	414	382	275	262	76.73	79.77	1	Putative thaumatin-like protein [Oryza sativa]
GRMZM2G003909_P01	NP_001064164.1	115481142	2e-42	1e-41	174	167	127	205	70.08	53.66	2	Os10g0148100 [Oryza sativa (japonica cultivar-group)]
GRMZM2G163751_P01	NP_001064163.1	115481140	0	0	884	861	667	667	81.56	80.36	3	Os10g0147900 [Oryza sativa (japonica cultivar-group)]
GRMZM2G163751_P02	NP_001064163.1	115481140	0	0	884	861	667	667	81.56	80.36	2	Os10g0147900 [Oryza sativa (japonica cultivar-group)]
GRMZM2G114356_P01	ABB46758.1	78707783	3e-55	1e-46	216	183	155	154	69.68	66.23	1	proline-rich protein, putative, expressed [Oryza sativa (japonica cultivar-group)]
GRMZM2G337766_P01	AAL75739.1	18542897	0	0	1167	1202	1017	996	66.27	66.87	3	Putative receptor-like protein kinase [Oryza sativa Japonica Group]
GRMZM2G003368_P01	BAD03577.1	38637315	2e-135	3e-158	484	555	350	350	76.29	76.29	1	putative Acyl-[acyl-carrier protein] desaturase, chloroplast precursor [Oryza sativa Japonica Group]
GRMZM2G003368_P02	BAD03577.1	38637315	2e-135	3e-158	484	555	350	350	76.29	76.29	2	putative Acyl-[acyl-carrier protein] desaturase, chloroplast precursor [Oryza sativa Japonica Group]
GRMZM2G110574_P01	BAA90487.1	6863054	5e-73	3e-77	277	287	151	187	90.73	78.07	25	heat shock protein 90 [Oryza sativa]
GRMZM2G110574_P02	AAL79732.1	18855040	5e-73	2e-77	277	287	151	187	90.73	78.07	24	heat shock protein 90 [Oryza sativa Japonica Group]
GRMZM2G109133_P01	NP_001065532.1	115483741	1e-71	8e-73	270	270	159	159	81.13	81.13	3	Os11g0105400 [Oryza sativa (japonica cultivar-group)]
GRMZM2G169704_P01	NP_001064189.1	115481192	2e-87	3e-88	324	322	228	252	75.44	72.62	1	Os10g0155100 [Oryza sativa (japonica cultivar-group)]
GRMZM2G401848_P01	NP_001064188.1	115481190	5e-59	3e-60	228	228	178	178	74.16	74.16	1	Os10g0154700 [Oryza sativa (japonica cultivar-group)]
GRMZM2G152981_P03	AAN04147.1	22655730	9e-62	3e-63	237	237	143	143	79.72	79.72	4	Putative alcohol dehydrogenase [Oryza sativa Japonica Group]
GRMZM2G009655_P01	NP_001064204.1	115481222	0	0	772	743	494	494	78.14	78.14	1	Os10g0160000 [Oryza sativa (japonica cultivar-group)]
GRMZM2G030850_P01	NP_001064205.1	115481224	1e-154	1e-161	548	566	382	383	81.41	81.98	1	Os10g0160100 [Oryza sativa (japonica cultivar-group)]
GRMZM2G030850_P02	NP_001064205.1	115481224	3e-155	3e-161	550	565	334	332	88.02	88.25	2	Os10g0160100 [Oryza sativa (japonica cultivar-group)]
GRMZM2G433184_P01	NP_001068368.1	115486449	2e-40	9e-49	166	189	146	149	67.81	67.11	1	Os11g0645400 [Oryza sativa (japonica cultivar-group)]
GRMZM2G076327_P01	AAL77143.1	18652509	6e-51	4e-54	202	208	155	233	65.81	51.93	3	Unknown protein [Oryza sativa Japonica Group]
GRMZM2G451856_P01	ABA95536.1	77552739	1e-140	1e-141	501	501	259	259	90.73	90.73	2	ATP-dependent DNA helicase, RecQ family protein, expressed [Oryza sativa (japonica cultivar-group)]
GRMZM2G451856_P02	ABA95535.2	108864717	0	0	658	658	368	368	83.15	83.15	1	ATP-dependent DNA helicase, RecQ family protein, expressed [Oryza sativa (japonica cultivar-group)]
GRMZM2G029519_P01	BAD26607.1	49532671	2e-141	2e-141	504	499	365	365	79.45	79.73	2	CPD photolyase [Oryza sativa Japonica Group]
GRMZM2G029519_P02	BAD26607.1	49532671	3e-170	3e-170	600	595	415	415	80.72	80.96	1	CPD photolyase [Oryza sativa Japonica Group]
GRMZM2G172581_P01	NP_001064230.1	115481274	2e-110	1e-111	400	400	212	212	95.28	95.28	1	Os10g0169800 [Oryza sativa (japonica cultivar-group)]
GRMZM2G397391_P01	NP_001057482.1	115467766	9e-123	8e-112	442	401	398	398	56.78	56.03	4	Os06g0311000 [Oryza sativa (japonica cultivar-group)]
GRMZM2G018929_P01	AAL76193.1	18642701	0	0	885	900	666	669	69.22	69.21	1	Putative crp1 protein [Oryza sativa Japonica Group]
GRMZM2G015880_P01	AAN04983.1	22725983	1e-60	5e-46	234	181	176	176	73.3	73.3	1	expressed protein [Oryza sativa Japonica Group]
GRMZM2G046753_P01	ABA98840.1	77556044	2e-88	4e-86	329	316	501	626	37.13	33.71	1	hAT family dimerisation domain containing protein [Oryza sativa (japonica cultivar-group)]
GRMZM2G345619_P01	AAK91321.1	15187171	1e-95	2e-96	352	350	334	321	51.2	52.34	7	Unknown protein [Oryza sativa Japonica Group]
GRMZM2G349794_P01	BAD33089.1	50725622	2e-91	6e-93	338	337	175	175	90.86	90.86	5	putative RNA-binding protein RBP37 [Oryza sativa Japonica Group]
GRMZM2G170839_P01	AAM08566.1	19920134	0	0	880	880	544	544	77.57	77.57	1	Putative 1,4-beta-xylanase [Oryza sativa Japonica Group]
GRMZM2G019673_P01	NP_001064381.1	115481576	0	0	1114	1096	686	686	78.43	78.28	1	Os10g0339600 [Oryza sativa (japonica cultivar-group)]
GRMZM2G019673_P04	NP_001064381.1	115481576	0	0	854	855	451	451	87.58	87.58	2	Os10g0339600 [Oryza sativa (japonica cultivar-group)]
GRMZM2G019673_P04	NP_001064381.1	115481576	0	2e-39	854	162	451	121	87.58	75.21	2	Os10g0339600 [Oryza sativa (japonica cultivar-group)]
GRMZM2G019673_P03	NP_001064381.1	115481576	0	0	828	810	537	537	75.61	75.42	4	Os10g0339600 [Oryza sativa (japonica cultivar-group)]
GRMZM2G019673_P05	NP_001064381.1	115481576	9e-167	5e-168	588	588	321	321	85.05	85.05	6	Os10g0339600 [Oryza sativa (japonica cultivar-group)]
GRMZM2G019673_P02	NP_001064381.1	115481576	4e-177	4e-172	623	602	432	432	72.45	71.99	5	Os10g0339600 [Oryza sativa (japonica cultivar-group)]
GRMZM2G029514_P01	AAM18730.1	20279450	3e-170	7e-171	600	598	492	497	66.06	67	1	hypothetical protein [Oryza sativa Japonica Group]
GRMZM2G116638_P01	ABB47346.1	78708371	0	0	893	862	542	542	82.1	82.1	1	Chitin-inducible gibberellin-responsive protein 2, putative, expressed [Oryza sativa (japonica cultivar-group)]
GRMZM2G177461_P01	NP_001064454.1	115481722	0	0	957	957	509	509	89.39	89.39	1	Os10g0369900 [Oryza sativa (japonica cultivar-group)]
AC234192.1_FGP001	NP_001066899.1	115488824	5e-75	1e-77	284	286	304	297	54.28	54.55	7	Os12g0518200 [Oryza sativa (japonica cultivar-group)]
GRMZM2G703749_P01	NP_001064375.1	115481564	6e-140	1e-120	499	430	412	412	74.27	75.49	4	Os10g0337500 [Oryza sativa (japonica cultivar-group)]
GRMZM2G703749_P02	NP_001064375.1	115481564	1e-135	2e-116	485	416	437	437	70.02	71.17	5	Os10g0337500 [Oryza sativa (japonica cultivar-group)]
GRMZM2G703749_P03	NP_001064375.1	115481564	3e-74	2e-56	280	218	278	277	63.67	63.54	10	Os10g0337500 [Oryza sativa (japonica cultivar-group)]
GRMZM2G165506_P01	NP_001064462.1	115481738	1e-62	2e-65	241	244	143	144	80.42	80.56	2	Os10g0371000 [Oryza sativa (japonica cultivar-group)]
GRMZM2G165506_P02	NP_001064462.1	115481738	1e-62	2e-65	241	244	143	144	80.42	80.56	1	Os10g0371000 [Oryza sativa (japonica cultivar-group)]
GRMZM2G153594_P01	NP_001064470.1	115481754	0	0	1298	1267	910	910	76.81	76.81	2	Os10g0375600 [Oryza sativa (japonica cultivar-group)]
GRMZM2G153594_P02	NP_001064470.1	115481754	2e-38	3e-38	159	158	100	100	77	77	19	Os10g0375600 [Oryza sativa (japonica cultivar-group)]
GRMZM2G099010_P01	AAM08532.1	19920100	2e-77	4e-88	291	322	220	223	85	85.2	2	Putative hydrolase [Oryza sativa Japonica Group]
GRMZM2G080530_P01	NP_001064472.1	115481758	7e-168	3e-166	593	582	593	590	62.06	61.53	2	Os10g0376200 [Oryza sativa (japonica cultivar-group)]
GRMZM2G080530_P02	NP_001064472.1	115481758	7e-168	3e-166	593	582	593	590	62.06	61.53	1	Os10g0376200 [Oryza sativa (japonica cultivar-group)]
GRMZM2G014872_P01	NP_001050677.1	115454153	0	0	943	911	626	633	78.75	77.25	2	Os03g0620800 [Oryza sativa (japonica cultivar-group)]
GRMZM2G014872_P02	NP_001050677.1	115454153	0	0	943	911	626	633	78.75	77.25	1	Os03g0620800 [Oryza sativa (japonica cultivar-group)]
GRMZM2G061988_P01	NP_001064477.1	115481768	0	0	853	853	458	458	88.21	88.21	1	Os10g0377800 [Oryza sativa (japonica cultivar-group)]
GRMZM2G030436_P01	AAM74310.1	21671948	2e-162	4e-164	574	575	437	437	70.02	70.02	1	Putative anthranilate N-benzoyltransferase [Oryza sativa Japonica Group]
GRMZM2G162158_P01	NP_001046558.1	115445557	3e-133	9e-135	476	476	354	354	63.28	63.28	1	Os02g0280700 [Oryza sativa (japonica cultivar-group)]
GRMZM2G458824_P01	ABB47486.1	78708511	5e-106	2e-97	386	352	244	262	75.41	74.43	2	Red chlorophyll catabolite reductase, putative, expressed [Oryza sativa (japonica cultivar-group)]
GRMZM2G458824_P02	ABB47486.1	78708511	1e-86	6e-80	320	294	201	201	74.63	74.63	3	Red chlorophyll catabolite reductase, putative, expressed [Oryza sativa (japonica cultivar-group)]
GRMZM2G458824_P03	ABB47486.1	78708511	5e-106	2e-97	386	352	244	262	75.41	74.43	1	Red chlorophyll catabolite reductase, putative, expressed [Oryza sativa (japonica cultivar-group)]
GRMZM2G004572_P01	NP_001064502.1	115481818	0	0	941	934	620	623	81.94	81.54	3	Os10g0389800 [Oryza sativa (japonica cultivar-group)]
GRMZM2G004572_P02	NP_001064502.1	115481818	2e-119	6e-119	431	425	330	333	78.18	77.48	10	Os10g0389800 [Oryza sativa (japonica cultivar-group)]
GRMZM2G449779_P01	NP_001064503.1	115481820	0	0	1123	1151	845	845	71.48	71.24	2	Os10g0390100 [Oryza sativa (japonica cultivar-group)]
GRMZM2G449779_P02	NP_001064503.1	115481820	0	0	1123	1151	845	845	71.48	71.24	1	Os10g0390100 [Oryza sativa (japonica cultivar-group)]
GRMZM2G053531_P02	NP_001061624.1	115476056	5e-163	1e-164	575	575	326	326	84.66	84.66	1	Os08g0357000 [Oryza sativa (japonica cultivar-group)]
GRMZM2G053531_P01	NP_001061624.1	115476056	5e-163	1e-164	575	575	326	326	84.66	84.66	2	Os08g0357000 [Oryza sativa (japonica cultivar-group)]
GRMZM2G043477_P01	BAC75448.1	29647446	2e-33	9e-36	144	147	181	186	69.06	67.74	2	hypothetical protein [Oryza sativa Japonica Group]
AC186319.4_FGP002	NP_001061525.1	115475858	4e-72	2e-82	273	302	213	204	83.1	83.82	1	Os08g0320100 [Oryza sativa (japonica cultivar-group)]
GRMZM2G013650_P01	NP_001061569.1	115475946	0	0	761	675	574	494	75.61	81.38	1	Os08g0332700 [Oryza sativa (japonica cultivar-group)]
GRMZM2G013650_P02	NP_001061569.1	115475946	5e-63	5e-39	242	159	224	144	62.05	74.31	2	Os08g0332700 [Oryza sativa (japonica cultivar-group)]
GRMZM2G452150_P01	NP_001061556.1	115475920	2e-170	1e-170	600	596	366	369	79.23	79.13	1	Os08g0327200 [Oryza sativa (japonica cultivar-group)]
GRMZM2G109954_P01	NP_001061447.1	115475702	4e-131	7e-139	470	491	333	465	69.07	64.73	1	Os08g0282500 [Oryza sativa (japonica cultivar-group)]
GRMZM2G125052_P01	NP_001061557.1	115475922	4e-111	5e-114	402	408	238	238	93.28	93.28	6	Os08g0327400 [Oryza sativa (japonica cultivar-group)]
GRMZM2G108027_P01	NP_001061456.1	115475720	1e-100	2e-66	369	251	494	204	56.28	68.14	1	Os08g0288500 [Oryza sativa (japonica cultivar-group)]
GRMZM2G043503_P01	CAA92821.1	1154889	4e-114	2e-111	413	400	289	288	81.31	80.21	8	3-hydroxy-3-methylglutaryl-CoA reductase [Oryza sativa (indica cultivar-group)]
GRMZM2G118743_P01	NP_001061461.1	115475730	8e-169	3e-170	595	595	458	458	63.97	63.97	2	Os08g0290100 [Oryza sativa (japonica cultivar-group)]
GRMZM2G118743_P02	NP_001061461.1	115475730	3e-115	2e-116	417	417	334	334	61.68	61.68	5	Os08g0290100 [Oryza sativa (japonica cultivar-group)]
GRMZM2G118743_P03	NP_001061461.1	115475730	0	0	726	709	599	539	62.94	65.68	1	Os08g0290100 [Oryza sativa (japonica cultivar-group)]
GRMZM2G118743_P04	NP_001061461.1	115475730	1e-154	3e-151	548	532	475	415	61.05	64.34	3	Os08g0290100 [Oryza sativa (japonica cultivar-group)]
GRMZM2G118743_P05	NP_001061461.1	115475730	5e-140	3e-141	499	499	378	378	65.08	65.08	4	Os08g0290100 [Oryza sativa (japonica cultivar-group)]
GRMZM2G118743_P06	NP_001061461.1	115475730	2e-66	4e-67	253	253	187	187	67.38	67.38	6	Os08g0290100 [Oryza sativa (japonica cultivar-group)]
GRMZM2G156608_P01	NP_001066586.1	115488198	0	0	1199	1182	756	756	82.8	83.07	1	Os12g0285600 [Oryza sativa (japonica cultivar-group)]
GRMZM2G156608_P02	NP_001066586.1	115488198	4e-65	5e-65	248	246	152	152	89.47	89.47	16	Os12g0285600 [Oryza sativa (japonica cultivar-group)]
GRMZM2G156608_P03	NP_001066586.1	115488198	8e-75	5e-75	281	279	167	167	90.42	90.42	14	Os12g0285600 [Oryza sativa (japonica cultivar-group)]
GRMZM2G156608_P04	NP_001066586.1	115488198	0	0	812	792	451	439	89.36	89.98	2	Os12g0285600 [Oryza sativa (japonica cultivar-group)]
GRMZM2G156608_P05	NP_001066586.1	115488198	1e-81	3e-84	305	310	257	257	70.43	71.21	12	Os12g0285600 [Oryza sativa (japonica cultivar-group)]
GRMZM2G420723_P02	ABA99576.1	77556780	0	0	925	932	632	632	73.58	72.63	2	pentatricopeptide, putative, expressed [Oryza sativa (japonica cultivar-group)]
GRMZM2G420723_P01	ABA99576.1	77556780	0	0	940	948	648	648	72.99	72.07	1	pentatricopeptide, putative, expressed [Oryza sativa (japonica cultivar-group)]
GRMZM2G126656_P01	ABA95929.1	77553133	0	0	839	870	503	500	85.29	85.6	1	CBS domain-containing protein, putative, expressed [Oryza sativa (japonica cultivar-group)]
GRMZM2G126656_P02	ABA95929.1	77553133	0	0	775	805	445	442	87.87	88.24	2	CBS domain-containing protein, putative, expressed [Oryza sativa (japonica cultivar-group)]
GRMZM2G126656_P03	ABA95929.1	77553133	3e-50	5e-50	199	196	109	106	89.91	91.51	11	CBS domain-containing protein, putative, expressed [Oryza sativa (japonica cultivar-group)]
GRMZM2G158911_P01	NP_001068440.1	115486593	1e-55	2e-47	217	185	141	141	75.89	71.63	3	Os11g0673100 [Oryza sativa (japonica cultivar-group)]
GRMZM2G044354_P01	BAD37440.1	51535521	1e-130	2e-132	468	468	273	273	79.85	79.85	4	unknown protein [Oryza sativa Japonica Group]
GRMZM2G044354_P03	BAD37440.1	51535521	1e-130	2e-132	468	468	273	273	79.85	79.85	2	unknown protein [Oryza sativa Japonica Group]
GRMZM2G044354_P04	BAD37440.1	51535521	2e-108	1e-109	393	393	232	232	79.31	79.31	5	unknown protein [Oryza sativa Japonica Group]
GRMZM2G174263_P01	NP_001067023.1	115489072	2e-38	6e-32	160	134	157	83	64.97	77.11	1	Os12g0561500 [Oryza sativa (japonica cultivar-group)]
GRMZM2G057820_P01	ABA98948.1	77556152	2e-139	2e-137	497	486	301	280	81.73	84.64	3	flagellar biosynthesis protein FLHA, putative, expressed [Oryza sativa (japonica cultivar-group)]
GRMZM2G057820_P02	ABA98948.1	77556152	2e-139	2e-137	497	486	301	280	81.73	84.64	2	flagellar biosynthesis protein FLHA, putative, expressed [Oryza sativa (japonica cultivar-group)]
GRMZM2G057820_P03	NP_001067026.1	115489078	0	0	954	927	559	538	84.79	86.43	1	Os12g0562100 [Oryza sativa (japonica cultivar-group)]
GRMZM2G110572_P01	ABG22048.1	108862828	0	3e-179	639	625	492	494	72.56	74.49	2	protein kinase family protein, putative, expressed [Oryza sativa (japonica cultivar-group)]
GRMZM2G113139_P01	NP_001060334.1	115473471	3e-69	3e-86	265	317	234	542	64.53	44.83	3	Os07g0626200 [Oryza sativa (japonica cultivar-group)]
GRMZM2G135045_P01	NP_001067037.1	115489100	6e-167	3e-168	588	588	329	329	86.02	86.02	1	Os12g0563500 [Oryza sativa (japonica cultivar-group)]
GRMZM2G143046_P01	AAK08983.1	13177578	1e-71	2e-70	272	263	153	138	83.01	87.68	4	Myb transcription factor JAMyb [Oryza sativa Japonica Group]
GRMZM2G143046_P02	ABA98967.1	77556171	6e-71	2e-71	270	266	132	130	95.45	95.38	3	Myb-like DNA-binding domain containing protein, expressed [Oryza sativa (japonica cultivar-group)]
GRMZM2G048883_P01	NP_001067047.1	115489120	0	0	1157	1150	666	666	87.09	87.09	1	Os12g0565300 [Oryza sativa (japonica cultivar-group)]
GRMZM2G348993_P01	AAO41133.1	28376703	1e-36	2e-38	156	157	120	120	70.83	70.83	5	putative oxygenase [Oryza sativa Japonica Group]
GRMZM2G166166_P01	ABA98984.1	77556188	2e-42	2e-43	176	171	89	89	88.76	88.76	4	expressed protein [Oryza sativa (japonica cultivar-group)]
GRMZM2G166166_P07	ABA98984.1	77556188	1e-42	3e-45	176	176	89	89	88.76	88.76	1	expressed protein [Oryza sativa (japonica cultivar-group)]
GRMZM2G166166_P04	ABA98984.1	77556188	1e-42	3e-44	173	173	89	89	88.76	88.76	3	expressed protein [Oryza sativa (japonica cultivar-group)]
GRMZM2G166166_P05	ABA98984.1	77556188	1e-42	3e-44	173	173	89	89	88.76	88.76	2	expressed protein [Oryza sativa (japonica cultivar-group)]
GRMZM2G424181_P01	ABA95390.1	77552593	8e-40	3e-37	169	155	379	379	39.58	39.58	1	expressed protein [Oryza sativa (japonica cultivar-group)]
GRMZM2G051114_P01	AAD27555.1	4680190	2e-33	3e-34	145	144	101	101	70.3	70.3	15	putative dnaJ-like protein [Oryza sativa Indica Group]
GRMZM2G030408_P02	NP_001067053.1	115489132	2e-52	1e-44	206	174	106	106	93.4	93.4	1	Os12g0566400 [Oryza sativa (japonica cultivar-group)]
GRMZM2G322024_P01	ABA98988.1	77556192	0	0	1981	1958	1673	1673	64.2	64.44	1	expressed protein [Oryza sativa (japonica cultivar-group)]
GRMZM2G075456_P01	NP_001057303.1	115467408	2e-43	6e-45	177	177	169	169	49.7	49.7	9	Os06g0254600 [Oryza sativa (japonica cultivar-group)]
GRMZM2G130332_P01	NP_001067060.1	115489146	2e-157	6e-150	557	527	327	314	88.07	89.49	3	Os12g0567200 [Oryza sativa (japonica cultivar-group)]
GRMZM2G119249_P01	BAB62639.1	15128455	1e-59	2e-58	230	222	125	119	90.4	91.6	4	P0402A09.24 [Oryza sativa Japonica Group]
GRMZM2G119249_P02	BAD45509.1	52076607	9e-116	5e-115	418	410	234	228	88.03	88.6	1	unknown protein [Oryza sativa Japonica Group]
GRMZM2G119249_P03	BAB62639.1	15128455	1e-59	2e-58	230	222	125	119	90.4	91.6	3	P0402A09.24 [Oryza sativa Japonica Group]
GRMZM2G119249_P04	BAD45509.1	52076607	2e-92	1e-91	340	333	191	185	86.91	87.57	2	unknown protein [Oryza sativa Japonica Group]
GRMZM2G119249_P05	BAB62639.1	15128455	2e-42	2e-41	173	166	97	91	87.63	89.01	5	P0402A09.24 [Oryza sativa Japonica Group]
GRMZM2G138419_P02	NP_001067069.1	115489164	3e-66	9e-75	253	276	184	184	76.63	76.63	3	Os12g0568900 [Oryza sativa (japonica cultivar-group)]
GRMZM2G138419_P03	NP_001067069.1	115489164	3e-66	9e-75	253	276	184	184	76.63	76.63	2	Os12g0568900 [Oryza sativa (japonica cultivar-group)]
GRMZM2G069710_P01	AAK91321.1	15187171	3e-95	4e-96	351	349	334	321	51.2	52.34	8	Unknown protein [Oryza sativa Japonica Group]
GRMZM2G104070_P01	ABA94482.1	77551685	4e-101	8e-89	371	324	335	347	54.63	53.6	2	hypothetical protein LOC_Os11g36920 [Oryza sativa (japonica cultivar-group)]
GRMZM2G104070_P02	ABA94482.1	77551685	6e-102	3e-89	372	326	335	340	54.63	54.41	1	hypothetical protein LOC_Os11g36920 [Oryza sativa (japonica cultivar-group)]
GRMZM2G116386_P01	NP_001043728.1	115438897	6e-111	8e-114	402	407	341	343	54.84	55.1	4	Os01g0651000 [Oryza sativa (japonica cultivar-group)]
GRMZM2G166234_P01	NP_001043728.1	115438897	4e-109	1e-109	397	393	347	343	53.03	53.06	5	Os01g0651000 [Oryza sativa (japonica cultivar-group)]
GRMZM2G166234_P02	NP_001043728.1	115438897	1e-57	1e-58	224	224	199	199	51.76	51.76	35	Os01g0651000 [Oryza sativa (japonica cultivar-group)]
GRMZM2G126096_P01	ABA97334.1	77554538	4e-64	2e-65	247	247	341	341	41.64	41.06	7	hypothetical protein LOC_Os12g15980 [Oryza sativa (japonica cultivar-group)]
GRMZM2G056039_P01	NP_001068540.1	115486793	0	0	1174	1186	649	618	95.69	97.25	1	Os11g0703900 [Oryza sativa (japonica cultivar-group)]
GRMZM2G123900_P01	NP_001059247.1	115471297	7e-33	1e-35	143	147	72	117	88.89	67.52	7	Os07g0236700 [Oryza sativa (japonica cultivar-group)]
GRMZM2G123900_P02	NP_001059247.1	115471297	6e-33	1e-35	143	147	72	117	88.89	67.52	8	Os07g0236700 [Oryza sativa (japonica cultivar-group)]
GRMZM2G324511_P01	ABA98982.1	77556186	0	0	660	650	437	437	73.68	73.68	11	hAT family dimerisation domain containing protein, expressed [Oryza sativa (japonica cultivar-group)]
GRMZM2G446047_P01	NP_001067080.1	115489186	0	0	965	954	865	838	64.16	63.96	1	Os12g0570500 [Oryza sativa (japonica cultivar-group)]
GRMZM2G061704_P01	NP_001067093.1	115489212	0	0	639	660	568	575	60.04	60.7	3	Os12g0572800 [Oryza sativa (japonica cultivar-group)]
GRMZM2G311233_P01	NP_001067093.1	115489212	0	0	713	732	458	458	79.91	79.91	2	Os12g0572800 [Oryza sativa (japonica cultivar-group)]
GRMZM2G311233_P02	NP_001067093.1	115489212	0	0	716	735	458	458	79.91	79.91	1	Os12g0572800 [Oryza sativa (japonica cultivar-group)]
GRMZM2G179325_P01	NP_001067095.1	115489216	0	0	738	878	452	722	79.87	67.17	2	Os12g0573200 [Oryza sativa (japonica cultivar-group)]
GRMZM2G428599_P01	ABA97473.1	77554677	5e-71	2e-66	271	251	404	404	45.05	45.05	1	hypothetical protein LOC_Os12g18690 [Oryza sativa (japonica cultivar-group)]
GRMZM2G017170_P01	NP_001045585.1	115443611	1e-120	1e-114	436	410	486	494	48.97	49.19	8	Os02g0101000 [Oryza sativa (japonica cultivar-group)]
GRMZM2G093736_P01	ABA98991.1	77556195	0	0	909	800	673	673	78.75	78.75	1	Protein kinase domain containing protein, expressed [Oryza sativa (japonica cultivar-group)]
GRMZM2G119248_P01	ABA98992.1	77556196	5e-122	1e-131	439	466	333	354	74.47	74.86	2	Bromodomain associated family protein, expressed [Oryza sativa (japonica cultivar-group)]
GRMZM2G119286_P04	ABA98995.1	77556199	0	0	727	704	466	466	76.39	76.39	3	Asparagine synthase family protein, expressed [Oryza sativa (japonica cultivar-group)]
GRMZM2G119286_P02	ABA98995.1	77556199	3e-153	4e-136	544	482	524	524	56.68	55.92	4	Asparagine synthase family protein, expressed [Oryza sativa (japonica cultivar-group)]
GRMZM2G119286_P03	ABA98995.1	77556199	0	0	903	841	706	706	66.43	65.86	2	Asparagine synthase family protein, expressed [Oryza sativa (japonica cultivar-group)]
GRMZM2G119286_P01	ABA98995.1	77556199	0	0	915	850	635	635	71.97	71.34	1	Asparagine synthase family protein, expressed [Oryza sativa (japonica cultivar-group)]
GRMZM2G074393_P01	NP_001067105.1	115489236	4e-32	2e-32	139	135	170	126	72.94	72.22	1	Os12g0575000 [Oryza sativa (japonica cultivar-group)]
GRMZM2G315848_P01	ABA99049.1	77556253	0	0	937	956	486	512	89.92	87.7	3	diphosphonucleotide phosphatase 1, putative, expressed [Oryza sativa (japonica cultivar-group)]
GRMZM2G315848_P02	ABA99049.1	77556253	0	0	1124	1127	587	613	89.27	87.44	1	diphosphonucleotide phosphatase 1, putative, expressed [Oryza sativa (japonica cultivar-group)]
GRMZM2G077024_P01	ABA99007.2	108862872	1e-175	1e-168	619	590	637	636	62.01	61.48	2	expressed protein [Oryza sativa (japonica cultivar-group)]
GRMZM2G429139_P01	ABA99056.1	77556260	2e-55	2e-73	218	273	286	294	58.39	56.8	2	Targeting protein for Xklp2 containing protein, expressed [Oryza sativa (japonica cultivar-group)]
GRMZM2G086887_P01	ABA99057.1	77556261	2e-145	1e-146	517	516	417	417	66.19	66.19	1	RNA recognition motif family protein, expressed [Oryza sativa (japonica cultivar-group)]
GRMZM2G086887_P02	ABA99057.1	77556261	5e-99	4e-100	362	362	251	251	72.91	72.91	4	RNA recognition motif family protein, expressed [Oryza sativa (japonica cultivar-group)]
GRMZM2G086887_P03	ABA99057.1	77556261	3e-141	1e-142	503	503	417	417	65.71	65.71	3	RNA recognition motif family protein, expressed [Oryza sativa (japonica cultivar-group)]
GRMZM2G086887_P04	ABA99057.1	77556261	5e-143	3e-144	509	508	417	417	65.95	65.95	2	RNA recognition motif family protein, expressed [Oryza sativa (japonica cultivar-group)]
GRMZM2G087069_P01	NP_001067114.1	115489254	4e-43	5e-61	177	231	321	325	67.29	66.77	2	Os12g0577200 [Oryza sativa (japonica cultivar-group)]
GRMZM2G417410_P01	BAC55695.1	27817931	3e-84	3e-79	314	295	282	282	58.87	58.87	16	putative diaphanous homologue [Oryza sativa Japonica Group]
GRMZM2G417496_P01	BAC55695.1	27817931	2e-104	9e-105	381	379	332	332	54.52	54.52	14	putative diaphanous homologue [Oryza sativa Japonica Group]
GRMZM2G060943_P01	NP_001067115.1	115489256	0	0	959	979	571	571	83.01	83.01	2	Os12g0577600 [Oryza sativa (japonica cultivar-group)]
GRMZM2G060943_P02	NP_001067115.1	115489256	0	0	959	979	571	571	83.01	83.01	1	Os12g0577600 [Oryza sativa (japonica cultivar-group)]
GRMZM2G418223_P01	NP_001060172.1	115473147	8e-149	6e-163	530	571	476	565	60.5	54.51	12	Os07g0596600 [Oryza sativa (japonica cultivar-group)]
GRMZM2G002138_P01	NP_001067117.1	115489260	2e-166	2e-167	588	586	750	815	51.07	50.67	1	Os12g0577800 [Oryza sativa (japonica cultivar-group)]
GRMZM2G062788_P01	NP_001057548.1	115467898	2e-38	1e-38	159	155	102	102	71.57	71.57	1	Os06g0332800 [Oryza sativa (japonica cultivar-group)]
GRMZM2G179838_P01	NP_001067123.1	115489272	0	0	904	923	554	554	85.38	85.38	1	Os12g0578500 [Oryza sativa (japonica cultivar-group)]
GRMZM2G429807_P01	ABA99068.1	77556272	4e-91	9e-80	338	295	638	641	44.36	43.21	1	expressed protein [Oryza sativa (japonica cultivar-group)]
GRMZM2G429759_P01	ABD36509.1	87280659	7e-86	1e-86	319	319	222	222	75.68	75.68	160	receptor kinase TRKb [Oryza sativa Indica Group]
GRMZM2G429759_P02	ABD36509.1	87280659	4e-102	6e-103	372	373	254	254	75.59	75.59	94	receptor kinase TRKb [Oryza sativa Indica Group]
GRMZM2G429759_P03	ABD36509.1	87280659	4e-102	6e-103	372	373	254	254	75.59	75.59	93	receptor kinase TRKb [Oryza sativa Indica Group]
GRMZM2G429759_P05	ABD36508.1	87280658	0	0	890	924	916	916	56.99	56.99	3	receptor kinase TRKe [Oryza sativa Indica Group]
GRMZM2G429759_P05	ABD36508.1	87280658	0	1e-43	890	176	916	514	56.99	33.07	3	receptor kinase TRKe [Oryza sativa Indica Group]
GRMZM2G181254_P01	NP_001054353.1	115461506	6e-58	2e-59	227	227	337	337	44.21	44.21	9	Os04g0690600 [Oryza sativa (japonica cultivar-group)]
GRMZM2G366843_P01	AAK91321.1	15187171	3e-71	9e-73	272	271	310	310	45.48	45.48	19	Unknown protein [Oryza sativa Japonica Group]
GRMZM2G048140_P01	ABA99131.1	77556335	7e-145	7e-147	515	517	300	300	84.33	84.33	4	Lipase, putative, expressed [Oryza sativa (japonica cultivar-group)]
GRMZM2G395443_P01	NP_001065532.1	115483741	3e-55	2e-56	215	215	115	115	86.96	86.96	6	Os11g0105400 [Oryza sativa (japonica cultivar-group)]
GRMZM2G132450_P01	ABA99693.1	77556897	3e-145	1e-159	517	560	437	493	69.34	68.56	2	Cytochrome P450 family protein, expressed [Oryza sativa (japonica cultivar-group)]
GRMZM2G039238_P01	NP_001044960.1	115441361	1e-173	4e-169	612	592	465	465	63.01	63.23	3	Os01g0874900 [Oryza sativa (japonica cultivar-group)]
GRMZM2G039238_P02	NP_001044960.1	115441361	6e-138	3e-133	493	473	358	358	66.2	66.48	5	Os01g0874900 [Oryza sativa (japonica cultivar-group)]
GRMZM2G039186_P01	NP_001067142.1	115489310	0	0	1053	1110	695	695	85.18	85.18	1	Os12g0582800 [Oryza sativa (japonica cultivar-group)]
GRMZM2G476637_P02	NP_001067147.1	115489320	0	0	734	768	546	582	70.51	68.56	2	Os12g0583500 [Oryza sativa (japonica cultivar-group)]
GRMZM2G476637_P01	NP_001067147.1	115489320	0	0	734	768	546	582	70.51	68.56	3	Os12g0583500 [Oryza sativa (japonica cultivar-group)]
GRMZM2G476637_P03	NP_001067147.1	115489320	0	0	692	726	524	559	69.85	67.44	4	Os12g0583500 [Oryza sativa (japonica cultivar-group)]
GRMZM2G427635_P01	NP_001060850.1	115474507	0	0	720	733	559	557	71.56	71.99	2	Os08g0114300 [Oryza sativa (japonica cultivar-group)]
GRMZM2G443525_P01	ABA99732.1	77556936	0	0	1206	1150	884	881	76.81	74.69	1	Leucine Rich Repeat family protein, expressed [Oryza sativa (japonica cultivar-group)]
GRMZM2G443525_P02	ABA99732.1	77556936	0	0	1002	966	565	565	91.68	91.68	3	Leucine Rich Repeat family protein, expressed [Oryza sativa (japonica cultivar-group)]
GRMZM2G034690_P01	NP_001067168.1	115489362	0	0	1474	1464	908	908	89.65	89.98	1	Os12g0590900 [Oryza sativa (japonica cultivar-group)]
GRMZM2G034645_P01	NP_001045627.1	115443695	3e-79	3e-85	298	313	490	490	34.9	34.69	188	Os02g0106300 [Oryza sativa (japonica cultivar-group)]
GRMZM2G034645_P01	NP_001045627.1	115443695	3e-79	1e-33	298	142	490	380	34.9	27.89	188	Os02g0106300 [Oryza sativa (japonica cultivar-group)]
GRMZM2G065496_P01	NP_001067172.1	115489370	9e-50	8e-53	199	204	217	260	53.92	50.77	3	Os12g0592300 [Oryza sativa (japonica cultivar-group)]
GRMZM2G065496_P02	NP_001067172.1	115489370	2e-88	2e-92	328	336	371	371	52.29	52.29	1	Os12g0592300 [Oryza sativa (japonica cultivar-group)]
GRMZM2G065496_P03	NP_001067172.1	115489370	8e-50	9e-53	199	204	217	260	53.92	50.77	4	Os12g0592300 [Oryza sativa (japonica cultivar-group)]
GRMZM2G065496_P05	NP_001067172.1	115489370	9e-50	8e-53	199	204	217	260	53.92	50.77	2	Os12g0592300 [Oryza sativa (japonica cultivar-group)]
GRMZM2G127739_P01	ABA99166.1	77556370	4e-112	2e-139	407	494	295	452	77.63	69.91	5	extra-large guanine nucleotide binding protein, putative, expressed [Oryza sativa (japonica cultivar-group)]
GRMZM2G127739_P02	ABA99166.1	77556370	0	0	1116	1194	793	890	79.32	75.84	1	extra-large guanine nucleotide binding protein, putative, expressed [Oryza sativa (japonica cultivar-group)]
GRMZM2G127739_P03	ABA99166.1	77556370	0	0	910	914	553	546	83.54	83.7	2	extra-large guanine nucleotide binding protein, putative, expressed [Oryza sativa (japonica cultivar-group)]
GRMZM2G369987_P01	AAO41133.1	28376703	5e-39	3e-40	163	163	145	145	57.93	57.93	4	putative oxygenase [Oryza sativa Japonica Group]
GRMZM2G482211_P01	NP_001067176.1	115489378	3e-58	1e-76	228	284	189	296	79.37	64.53	3	Os12g0594000 [Oryza sativa (japonica cultivar-group)]
GRMZM2G038855_P01	NP_001065927.1	115486880	0	0	652	677	401	398	84.54	84.42	4	Os12g0104700 [Oryza sativa (japonica cultivar-group)]
GRMZM2G038893_P01	NP_001067182.1	115489390	0	0	683	664	711	711	60.62	60.62	1	Os12g0595800 [Oryza sativa (japonica cultivar-group)]
GRMZM2G038922_P01	NP_001067184.1	115489394	5e-103	5e-105	375	377	233	233	75.54	75.54	1	Os12g0596000 [Oryza sativa (japonica cultivar-group)]
GRMZM2G038922_P02	NP_001067184.1	115489394	4e-37	1e-38	155	157	91	91	74.73	74.73	3	Os12g0596000 [Oryza sativa (japonica cultivar-group)]
GRMZM2G038922_P03	NP_001067184.1	115489394	4e-37	1e-38	155	157	91	91	74.73	74.73	2	Os12g0596000 [Oryza sativa (japonica cultivar-group)]
GRMZM2G124423_P01	ABA99194.1	77556398	6e-32	3e-31	140	132	107	107	71.96	70.09	2	Zinc finger, C3HC4 type family protein, expressed [Oryza sativa (japonica cultivar-group)]
GRMZM2G017584_P01	NP_001064940.1	115482694	7e-102	7e-113	372	403	274	274	68.61	68.61	1	Os10g0493800 [Oryza sativa (japonica cultivar-group)]
GRMZM2G017584_P02	NP_001064940.1	115482694	5e-46	1e-56	186	217	163	163	63.19	63.19	5	Os10g0493800 [Oryza sativa (japonica cultivar-group)]
GRMZM2G017486_P01	BAC83795.1	34394507	6e-109	1e-140	397	497	414	537	55.31	51.77	3	PRLI-interacting factor G-like protein [Oryza sativa Japonica Group]
GRMZM2G099328_P04	NP_001056985.1	115466772	2e-180	0	634	633	498	496	66.27	66.13	5	Os06g0182500 [Oryza sativa (japonica cultivar-group)]
GRMZM2G099328_P02	NP_001056985.1	115466772	5e-179	4e-180	629	627	511	511	64.58	64.19	7	Os06g0182500 [Oryza sativa (japonica cultivar-group)]
GRMZM2G099328_P03	NP_001056985.1	115466772	5e-179	4e-180	629	627	511	511	64.58	64.19	6	Os06g0182500 [Oryza sativa (japonica cultivar-group)]
GRMZM2G099328_P01	NP_001056985.1	115466772	5e-179	4e-180	629	627	511	511	64.58	64.19	8	Os06g0182500 [Oryza sativa (japonica cultivar-group)]
GRMZM2G007555_P01	NP_001067190.1	115489406	3e-63	2e-64	242	242	157	157	78.98	78.98	16	Os12g0597000 [Oryza sativa (japonica cultivar-group)]
GRMZM2G130034_P01	ABA99241.2	108862917	4e-173	1e-174	609	609	351	351	88.32	88.32	2	amidase, hydantoinase/carbamoylase family protein, expressed [Oryza sativa (japonica cultivar-group)]
GRMZM2G130034_P02	ABA99240.2	108862916	0	0	753	749	444	442	86.94	86.88	1	amidase, hydantoinase/carbamoylase family protein, expressed [Oryza sativa (japonica cultivar-group)]
GRMZM2G130034_P03	ABA99240.2	108862916	0	0	664	659	399	397	86.47	86.4	2	amidase, hydantoinase/carbamoylase family protein, expressed [Oryza sativa (japonica cultivar-group)]
AC186603.6_FGP003	NP_001057709.1	115468220	7e-140	3e-148	499	522	406	405	67.98	67.9	1	Os06g0501900 [Oryza sativa (japonica cultivar-group)]
GRMZM2G350793_P01	BAD28119.1	50251306	0	0	859	869	1090	1098	49.82	49.91	1	putative protein kinase Xa21 [Oryza sativa Japonica Group]
GRMZM2G155314_P02	NP_001067203.1	115489432	2e-138	5e-140	494	494	406	406	61.33	61.33	1	Os12g0600100 [Oryza sativa (japonica cultivar-group)]
GRMZM2G155314_P01	NP_001067203.1	115489432	4e-62	4e-63	239	239	169	169	66.27	66.27	3	Os12g0600100 [Oryza sativa (japonica cultivar-group)]
GRMZM2G180195_P01	ABA99781.1	77556985	5e-116	4e-117	420	418	386	386	65.8	66.58	2	zinc finger family protein, putative, expressed [Oryza sativa (japonica cultivar-group)]
GRMZM2G180195_P02	ABA99781.1	77556985	5e-94	8e-90	347	327	333	333	63.06	64.26	4	zinc finger family protein, putative, expressed [Oryza sativa (japonica cultivar-group)]
GRMZM2G100121_P01	NP_001067207.1	115489440	0	0	641	672	591	470	70.56	78.94	1	Os12g0601000 [Oryza sativa (japonica cultivar-group)]
GRMZM2G100121_P02	NP_001067207.1	115489440	5e-160	6e-164	566	574	409	409	79.22	79.22	3	Os12g0601000 [Oryza sativa (japonica cultivar-group)]
GRMZM2G052650_P01	NP_001067219.1	115489464	0	0	918	884	610	610	81.31	81.48	3	Os12g0604700 [Oryza sativa (japonica cultivar-group)]
GRMZM2G052650_P02	NP_001067219.1	115489464	0	0	814	810	559	559	79.79	79.96	5	Os12g0604700 [Oryza sativa (japonica cultivar-group)]
GRMZM2G052650_P03	NP_001067219.1	115489464	0	0	918	884	610	610	81.31	81.48	2	Os12g0604700 [Oryza sativa (japonica cultivar-group)]
GRMZM2G052650_P04	NP_001067219.1	115489464	2e-110	2e-110	401	396	365	365	70.68	71.23	13	Os12g0604700 [Oryza sativa (japonica cultivar-group)]
GRMZM2G052650_P05	NP_001067219.1	115489464	4e-121	4e-121	436	432	384	384	71.35	71.61	9	Os12g0604700 [Oryza sativa (japonica cultivar-group)]
GRMZM2G052650_P06	NP_001067219.1	115489464	0	0	908	875	610	610	80.98	81.15	4	Os12g0604700 [Oryza sativa (japonica cultivar-group)]
GRMZM2G092947_P01	ABA99825.1	77557029	0	0	2142	2112	1597	1597	73.89	73.64	1	expressed protein [Oryza sativa (japonica cultivar-group)]
GRMZM2G019926_P01	NP_001067226.1	115489478	5e-128	2e-107	459	387	320	320	74.69	74.69	3	Os12g0605800 [Oryza sativa (japonica cultivar-group)]
GRMZM2G019926_P02	NP_001067226.1	115489478	0	0	1167	1117	700	700	84	84	1	Os12g0605800 [Oryza sativa (japonica cultivar-group)]
GRMZM2G019926_P03	NP_001067226.1	115489478	0	0	1137	1087	684	684	83.77	83.77	2	Os12g0605800 [Oryza sativa (japonica cultivar-group)]
GRMZM2G332821_P01	NP_001067239.1	115489504	0	0	752	726	633	642	63.51	61.68	1	Os12g0608900 [Oryza sativa (japonica cultivar-group)]
GRMZM2G029262_P02	ABA99272.1	77556476	5e-151	1e-152	535	535	272	272	94.12	94.12	3	thiosulfate sulfurtransferase, putative, expressed [Oryza sativa (japonica cultivar-group)]
GRMZM2G029262_P05	ABA99272.1	77556476	1e-130	4e-132	467	467	238	238	94.12	94.12	5	thiosulfate sulfurtransferase, putative, expressed [Oryza sativa (japonica cultivar-group)]
GRMZM2G071987_P01	ABA99281.1	77556485	6e-113	1e-128	409	455	246	257	85.77	85.99	1	oxidoreductase, short chain dehydrogenase/reductase family protein, expressed [Oryza sativa (japonica cultivar-group)]
GRMZM2G071987_P02	ABA99281.1	77556485	8e-69	4e-84	261	308	189	200	78.84	79.5	2	oxidoreductase, short chain dehydrogenase/reductase family protein, expressed [Oryza sativa (japonica cultivar-group)]
GRMZM2G071873_P01	BAA31260.1	3288883	0	0	712	725	379	379	92.61	92.61	6	SAR DNA binding protein [Oryza sativa]
GRMZM2G049088_P01	NP_001066598.1	115488222	0	0	902	865	542	551	82.84	82.4	2	Os12g0290100 [Oryza sativa (japonica cultivar-group)]
GRMZM2G049088_P02	NP_001066598.1	115488222	0	0	902	865	542	551	82.84	82.4	1	Os12g0290100 [Oryza sativa (japonica cultivar-group)]
GRMZM2G049201_P01	NP_001067245.1	115489516	0	0	1274	1266	801	801	78.65	78.28	1	Os12g0609800 [Oryza sativa (japonica cultivar-group)]
GRMZM2G049201_P02	NP_001067245.1	115489516	4e-60	4e-60	232	230	164	164	76.22	74.39	2	Os12g0609800 [Oryza sativa (japonica cultivar-group)]
GRMZM2G087608_P01	NP_001066058.1	115487142	2e-41	4e-44	172	176	442	441	33.71	33.79	6	Os12g0128000 [Oryza sativa (japonica cultivar-group)]
GRMZM2G035528_P01	NP_001045995.1	115444431	4e-72	3e-73	272	272	211	211	61.14	61.14	28	Os02g0165100 [Oryza sativa (japonica cultivar-group)]
GRMZM2G035528_P02	NP_001045995.1	115444431	1e-121	1e-123	438	440	344	344	61.34	61.34	15	Os02g0165100 [Oryza sativa (japonica cultivar-group)]
GRMZM2G003656_P01	NP_001060777.1	115474361	1e-142	6e-151	508	531	454	454	68.06	67.18	8	Os08g0104300 [Oryza sativa (japonica cultivar-group)]
GRMZM2G003656_P02	NP_001060777.1	115474361	2e-91	2e-100	337	363	343	343	67.93	66.76	10	Os08g0104300 [Oryza sativa (japonica cultivar-group)]
GRMZM2G003656_P03	NP_001060777.1	115474361	7e-67	8e-76	256	281	296	296	65.54	64.19	13	Os08g0104300 [Oryza sativa (japonica cultivar-group)]
GRMZM2G003656_P04	NP_001060777.1	115474361	7e-67	8e-76	256	281	296	296	65.54	64.19	12	Os08g0104300 [Oryza sativa (japonica cultivar-group)]
GRMZM2G003656_P05	NP_001060777.1	115474361	7e-67	8e-76	256	281	296	296	65.54	64.19	11	Os08g0104300 [Oryza sativa (japonica cultivar-group)]
GRMZM2G003656_P06	NP_001060777.1	115474361	1e-142	6e-151	508	531	454	454	68.06	67.18	7	Os08g0104300 [Oryza sativa (japonica cultivar-group)]
GRMZM2G003656_P07	NP_001060777.1	115474361	1e-142	6e-151	508	531	454	454	68.06	67.18	6	Os08g0104300 [Oryza sativa (japonica cultivar-group)]
GRMZM2G003656_P08	NP_001060777.1	115474361	4e-105	3e-107	382	385	246	246	78.46	78.46	9	Os08g0104300 [Oryza sativa (japonica cultivar-group)]
GRMZM2G003635_P01	NP_001067258.1	115489542	0	0	932	939	546	546	86.26	86.26	2	Os12g0612400 [Oryza sativa (japonica cultivar-group)]
GRMZM2G003635_P02	NP_001067258.1	115489542	2e-142	6e-146	507	514	315	319	85.08	84.64	3	Os12g0612400 [Oryza sativa (japonica cultivar-group)]
GRMZM2G003509_P02	NP_001067260.1	115489546	0	0	1140	1126	673	673	83.21	83.8	3	Os12g0612700 [Oryza sativa (japonica cultivar-group)]
GRMZM2G171822_P01	NP_001067268.1	115489562	2e-112	1e-127	408	453	341	359	74.78	74.09	1	Os12g0614600 [Oryza sativa (japonica cultivar-group)]
GRMZM2G082998_P01	NP_001067274.1	115489574	1e-140	1e-153	501	539	351	352	79.77	83.81	1	Os12g0615400 [Oryza sativa (japonica cultivar-group)]
GRMZM2G082998_P02	NP_001067274.1	115489574	1e-49	4e-62	197	235	212	213	65.57	72.3	2	Os12g0615400 [Oryza sativa (japonica cultivar-group)]
GRMZM2G083284_P02	ABA99850.1	77557054	1e-66	1e-69	253	260	187	187	72.73	73.26	3	hypothetical protein LOC_Os12g42100 [Oryza sativa (japonica cultivar-group)]
GRMZM2G118646_P01	ABA99861.1	77557065	3e-111	3e-108	403	388	247	247	83	79.76	1	Protease Do-like 5, chloroplast precursor, putative, expressed [Oryza sativa (japonica cultivar-group)]
GRMZM2G118646_P02	ABA99861.1	77557065	1e-39	4e-36	164	149	118	118	73.73	66.95	8	Protease Do-like 5, chloroplast precursor, putative, expressed [Oryza sativa (japonica cultivar-group)]
GRMZM2G088565_P01	NP_001067285.1	115489596	0	0	648	640	378	328	90.74	97.56	1	Os12g0616900 [Oryza sativa (japonica cultivar-group)]
GRMZM2G088565_P02	NP_001067285.1	115489596	3e-178	5e-178	626	620	319	319	97.81	97.81	3	Os12g0616900 [Oryza sativa (japonica cultivar-group)]
GRMZM2G088565_P03	NP_001067285.1	115489596	8e-63	4e-63	240	239	113	113	100	100	6	Os12g0616900 [Oryza sativa (japonica cultivar-group)]
GRMZM2G099542_P02	NP_001067287.1	115489600	0	0	749	705	502	501	79.08	79.04	3	Os12g0617100 [Oryza sativa (japonica cultivar-group)]
GRMZM2G407181_P01	AAW21321.1	56681453	0	0	736	714	435	435	84.14	84.14	5	9-cis-epoxycarotenoid dioxygenase 5 [Oryza sativa Japonica Group]
GRMZM2G091278_P01	NP_001067294.1	115489614	2e-117	4e-117	424	418	341	351	68.04	67.52	4	Os12g0618800 [Oryza sativa (japonica cultivar-group)]
GRMZM2G022365_P01	NP_001067296.1	115489618	6e-51	7e-50	203	194	128	94	88.28	94.68	1	Os12g0620400 [Oryza sativa (japonica cultivar-group)]
GRMZM2G141955_P01	NP_001067299.1	115489624	2e-65	1e-69	250	259	213	213	69.48	69.48	1	Os12g0621100 [Oryza sativa (japonica cultivar-group)]
GRMZM2G141955_P03	NP_001067299.1	115489624	3e-65	2e-69	249	258	214	214	68.69	68.69	2	Os12g0621100 [Oryza sativa (japonica cultivar-group)]
GRMZM2G141955_P04	NP_001067299.1	115489624	5e-35	8e-39	148	157	148	148	63.51	63.51	11	Os12g0621100 [Oryza sativa (japonica cultivar-group)]
GRMZM2G141955_P05	NP_001067299.1	115489624	8e-48	5e-52	191	200	184	184	65.22	65.22	4	Os12g0621100 [Oryza sativa (japonica cultivar-group)]
GRMZM2G300786_P01	ABA99419.1	77556623	6e-64	3e-74	248	276	472	398	45.13	48.24	1	hypothetical protein LOC_Os12g42830 [Oryza sativa (japonica cultivar-group)]
GRMZM2G042313_P01	NP_001067309.1	115489644	0	0	1083	1022	623	623	88.44	88.44	1	Os12g0623500 [Oryza sativa (japonica cultivar-group)]
AC203989.4_FGP001	NP_001067310.1	115489646	3e-74	4e-82	280	301	247	250	60.32	61.6	1	Os12g0623600 [Oryza sativa (japonica cultivar-group)]
GRMZM2G149751_P01	NP_001067313.1	115489652	0	0	1475	1459	766	766	94.65	94.65	2	Os12g0623900 [Oryza sativa (japonica cultivar-group)]
GRMZM2G149751_P02	NP_001067314.1	115489654	0	0	846	846	458	458	93.67	93.67	13	Os12g0624000 [Oryza sativa (japonica cultivar-group)]
GRMZM2G149751_P03	NP_001067313.1	115489652	0	0	1475	1459	766	766	94.65	94.65	1	Os12g0623900 [Oryza sativa (japonica cultivar-group)]
GRMZM2G149751_P04	NP_001067314.1	115489654	2e-64	1e-64	245	245	116	116	98.28	98.28	14	Os12g0624000 [Oryza sativa (japonica cultivar-group)]
GRMZM2G149751_P05	NP_001067314.1	115489654	0	0	1473	1470	765	765	94.64	94.64	3	Os12g0624000 [Oryza sativa (japonica cultivar-group)]
GRMZM2G149751_P06	NP_001067313.1	115489652	0	0	857	842	435	435	96.32	96.32	12	Os12g0623900 [Oryza sativa (japonica cultivar-group)]
GRMZM2G168170_P01	NP_001061673.1	115476154	0	0	1056	1062	694	694	75.65	75.65	1	Os08g0375800 [Oryza sativa (japonica cultivar-group)]
GRMZM2G094850_P01	NP_001068152.1	115486017	3e-45	1e-45	185	181	375	375	37.87	36.53	2	Os11g0580000 [Oryza sativa (japonica cultivar-group)]
GRMZM2G027331_P01	NP_001067339.1	115489704	3e-123	1e-117	444	420	268	268	83.58	83.58	3	Os12g0630700 [Oryza sativa (japonica cultivar-group)]
GRMZM2G027331_P08	NP_001067339.1	115489704	1e-133	2e-135	478	479	282	368	84.75	75.54	1	Os12g0630700 [Oryza sativa (japonica cultivar-group)]
GRMZM2G027331_P02	NP_001067339.1	115489704	1e-81	7e-76	305	281	196	196	79.59	79.59	4	Os12g0630700 [Oryza sativa (japonica cultivar-group)]
GRMZM2G027331_P03	NP_001067339.1	115489704	1e-130	8e-134	468	473	282	368	83.69	73.91	2	Os12g0630700 [Oryza sativa (japonica cultivar-group)]
GRMZM2G027331_P04	NP_001067339.1	115489704	9e-36	4e-37	152	152	82	82	86.59	86.59	7	Os12g0630700 [Oryza sativa (japonica cultivar-group)]
GRMZM2G027331_P05	NP_001067339.1	115489704	1e-64	2e-58	247	223	166	166	78.31	78.31	5	Os12g0630700 [Oryza sativa (japonica cultivar-group)]
GRMZM2G027331_P06	NP_001067339.1	115489704	9e-36	4e-37	152	152	82	82	86.59	86.59	6	Os12g0630700 [Oryza sativa (japonica cultivar-group)]
GRMZM2G475014_P01	NP_001051438.1	115455675	3e-65	8e-59	251	224	186	179	65.59	65.92	7	Os03g0777000 [Oryza sativa (japonica cultivar-group)]
GRMZM2G356653_P01	AAO37540.1	28209522	4e-36	1e-31	154	135	124	124	81.45	72.58	4	unknown protein [Oryza sativa Japonica Group]
GRMZM2G026976_P01	ABA99933.1	77557137	3e-76	1e-76	288	283	411	325	45.5	51.38	4	expressed protein [Oryza sativa (japonica cultivar-group)]
GRMZM2G131245_P01	NP_001067341.1	115489708	0	0	849	842	511	511	87.87	87.87	1	Os12g0631200 [Oryza sativa (japonica cultivar-group)]
GRMZM2G478599_P01	BAD62395.1	54290725	5e-77	1e-62	290	238	445	451	45.17	43.24	2	putative nucleoid DNA-binding protein cnd41 [Oryza sativa Japonica Group]
GRMZM2G400268_P01	NP_001067361.1	115489748	5e-66	4e-79	252	291	156	219	86.54	83.11	2	Os12g0636000 [Oryza sativa (japonica cultivar-group)]
GRMZM2G400268_P02	NP_001067361.1	115489748	5e-66	4e-79	252	291	156	219	86.54	83.11	1	Os12g0636000 [Oryza sativa (japonica cultivar-group)]
GRMZM2G067028_P01	BAC79640.1	33146737	7e-72	7e-76	271	279	146	150	89.73	89.33	2	unknown protein [Oryza sativa Japonica Group]
GRMZM2G067028_P02	BAC79640.1	33146737	6e-73	4e-77	275	283	145	149	89.66	89.26	1	unknown protein [Oryza sativa Japonica Group]
GRMZM2G067162_P01	ABA99964.1	77557168	3e-114	4e-123	414	438	304	303	76.97	76.9	1	expressed protein [Oryza sativa (japonica cultivar-group)]
GRMZM2G067162_P02	ABA99964.1	77557168	3e-114	4e-123	414	438	304	303	76.97	76.9	2	expressed protein [Oryza sativa (japonica cultivar-group)]
GRMZM2G093809_P01	NP_001067348.1	115489722	0	0	1336	1367	975	951	79.59	80.44	2	Os12g0632900 [Oryza sativa (japonica cultivar-group)]
GRMZM2G392791_P01	NP_001067364.1	115489754	2e-131	3e-133	471	471	314	314	73.89	73.89	1	Os12g0636400 [Oryza sativa (japonica cultivar-group)]
GRMZM2G007381_P01	NP_001067367.1	115489760	2e-78	7e-80	292	292	161	161	95.03	95.03	2	Os12g0636800 [Oryza sativa (japonica cultivar-group)]
GRMZM2G161335_P01	NP_001067820.1	115485353	2e-115	7e-124	417	441	445	456	51.01	51.32	2	Os11g0444000 [Oryza sativa (japonica cultivar-group)]
GRMZM2G461269_P01	BAB89656.1	20160714	9e-135	9e-129	484	458	816	896	38.97	36.72	3	putative disease resistance protein [Oryza sativa Japonica Group]
GRMZM2G085474_P01	BAD22334.1	47848479	0	0	689	715	401	401	92.77	92.77	2	putative acetyl-CoA C-acyltransferase [Oryza sativa Japonica Group]
GRMZM2G085474_P02	BAD22334.1	47848479	0	0	665	692	401	401	91.02	91.02	3	putative acetyl-CoA C-acyltransferase [Oryza sativa Japonica Group]
GRMZM2G085474_P04	BAD22334.1	47848479	0	0	689	715	401	401	92.77	92.77	1	putative acetyl-CoA C-acyltransferase [Oryza sativa Japonica Group]
GRMZM2G310947_P01	ABA99613.1	77556817	1e-97	2e-99	358	359	229	239	81.66	80.33	10	Cell Division Protein AAA ATPase family, putative, expressed [Oryza sativa (japonica cultivar-group)]
GRMZM2G310947_P02	ABA99613.1	77556817	4e-152	3e-151	540	531	359	359	78.27	77.99	1	Cell Division Protein AAA ATPase family, putative, expressed [Oryza sativa (japonica cultivar-group)]
GRMZM2G169451_P01	NP_001050981.1	115454761	3e-34	4e-36	145	146	106	106	63.21	63.21	2	Os03g0698500 [Oryza sativa (japonica cultivar-group)]
GRMZM2G151236_P01	ABA99626.1	77556830	0	0	879	869	882	896	66.89	66.41	8	Protein kinase domain containing protein, expressed [Oryza sativa (japonica cultivar-group)]
GRMZM2G151236_P03	ABA99626.1	77556830	0	0	879	869	882	896	66.89	66.41	7	Protein kinase domain containing protein, expressed [Oryza sativa (japonica cultivar-group)]
GRMZM2G151236_P04	ABA99626.1	77556830	0	0	879	869	882	896	66.89	66.41	6	Protein kinase domain containing protein, expressed [Oryza sativa (japonica cultivar-group)]
GRMZM2G151236_P05	ABA99626.1	77556830	0	0	879	869	882	896	66.89	66.41	5	Protein kinase domain containing protein, expressed [Oryza sativa (japonica cultivar-group)]
GRMZM2G151236_P06	ABA99626.1	77556830	0	0	879	869	882	896	66.89	66.41	4	Protein kinase domain containing protein, expressed [Oryza sativa (japonica cultivar-group)]
GRMZM2G098494_P01	AAW33875.1	57117296	0	0	1448	1411	963	961	78.4	77.73	2	Na+/H+ antiporter [Oryza sativa Japonica Group]
GRMZM2G023906_P01	BAD09288.1	42408150	0	0	1270	1252	904	904	72.79	73.01	1	unknown protein [Oryza sativa Japonica Group]
GRMZM2G023591_P02	NP_001062073.1	115476954	7e-36	1e-35	151	146	90	87	77.78	78.16	2	Os08g0483200 [Oryza sativa (japonica cultivar-group)]
GRMZM2G023591_P01	NP_001062073.1	115476954	6e-76	3e-72	286	268	195	172	72.31	76.74	1	Os08g0483200 [Oryza sativa (japonica cultivar-group)]
GRMZM2G023313_P01	NP_001062075.1	115476958	8e-43	3e-54	175	207	198	196	61.11	61.73	1	Os08g0483600 [Oryza sativa (japonica cultivar-group)]
GRMZM2G467187_P01	NP_001062080.1	115476968	3e-49	6e-51	198	198	148	148	72.97	72.97	3	Os08g0484200 [Oryza sativa (japonica cultivar-group)]
GRMZM2G136366_P01	NP_001062081.1	115476970	0	0	899	885	867	867	58.36	58.25	2	Os08g0484400 [Oryza sativa (japonica cultivar-group)]
GRMZM2G136347_P01	BAD09762.1	42408585	3e-85	6e-98	317	353	251	254	75.3	74.8	1	hypothetical protein [Oryza sativa Japonica Group]
GRMZM2G379179_P01	NP_001062084.1	115476976	4e-34	2e-62	147	236	102	310	83.33	59.03	1	Os08g0484700 [Oryza sativa (japonica cultivar-group)]
GRMZM2G301098_P02	NP_001062090.1	115476988	4e-40	1e-50	167	198	279	276	40.86	45.29	4	Os08g0485700 [Oryza sativa (japonica cultivar-group)]
GRMZM2G110143_P05	NP_001062094.1	115476996	1e-53	1e-55	211	213	112	112	91.96	91.96	7	Os08g0486200 [Oryza sativa (japonica cultivar-group)]
GRMZM2G110143_P01	NP_001062094.1	115476996	1e-53	1e-55	211	213	112	112	91.96	91.96	8	Os08g0486200 [Oryza sativa (japonica cultivar-group)]
GRMZM2G110143_P02	NP_001062094.1	115476996	1e-53	1e-55	211	213	112	112	91.96	91.96	9	Os08g0486200 [Oryza sativa (japonica cultivar-group)]
GRMZM2G110143_P03	NP_001062094.1	115476996	6e-47	9e-49	189	190	112	112	84.82	84.82	11	Os08g0486200 [Oryza sativa (japonica cultivar-group)]
GRMZM2G110143_P04	NP_001062094.1	115476996	1e-53	2e-55	212	213	112	112	91.96	91.96	10	Os08g0486200 [Oryza sativa (japonica cultivar-group)]
GRMZM2G110135_P01	NP_001062095.1	115476998	4e-74	8e-82	280	300	149	149	95.3	95.3	3	Os08g0486300 [Oryza sativa (japonica cultivar-group)]
GRMZM2G169449_P01	NP_001062101.1	115477010	1e-46	3e-60	189	228	293	304	55.29	60.2	1	Os08g0487500 [Oryza sativa (japonica cultivar-group)]
GRMZM2G164062_P01	BAD09428.1	42408272	3e-151	9e-153	536	536	339	339	83.19	83.19	1	putative 3-methyladenine-DNA glycosylase [Oryza sativa Japonica Group]
GRMZM2G164062_P03	BAD09428.1	42408272	2e-55	1e-56	217	217	171	171	79.53	79.53	6	putative 3-methyladenine-DNA glycosylase [Oryza sativa Japonica Group]
GRMZM2G164062_P04	BAD09428.1	42408272	1e-43	1e-44	177	177	152	152	76.97	76.97	9	putative 3-methyladenine-DNA glycosylase [Oryza sativa Japonica Group]
GRMZM2G164062_P02	BAD09428.1	42408272	6e-88	6e-89	324	324	176	176	83.52	83.52	2	putative 3-methyladenine-DNA glycosylase [Oryza sativa Japonica Group]
GRMZM2G475495_P01	NP_001062111.1	115477030	9e-50	8e-44	200	175	136	106	78.68	83.96	7	Os08g0490300 [Oryza sativa (japonica cultivar-group)]
GRMZM2G152555_P01	NP_001062118.1	115477044	0	0	1258	1287	755	755	87.42	87.95	1	Os08g0492000 [Oryza sativa (japonica cultivar-group)]
GRMZM2G152555_P02	NP_001062118.1	115477044	0	0	1103	1132	656	656	88.87	89.48	2	Os08g0492000 [Oryza sativa (japonica cultivar-group)]
GRMZM2G042371_P01	NP_001062125.1	115477058	0	0	1259	1240	721	721	84.19	83.5	1	Os08g0493900 [Oryza sativa (japonica cultivar-group)]
GRMZM2G042488_P02	NP_001062126.1	115477060	5e-75	9e-68	283	253	193	193	70.98	70.98	1	Os08g0494000 [Oryza sativa (japonica cultivar-group)]
GRMZM2G042488_P01	NP_001062126.1	115477060	9e-45	1e-45	180	180	126	126	67.46	67.46	2	Os08g0494000 [Oryza sativa (japonica cultivar-group)]
GRMZM2G074483_P01	NP_001062205.1	115477218	0	0	660	646	409	409	76.53	76.53	2	Os08g0510300 [Oryza sativa (japonica cultivar-group)]
GRMZM2G113726_P01	NP_001062140.1	115477088	0	0	644	644	391	391	75.45	75.45	2	Os08g0497600 [Oryza sativa (japonica cultivar-group)]
GRMZM2G113726_P02	NP_001062140.1	115477088	0	0	655	655	411	411	73.72	73.72	1	Os08g0497600 [Oryza sativa (japonica cultivar-group)]
GRMZM2G113726_P03	NP_001062140.1	115477088	2e-103	1e-104	377	377	271	271	66.79	66.79	12	Os08g0497600 [Oryza sativa (japonica cultivar-group)]
GRMZM2G326627_P01	NP_001062150.1	115477108	0	0	712	741	459	459	77.34	79.52	1	Os08g0499800 [Oryza sativa (japonica cultivar-group)]
GRMZM2G080652_P01	NP_001062152.1	115477112	5e-147	2e-149	522	525	306	306	89.87	90.85	2	Os08g0500000 [Oryza sativa (japonica cultivar-group)]
GRMZM2G080912_P01	NP_001062154.1	115477116	3e-98	5e-88	361	322	539	543	62.89	58.75	1	Os08g0500200 [Oryza sativa (japonica cultivar-group)]
GRMZM2G170299_P01	NP_001062155.1	115477118	0	0	759	732	471	471	82.8	82.8	1	Os08g0500300 [Oryza sativa (japonica cultivar-group)]
GRMZM2G170299_P02	NP_001062155.1	115477118	2e-76	1e-77	287	287	172	172	80.23	80.23	16	Os08g0500300 [Oryza sativa (japonica cultivar-group)]
GRMZM2G438824_P01	AAM74358.1	21671996	1e-34	3e-36	147	147	160	160	44.38	44.38	1	Putative disease resistance response protein [Oryza sativa Japonica Group]
GRMZM2G137868_P01	NP_001062170.1	115477148	0	0	716	716	403	403	88.34	88.34	4	Os08g0502700 [Oryza sativa (japonica cultivar-group)]
GRMZM2G137868_P02	NP_001062170.1	115477148	0	0	716	716	403	403	88.34	88.34	3	Os08g0502700 [Oryza sativa (japonica cultivar-group)]
GRMZM2G137868_P03	NP_001062170.1	115477148	0	0	716	716	403	403	88.34	88.34	2	Os08g0502700 [Oryza sativa (japonica cultivar-group)]
GRMZM2G137868_P04	NP_001062170.1	115477148	0	0	716	716	403	403	88.34	88.34	1	Os08g0502700 [Oryza sativa (japonica cultivar-group)]
GRMZM2G137868_P05	NP_001062170.1	115477148	4e-180	0	632	633	359	359	87.47	87.47	5	Os08g0502700 [Oryza sativa (japonica cultivar-group)]
GRMZM2G438803_P01	NP_001062169.1	115477146	1e-48	3e-50	193	193	137	137	76.64	76.64	7	Os08g0502600 [Oryza sativa (japonica cultivar-group)]
GRMZM2G137861_P01	BAD25294.1	49388168	5e-94	1e-95	347	348	551	562	39.02	38.61	24	putative wall-associated kinase [Oryza sativa Japonica Group]
GRMZM2G137861_P02	BAD25294.1	49388168	7e-174	8e-175	612	611	407	403	76.41	76.92	4	putative wall-associated kinase [Oryza sativa Japonica Group]
GRMZM2G438776_P01	NP_001062169.1	115477146	2e-49	6e-51	196	196	140	140	76.43	76.43	4	Os08g0502600 [Oryza sativa (japonica cultivar-group)]
GRMZM2G426147_P01	BAC83324.1	34393346	9e-122	3e-117	439	420	470	461	47.45	47.72	20	putative S-receptor kinase [Oryza sativa Japonica Group]
GRMZM2G050481_P01	NP_001062170.1	115477148	7e-96	3e-103	352	372	214	238	85.51	81.93	8	Os08g0502700 [Oryza sativa (japonica cultivar-group)]
GRMZM2G349864_P01	NP_001062169.1	115477146	4e-31	9e-33	135	135	138	139	60.14	59.71	10	Os08g0502600 [Oryza sativa (japonica cultivar-group)]
GRMZM2G050536_P01	BAD25294.1	49388168	2e-90	4e-95	335	347	464	475	42.89	43.79	25	putative wall-associated kinase [Oryza sativa Japonica Group]
GRMZM2G153404_P01	NP_001062169.1	115477146	2e-49	3e-51	197	197	137	137	75.91	75.91	2	Os08g0502600 [Oryza sativa (japonica cultivar-group)]
GRMZM2G134194_P01	NP_001062169.1	115477146	9e-50	3e-51	197	197	137	137	75.91	75.91	1	Os08g0502600 [Oryza sativa (japonica cultivar-group)]
GRMZM2G134205_P01	BAD25300.1	49388174	0	6e-153	724	538	835	352	52.46	79.26	3	putative wall-associated kinase 4 [Oryza sativa Japonica Group]
GRMZM2G134205_P01	BAD25300.1	49388174	0	4e-51	724	200	835	332	52.46	37.95	3	putative wall-associated kinase 4 [Oryza sativa Japonica Group]
GRMZM2G129058_P01	BAC83324.1	34393346	0	0	659	652	793	784	45.27	45.15	9	putative S-receptor kinase [Oryza sativa Japonica Group]
GRMZM2G119511_P01	NP_001062170.1	115477148	9e-83	2e-83	306	306	159	159	91.82	91.82	9	Os08g0502700 [Oryza sativa (japonica cultivar-group)]
GRMZM2G419430_P01	NP_001062169.1	115477146	1e-33	3e-35	144	144	115	115	66.96	66.96	9	Os08g0502600 [Oryza sativa (japonica cultivar-group)]
GRMZM2G419436_P01	BAD25294.1	49388168	2e-147	2e-148	524	523	310	310	81.61	81.61	6	putative wall-associated kinase [Oryza sativa Japonica Group]
GRMZM2G116254_P01	NP_001062169.1	115477146	4e-48	1e-50	191	194	137	137	75.18	74.45	6	Os08g0502600 [Oryza sativa (japonica cultivar-group)]
GRMZM2G362303_P01	BAD25294.1	49388168	6e-70	3e-74	264	277	154	164	83.12	82.32	35	putative wall-associated kinase [Oryza sativa Japonica Group]
GRMZM2G391288_P01	BAC83324.1	34393346	0	0	644	643	792	783	44.19	44.19	10	putative S-receptor kinase [Oryza sativa Japonica Group]
GRMZM2G359559_P01	NP_001062170.1	115477148	2e-139	2e-140	496	496	258	258	91.09	91.09	6	Os08g0502700 [Oryza sativa (japonica cultivar-group)]
GRMZM2G359559_P02	NP_001062170.1	115477148	2e-114	1e-115	413	413	214	214	90.19	90.19	7	Os08g0502700 [Oryza sativa (japonica cultivar-group)]
AC211887.3_FGP004	NP_001062169.1	115477146	4e-49	1e-50	195	195	137	137	75.91	75.91	5	Os08g0502600 [Oryza sativa (japonica cultivar-group)]
AC211887.3_FGP007	NP_001062169.1	115477146	1e-49	3e-51	196	196	137	137	75.18	75.18	3	Os08g0502600 [Oryza sativa (japonica cultivar-group)]
GRMZM2G142507_P01	NP_001044462.1	115440365	2e-132	4e-129	474	457	282	282	78.37	78.37	1	Os01g0784600 [Oryza sativa (japonica cultivar-group)]
GRMZM2G441888_P01	NP_001062179.1	115477166	8e-74	3e-75	278	278	156	156	83.33	83.33	1	Os08g0504500 [Oryza sativa (japonica cultivar-group)]
GRMZM2G142597_P02	NP_001062180.1	115477168	0	0	817	754	694	694	65.13	63.83	1	Os08g0504600 [Oryza sativa (japonica cultivar-group)]
GRMZM2G142597_P03	NP_001062180.1	115477168	4e-62	9e-63	239	238	201	201	63.68	63.68	3	Os08g0504600 [Oryza sativa (japonica cultivar-group)]
GRMZM2G020478_P01	NP_001062182.1	115477172	5e-137	3e-141	489	498	406	406	68.47	69.7	2	Os08g0504800 [Oryza sativa (japonica cultivar-group)]
GRMZM2G132763_P01	AAL75739.1	18542897	0	0	1234	1236	949	971	67.02	66.43	1	Putative receptor-like protein kinase [Oryza sativa Japonica Group]
GRMZM2G132763_P01	AAL75739.1	18542897	0	2e-60	1234	231	949	579	67.02	33.33	1	Putative receptor-like protein kinase [Oryza sativa Japonica Group]
GRMZM2G132704_P01	NP_001062183.1	115477174	0	0	1009	1025	691	691	77.86	77.86	1	Os08g0505200 [Oryza sativa (japonica cultivar-group)]
GRMZM2G132607_P01	NP_001062541.1	115477891	3e-164	3e-152	580	535	354	353	85.03	84.99	1	Os08g0566400 [Oryza sativa (japonica cultivar-group)]
GRMZM2G132607_P02	NP_001062541.1	115477891	8e-67	5e-55	253	212	151	151	80.79	80.79	2	Os08g0566400 [Oryza sativa (japonica cultivar-group)]
GRMZM2G141320_P01	BAD30710.1	50508135	7e-178	3e-178	625	621	405	405	85.43	85.43	1	putative MGDG synthase type A [Oryza sativa Japonica Group]
GRMZM2G121312_P01	NP_001062185.1	115477178	4e-134	3e-139	480	491	355	337	73.8	73.29	1	Os08g0505900 [Oryza sativa (japonica cultivar-group)]
AC234203.1_FGP002	NP_001062188.1	115477184	0	0	729	674	616	617	79.22	79.74	1	Os08g0506400 [Oryza sativa (japonica cultivar-group)]
AC234203.1_FGP013	NP_001062189.1	115477186	5e-65	4e-67	249	251	199	199	68.84	68.84	1	Os08g0506500 [Oryza sativa (japonica cultivar-group)]
AC234203.1_FGP010	NP_001062195.1	115477198	0	0	792	817	520	592	79.62	75	1	Os08g0508100 [Oryza sativa (japonica cultivar-group)]
AC234203.1_FGP012	NP_001062200.1	115477208	0	0	1358	1305	853	846	78.08	78.13	1	Os08g0509100 [Oryza sativa (japonica cultivar-group)]
GRMZM2G115442_P01	NP_001062206.1	115477220	3e-103	1e-111	377	399	255	255	84.71	84.71	2	Os08g0510400 [Oryza sativa (japonica cultivar-group)]
GRMZM2G115442_P02	NP_001062206.1	115477220	2e-110	9e-119	400	423	268	268	85.07	85.07	1	Os08g0510400 [Oryza sativa (japonica cultivar-group)]
GRMZM2G430522_P01	BAC57407.1	28411877	2e-86	2e-97	322	353	221	337	81	62.31	1	putative cup-shaped cotyledon [Oryza sativa Japonica Group]
GRMZM2G430522_P02	BAC57407.1	28411877	1e-86	2e-97	322	353	221	337	81	62.31	2	putative cup-shaped cotyledon [Oryza sativa Japonica Group]
GRMZM2G430522_P03	BAC57407.1	28411877	2e-82	2e-93	308	339	244	360	73.36	58.33	3	putative cup-shaped cotyledon [Oryza sativa Japonica Group]
GRMZM2G042622_P01	BAD19239.1	47497193	9e-168	1e-165	592	580	583	565	54.03	56.46	3	putative wall-associated serine/threonine kinase [Oryza sativa Japonica Group]
GRMZM2G357919_P01	BAD05625.1	40253682	1e-73	1e-74	277	276	188	188	75	75	22	wall-associated kinase-like [Oryza sativa Japonica Group]
GRMZM2G055992_P01	NP_001062214.1	115477236	0	0	751	749	579	581	75.82	76.42	1	Os08g0511700 [Oryza sativa (japonica cultivar-group)]
GRMZM2G056056_P01	NP_001062215.1	115477238	6e-38	1e-42	157	167	117	117	94.87	94.87	3	Os08g0511800 [Oryza sativa (japonica cultivar-group)]
GRMZM2G009009_P01	BAD10059.1	42408798	2e-47	1e-51	191	200	219	219	53.42	57.99	1	hypothetical protein [Oryza sativa Japonica Group]
GRMZM2G458441_P01	NP_001054293.1	115461386	5e-90	3e-91	333	332	188	188	88.83	88.83	7	Os04g0682000 [Oryza sativa (japonica cultivar-group)]
GRMZM2G124557_P01	NP_001062217.1	115477242	2e-92	1e-93	339	339	183	183	89.07	89.07	3	Os08g0512300 [Oryza sativa (japonica cultivar-group)]
GRMZM2G124557_P02	NP_001062217.1	115477242	9e-173	3e-174	608	608	317	317	91.17	91.17	1	Os08g0512300 [Oryza sativa (japonica cultivar-group)]
GRMZM2G124557_P03	NP_001062217.1	115477242	8e-153	3e-154	541	541	317	317	83.6	83.6	2	Os08g0512300 [Oryza sativa (japonica cultivar-group)]
GRMZM2G124557_P04	NP_001062217.1	115477242	1e-51	1e-52	203	203	113	113	87.61	87.61	4	Os08g0512300 [Oryza sativa (japonica cultivar-group)]
GRMZM2G124638_P01	BAD10063.1	42408802	4e-66	2e-81	254	299	226	267	75.22	74.53	5	putative AT-hook DNA-binding protein [Oryza sativa Japonica Group]
GRMZM2G124638_P02	BAD10063.1	42408802	4e-66	2e-81	254	299	226	267	75.22	74.53	4	putative AT-hook DNA-binding protein [Oryza sativa Japonica Group]
GRMZM2G124638_P03	BAD10063.1	42408802	4e-66	2e-81	254	299	226	267	75.22	74.53	3	putative AT-hook DNA-binding protein [Oryza sativa Japonica Group]
GRMZM2G124638_P04	BAD10063.1	42408802	4e-66	2e-81	254	299	226	267	75.22	74.53	2	putative AT-hook DNA-binding protein [Oryza sativa Japonica Group]
GRMZM2G124638_P05	BAD10063.1	42408802	4e-66	2e-81	254	299	226	267	75.22	74.53	1	putative AT-hook DNA-binding protein [Oryza sativa Japonica Group]
GRMZM2G124638_P06	BAD10062.1	42408801	5e-66	3e-94	253	342	226	377	75.22	69.76	6	putative AT-hook DNA-binding protein [Oryza sativa Japonica Group]
GRMZM2G172723_P01	NP_001062219.1	115477246	8e-78	2e-80	292	295	166	168	84.94	84.52	2	Os08g0512500 [Oryza sativa (japonica cultivar-group)]
GRMZM2G172723_P03	NP_001062219.1	115477246	8e-78	2e-80	292	295	166	168	84.94	84.52	1	Os08g0512500 [Oryza sativa (japonica cultivar-group)]
GRMZM2G068193_P01	BAA19553.1	1944504	4e-120	2e-121	432	432	226	226	91.59	91.59	2	protein cdc2 kinase [Oryza sativa Japonica Group]
GRMZM2G068193_P02	BAA19553.1	1944504	6e-157	1e-158	555	555	299	299	88.63	88.63	1	protein cdc2 kinase [Oryza sativa Japonica Group]
GRMZM2G462808_P01	NP_001054293.1	115461386	1e-99	4e-101	365	365	205	205	89.27	89.27	6	Os04g0682000 [Oryza sativa (japonica cultivar-group)]
GRMZM2G004582_P01	NP_001062223.1	115477254	8e-180	0	632	682	400	400	88.5	88.5	3	Os08g0513000 [Oryza sativa (japonica cultivar-group)]
GRMZM2G004582_P02	NP_001062223.1	115477254	8e-180	0	632	682	400	400	88.5	88.5	2	Os08g0513000 [Oryza sativa (japonica cultivar-group)]
GRMZM2G004582_P03	NP_001062223.1	115477254	8e-180	0	632	682	400	400	88.5	88.5	1	Os08g0513000 [Oryza sativa (japonica cultivar-group)]
GRMZM2G004582_P04	NP_001062223.1	115477254	1e-119	3e-136	432	482	291	291	88.66	88.66	8	Os08g0513000 [Oryza sativa (japonica cultivar-group)]
GRMZM2G004582_P05	NP_001062223.1	115477254	1e-163	2e-180	578	628	367	367	89.37	89.37	6	Os08g0513000 [Oryza sativa (japonica cultivar-group)]
GRMZM2G004582_P06	NP_001062223.1	115477254	6e-52	2e-68	207	256	147	147	90.48	90.48	15	Os08g0513000 [Oryza sativa (japonica cultivar-group)]
GRMZM2G004582_P07	NP_001062223.1	115477254	1e-178	0	627	677	398	398	88.69	88.69	4	Os08g0513000 [Oryza sativa (japonica cultivar-group)]
GRMZM2G004582_P08	NP_001062223.1	115477254	1e-167	0	592	642	371	371	90.03	90.03	5	Os08g0513000 [Oryza sativa (japonica cultivar-group)]
GRMZM2G168893_P01	BAD09991.1	42408755	3e-138	9e-139	493	490	357	357	72.27	72.27	1	putative dihydroflavonol reductase [Oryza sativa Japonica Group]
GRMZM2G168893_P02	BAD09991.1	42408755	4e-92	7e-93	340	337	252	252	73.81	73.81	3	putative dihydroflavonol reductase [Oryza sativa Japonica Group]
GRMZM2G168893_P03	BAD09991.1	42408755	2e-91	1e-91	336	333	227	227	77.09	77.09	4	putative dihydroflavonol reductase [Oryza sativa Japonica Group]
GRMZM2G168893_P05	BAD09991.1	42408755	1e-65	6e-66	250	248	194	194	72.68	72.68	5	putative dihydroflavonol reductase [Oryza sativa Japonica Group]
GRMZM2G168849_P01	NP_001062237.1	115477282	0	4e-174	735	609	748	547	69.79	80.07	1	Os08g0516000 [Oryza sativa (japonica cultivar-group)]
GRMZM2G141784_P01	NP_001062282.1	115477372	3e-174	3e-177	613	618	394	394	80.2	80.2	1	Os08g0522600 [Oryza sativa (japonica cultivar-group)]
GRMZM2G141784_P02	NP_001062282.1	115477372	5e-105	9e-108	382	387	267	267	76.78	76.78	3	Os08g0522600 [Oryza sativa (japonica cultivar-group)]
GRMZM2G141784_P03	NP_001062282.1	115477372	3e-83	1e-84	309	310	175	175	84	84	10	Os08g0522600 [Oryza sativa (japonica cultivar-group)]
GRMZM2G016088_P02	NP_001062277.1	115477362	6e-51	2e-52	202	202	131	131	75.57	75.57	2	Os08g0521800 [Oryza sativa (japonica cultivar-group)]
GRMZM2G067238_P01	NP_001062272.1	115477352	7e-72	4e-82	273	301	219	253	66.21	64.03	2	Os08g0521000 [Oryza sativa (japonica cultivar-group)]
GRMZM2G070163_P01	NP_001063002.1	115478817	8e-48	3e-39	190	157	111	111	83.78	83.78	1	Os09g0364900 [Oryza sativa (japonica cultivar-group)]
GRMZM2G329750_P01	NP_001062267.1	115477342	7e-137	2e-132	489	469	473	473	68.71	69.56	1	Os08g0520400 [Oryza sativa (japonica cultivar-group)]
GRMZM2G449123_P01	BAD09696.1	42408517	0	0	926	900	758	745	66.09	66.85	12	putative pumilio-family RNA-binding domain-containing protein(PPD1) [Oryza sativa Japonica Group]
GRMZM2G449123_P02	BAD09696.1	42408517	0	0	988	962	772	772	68.26	68.26	7	putative pumilio-family RNA-binding domain-containing protein(PPD1) [Oryza sativa Japonica Group]
GRMZM2G449123_P03	BAD09696.1	42408517	0	0	926	900	758	745	66.09	66.85	11	putative pumilio-family RNA-binding domain-containing protein(PPD1) [Oryza sativa Japonica Group]
GRMZM2G449123_P04	BAD09696.1	42408517	0	0	926	900	758	745	66.09	66.85	10	putative pumilio-family RNA-binding domain-containing protein(PPD1) [Oryza sativa Japonica Group]
GRMZM2G449123_P05	BAD09696.1	42408517	0	0	945	919	853	809	60.49	63.29	8	putative pumilio-family RNA-binding domain-containing protein(PPD1) [Oryza sativa Japonica Group]
GRMZM2G449123_P05	BAD09696.1	42408517	0	7e-38	945	156	853	167	60.49	50.9	8	putative pumilio-family RNA-binding domain-containing protein(PPD1) [Oryza sativa Japonica Group]
GRMZM2G449123_P06	BAD09696.1	42408517	0	0	988	962	772	772	68.26	68.26	6	putative pumilio-family RNA-binding domain-containing protein(PPD1) [Oryza sativa Japonica Group]
GRMZM2G449123_P07	BAD09696.1	42408517	0	0	988	962	772	772	68.26	68.26	5	putative pumilio-family RNA-binding domain-containing protein(PPD1) [Oryza sativa Japonica Group]
GRMZM2G449123_P08	BAD09696.1	42408517	0	0	988	962	772	772	68.26	68.26	4	putative pumilio-family RNA-binding domain-containing protein(PPD1) [Oryza sativa Japonica Group]
GRMZM2G449123_P09	BAD09696.1	42408517	0	0	1437	1409	1009	1009	72.75	72.75	3	putative pumilio-family RNA-binding domain-containing protein(PPD1) [Oryza sativa Japonica Group]
GRMZM2G449123_P10	BAD09696.1	42408517	0	0	1440	1414	1009	1009	72.94	72.94	2	putative pumilio-family RNA-binding domain-containing protein(PPD1) [Oryza sativa Japonica Group]
GRMZM2G449123_P11	BAD09696.1	42408517	3e-125	2e-125	449	447	233	233	87.98	87.98	19	putative pumilio-family RNA-binding domain-containing protein(PPD1) [Oryza sativa Japonica Group]
GRMZM2G449123_P12	BAD09696.1	42408517	3e-124	4e-124	446	443	236	236	86.86	86.86	20	putative pumilio-family RNA-binding domain-containing protein(PPD1) [Oryza sativa Japonica Group]
GRMZM2G449123_P13	BAD09696.1	42408517	1e-123	2e-123	444	441	238	238	86.13	86.13	21	putative pumilio-family RNA-binding domain-containing protein(PPD1) [Oryza sativa Japonica Group]
GRMZM2G166355_P01	NP_001062266.1	115477340	0	0	651	687	408	411	88.24	89.54	1	Os08g0520300 [Oryza sativa (japonica cultivar-group)]
GRMZM2G166355_P02	NP_001062266.1	115477340	5e-75	8e-76	281	281	145	145	96.55	96.55	4	Os08g0520300 [Oryza sativa (japonica cultivar-group)]
GRMZM2G166407_P01	BAD09701.1	42408522	1e-137	1e-139	491	493	322	322	82.3	82.3	1	pentatricopeptide (PPR) repeat-containing protein-like [Oryza sativa Japonica Group]
GRMZM2G084149_P01	NP_001062259.1	115477326	5e-152	4e-148	540	521	401	370	74.81	75.14	2	Os08g0519400 [Oryza sativa (japonica cultivar-group)]
GRMZM2G061542_P01	NP_001062250.1	115477308	0	0	728	707	590	588	60.85	61.05	1	Os08g0518200 [Oryza sativa (japonica cultivar-group)]
GRMZM2G076257_P01	BAD72991.1	56201494	0	0	1126	1127	656	656	81.1	81.1	1	pentatricopeptide repeat protein -like [Oryza sativa Japonica Group]
GRMZM2G076257_P01	BAD72991.1	56201494	0	3e-79	1126	293	656	407	81.1	39.31	1	pentatricopeptide repeat protein -like [Oryza sativa Japonica Group]
GRMZM2G076257_P01	BAD72991.1	56201494	0	2e-44	1126	177	656	391	81.1	30.69	1	pentatricopeptide repeat protein -like [Oryza sativa Japonica Group]
GRMZM2G076257_P01	BAD72991.1	56201494	0	9e-44	1126	175	656	305	81.1	33.44	1	pentatricopeptide repeat protein -like [Oryza sativa Japonica Group]
GRMZM2G067049_P02	NP_001062245.1	115477298	2e-96	2e-118	354	422	297	309	63.3	66.34	7	Os08g0517700 [Oryza sativa (japonica cultivar-group)]
GRMZM2G067049_P03	BAC57320.1	28411845	9e-124	9e-152	445	533	346	374	67.05	70.05	4	oxysterol-binding protein-like [Oryza sativa Japonica Group]
GRMZM2G067049_P05	NP_001062245.1	115477298	2e-96	2e-118	354	422	297	309	63.3	66.34	6	Os08g0517700 [Oryza sativa (japonica cultivar-group)]
GRMZM2G074270_P01	BAD09975.1	42408739	2e-93	3e-101	343	364	221	221	81.9	81.9	1	unknown protein [Oryza sativa Japonica Group]
GRMZM2G074270_P02	NP_001062244.1	115477296	4e-44	2e-52	178	201	123	123	84.55	84.55	2	Os08g0517600 [Oryza sativa (japonica cultivar-group)]
GRMZM2G074114_P01	NP_001062243.1	115477294	2e-163	9e-159	577	556	368	350	83.7	84.29	1	Os08g0517500 [Oryza sativa (japonica cultivar-group)]
GRMZM2G074114_P02	NP_001062243.1	115477294	5e-162	2e-157	572	552	369	351	83.47	84.05	2	Os08g0517500 [Oryza sativa (japonica cultivar-group)]
AC208125.3_FGP008	NP_001062242.1	115477292	0	0	720	708	496	492	76.41	78.66	2	Os08g0517300 [Oryza sativa (japonica cultivar-group)]
GRMZM2G040509_P01	BAC55645.1	27817877	1e-49	4e-60	198	228	247	247	52.23	52.23	7	putative speckle-type POZ protein(Spop) [Oryza sativa Japonica Group]
GRMZM2G337139_P01	BAC55643.1	27817875	8e-60	3e-70	233	262	351	351	42.17	44.16	3	putative speckle-type POZ protein(Spop) [Oryza sativa Japonica Group]
GRMZM2G404188_P01	BAC55643.1	27817875	1e-54	9e-67	216	251	363	363	44.63	44.63	5	putative speckle-type POZ protein(Spop) [Oryza sativa Japonica Group]
GRMZM2G329909_P01	NP_001062285.1	115477378	0	0	873	937	633	633	72.83	73.14	4	Os08g0524100 [Oryza sativa (japonica cultivar-group)]
GRMZM2G386209_P01	NP_001062286.1	115477381	4e-131	2e-143	470	506	366	366	74.04	74.04	1	Os08g0524200 [Oryza sativa (japonica cultivar-group)]
GRMZM2G386209_P02	NP_001062286.1	115477381	7e-35	2e-40	149	163	153	181	59.48	59.67	11	Os08g0524200 [Oryza sativa (japonica cultivar-group)]
GRMZM2G386209_P03	NP_001062286.1	115477381	1e-85	4e-92	318	335	268	268	71.27	71.27	4	Os08g0524200 [Oryza sativa (japonica cultivar-group)]
GRMZM2G386209_P04	NP_001062286.1	115477381	3e-35	3e-41	150	166	197	197	56.85	56.85	10	Os08g0524200 [Oryza sativa (japonica cultivar-group)]
GRMZM2G386209_P05	NP_001062286.1	115477381	3e-35	3e-41	150	166	197	197	56.85	56.85	9	Os08g0524200 [Oryza sativa (japonica cultivar-group)]
GRMZM2G427451_P01	BAC75413.1	29647484	8e-48	6e-52	192	201	163	163	80.37	79.75	2	putative auxin-induced protein [Oryza sativa Japonica Group]
GRMZM2G096585_P01	NP_001062292.1	115477393	4e-179	0	629	654	340	403	90.88	88.34	6	Os08g0525600 [Oryza sativa (japonica cultivar-group)]
GRMZM2G096585_P02	NP_001062292.1	115477393	0	0	851	931	499	556	90.38	88.67	2	Os08g0525600 [Oryza sativa (japonica cultivar-group)]
GRMZM2G096585_P06	NP_001062292.1	115477393	3e-83	5e-104	310	375	239	239	80.75	80.75	8	Os08g0525600 [Oryza sativa (japonica cultivar-group)]
GRMZM2G096585_P03	NP_001062292.1	115477393	0	0	851	931	499	556	90.38	88.67	1	Os08g0525600 [Oryza sativa (japonica cultivar-group)]
GRMZM2G096585_P04	NP_001062292.1	115477393	0	0	735	784	430	487	88.6	86.86	5	Os08g0525600 [Oryza sativa (japonica cultivar-group)]
GRMZM2G096585_P05	NP_001062292.1	115477393	0	0	840	920	505	562	89.11	87.54	3	Os08g0525600 [Oryza sativa (japonica cultivar-group)]
GRMZM2G179354_P01	NP_001062294.1	115477397	3e-164	2e-163	580	572	449	447	73.94	73.83	1	Os08g0525800 [Oryza sativa (japonica cultivar-group)]
GRMZM2G161233_P01	NP_001062295.1	115477399	0	0	670	663	484	450	77.48	78.89	3	Os08g0526100 [Oryza sativa (japonica cultivar-group)]
GRMZM2G012453_P01	NP_001057574.1	115467950	0	0	1544	1590	1077	1075	76.14	77.3	1	Os06g0343100 [Oryza sativa (japonica cultivar-group)]
GRMZM2G012123_P02	NP_001062299.1	115477407	7e-37	2e-43	155	172	240	240	58.75	60	1	Os08g0526500 [Oryza sativa (japonica cultivar-group)]
GRMZM2G364936_P01	BAD09096.1	42407958	5e-59	2e-60	232	231	602	603	32.72	33	1	ubiquitin-specific protease-like [Oryza sativa Japonica Group]
GRMZM2G424241_P01	NP_001062316.1	115477441	8e-103	3e-104	375	375	231	231	87.88	87.88	3	Os08g0528900 [Oryza sativa (japonica cultivar-group)]
GRMZM2G424241_P03	NP_001062316.1	115477441	1e-164	1e-161	581	566	337	327	90.5	90.83	1	Os08g0528900 [Oryza sativa (japonica cultivar-group)]
GRMZM2G424241_P04	NP_001062316.1	115477441	8e-103	3e-104	375	375	231	231	87.88	87.88	2	Os08g0528900 [Oryza sativa (japonica cultivar-group)]
GRMZM2G383817_P01	NP_001057878.1	115468558	4e-88	2e-89	326	325	193	242	80.83	69.01	13	Os06g0563000 [Oryza sativa (japonica cultivar-group)]
GRMZM2G124436_P01	NP_001062319.1	115477447	1e-102	2e-102	375	369	426	426	61.27	60.33	1	Os08g0529200 [Oryza sativa (japonica cultivar-group)]
GRMZM2G142357_P01	BAD09108.1	42407970	1e-84	3e-91	315	332	376	378	56.12	55.82	1	hypothetical protein [Oryza sativa Japonica Group]
GRMZM2G020429_P01	NP_001062322.1	115477453	2e-102	3e-95	372	346	196	196	89.29	89.29	7	Os08g0530000 [Oryza sativa (japonica cultivar-group)]
GRMZM2G020429_P02	NP_001062322.1	115477453	2e-76	1e-69	286	260	152	152	88.16	88.16	8	Os08g0530000 [Oryza sativa (japonica cultivar-group)]
GRMZM2G421579_P01	BAD09019.1	42407878	7e-122	6e-121	440	431	327	327	68.5	68.5	1	regulatory protein-like [Oryza sativa Japonica Group]
GRMZM2G114739_P01	NP_001062326.1	115477461	0	0	748	748	397	397	89.42	89.42	1	Os08g0530400 [Oryza sativa (japonica cultivar-group)]
GRMZM2G114816_P01	NP_001062327.1	115477463	1e-50	2e-46	201	182	199	199	64.82	63.32	1	Os08g0530500 [Oryza sativa (japonica cultivar-group)]
GRMZM2G114841_P01	NP_001062331.1	115477471	0	0	706	734	457	457	81.62	81.62	1	Os08g0531100 [Oryza sativa (japonica cultivar-group)]
GRMZM2G171111_P01	NP_001056592.1	115465986	8e-54	8e-55	210	210	118	118	88.98	88.98	5	Os06g0112200 [Oryza sativa (japonica cultivar-group)]
GRMZM2G171111_P02	NP_001056592.1	115465986	1e-109	7e-111	397	396	247	246	85.83	85.77	1	Os06g0112200 [Oryza sativa (japonica cultivar-group)]
GRMZM2G171111_P03	NP_001056592.1	115465986	8e-60	1e-60	231	230	152	151	83.55	83.44	4	Os06g0112200 [Oryza sativa (japonica cultivar-group)]
GRMZM2G171111_P04	NP_001056592.1	115465986	1e-104	2e-106	381	382	235	235	86.38	86.38	2	Os06g0112200 [Oryza sativa (japonica cultivar-group)]
GRMZM2G136534_P01	BAD11654.1	42761386	5e-127	3e-129	456	458	305	307	73.77	73.62	1	putative peroxidase [Oryza sativa Japonica Group]
GRMZM2G136534_P02	BAD11654.1	42761386	2e-58	2e-59	226	226	160	160	68.75	68.75	51	putative peroxidase [Oryza sativa Japonica Group]
GRMZM2G083725_P01	BAD11656.1	42761388	4e-45	8e-45	182	176	114	103	75.44	76.7	2	lipid transfer protein-like [Oryza sativa Japonica Group]
GRMZM2G083725_P02	NP_001062343.1	115477495	5e-44	2e-43	179	171	108	103	76.85	76.7	3	Os08g0532800 [Oryza sativa (japonica cultivar-group)]
GRMZM2G083538_P01	BAD11660.1	42761392	2e-173	7e-162	611	567	487	487	74.74	74.74	2	uridylyl transferase-like [Oryza sativa Japonica Group]
GRMZM2G135617_P01	NP_001062346.1	115477501	4e-170	2e-168	600	588	463	472	73.22	71.61	1	Os08g0533600 [Oryza sativa (japonica cultivar-group)]
GRMZM2G436319_P01	NP_001062347.1	115477503	1e-95	2e-101	350	365	238	238	81.93	81.51	3	Os08g0533700 [Oryza sativa (japonica cultivar-group)]
GRMZM2G436319_P02	NP_001062347.1	115477503	2e-47	2e-59	189	226	126	126	86.51	86.51	4	Os08g0533700 [Oryza sativa (japonica cultivar-group)]
GRMZM2G436319_P03	NP_001062347.1	115477503	1e-95	2e-101	350	365	238	238	81.93	81.51	2	Os08g0533700 [Oryza sativa (japonica cultivar-group)]
AC205814.3_FGP003	AAX95368.1	62733251	5e-46	1e-47	186	184	128	128	76.56	76.56	1	3' exoribonuclease family, domain 2, putative [Oryza sativa Japonica Group]
GRMZM2G368827_P01	NP_001062354.1	115477517	3e-97	4e-110	357	394	282	274	81.21	82.12	1	Os08g0535200 [Oryza sativa (japonica cultivar-group)]
GRMZM2G068657_P01	NP_001062355.1	115477519	0	0	679	664	417	417	84.41	84.41	1	Os08g0535400 [Oryza sativa (japonica cultivar-group)]
GRMZM2G068657_P02	NP_001062355.1	115477519	3e-130	5e-119	466	424	269	269	86.62	86.62	7	Os08g0535400 [Oryza sativa (japonica cultivar-group)]
GRMZM2G064962_P04	NP_001062357.1	115477523	8e-55	5e-67	215	251	186	180	80.65	81.11	11	Os08g0535700 [Oryza sativa (japonica cultivar-group)]
GRMZM2G064962_P05	NP_001062357.1	115477523	5e-72	5e-84	273	308	220	214	80	80.37	7	Os08g0535700 [Oryza sativa (japonica cultivar-group)]
GRMZM2G064962_P01	NP_001062357.1	115477523	4e-124	6e-141	446	497	391	389	71.87	72.75	2	Os08g0535700 [Oryza sativa (japonica cultivar-group)]
GRMZM2G064962_P02	NP_001062357.1	115477523	2e-128	2e-145	461	512	358	356	77.93	78.93	1	Os08g0535700 [Oryza sativa (japonica cultivar-group)]
GRMZM2G064962_P03	NP_001062357.1	115477523	2e-123	3e-140	444	495	358	356	76.54	77.53	3	Os08g0535700 [Oryza sativa (japonica cultivar-group)]
GRMZM2G064962_P06	NP_001062357.1	115477523	7e-55	7e-67	215	251	186	180	80.65	81.11	12	Os08g0535700 [Oryza sativa (japonica cultivar-group)]
GRMZM2G054252_P02	NP_001062358.1	115477525	4e-41	2e-41	170	166	190	171	57.37	58.48	2	Os08g0535800 [Oryza sativa (japonica cultivar-group)]
GRMZM2G054252_P03	NP_001062358.1	115477525	1e-41	6e-42	171	167	189	170	57.67	58.82	1	Os08g0535800 [Oryza sativa (japonica cultivar-group)]
GRMZM2G136453_P01	NP_001062330.1	115477469	0	0	1014	1014	594	592	82.49	82.09	1	Os08g0531000 [Oryza sativa (japonica cultivar-group)]
GRMZM2G138425_P01	NP_001062361.1	115477531	0	0	645	643	684	684	61.26	63.45	2	Os08g0536100 [Oryza sativa (japonica cultivar-group)]
GRMZM2G138425_P02	NP_001062361.1	115477531	0	0	759	731	712	712	67.42	66.71	1	Os08g0536100 [Oryza sativa (japonica cultivar-group)]
GRMZM2G138425_P03	NP_001062361.1	115477531	3e-61	1e-66	236	251	222	222	67.12	64.86	4	Os08g0536100 [Oryza sativa (japonica cultivar-group)]
GRMZM2G138425_P04	NP_001062361.1	115477531	2e-42	2e-42	172	171	105	105	81.9	81.9	5	Os08g0536100 [Oryza sativa (japonica cultivar-group)]
GRMZM2G046493_P04	NP_001062365.1	115477539	3e-34	2e-32	145	134	114	113	74.56	71.68	8	Os08g0536800 [Oryza sativa (japonica cultivar-group)]
GRMZM2G020461_P02	BAD01238.1	38175545	0	0	1044	1040	757	757	72.26	72.26	1	putative ARF GTPase-activating domain-containing protein [Oryza sativa Japonica Group]
GRMZM2G080565_P01	BAD01240.1	38175547	0	0	726	745	397	397	88.66	88.66	1	AP2 domain-containing protein AP29-like [Oryza sativa Japonica Group]
GRMZM2G080565_P02	BAD01240.1	38175547	7e-165	8e-172	582	600	316	316	88.92	88.92	2	AP2 domain-containing protein AP29-like [Oryza sativa Japonica Group]
GRMZM2G041797_P01	NP_001062369.1	115477547	0	0	1199	1212	611	618	93.78	93.69	2	Os08g0538000 [Oryza sativa (japonica cultivar-group)]
GRMZM2G317770_P01	BAD01244.1	38175551	0	0	821	833	605	604	71.74	71.52	1	receptor protein kinase PERK1-like protein [Oryza sativa Japonica Group]
GRMZM2G048129_P01	NP_001062371.1	115477551	1e-130	8e-144	468	507	431	411	61.95	63.26	1	Os08g0538600 [Oryza sativa (japonica cultivar-group)]
GRMZM2G048129_P02	NP_001062371.1	115477551	2e-123	9e-137	444	483	420	400	61.43	62.75	2	Os08g0538600 [Oryza sativa (japonica cultivar-group)]
GRMZM2G053027_P01	NP_001062376.1	115477561	3e-148	1e-155	527	546	408	408	73.77	73.77	2	Os08g0539300 [Oryza sativa (japonica cultivar-group)]
GRMZM2G153823_P01	NP_001061856.1	115476520	1e-132	4e-134	474	474	257	257	91.05	91.05	3	Os08g0430500 [Oryza sativa (japonica cultivar-group)]
GRMZM2G153823_P02	NP_001061856.1	115476520	2e-110	9e-112	399	399	257	257	79.77	79.77	16	Os08g0430500 [Oryza sativa (japonica cultivar-group)]
GRMZM2G153823_P03	NP_001061856.1	115476520	2e-103	9e-105	376	376	257	257	75.88	75.88	21	Os08g0430500 [Oryza sativa (japonica cultivar-group)]
GRMZM2G153945_P01	BAD34419.1	50725347	3e-160	8e-162	566	566	357	357	81.79	81.79	5	putative Pto kinase interactor 1 [Oryza sativa Japonica Group]
GRMZM2G153945_P02	BAD34419.1	50725347	3e-160	8e-162	566	566	357	357	81.79	81.79	4	putative Pto kinase interactor 1 [Oryza sativa Japonica Group]
GRMZM2G153945_P03	BAD34419.1	50725347	2e-160	8e-162	567	566	357	357	81.79	81.79	3	putative Pto kinase interactor 1 [Oryza sativa Japonica Group]
GRMZM2G452523_P01	NP_001062381.1	115477571	3e-146	5e-151	520	530	283	283	95.76	95.76	2	Os08g0540100 [Oryza sativa (japonica cultivar-group)]
GRMZM2G452523_P02	NP_001062381.1	115477571	8e-67	1e-62	254	237	123	123	95.12	95.12	3	Os08g0540100 [Oryza sativa (japonica cultivar-group)]
GRMZM2G143644_P01	NP_001062382.1	115477573	2e-123	6e-123	444	438	256	246	82.81	83.74	5	Os08g0540300 [Oryza sativa (japonica cultivar-group)]
GRMZM2G030494_P01	NP_001062387.1	115477583	1e-55	9e-57	217	217	109	109	96.33	96.33	1	Os08g0541400 [Oryza sativa (japonica cultivar-group)]
GRMZM2G069476_P01	NP_001062388.1	115477585	0	0	749	795	729	732	73.66	76.37	1	Os08g0541500 [Oryza sativa (japonica cultivar-group)]
GRMZM2G069476_P02	NP_001062388.1	115477585	1e-158	2e-167	561	586	414	414	80.92	80.92	8	Os08g0541500 [Oryza sativa (japonica cultivar-group)]
GRMZM2G069476_P03	NP_001062388.1	115477585	2e-158	2e-167	561	586	414	414	80.92	80.92	7	Os08g0541500 [Oryza sativa (japonica cultivar-group)]
GRMZM2G069476_P04	NP_001062388.1	115477585	5e-120	6e-127	433	452	311	322	82.96	82.3	10	Os08g0541500 [Oryza sativa (japonica cultivar-group)]
GRMZM2G045135_P01	NP_001062393.1	115477595	7e-148	2e-149	525	525	308	308	86.36	86.36	1	Os08g0542600 [Oryza sativa (japonica cultivar-group)]
GRMZM2G045135_P02	NP_001062393.1	115477595	6e-147	2e-148	522	522	306	306	86.6	86.6	2	Os08g0542600 [Oryza sativa (japonica cultivar-group)]
AC208026.3_FGP005	ABA98117.1	77555321	4e-41	6e-42	170	170	247	247	34.82	34.82	7	hypothetical protein LOC_Os12g26850 [Oryza sativa (japonica cultivar-group)]
GRMZM2G322748_P01	BAD08984.1	42407841	0	0	1027	1023	1230	1238	49.35	49.52	1	putative resistance gene analog PIC27 [Oryza sativa Japonica Group]
GRMZM2G019050_P03	NP_001062402.1	115477613	2e-163	0	578	657	539	539	67.9	68.65	7	Os08g0543600 [Oryza sativa (japonica cultivar-group)]
GRMZM2G019050_P04	NP_001062402.1	115477613	2e-163	0	578	657	539	539	67.9	68.65	6	Os08g0543600 [Oryza sativa (japonica cultivar-group)]
GRMZM2G175280_P01	BAD09726.1	42408548	2e-44	8e-66	182	246	146	181	82.88	82.32	2	putative vsf-1 protein [Oryza sativa Japonica Group]
GRMZM2G175280_P02	BAD09726.1	42408548	3e-60	7e-82	234	300	168	209	86.9	84.21	1	putative vsf-1 protein [Oryza sativa Japonica Group]
GRMZM2G107031_P01	NP_001062409.1	115477627	2e-59	5e-63	231	238	184	184	76.09	78.26	1	Os08g0544800 [Oryza sativa (japonica cultivar-group)]
GRMZM2G175396_P01	NP_001062411.1	115477631	0	0	818	798	712	713	66.43	68.86	2	Os08g0545000 [Oryza sativa (japonica cultivar-group)]
GRMZM2G175423_P01	NP_001062412.1	115477633	3e-175	1e-180	616	629	347	343	90.2	90.09	1	Os08g0545200 [Oryza sativa (japonica cultivar-group)]
GRMZM2G175423_P02	NP_001062412.1	115477633	8e-147	1e-154	521	543	305	305	87.87	87.87	2	Os08g0545200 [Oryza sativa (japonica cultivar-group)]
GRMZM2G473456_P01	NP_001062413.1	115477635	1e-50	2e-73	201	272	219	219	79.91	79.91	1	Os08g0545300 [Oryza sativa (japonica cultivar-group)]
GRMZM2G081160_P01	NP_001066305.1	115487636	7e-38	6e-39	157	158	89	93	84.27	80.65	20	Os12g0178100 [Oryza sativa (japonica cultivar-group)]
GRMZM2G000435_P01	BAD09241.1	42408100	4e-67	2e-92	256	335	308	308	65.26	67.21	4	unknown protein [Oryza sativa Japonica Group]
GRMZM2G021687_P01	NP_001061991.1	115476790	1e-59	2e-62	230	234	162	202	70.99	68.32	1	Os08g0463900 [Oryza sativa (japonica cultivar-group)]
GRMZM2G318475_P02	NP_001060417.1	115473637	8e-137	2e-138	488	488	245	245	95.51	95.51	1	Os07g0639800 [Oryza sativa (japonica cultivar-group)]
GRMZM2G017110_P01	NP_001061998.1	115476804	0	0	904	890	502	502	87.45	87.85	1	Os08g0465800 [Oryza sativa (japonica cultivar-group)]
GRMZM2G017110_P02	BAD10771.1	42409426	0	0	900	886	499	499	87.17	87.58	1	putative glutamate decarboxylase [Oryza sativa Japonica Group]
GRMZM2G017110_P03	NP_001061998.1	115476804	0	0	856	843	466	466	88.2	88.63	3	Os08g0465800 [Oryza sativa (japonica cultivar-group)]
GRMZM2G050556_P01	NP_001062002.1	115476812	8e-133	8e-132	476	467	379	347	78.63	80.69	1	Os08g0467300 [Oryza sativa (japonica cultivar-group)]
GRMZM2G055968_P01	NP_001063351.1	115479515	1e-158	3e-165	561	578	424	424	67.92	67.92	2	Os09g0454300 [Oryza sativa (japonica cultivar-group)]
GRMZM2G055968_P02	NP_001063351.1	115479515	5e-123	1e-129	443	460	357	357	65.27	65.27	4	Os09g0454300 [Oryza sativa (japonica cultivar-group)]
GRMZM2G055968_P03	NP_001063351.1	115479515	4e-74	2e-80	280	296	253	253	63.24	63.24	5	Os09g0454300 [Oryza sativa (japonica cultivar-group)]
GRMZM2G379237_P01	NP_001041973.1	115434430	2e-165	2e-170	584	595	421	421	75.53	76.01	3	Os01g0138800 [Oryza sativa (japonica cultivar-group)]
GRMZM2G379237_P02	NP_001041973.1	115434430	1e-153	1e-158	545	556	421	421	72.21	72.68	5	Os01g0138800 [Oryza sativa (japonica cultivar-group)]
GRMZM2G393215_P01	NP_001041973.1	115434430	3e-167	4e-172	590	601	421	421	75.77	76.25	2	Os01g0138800 [Oryza sativa (japonica cultivar-group)]
GRMZM2G393215_P02	NP_001041973.1	115434430	8e-155	1e-159	548	559	421	421	72.45	72.92	4	Os01g0138800 [Oryza sativa (japonica cultivar-group)]
GRMZM2G092925_P02	BAD09552.1	42407394	5e-33	7e-32	141	132	100	100	71	71	2	putative abscisic acid-induced protein [Oryza sativa Japonica Group]
GRMZM2G113165_P01	BAD09854.1	42408633	4e-115	3e-110	416	395	255	252	75.69	75.79	2	putative dioscorin class A precursor [Oryza sativa Japonica Group]
GRMZM2G113191_P01	BAD09854.1	42408633	2e-106	3e-104	387	374	251	251	71.71	71.71	3	putative dioscorin class A precursor [Oryza sativa Japonica Group]
GRMZM2G030594_P01	NP_001061494.1	115475796	0	0	965	987	698	705	67.19	67.38	2	Os08g0300700 [Oryza sativa (japonica cultivar-group)]
GRMZM2G030594_P02	NP_001061494.1	115475796	0	0	965	987	698	705	67.19	67.38	1	Os08g0300700 [Oryza sativa (japonica cultivar-group)]
GRMZM2G117250_P01	BAC83324.1	34393346	0	0	665	662	807	803	44.86	45.08	7	putative S-receptor kinase [Oryza sativa Japonica Group]
GRMZM2G478417_P02	NP_001062018.1	115476844	1e-69	2e-77	266	286	330	331	62.42	63.14	4	Os08g0472000 [Oryza sativa (japonica cultivar-group)]
GRMZM2G386460_P01	BAD09363.1	42407374	4e-126	4e-134	453	474	405	405	79.75	82.96	1	unknown protein [Oryza sativa Japonica Group]
GRMZM2G070172_P01	NP_001062024.1	115476856	0	0	738	734	415	415	88.19	88.19	1	Os08g0473900 [Oryza sativa (japonica cultivar-group)]
GRMZM2G031169_P01	NP_001057603.1	115468008	2e-119	7e-114	431	407	283	232	78.09	84.91	1	Os06g0360300 [Oryza sativa (japonica cultivar-group)]
GRMZM2G031169_P02	NP_001057603.1	115468008	6e-96	4e-90	352	328	228	177	79.39	88.7	2	Os06g0360300 [Oryza sativa (japonica cultivar-group)]
GRMZM2G031065_P01	NP_001062034.1	115476876	2e-115	3e-121	418	432	315	315	74.92	75.24	1	Os08g0475100 [Oryza sativa (japonica cultivar-group)]
GRMZM2G104938_P01	NP_001062035.1	115476878	1e-113	4e-98	411	354	330	330	68.79	64.85	1	Os08g0475300 [Oryza sativa (japonica cultivar-group)]
AC218900.3_FGP001	NP_001062036.1	115476880	8e-142	7e-137	505	483	316	314	79.11	78.98	2	Os08g0475400 [Oryza sativa (japonica cultivar-group)]
GRMZM2G442763_P01	NP_001063405.1	115479623	4e-90	7e-77	334	285	446	463	53.59	49.68	4	Os09g0463300 [Oryza sativa (japonica cultivar-group)]
GRMZM2G442763_P02	NP_001063405.1	115479623	2e-68	3e-55	262	213	403	420	50.87	46.67	5	Os09g0463300 [Oryza sativa (japonica cultivar-group)]
GRMZM2G442763_P03	NP_001063405.1	115479623	4e-90	7e-77	334	285	446	463	53.59	49.68	3	Os09g0463300 [Oryza sativa (japonica cultivar-group)]
GRMZM2G442763_P04	NP_001062038.1	115476884	8e-67	7e-61	256	231	341	341	58.06	57.48	1	Os08g0476000 [Oryza sativa (japonica cultivar-group)]
GRMZM2G442763_P05	NP_001063405.1	115479623	4e-68	8e-55	261	212	402	419	50.75	46.54	6	Os09g0463300 [Oryza sativa (japonica cultivar-group)]
GRMZM2G141607_P01	NP_001062040.1	115476888	2e-108	2e-120	394	428	245	257	86.53	87.16	1	Os08g0476300 [Oryza sativa (japonica cultivar-group)]
GRMZM2G141607_P02	NP_001062040.1	115476888	2e-74	2e-82	279	302	159	171	89.94	90.64	2	Os08g0476300 [Oryza sativa (japonica cultivar-group)]
GRMZM2G141607_P03	NP_001062040.1	115476888	9e-42	4e-46	170	181	114	114	83.33	83.33	3	Os08g0476300 [Oryza sativa (japonica cultivar-group)]
GRMZM2G141634_P01	ABA95748.1	77552952	5e-55	8e-57	216	217	146	146	70.55	70.55	3	phosphoglycerate mutase family protein [Oryza sativa (japonica cultivar-group)]
GRMZM2G141634_P02	BAD09201.1	42408059	6e-80	2e-77	299	285	259	224	61.39	65.18	1	phosphoglycerate mutase-like protein [Oryza sativa Japonica Group]
GRMZM2G117347_P01	BAD09202.1	42408060	1e-81	1e-83	304	306	229	229	73.8	74.67	1	hypothetical protein [Oryza sativa Japonica Group]
GRMZM2G117378_P01	NP_001062042.1	115476892	0	0	665	662	431	431	77.26	77.26	1	Os08g0476900 [Oryza sativa (japonica cultivar-group)]
GRMZM2G349749_P01	NP_001062043.1	115476894	2e-169	4e-174	597	608	431	431	71.23	71.93	2	Os08g0477100 [Oryza sativa (japonica cultivar-group)]
GRMZM2G041590_P01	NP_001062044.1	115476896	1e-165	5e-163	585	570	381	386	73.75	74.35	1	Os08g0477500 [Oryza sativa (japonica cultivar-group)]
GRMZM2G173351_P01	NP_001062044.1	115476896	2e-105	8e-106	384	380	225	223	82.67	82.51	7	Os08g0477500 [Oryza sativa (japonica cultivar-group)]
GRMZM2G441381_P01	NP_001062045.1	115476898	6e-71	2e-72	269	269	239	239	61.09	61.09	1	Os08g0477600 [Oryza sativa (japonica cultivar-group)]
GRMZM2G082573_P01	ABG66245.1	110289550	9e-55	5e-55	215	215	111	111	91.89	91.89	4	transcriptional regulator, putative, expressed [Oryza sativa (japonica cultivar-group)]
GRMZM2G157010_P01	NP_001062049.1	115476906	7e-106	3e-107	385	385	195	195	92.82	92.82	1	Os08g0478100 [Oryza sativa (japonica cultivar-group)]
GRMZM2G157018_P01	NP_001062050.1	115476908	6e-75	9e-66	283	246	170	150	81.76	84.67	1	Os08g0478200 [Oryza sativa (japonica cultivar-group)]
GRMZM2G136443_P01	NP_001062051.1	115476910	0	0	942	962	759	934	64.56	62.53	1	Os08g0478500 [Oryza sativa (japonica cultivar-group)]
GRMZM2G136443_P03	NP_001062051.1	115476910	1e-71	3e-79	272	294	170	329	79.41	65.35	5	Os08g0478500 [Oryza sativa (japonica cultivar-group)]
GRMZM2G136443_P02	NP_001062051.1	115476910	0	0	674	672	588	607	60.71	61.12	2	Os08g0478500 [Oryza sativa (japonica cultivar-group)]
GRMZM2G152156_P01	NP_001053772.1	115460344	2e-34	2e-36	148	150	120	121	67.5	67.77	3	Os04g0602400 [Oryza sativa (japonica cultivar-group)]
GRMZM2G133413_P03	NP_001062054.1	115476916	2e-34	4e-35	147	146	102	102	70.59	70.59	15	Os08g0479300 [Oryza sativa (japonica cultivar-group)]
GRMZM2G346920_P01	NP_001062055.1	115476918	6e-79	1e-90	296	330	306	242	65.69	76.03	1	Os08g0479400 [Oryza sativa (japonica cultivar-group)]
GRMZM2G004079_P01	NP_001063421.1	115479655	4e-145	2e-141	516	499	430	357	65.12	72.83	3	Os09g0466900 [Oryza sativa (japonica cultivar-group)]
GRMZM2G004079_P02	BAD17520.1	46806328	2e-123	4e-118	444	421	356	283	64.61	74.2	5	putative calcium-dependent protein kinase [Oryza sativa Japonica Group]
GRMZM2G004079_P03	NP_001063421.1	115479655	4e-79	7e-80	296	295	250	177	63.6	78.53	7	Os09g0466900 [Oryza sativa (japonica cultivar-group)]
GRMZM2G419024_P01	BAD03782.1	38637529	3e-66	9e-68	254	254	129	129	90.7	90.7	1	unknown protein [Oryza sativa Japonica Group]
GRMZM2G115730_P01	NP_001062546.1	115477901	9e-43	6e-47	176	184	294	295	49.66	48.47	1	Os08g0567100 [Oryza sativa (japonica cultivar-group)]
GRMZM2G115750_P01	BAD10349.1	42409098	9e-124	1e-119	445	426	337	337	70.62	70.62	2	type 1 membrane protein -like [Oryza sativa Japonica Group]
GRMZM2G115750_P02	BAD10349.1	42409098	9e-124	1e-119	445	426	337	337	70.62	70.62	1	type 1 membrane protein -like [Oryza sativa Japonica Group]
GRMZM2G017045_P01	NP_001062542.1	115477893	2e-36	5e-40	152	159	121	124	76.86	71.77	1	Os08g0566600 [Oryza sativa (japonica cultivar-group)]
GRMZM2G016210_P01	BAD10336.1	42409085	1e-153	2e-149	545	525	427	427	69.09	69.56	1	carboxyl-terminal peptidase-like [Oryza sativa Japonica Group]
GRMZM2G016210_P02	BAD10336.1	42409085	6e-122	2e-126	439	449	282	282	81.91	82.27	2	carboxyl-terminal peptidase-like [Oryza sativa Japonica Group]
GRMZM2G148896_P01	BAD10335.1	42409084	0	0	806	781	464	464	83.41	83.41	1	putative transcriptional regulator [Oryza sativa Japonica Group]
GRMZM2G148867_P02	NP_001062538.1	115477885	1e-150	2e-166	535	582	328	335	84.45	84.78	1	Os08g0565900 [Oryza sativa (japonica cultivar-group)]
GRMZM2G056686_P01	CAE01504.2	38344778	1e-59	8e-61	231	231	128	159	82.03	69.18	7	OSJNBb0026L04.9 [Oryza sativa (japonica cultivar-group)]
GRMZM2G056686_P02	CAE01504.2	38344778	1e-59	8e-61	231	231	128	159	82.03	69.18	6	OSJNBb0026L04.9 [Oryza sativa (japonica cultivar-group)]
GRMZM2G056686_P06	CAE01504.2	38344778	1e-59	8e-61	231	231	128	159	82.03	69.18	4	OSJNBb0026L04.9 [Oryza sativa (japonica cultivar-group)]
GRMZM2G056686_P07	CAE01504.2	38344778	0	0	793	794	463	463	82.72	82.72	2	OSJNBb0026L04.9 [Oryza sativa (japonica cultivar-group)]
GRMZM2G056686_P03	CAE01504.2	38344778	2e-166	8e-168	586	587	302	302	92.38	92.38	3	OSJNBb0026L04.9 [Oryza sativa (japonica cultivar-group)]
GRMZM2G056686_P04	CAE01504.2	38344778	1e-59	8e-61	231	231	128	159	82.03	69.18	5	OSJNBb0026L04.9 [Oryza sativa (japonica cultivar-group)]
GRMZM2G056686_P05	CAE01504.2	38344778	0	0	802	802	422	422	90.28	90.28	1	OSJNBb0026L04.9 [Oryza sativa (japonica cultivar-group)]
GRMZM2G396965_P01	NP_001062533.1	115477875	2e-67	1e-79	259	296	196	198	78.57	79.29	15	Os08g0564800 [Oryza sativa (japonica cultivar-group)]
GRMZM2G164878_P01	NP_001062533.1	115477875	0	0	721	693	458	459	84.72	84.31	12	Os08g0564800 [Oryza sativa (japonica cultivar-group)]
GRMZM2G164878_P01	NP_001062533.1	115477875	0	5e-73	721	273	458	230	84.72	65.65	12	Os08g0564800 [Oryza sativa (japonica cultivar-group)]
GRMZM2G164878_P02	NP_001062533.1	115477875	0	0	722	694	457	458	84.68	84.28	10	Os08g0564800 [Oryza sativa (japonica cultivar-group)]
GRMZM2G164878_P02	NP_001062533.1	115477875	0	4e-73	722	274	457	230	84.68	65.65	10	Os08g0564800 [Oryza sativa (japonica cultivar-group)]
GRMZM2G422373_P01	BAD10321.1	42409070	0	5e-180	669	628	646	667	62.38	59.52	1	putative SERK2 protein [Oryza sativa Japonica Group]
GRMZM2G123016_P01	NP_001062543.1	115477895	1e-86	7e-87	323	318	691	730	40.52	38.08	1	Os08g0566700 [Oryza sativa (japonica cultivar-group)]
GRMZM2G309269_P01	BAD12942.1	45735910	1e-31	5e-33	137	137	70	70	90	90	1	unknown protein [Oryza sativa Japonica Group]
AC217669.3_FGP003	BAD12942.1	45735910	1e-31	5e-33	137	137	70	70	90	90	2	unknown protein [Oryza sativa Japonica Group]
GRMZM2G328309_P01	NP_001061542.1	115475892	0	0	939	968	693	693	71.86	74.03	1	Os08g0323600 [Oryza sativa (japonica cultivar-group)]
GRMZM2G106928_P01	BAD09607.1	42408425	5e-76	3e-79	285	291	182	206	93.41	87.86	1	putative superoxide dismutase [Cu-Zn], chloroplast precursor [Oryza sativa Japonica Group]
GRMZM2G106928_P02	BAD09607.1	42408425	7e-73	5e-76	275	280	182	206	90.66	85.44	2	putative superoxide dismutase [Cu-Zn], chloroplast precursor [Oryza sativa Japonica Group]
GRMZM2G086123_P01	BAD09604.1	42408422	2e-136	1e-143	488	506	495	500	66.46	67.8	2	putative auxin-regulated protein [Oryza sativa Japonica Group]
GRMZM2G086123_P02	BAD09604.1	42408422	2e-136	1e-143	488	506	495	500	66.46	68.6	4	putative auxin-regulated protein [Oryza sativa Japonica Group]
GRMZM2G086123_P03	BAD09604.1	42408422	2e-136	1e-143	488	506	495	500	66.46	68.6	3	putative auxin-regulated protein [Oryza sativa Japonica Group]
GRMZM2G314292_P01	NP_001062510.1	115477829	3e-36	7e-38	152	152	79	79	93.67	93.67	1	Os08g0560700 [Oryza sativa (japonica cultivar-group)]
GRMZM2G052461_P01	NP_001060901.1	115474609	1e-103	2e-115	379	413	285	285	76.49	76.49	15	Os08g0127100 [Oryza sativa (japonica cultivar-group)]
AC234528.1_FGP006	NP_001062506.1	115477821	1e-125	2e-128	452	455	357	357	70.59	73.11	1	Os08g0560000 [Oryza sativa (japonica cultivar-group)]
AC234528.1_FGP001	AAO23083.1	27764658	3e-57	3e-53	225	207	214	214	61.21	61.21	5	unknown protein [Oryza sativa Japonica Group]
AC234528.1_FGP004	NP_001062504.1	115477817	2e-42	2e-46	172	181	120	144	76.67	70.83	1	Os08g0559700 [Oryza sativa (japonica cultivar-group)]
AC234528.1_FGP005	NP_001062503.1	115477815	0	0	1045	1019	594	594	90.24	90.24	2	Os08g0559600 [Oryza sativa (japonica cultivar-group)]
GRMZM2G357804_P01	NP_001062501.1	115477811	0	0	1467	1485	784	784	89.54	89.54	3	Os08g0559300 [Oryza sativa (japonica cultivar-group)]
GRMZM2G357804_P02	NP_001062501.1	115477811	0	0	1467	1485	784	784	89.54	89.54	2	Os08g0559300 [Oryza sativa (japonica cultivar-group)]
GRMZM2G357804_P03	NP_001062501.1	115477811	0	0	1467	1485	784	784	89.54	89.54	1	Os08g0559300 [Oryza sativa (japonica cultivar-group)]
GRMZM2G167548_P01	NP_001062496.1	115477801	3e-67	2e-67	256	252	173	157	82.08	87.26	1	Os08g0558700 [Oryza sativa (japonica cultivar-group)]
GRMZM2G320708_P01	NP_001062493.1	115477795	2e-75	5e-71	283	263	158	179	87.97	86.59	1	Os08g0558300 [Oryza sativa (japonica cultivar-group)]
GRMZM2G022866_P01	NP_001062492.1	115477793	4e-66	1e-67	253	253	162	164	75.31	75.61	13	Os08g0558200 [Oryza sativa (japonica cultivar-group)]
GRMZM2G022866_P02	NP_001062492.1	115477793	1e-118	6e-129	428	457	268	270	81.72	81.85	1	Os08g0558200 [Oryza sativa (japonica cultivar-group)]
GRMZM2G135892_P01	NP_001062492.1	115477793	3e-117	1e-128	423	456	266	270	81.2	81.11	3	Os08g0558200 [Oryza sativa (japonica cultivar-group)]
GRMZM2G135892_P02	NP_001062492.1	115477793	4e-78	1e-87	292	320	179	179	84.36	84.36	10	Os08g0558200 [Oryza sativa (japonica cultivar-group)]
GRMZM2G135892_P03	NP_001062492.1	115477793	1e-65	5e-68	251	254	160	164	75	75	12	Os08g0558200 [Oryza sativa (japonica cultivar-group)]
GRMZM2G135892_P04	NP_001062492.1	115477793	1e-97	1e-108	358	390	235	239	78.72	78.66	6	Os08g0558200 [Oryza sativa (japonica cultivar-group)]
GRMZM2G170460_P01	NP_001062492.1	115477793	4e-78	1e-87	292	320	179	179	84.36	84.36	9	Os08g0558200 [Oryza sativa (japonica cultivar-group)]
GRMZM2G170460_P02	NP_001062492.1	115477793	3e-117	1e-128	423	456	266	270	81.2	81.11	2	Os08g0558200 [Oryza sativa (japonica cultivar-group)]
GRMZM2G170460_P03	NP_001062492.1	115477793	1e-65	5e-68	251	254	160	164	75	75	11	Os08g0558200 [Oryza sativa (japonica cultivar-group)]
GRMZM2G170460_P04	NP_001062492.1	115477793	1e-97	1e-108	358	390	235	239	78.72	78.66	5	Os08g0558200 [Oryza sativa (japonica cultivar-group)]
GRMZM2G144387_P01	BAD09090.1	42407951	2e-107	5e-109	390	390	216	216	94.91	94.91	2	putative 60S ribosomal protein L10A (RPL10aC) [Oryza sativa Japonica Group]
GRMZM2G144387_P03	BAD09090.1	42407951	2e-107	5e-109	390	390	216	216	94.91	94.91	1	putative 60S ribosomal protein L10A (RPL10aC) [Oryza sativa Japonica Group]
GRMZM2G144993_P02	NP_001062492.1	115477793	4e-54	2e-56	213	216	128	132	78.91	78.79	16	Os08g0558200 [Oryza sativa (japonica cultivar-group)]
GRMZM2G144993_P03	NP_001062492.1	115477793	4e-54	2e-56	213	216	128	132	78.91	78.79	15	Os08g0558200 [Oryza sativa (japonica cultivar-group)]
GRMZM2G319357_P01	NP_001062484.1	115477777	5e-88	6e-90	326	327	170	170	91.18	91.18	1	Os08g0557400 [Oryza sativa (japonica cultivar-group)]
AC212244.4_FGP004	BAD09082.1	42407943	4e-59	5e-64	230	241	324	324	60.49	69.14	1	hypothetical protein [Oryza sativa Japonica Group]
GRMZM2G015344_P01	NP_001062489.1	115477787	1e-169	4e-171	597	597	325	325	87.69	87.69	1	Os08g0557900 [Oryza sativa (japonica cultivar-group)]
GRMZM2G015344_P02	NP_001062489.1	115477787	4e-122	2e-123	439	439	246	246	86.59	86.59	7	Os08g0557900 [Oryza sativa (japonica cultivar-group)]
GRMZM2G319345_P01	NP_001062488.1	115477785	2e-167	2e-170	591	595	518	523	62.93	62.91	2	Os08g0557800 [Oryza sativa (japonica cultivar-group)]
GRMZM2G158462_P01	NP_001062481.1	115477771	7e-93	7e-94	342	340	178	178	91.01	91.01	1	Os08g0557100 [Oryza sativa (japonica cultivar-group)]
GRMZM2G158437_P01	ABA95092.2	108864618	1e-85	1e-86	317	317	178	178	86.52	86.52	3	oxidoreductase, aldo/keto reductase family protein, expressed [Oryza sativa (japonica cultivar-group)]
GRMZM2G158437_P02	ABA95092.2	108864618	0	0	643	643	359	359	86.07	86.07	1	oxidoreductase, aldo/keto reductase family protein, expressed [Oryza sativa (japonica cultivar-group)]
GRMZM2G158437_P03	ABA95092.2	108864618	4e-61	5e-62	234	234	124	124	88.71	88.71	8	oxidoreductase, aldo/keto reductase family protein, expressed [Oryza sativa (japonica cultivar-group)]
GRMZM2G158437_P04	ABA95092.2	108864618	4e-61	5e-62	234	234	124	124	88.71	88.71	7	oxidoreductase, aldo/keto reductase family protein, expressed [Oryza sativa (japonica cultivar-group)]
GRMZM2G158437_P05	ABA95092.2	108864618	4e-61	5e-62	234	234	124	124	88.71	88.71	6	oxidoreductase, aldo/keto reductase family protein, expressed [Oryza sativa (japonica cultivar-group)]
GRMZM2G158437_P06	ABA95093.2	108864619	5e-86	5e-87	318	318	183	183	83.06	83.06	2	oxidoreductase, aldo/keto reductase family protein, expressed [Oryza sativa (japonica cultivar-group)]
GRMZM2G456217_P01	NP_001062479.1	115477767	4e-156	2e-156	553	548	332	332	81.93	81.93	1	Os08g0556900 [Oryza sativa (japonica cultivar-group)]
GRMZM2G149442_P01	NP_001062475.1	115477759	0	0	764	688	718	718	63.79	61.98	1	Os08g0556400 [Oryza sativa (japonica cultivar-group)]
GRMZM2G149442_P02	NP_001062475.1	115477759	0	0	738	660	704	704	63.49	61.65	3	Os08g0556400 [Oryza sativa (japonica cultivar-group)]
GRMZM2G015588_P01	NP_001063927.1	115480667	8e-54	6e-55	210	210	119	119	84.03	84.03	3	Os09g0560500 [Oryza sativa (japonica cultivar-group)]
GRMZM2G025488_P01	NP_001062472.1	115477753	0	0	701	690	430	432	80.93	80.56	2	Os08g0556000 [Oryza sativa (japonica cultivar-group)]
GRMZM2G025488_P03	NP_001062472.1	115477753	6e-126	9e-125	452	444	370	370	67.57	67.57	4	Os08g0556000 [Oryza sativa (japonica cultivar-group)]
GRMZM2G025488_P02	NP_001062472.1	115477753	0	0	823	813	553	553	76.49	76.49	1	Os08g0556000 [Oryza sativa (japonica cultivar-group)]
GRMZM2G154124_P01	BAD10227.1	42408971	0	0	1194	1177	646	631	87.31	87.8	1	putative MYST1 [Oryza sativa Japonica Group]
GRMZM2G095579_P01	NP_001063927.1	115480667	2e-54	1e-55	212	212	132	132	79.55	79.55	2	Os09g0560500 [Oryza sativa (japonica cultivar-group)]
GRMZM2G095579_P02	NP_001063927.1	115480667	2e-54	1e-55	212	212	132	132	79.55	79.55	1	Os09g0560500 [Oryza sativa (japonica cultivar-group)]
[truncated: 10,526 more rows]

## Sheet: Arabidopsis
Query Sequence	Subject Sequence	gi_sub_seq	E_fwd	E_bkd	Bit_fwd	Bit_bkd	Len_fwd	Len_bkd	% Iden_fwd	% iden_bkd	Rank	Comment
[truncated: 2,974 more rows]

[truncated: 6 more sheets: Sorghum, Other_org, GPR_arab, GPR_rice, GPR_sorg, GPR_other]
