# Supplementary material for: Zea mays iRS1563: A Comprehensive Genome-Scale Metabolic Reconstruction of Maize Metabolism
Source: PLoS One. 2011 Jul 6;6(7):e21784. doi: 10.1371/journal.pone.0021784 (PMC3131064; doi:10.1371/journal.pone.0021784)
Supplement: File S4 — Biomass equation, added reactions for restoring biomass production under all three physiological conditions and unique reactions in Zea mays iRS1563 model. (XLS) [file pone.0021784.s004.xls]

## Sheet: Lit_data_Biomass
Table A4-1: The chemical composiiton of a young and vegetative maize plant with fractions expressed on a dry weight basis**
Main Fraction	Subfraction	Note
Nitrogenous compounds 23%	Amino acids 10%	Amino acid composition of zein (Handbook of biological data, 1956)
	Proteins 87%
	Nucleic acids 3%
Carbohydrates 56.5%	Ribose 1%
	Glucose 5%
	Fructose 2%
	Mannose 1%
	Galactose 1%
	Sucrose 5%
	Cellulose 40%
	Hemicellulose 40%
	Pectin 5%
Lipids 2.5%	Glyceroltripalmitate 12%	Composition of maize oil (Winton & Winton, 1950)
	Gleceroltristearate 3%
	Glyceroltrioleate 47%
	Glyceroltrilinolate 33%
	Glyceroltrilinoleate 5%
Lignin (nitrogen-free) 8%		Poly-conyferylalcohol, percentage based on Muller, Dijkhuis & Heida (1970)*
Organic acids 5%	Oxalic acid 5%
	Glyoxalic acid 5%
	Oxalo-acetic acid 20%
	Malic acid 10%
	Citric acid 30%
	Aconitic acid 30%
Materials 5%	Potassium 80%
	Chloride 20%
** VRIES, F.W.T.P. BRUNSTING, A.H.M. LAAR, H.H.V. 1974. Products, requirements and efficiency of biosynthesis: a quantitative approach. Journal of Theoretical Biology 45, pp. 339-377
*MULLER, F. M., J. G. DIJKHUIS y S. HEIDA. 1970. On the relationship between chemical composition and digestibility in vivo of roughages. Agricultural Research Report 736. Wageningen. pp. 1-27.
Table A4-2: Fatty acid composition of total lipids of a plasma membrane enriched fraction of corn roots (means ± s.d.)*
Fatty acid	% Total
Palmitic 16:0	30 ± 2.2
Palmitoleic 16:1	< 1
Stearic 18:0	1.6 ± 0.3
Oleic 18:1	3.8 ± 0.4
Linoleic 18:2	59.8 ± 1.7
Linolenic 18:3	4.0 ± 0.6
*Gronewald, JH, Khalil, WA, Weber, EJ, Hanson, JB. Lipid composition of a plasma membrane enriched fraction of maize roots. Phytochemistry 1982: 859-862
Table A4-3: Hemicellulose composition of Alfalfa and Orchard grass hay (acid hydrolysate, mg/g)*
Component	Alfalfa	Orchard grass
Arabinose	38	79
Xylose	96	180
Mannose	19	52
Galactose	53	25
Glucose	595	563
Uronic acids	40	62
* Wedig, CL, Jaster, EH, Moore, KJ. Hemicellulose monosaccharide composition and in vitro disappearance of orchard grass and alfalfa hay.
J. Agri. Food Chem. 1987. 35(2): 23-27
Table A4-4: Composition of Zeatin* (grams per 100 grams of protein on a moisture-free, ash-free basis)
Amino acid	Content	Wt %
Alanine	12.3	#DIV/0!
Arginine	2	#DIV/0!
Aspartic acid	6.6	#DIV/0!
Cystine	0.9	#DIV/0!
Glutamic acid	26.9	#DIV/0!
Glycine	0.4	#DIV/0!
Histidine	1.7	#DIV/0!
Isoleucine	7.3	#DIV/0!
Leucine	23.7	#DIV/0!
Lysine	0.001	#DIV/0!
Methionine	2.2	#DIV/0!
Phenylalanine	6.2	#DIV/0!
Proline	10.5	#DIV/0!
Serine	7.7	#DIV/0!
Threonine	2.5	#DIV/0!
Tryptophan	0.1	#DIV/0!
Tyrosine	5.3	#DIV/0!
Valine	3.5	#DIV/0!
* Handbook of biological data, 1956

## Sheet: Biomass_rxn
Basis: 100 gm Lipids
Triglycerides	MW	Wt %	Mol	Mol frac	mM/gDW
Glyceroltripalmitate	294.24	11	0.0373844	0.118163	0.373844
Glyceroltristearate	322.272	3	0.00930892	0.0294232	0.0930892
Glyceroltrioleate	320.256	47	0.146758	0.463865	1.46758
Glyceroltrilinolate	318.24	33	0.103695	0.327756	1.03695
Glyceroltrilinoleate	316.225	5	0.0158115	0.0499765	0.158115
Glyceroltripalmitoleate	292.225	1	0.00342203	0.0108162	0.0342203
		Total MOL =	0.31638
Molecular weight of Lipids=	316.076
Mol of Lipids =	0.31638
Lipid producing reaction
0.373 Glyceroltripalmitate + 0.093 Glyceroltristearate + 1.466 Glyceroltrioleate + 1.035 Glyceroltrilinolate + 0.157 Glyceroltrilinoleate + 0.034 Glyceroltripalmitoleate -> Lipids
Basis: 100 gm Hemicellulose
Components	MW	Wt %	Mol	Mol frac	mM/gDW
Arabinose	150.053	8.2206	0.0547847	0.0940165	0.547847
Xylose	150.053	18.7305	0.124826	0.214215	1.24826
Mannose	180.063	5.41103	0.0300507	0.0515702	0.300507
Galactose	180.063	2.60146	0.0144474	0.0247934	0.144474
Glucose	180.063	58.5848	0.325357	0.558347	3.25357
Galacturonic acid	194.043	3.22581	0.0166242	0.0285289	0.166242
Glucuronic acid	194.043	3.22581	0.0166242	0.0285289	0.166242
		Total MOL =	0.582714
Molecular weight of Hemicellulose=	171.611
Mol of Hemicellulose =	0.582714
Hemicellulose producing reaction
0.548 C00216 + 1.248 C00181 + 0.300 C00159 + 0.144 C00124 + 3.253 C00031 + 0.166 C00333 + 0.166 C00191 -> Hemicellulose
Basis: 100 gm Carbohydrates
Components	MW	Wt %	Mol	Mol frac	mM/gDW
Ribose	150.053	1	0.00666432	0.0212521	0.0666432
Glucose	180.063	5	0.027768	0.0885502	0.27768
Fructose	180.063	2	0.0111072	0.0354201	0.111072
Mannose	180.063	1	0.0055536	0.01771	0.055536
Galactose	180.063	1	0.0055536	0.01771	0.055536
Sucrose	342.116	5	0.0146149	0.046606	0.146149
Cellulose	64800	40	0.000617284	0.00196848	0.00617284
Hemicellulose	171.611	40	0.233086	0.743294	2.33086
Pectin/UDP-D-galacturonate	580.034	5	0.00862018	0.0274892	0.0862018
		Total MOL =	0.313585
Molecular weight of Carbohydrates=	318.893
Mol of Carbohydrates =	0.313585
Carbohydrates producing reaction
0.067 C00121 + 0.278 C00031 + 0.111 C00095 + 0.055 C00159 + 0.055 C00124 + 0.146 C00089 + 0.006 C00760 + 2.33 Hemicellulose + 0.086 C00617 -> Carbohydrates
Basis: 100 gm Organic acids
Organic acids	MW	Wt %	Mol	Mol frac	mM/gDW
Oxalic acid	89.9953	5	0.0555585	0.0819598	0.555585
Glyoxalic acid	74.0004	5	0.0675672	0.0996751	0.675672
Oxalo-acetic acid	132.006	20	0.151508	0.223505	1.51508
Malic acid	134.022	10	0.0746149	0.110072	0.746149
Citric acid	192.027	30	0.156228	0.230467	1.56228
cis-Aconitic acid	174.016	30	0.172398	0.254321	1.72398
		Total MOL =	0.677875
Molecular weight of Lipids=	147.52
Mol of Lipids =	0.677875
Organic acid producing reaction
0.555 C00209 + 0.676 C00048 + 1.515 C00036 + 0.746 C00149 + 1.562 C00158 + 1.724 C00417 -> Organic acids
Basis: 100 gm Protein
Amino acids	MW	Wt %	Mol	Mol frac	mM/gDW
Alanine	89.0477	10.267	0.115298	0.147541	1.15298
Arginine	174.112	1.66944	0.0095883	0.0122697	0.095883
Aspartic acid	133.037	5.50914	0.0414104	0.0529908	0.414104
Cystine	240.024	0.751246	0.00312988	0.00400515	0.0312988
Glutamic acid	147.053	22.4539	0.152692	0.195393	1.52692
Glycine	75.032	0.333887	0.00444993	0.00569435	0.0444993
Histidine	155.07	1.41902	0.00915086	0.0117099	0.0915086
Isoleucine	131.095	6.09344	0.0464812	0.0594797	0.464812
Leucine	131.095	19.7828	0.150905	0.193105	1.50905
Lysine	146.106	0.000834718	5.71312e-06	7.31079e-06	5.71312e-05
Methionine	149.051	1.83638	0.0123205	0.0157659	0.123205
Phenylalanine	165.079	5.17525	0.0313501	0.0401172	0.313501
Proline	115.063	8.76453	0.0761714	0.0974728	0.761714
Serine	105.043	6.42733	0.0611878	0.078299	0.611878
Threonine	119.058	2.08679	0.0175275	0.0224291	0.175275
Tryptophan	204.09	0.0834718	0.000408995	0.000523371	0.00408995
Tyrosine	181.074	4.424	0.024432	0.0312645	0.24432
Valine	117.079	2.92151	0.0249533	0.0319316	0.249533
		Total MOL =	0.781463
Molecular weight of Protein=	127.965
Mol of Protein =	0.781463
Protein producing reaction
1.153 C00041 + 0.096 C00062 + 0.414 C00049 + 0.031 C00491 + 1.527 C00025 + 0.044 C00037 + 0.091 C00135 + 0.464 C00407 + 1.509 C00123 + 5.713e-5 C00047 + 0.123 C00073 + 0.313 C00079 + 0.762 C00148 +0.612 C00065 + 0.175 C00188 + 0.004 C00078 + 0.244 C00082 + 0.249 C00183 -> Protein
Basis: 100 gm Free Amino Acids
Amino acids	MW	Wt %	Mol	Mol frac	mM/gDW
Alanine	89.0477	5.55556	0.0623885	0.0798355	0.623885
Arginine	174.112	5.55556	0.031908	0.0408311	0.31908
Aspartic acid	133.037	5.55556	0.0417593	0.0534373	0.417593
Cystine	240.024	5.55556	0.0231459	0.0296186	0.231459
Glutamic acid	147.053	5.55556	0.0377792	0.0483442	0.377792
Glycine	75.032	5.55556	0.0740425	0.0947485	0.740425
Histidine	155.07	5.55556	0.0358262	0.0458451	0.358262
Isoleucine	131.095	5.55556	0.0423782	0.0542293	0.423782
Leucine	131.095	5.55556	0.0423782	0.0542293	0.423782
Lysine	146.106	5.55556	0.0380243	0.0486578	0.380243
Methionine	149.051	5.55556	0.0372728	0.0476962	0.372728
Phenylalanine	165.079	5.55556	0.0336539	0.0430653	0.336539
Proline	115.063	5.55556	0.0482826	0.0617849	0.482826
Serine	105.043	5.55556	0.0528886	0.0676789	0.528886
Threonine	119.058	5.55556	0.0466625	0.0597117	0.466625
Tryptophan	204.09	5.55556	0.0272211	0.0348335	0.272211
Tyrosine	181.074	5.55556	0.0306812	0.0392612	0.306812
Valine	117.079	5.55556	0.0474513	0.0607211	0.474513
		Total MOL =	0.753744
Molecular weight of Amino Acids=	127.965
Mol of Amino Acids =	0.781463
Protein producing reaction
0.624 C00041 + 0.319 C00062 + 0.417 C00049 + 0.231 C00491 + 0.378 C00025 + 0.740 C00037 + 0.358 C00135 + 0.423 C00407 + 0.423 C00123 + 0.380 C00047 + 0.372 C00073 + 0.336 C00079 + 0.483 C00148 +0.529 C00065 + 0.467 C00188 + 0.272 C00078 + 0.307 C00082 + 0.474 C00183 -> Amino acids
Basis: 100 gm Lignin
Monolignols	MW	Wt %	Mol	Mol frac	mM/gDW
4-coumaryl alcohol	150.068	33.3333	0.222121	0.392518	2.22121
Coniferyl alcohol	180.079	33.3333	0.185104	0.327104	1.85104
Sinapyl alcohol	210.089	33.3333	0.158663	0.280378	1.58663
		Total MOL =	0.565889
Molecular weight of Lignin=	176.713
Mol of Lignin =	0.565889
Lignin producing reaction
2.221 C02646 + 1.851 C00590 + 1.587 C02325 -> Lignin
Basis: 100 gm Inorganic materials
Materials	MW	Wt %	Mol	Mol frac	mM/gDW
Potassium	39.0983	80	2.04612	0.783879	20.4612
Chloride	35.4528	20	0.56413	0.216121	5.6413
		Total MOL =	2.61026
Molecular Inorganic materials=	38.3104
Mol of Inorganic materials =	2.61026
Material producing reaction
20.461 Potassium + 5.641 Chloride -> Materials
Basis: 100 gm Nucleic acids
Components	MW	Wt %	Mol	Mol frac	mM/gDW
ATP	506.996	12.5	0.024655	0.121406	0.24655
GTP	522.991	12.5	0.023901	0.117693	0.23901
CTP	482.985	12.5	0.0258807	0.127441	0.258807
UTP	483.969	12.5	0.0258281	0.127182	0.258281
dATP	491.001	12.5	0.0254582	0.125361	0.254582
dGTP	506.996	12.5	0.024655	0.121406	0.24655
dCTP	466.99	12.5	0.0267672	0.131806	0.267672
dTTP	481.989	12.5	0.0259342	0.127705	0.259342
		Total MOL =	0.20308
Molecular weight of Nucleic acids=	492.418
Mol of Nucleic acids =	0.20308
Nucleic acid producing reaction
0.246 C00002 + 0.239 C00044 + 0.259 C00063 + 0.258 C00075 + 0.254 C00131 + 0.246 C00286 + 0.268 C00458 + 0.259 C00459 -> Nucleic acids
Basis: 100 gm Nitrogenous compunds
Components	MW	Wt %	Mol	Mol frac	mM/gDW
Amino acids	127.965	10	0.0781463	0.102271	0.781463
Proteins	127.965	87	0.679873	0.889756	6.79873
Nucleic acids	492.418	3	0.00609239	0.00797316	0.0609239
		Total MOL =	0.764112
Molecular weight of Nitrogenous compunds=	130.871
Mol of Nitrogenous compunds =	0.764112
Nitrogeneous compound producing reaction
0.781 Amino acids + 6.799 Proteins + 0.061 Nucleic acids -> Nitrogenous compunds
Basis: 100 gm Biomass
Components	MW	Wt %	Mol	Mol frac	mM/gDW
Nitrogeneous compounds	130.871	23	0.175746	0.210509	1.75746
Carbohydrates	127.965	56.5	0.441527	0.528864	4.41527
Lipids	316.076	2.5	0.0079095	0.00947404	0.079095
Lignin	176.713	8	0.0452711	0.054226	0.452711
Organic acids	147.52	5	0.0338937	0.0405981	0.338937
Materials	38.3104	5	0.130513	0.156329	1.30513
		Total MOL =	0.834859
Molecular weight of Biomass=	119.781
Mol of Biomass =	0.834859
Biomass producing reaction
1.757 Nitrogeneous compunds + 4.415 Carbohydrates + 0.079 Lipids + 0.453 Lignin + 0.339 Organic acids + 1.305 Materials -> Biomass
Final Biomass producing reaction
1.757 Nitrogeneous compunds + 4.415 Carbohydrates + 0.079 Lipids + 0.453 Lignin + 0.339 Organic acids + 1.305 Materials + 30 ATP -> Biomass + 30 ADP + 30 Pi
Since no information is available regarding the ATP maintenance energy for Maize, the ATP maintenance as reportred in AraGEM model has been exploited.

## Sheet: Bio_precursors
Table S4-4: Precursors for producing biomass in maize.
Biomass Precursors	KEGG ID	MW	Note	To maintain v('R00024'):v('R03140')=3:1 R01334 needs to be added
Alanine	C00041	89.0477		Assumed DP (Degree of Polymerization) as 400 for cellulose
Arginine	C00062	174.112
Asparagine	C00152	132.054
Aspartic acid	C00049	133.037
Cystine	C00491	240.024
Glutamic acid	C00025	147.053
Glycine	C00037	75.032
Histidine	C00135	155.07
Isoleucine	C00407	131.095
Leucine	C00123	131.095
Lysine	C00047	146.106
Methionine	C00073	149.051
Phenylalanine	C00079	165.079
Proline	C00148	115.063
Serine	C00065	105.043
Threonine	C00188	119.058
Tryptophan	C00078	204.09
Tyrosine	C00082	181.074
Valine	C00183	117.079
ATP	C00002	506.996
GTP	C00044	522.991
CTP	C00063	482.985
UTP	C00075	483.969
dATP	C00131	491.001
dGTP	C00286	506.996
dCTP	C00458	466.99
dTTP	C00459	481.989
dGMP	C00362	347.063
dCMP	C00239	307.057
dAMP	C00360	331.068
UMP	C00105	324.036
CMP	C00055	323.052
TMP	C01081	345.079
GMP	C00144	363.058
AMP	C00020	347.063
Ribose	C00121	150.053
Glucose	C00031	180.063
Fructose	C00095	180.063
Mannose	C00159	180.063
Galactose	C00124	180.063
Sucrose	C00089	342.116
Cellulose	C00760	64800
Arabinose	C00216	150.053
Xylose	C00181	150.053
Pectin/UDP-D-galacturonate	C00714/C00617	580.034
4-coumaryl alcohol	C02646	150.068
Coniferyl alcohol	C00590	180.079
Sinapyl alcohol	C02325	210.089
palmitic acid	C00249	256.24		Triglycerides	MW
stearic acid	C01530	284.272		Glyceroltripalmitate	294.24
Oleic acid	C00712	282.256		Glyceroltristearate	322.272
Linoleic acid	C01595	280.24		Glyceroltrioleate	320.256
Linolenic acid	C06427	278.225		Glyceroltrilinolate	318.24
Palmitoleic acid	C08362	254.225		Glyceroltrilinoleate	316.225
Oxalic acid	C00209	89.9953		Glyceroltripalmitoleate	292.225
Glyoxylic acid	C00048	74.0004
Oxalo-acetic acid	C00036	132.006
Malic acid	C00149	134.022
Citric acid	C00158	192.027
Aconitic acid	C00417 (cis) / C02341 (trans)	174.016
Galacturonic acid	C00333	194.043
Glucuronic acid	C00191	194.043
Rhamnose	C00507	164.069
Fucose	C01019	164.069
Cellobiose	C00185	342.116

## Sheet: State_PS_PR
Table S4-5: State of biomass precursors during photosynthesis and photorespiration.
Biomass Precursors	Table S4-2: State of biomass precursors during photosynthesis and photorespiration	Note	Color Code	Reference(s)
Alanine	C00041	Y		VRIES, F.W.T.P. BRUNSTING, A.H.M. LAAR, H.H.V. 1974. Products, requirements and efficiency of biosynthesis: a quantitative approach. Journal of Theoretical Biology 45, pp. 339-377
Arginine	C00062	Y		Gronewald, JH, Khalil, WA, Weber, EJ, Hanson, JB. Lipid composition of a plasma membrane enriched fraction of maize roots. Phytochemistry 1982: 859-862
Asparagine	C00152	Y		Dal'Molin CGO, Quek LE, Palfreyman RW, Brumbley SM, Nielsen LK: AraGEM, a genome-scale reconstruction of the primary metabolic network in Arabidopsis. Plant Phys 2010, 152: 579-589.
Aspartic acid	C00049	Y		Poolman MG, Miguel L, Sweetlove LJ, Fell DA: A genome-scale metabolic model of Arabidopsis and some of its properties. Plant Phys 2009, 151: 1570-1581.
Cystine	C00491	N		Dal'Molin CGO, Quek LE, Palfreyman RW, Brumbley SM, Nielsen LK: AraGEM, a genome-scale reconstruction of the primary metabolic network in Arabidopsis. Plant Phys 2010, 152: 579-589.
Glutamic acid	C00025	Y		Poolman MG, Miguel L, Sweetlove LJ, Fell DA: A genome-scale metabolic model of Arabidopsis and some of its properties. Plant Phys 2009, 151: 1570-1581.
Glycine	C00037	Y		Plant Physiology Text Book
Histidine	C00135	R04558, R03013		Reactions to be added for the production of glycerol in all three conditions
Isoleucine	C00407	R05069
Leucine	C00123	R01652, R01090
Lysine	C00047	Y
Methionine	C00073	R00946, R08633
Phenylalanine	C00079	R01373	Y	Produced in the current model
Proline	C00148	R00708	N	Not produced in the current model
Serine	C00065	Y	EN	External nutrient
Threonine	C00188	Y	R0****	Reactions to be added to get the desired production
Tryptophan	C00078	Y
Tyrosine	C00082	R01373
Valine	C00183	R01215
ATP	C00002	Y
GTP	C00044	R00881
CTP	C00063	R07359
UTP	C00075	R07359
dATP	C00131	Y
dGTP	C00286	R00881
dCTP	C00458	R07359
dTTP	C00459	R01867, R02092
dGMP	C00362	R00881
dCMP	C00239	R00849, R01667
dAMP	C00360	Y
UMP	C00105	R07359
CMP	C00055	R07359
TMP	C01081	N
GMP	C00144	Y
AMP	C00020	Y
Ribose	C00121	Y
Glucose	C00031	R00959
Fructose	C00095	R01140
Mannose	C00159	R01330
Galactose	C00124	R00959
Sucrose	C00089	R00959
Cellulose	C00760	R00835
Arabinose	C00216	N
Xylose	C00181	Y
Uronic acids	???
Pectin	C00714	N
4-coumaryl alcohol	C02646	R01373
Coniferyl alcohol	C00590	R01373, R00946, R02593
Sinapyl alcohol	C02325	R01373, R00946, R06578, R06584
palmitic acid	C00249	R03991,R04170,R04738,R04740,R04744,R04746,R04749,R01278
stearic acid	C01530	R03991,R04170,R04738,R04740,R04744,R04746,R04749,R01278,R07758
Oleic acid	C00712	R03991,R04170,R04738,R04740,R04744,R04746,R04749,R01278,R07758,R02222
Linoleic acid	C01595	N
Linolenic acid	C06427	N
Palmitoleic acid	C08362	R03991,R04170,R04738,R04740,R04744,R04746,R04749,R01278,R01706
Oxalic acid	C00209	R00522
Glyoxylic acid	C00048	Y
Oxalo-acetic acid	C00036	Y
Malic acid	C00149	Y
Citric acid	C00158	Y
Aconitic acid	C00417 (cis) / C02341 (trans)	Y/N
Potassium	C00238	EN
Chloride	C00698	EN
Sulphate	C00059	EN
Water	C00001	EN
Oxygen	C00007	EN
Carbon-di-oxide	C00011	EN
Phosphate	C00009	EN
Nitrate	C00244	EN
Ammonia	C00014	EN
Biomass Precursors	KEGG ID	Rxns to be added
Cystine	C00491	R01113,R01875
TMP	C01081	R02721,R03471
Arabinose	C00216	R01573
Pectin/UDP-D-galacturonate	C00714/C00617	R00836, R07358
Linoleic acid	C01595	R07064, R01350,R02250
Linolenic acid	C06427	R01314, R01350, R02250, R07860
Galacturonic acid	C00333	R07676
Glucuronic acid	C00191	R00959
Rhamnose	C00507	R01446,R02263,R02437,R03014
Fucose	C01019	R01951,R03161
Cellobiose	C00185	R00959,R00306
Glycerol	C00116	R00850, R07740, R07743

## Sheet: State_R
Table S4-6: State of biomass precursors during respiration
Biomass Precursors	KEGG ID	Note
Alanine	C00041	Y
Arginine	C00062	Y
Asparagine	C00152	Y
Aspartic acid	C00049	Y
Cystine	C00491	Y
Glutamic acid	C00025	Y
Glycine	C00037	Y
Histidine	C00135	R04558, R03013, R01081, R01526
Isoleucine	C00407	Y
Leucine	C00123	Y
Lysine	C00047	Y
Methionine	C00073	Y
Phenylalanine	C00079	R01373, R00207, R00761
Proline	C00148	Y
Serine	C00065	Y
Threonine	C00188	Y
Tryptophan	C00078	R01081, R01526
Tyrosine	C00082	R01373, R00230, R00761
Valine	C00183	Y
ATP	C00002	R01081, R01526
GTP	C00044	R00881, R01081, R01526
CTP	C00063	R07358, R01081, R01526
UTP	C00075	R07458, R01081, R01526
dATP	C00131	R01081, R01526
dGTP	C00286	R00881, R01081, R01526
dCTP	C00458	R07359, R01081, R01526
dTTP	C00459	R02092, R01866, R01081, R01526
dGMP	C00362	R00881, R01081, R01526
dCMP	C00239	R01867, R01667, R01081, R01526
dAMP	C00360	R01081, R01526
UMP	C00105	R07358, R01081, R01526
CMP	C00055	R07358, R01081, R01526
TMP	C01081	R02135, R02133, R02721, R01081, R01526
GMP	C00144	R01081, R01526
AMP	C00020	R01081, R01526
Ribose	C00121	R01081, R01526
Glucose	C00031	Y
Fructose	C00095	Y
Mannose	C00159	Y
Galactose	C00124	Y
Sucrose	C00089	Y
Cellulose	C00760	Y
Arabinose	C00216	Y
Xylose	C00181	Y
Uronic acids	???	Y
Pectin/UDP-D-galacturonate	C00714/C00617	R00836, R07359, R01081, R01526
4-coumaryl alcohol	C02646	R01373, R00320, R00761
Coniferyl alcohol	C00590	R01373, R00946, R02593, R00207, R01621
Sinapyl alcohol	C02325	R00946, R05700, R06578, R06798, R07873, R07875
palmitic acid	C00249	Y
stearic acid	C01530	Y
Oleic acid	C00712	Y
Linoleic acid	C01595	Y
Linolenic acid	C06427	Y
Palmitoleic acid	C08362	Y
Oxalic acid	C00209	Y
Glyoxylic acid	C00048	Y
Oxalo-acetic acid	C00036	Y
Malic acid	C00149	Y
Citric acid	C00158	Y
Aconitic acid	C00417 (cis) / C02341 (trans)	Y
Galacturonic acid	C00333	Y
Glucuronic acid	C00191	Y
Rhamnose	C00507	Y
Fucose	C01019	Y
Cellobiose	C00185	Y
Note	R01626, R00845, R03336, R05701, R00203 and R01016 are added to make sure that O2 to be uptaken and CO2 to be secreted.

## Sheet: Added_rxns
Rxn_ID	Biomass precursor(s)	KEGG_ID_biomass_precursor(s)
R00118	hv (photosynthesis)
R00137_rev	hv (photosynthesis)
R00207_rev	Phenylalanine, Coniferyl alcohol	C00079, C00590
R00230_rev	Tyrosine	C00082
R00306_rev	Cellobiose	C00185
R00320_rev	4-coumaryl alcohol	C02646
R00364_rev	hv (photosynthesis)
R00522_rev	Oxalic acid	C00209
R00619	hv (photosynthesis)
R00708_rev	Proline	C00148
R00761	Phenylalanine, Tyrosine, 4-coumaryl alcohol	C00079, C00082, C02646
R00835_rev	Cellulose	C00760
R00836_rev	Pectin/UDP-D-galacturonate, Pectin/UDP-D-galacturonate	C00714/C00617, C00714/C00617
R00849_rev	dCMP	C00239
R00881_rev	GTP, dGTP, dGMP, dGMP, GTP, dGTP	C00044, C00286, C00362, C00362, C00044, C00286
R00946	Coniferyl alcohol, Sinapyl alcohol, Methionine, Coniferyl alcohol, Sinapyl alcohol	C00590, C02325, C00073, C00590, C02325
R00959_fwd/bkd	Glucose, Galactose, Sucrose, Glucuronic acid,Cellobiose	C00031, C00124, C00089, C00191, C00185
R01081_rev	Histidine, Tyrosine, CTP, UTP, dCTP, dTTP, dCMP, UMP, CMP, Ribose, UDP-D-galacturonate, AMP, GMP, dATP, ATP, GTP, dGTP, TMP, dAMP, dGMP	C00135, C00082, C00063, C00075, C00458, C00459, C00239, C00105, C00055, C00121, C00617, C00020, C00144, C00131, C00002, C00044, C00286, C01081, C00360, C00362
R01087	hv (photosynthesis)
R01090_rev	Leucine	C00123
R01113_rev	Cystine	C00491
R01140_rev	Fructose	C00095
R01215_rev	Valine	C00183
R01278_rev	palmitic acid, stearic acid, Oleic acid, Palmitoleic acid	C00249, C01530, C00712, C08362
R01314_rev	Linolenic acid	C06427
R01330_rev	Mannose	C00159
R01334	hv (photorespiration), v(R00024):v(R003140)=3:1
R01350	Linoleic acid, Linolenic acid	C01595, C06427
R01373	Phenylalanine, Tyrosine, 4-coumaryl alcohol, Coniferyl alcohol, Sinapyl alcohol, Phenylalanine, Tyrosine, 4-coumaryl alcohol, Coniferyl alcohol	C00079, C00082, C02646, C00590, C02325, C00079, C00082, C02646, C00590
R01446_rev	Rhamnose	C00507
R01526_rev	Histidine, Tyrosine, CTP, UTP, dCTP, dTTP, dCMP, UMP, CMP, Ribose, UDP-D-galacturonate, AMP, GMP, dATP, ATP, GTP, dGTP, TMP, dAMP, dGMP	C00135, C00082, C00063, C00075, C00458, C00459, C00239, C00105, C00055, C00121, C00617, C00020, C00144, C00131, C00002, C00044, C00286, C01081, C00360, C00362
R01573_rev	Arabinose	C00216, C02676
R01621	Coniferyl alcohol	C00590
R01652_rev	Leucine	C00123
R01667	dCMP, dCMP	C00239, C00239
R01706_rev	Palmitoleic acid	C08362
R01720	hv (photosynthesis)
R01866	dTTP	C00459
R01867	dTTP, dCMP	C00459, C00239
R01875_rev	Cystine	C00491
R01951_rev	Fucose	C01019
R02092_rev	dTTP, dTTP	C00459, C00459
R02133_rev	TMP, TMP	C01081, C01081
R02135	TMP, TMP	C01081, C01081
R02222	Oleic acid	C00712
R02250	Linoleic acid, Linolenic acid	C01595, C06427
R02263_rev	Rhamnose	C00507
R02322	hv (photosynthesis)
R02437_rev	Rhamnose	C00507
R02593_rev	Coniferyl alcohol, Coniferyl alcohol	C00590, C00590
R02721	TMP, TMP	C01081, C01081
R03013	Histidine, Histidine	C00135, C00135
R03014_rev	Rhamnose	C00507
R03161_rev	Fucose	C01019
R03204	hv (photosynthesis)
R03991	palmitic acid, stearic acid, Oleic acid, Palmitoleic acid	C00249, C01530, C00712, C08362
R04170	palmitic acid, stearic acid, Oleic acid, Palmitoleic acid	C00249, C01530, C00712, C08362
R04558_rev	Histidine, Histidine	C00135, C00135
R04738	palmitic acid, stearic acid, Oleic acid, Palmitoleic acid	C00249, C01530, C00712, C08362
R04740	palmitic acid, stearic acid, Oleic acid, Palmitoleic acid	C00249, C01530, C00712, C08362
R04744	palmitic acid, stearic acid, Oleic acid, Palmitoleic acid	C00249, C01530, C00712, C08362
R04746	palmitic acid, stearic acid, Oleic acid, Palmitoleic acid	C00249, C01530, C00712, C08362
R04749	palmitic acid, stearic acid, Oleic acid, Palmitoleic acid	C00249, C01530, C00712, C08362
R05069	Isoleucine	C00407
R05700	Sinapyl alcohol	C02325
R06578	Sinapyl alcohol, Sinapyl alcohol	C02325, C02325
R06584	Sinapyl alcohol	C02325
R06798	Sinapyl alcohol	C02325
R06975_rev	hv (photosynthesis)
R07064	Linoleic acid	C01595
R07358_rev	Pectin/UDP-D-galacturonate, CTP, UTP, CMP	C00714/C00617, C00063, C00075, C00055
R07359_rev	CMP,UMP,dCTP,UTP,CTP, dCTP, Pectin/UDP-D-galacturonate	C00105,C00055,C00458,C00075,C00063, C00458, C00714/C00617
R07676	Galacturonic acid	C00333
R07758	stearic acid, Oleic acid	C01530, C00712
R07860	Linolenic acid	C06427
R07873_rev	Sinapyl alcohol	C02325
R07875_rev	Sinapyl alcohol	C02325
R08633_rev	Methionine	C00073
R01626	CO2_ext, O2_ext [Respiration]	C00011, C00007 [Respiration]
R00845	CO2_ext, O2_ext [Respiration]	C00011, C00007 [Respiration]
R03336_rev	CO2_ext, O2_ext [Respiration]	C00011, C00007 [Respiration]
R05701_rev	CO2_ext, O2_ext [Respiration]	C00011, C00007 [Respiration]
R00203	CO2_ext, O2_ext [Respiration]	C00011, C00007 [Respiration]
R01016	CO2_ext, O2_ext [Respiration]	C00011, C00007 [Respiration]
R00850	Glycerol	C00116
R07740	Glycerol	C00116
R07743	Glycerol	C00116
R02416	Lignin biosynthesis	Ref: Hisano et al., 2009
R07433	Lignin biosynthesis	Ref: Hisano et al., 2009
R06582	Lignin biosynthesis	Ref: Hisano et al., 2009
R06572	Lignin biosynthesis	Ref: Hisano et al., 2009
R06576	Lignin biosynthesis	Ref: Hisano et al., 2009
R06573	Lignin biosynthesis	Ref: Hisano et al., 2009
R06577	Lignin biosynthesis	Ref: Hisano et al., 2009
Color Code	Abbreviation
R0****	Reaction to be added in PS condition
R0****	Reaction to be added in R condition
	Reaction to be added in PR condition to maintain v('R00024'):v('R03140')=3:1
	Reaction to be added in PS condition to maintain v('R00024'):v('R03140')=1:0
	Reactions to be added to make sure that O2 to be uptaken and CO2 to be secreted in R condition.
	Reactions to be added for the production of glycerol in all three conditions
	Reactions to be added for complete lignin biosynthesis pathway

## Sheet: Added_rxns_info
Rxn_ID	EC no	Maize accession	Enzyme name	Accession of ref organism	Ref organism	E value	% identity	Bit score	Pathway(s)
R00118	3.1.3.-
R00137_rev	2.7.7.1,2.7.7.18	100284011	nicotinamide-nucleotide adenylyltransferase 1						Nicotinate and nicotinamide metabolism
R00207_rev	1.2.3.3	Q41768	pyruvate oxidase	GbCGDNIH1_2349	Granulobacter bethesdensis (gbe)	2e-59	0.29	226	Pyruvate metabolism
R00230_rev	2.3.1.8	NP_001147339	phosphate acetyltransferase	b2297	E.coli	2.7	0.28	308	Taurine and hypotaurine metabolism, Pyruvate metabolism, Propanoate metabolism
R00306_rev	3.2.1.74		glucan 1,4-beta-glucosidase						Starch and sucrose metabolism
R00320_rev	2.7.2.12		pyrophosphate-acetate phosphotransferase						Pyruvate metabolism
R00364_rev	1.4.2.1		glycine dehydrogenase (cytochrome)						Glycine, serine and threonine metabolism
R00522_rev	4.1.1.2	ACG37538	oxalate decarboxylase	oxdD	E.tasmaniensis	1e-06	0.27	129	Glyoxylate and dicarboxylate metabolism
R00619	2.7.6.2	NP_001147243, NP_001147243	thiamine diphosphokinase	Os01g0931400	O. sativa	2E-115, 1 E-119	76%, 76%	411, 425	Thiamine metabolism
R00708_rev	1.5.1.12	AAL70108	1-pyrroline-5-carboxylate dehydrogenase	Os05g0536400	O. sativa	0	0.89	869	Alanine, aspartate and glutamate metabolism, Arginine and proline metabolism
R00761	4.1.2.22	NP_001146679	fructose-6-phosphate phosphoketolase	xfp	P.syringae	0.16	0.27	79	Carbon fixation in photosynthetic organisms
R00835_rev	1.1.1.49	gpm175	glucose-6-phosphate dehydrogenase						Pentose phosphate pathway, Glutathione metabolism
R00836_rev	2.4.1.15	100170239	alpha,alpha-trehalose-phosphate synthase (UDP-forming)						Starch and sucrose metabolism
R00849_rev	1.1.5.3	100191950	glycerol-3-phosphate dehydrogenase						Glycerophospholipid metabolism
R00881_rev	3.6.1.21		ADP-sugar diphosphatase						Fructose and mannose metabolism, Purine metabolism,Starch and sucrose metabolism
R00946	2.1.1.13	NP_001105011	methionine synthase	metH	Synechocystis	3e-10	0.24	156	Cysteine and methionine metabolism
R00959_fwd/bkd	5.4.2.2	NP_001105405, NP_001105405	phosphoglucomutase	Os03g0712700, Os10g0189100	O. sativa	0,0	95%, 60%	2980, 1827	Glycolysis / Gluconeogenesis, Pentose phosphate pathway, Starch and sucrose metabolism, Amino sugar and nucleotide sugar metabolism, Streptomycin biosynthesis
R01081_rev	5.3.1.20		ribose isomerase
R01087	5.2.1.1		cis-trans-Isomerases						Butanoate metabolism, Nicotinate and nicotinamide metabolism
R01090_rev	2.6.1.42	100191754, 100192017, 100192912, 100281255	branched-chain-amino-acid transaminase						Valine, leucine and isoleucine degradation
R01113_rev	1.8.4.4		glutathione---cystine transhydrogenase						Cysteine and methionine metabolism, Glutathione metabolism
R01140_rev	2.7.1.1	100170246, 100192075(si946063f09), 100279587, 100283735, 542510(pco074668)	hexokinase						Fructose and mannose metabolism
R01215_rev	2.6.1.66	NP_001143647	valine---pyruvate transaminase	CML079C	C.merolae	1e-10	0.25	147	Valine, leucine and isoleucine biosynthesis
R01278_rev	1.3.1.38	ACR36399	trans-2-enoyl-CoA reductase (NADPH)	Os12g0102100	O.sativa	2e-147	0.81	1333	Biosynthesis of unsaturated fatty acids
R01314_rev	3.1.1.32	NP_001130593	Hydrolases	pldA, ECK3815, JW3794	E. coli	0.61	0.27	69	Glycerophospholipid metabolism, alpha-Linolenic acid metabolism
R01330_rev	2.7.1.1	100170246, 100192075(si946063f09), 100279587, 100283735, 542510(pco074668)	hexokinase						Fructose and mannose metabolism
R01334	3.1.3.18	NP_001145090, NP_001142032, NP_001142032	phosphoglycolate phosphatase	cbbZp, slr0458, slr1762	Synechocystis	0.005, 1e-04, 7e-10	25%, 19%, 29%	86, 99, 145	Glyoxylate and dicarboxylate metabolism
R01350	3.1.1.34	NP_043092	lipoprotein lipase	Lpl	M.musculus	0.41	0.24	73	Glycerolipid metabolism
R01373	4.2.1.51	NP_001148136	prephenate dehydratase	Os03g0286200	O.sativa	7e-177	0.78	1588	Phenylalanine, tyrosine and tryptophan biosynthesis
R01446_rev	1.2.1.22	NP_001147173	lactaldehyde dehydrogenase	b1415	E. coli	2e-86	0.37	808	Pyruvate metabolism
R01526_rev	2.7.1.47	ACN31500	D-ribulokinase	693720	M.mulatta	0.19	0.43	74	Pentose and glucuronate interconversions
R01573_rev	2.7.1.54		D-arabinokinase
R01621	4.1.2.22	NP_001146679	fructose-6-phosphate phosphoketolase	xfp	P.syringae	0.16	0.27	35	Carbon fixation in photosynthetic organisms
R01652_rev
R01667	3.6.1.12		dCTP diphosphatase						Pyrimidine metabolism
R01706_rev	2.3.1.85, 3.1.2.14	NP_001150639, [100191192, 100283590(cl525_1a)]	fatty-acid synthase, oleoyl-[acyl-carrier-protein] hydrolase	Fasn	M.musculus	4e-24	0.29	278	Fatty acid biosynthesis
R01720	1.17.1.5		nicotinate dehydrogenase						Nicotinate and nicotinamide metabolism
R01866	1.3.1.15		orotate reductase (NADPH)
R01867	1.3.3.1	NP_001142101, NP_001152058	dihydroorotate oxidase	sll0744, slr1418	Synechocystis	0.0000005, 6e-61	21%, 40%	122, 588	Pyrimidine metabolism
R01875_rev	2.8.1.3		thiosulfate---thiol sulfurtransferase						Glutathione metabolism
R01951_rev	2.7.7.30	ACR36160	fucose-1-phosphate guanylyltransferase	Fpgt	M.musculus	0.68	0.3	72	Fructose and mannose metabolism
R02092_rev	3.6.1.5	NP_001147985	apyrase			2e-33	0.27	254	Purine metabolism, Pyrimidine metabolism
R02133_rev	3.5.99.2	ACR35737	thiaminase	HI0358	H.influenzae	2e-17	0.28	209	Thiamine metabolism
R02135	3.1.3.-		Hydrolases
R02222	1.14.19.1	NP_001169125	stearoyl-CoA 9-desaturase	sll0541	Synechocystis	1e-24	0.3	274	Biosynthesis of unsaturated fatty acids
R02250	3.1.1.3	ACG44547	triacylglycerol lipase	sll1969	Synechocystis	0.026	0.23	79	Glycerolipid metabolism
R02263_rev	4.1.2.19	NP_001142067	rhamnulose-1-phosphate aldolase	b3902	E. coli	1.4	0.28	66	Pentose and glucuronate interconversions, Fructose and mannose metabolism
R02322	3.5.1.42		nicotinamide-nucleotide amidase						Nicotinate and nicotinamide metabolism
R02437_rev	5.3.1.14	NP_001148192	L-rhamnose isomerase	b3903	E. coli	0.57	0.29	71	Fructose and mannose metabolism
R02593_rev	1.1.1.195	NP_001105654, NP_001105654	cinnamyl-alcohol dehydrogenase	AT3G19450, AT4G34230	A.thaliana	2E-136, 2e-135	75%, 73%	1238, 1231	Phenylpropanoid biosynthesis, Biosynthesis of phenylpropanoids
R02721
R03013	3.1.3.15	NP_001105581	histidinol-phosphatase	YFR025C	S.cerevisiae	0.34	0.43	72	Histidine metabolism
R03014_rev	2.7.1.5	NP_001169751	rhamnulokinase	b3904	E. coli	0.018	0.22	85	Pentose and glucuronate interconversions, Fructose and mannose metabolism
R03161_rev	2.7.1.52	NP_001168090	fucokinase	Fuk	M.musculus	1e-43	0.34	444	Fructose and mannose metabolism
R03204	1.13.11.9		2,5-dihydroxypyridine 5,6-dioxygenase						Nicotinate and nicotinamide metabolism
R03991	2.3.1.16	100192501							Fatty acid metabolism
R04170	4.2.1.17	100272777, 100283153, 100284299	enoyl-CoA hydratase						Fatty acid metabolism
R04558_rev	2.4.2.-, 4.1.3.-		Glycosyltransferases, Carbon-carbon lyases
R04738	4.2.1.17	100272777, 100283153, 100284299	enoyl-CoA hydratase						Fatty acid metabolism
R04740	4.2.1.17	100272777, 100283153, 100284299	enoyl-CoA hydratase						Fatty acid metabolism
R04744	4.2.1.17	100272777, 100283153, 100284299	enoyl-CoA hydratase						Fatty acid metabolism
R04746	4.2.1.17	100272777, 100283153, 100284299	enoyl-CoA hydratase						Fatty acid metabolism
R04749	4.2.1.17	100272777, 100283153, 100284299	enoyl-CoA hydratase						Fatty acid metabolism
R05069	1.1.1.86	100191801, 100193695	ketol-acid reductoisomerase						Valine, leucine and isoleucine biosynthesis
R05700	1.2.1.68	AAL99608	coniferyl-aldehyde dehydrogenase	Os01g0591000	O.sativa	0	0.85	2329	Phenylpropanoid biosynthesis
R06578	2.1.1.104	NP_001131288	caffeoyl-CoA O-methyltransferase	Os06g0165800	O.sativa	2e-130	0.84	1186	Phenylpropanoid biosynthesis
R06584									Phenylpropanoid biosynthesis
R06798
R06975_rev	6.3.4.-
R07064	3.1.1.4	ACG40877	phosphatidase	Os03g0708000	O.sativa	2e-67	0.77	639	Linoleic acid metabolism
R07358_rev	1.6.5.2	NP_001148249	NAD(P)H dehydrogenase (quinone)	Nqo1	M.musculus	0.4	0.26	70
R07359_rev	1.6.5.2	NP_001148249	NAD(P)H dehydrogenase (quinone)	Nqo1	M.musculus	0.4	0.26	70
R07676	1.1.1.-		Oxidoreductases
R07758	2.3.1.-		Transferases
R07860	3.1.1.32	NP_001130593	phospholipase A1	b3821	E. coli	0.61	0.27	69	alpha-Linolenic acid metabolism
R07873_rev	2.3.1.-
R07875_rev	2.4.1.-
R08633_rev	4.4.1.2		homocysteine desulfhydrase						Nitrogen metabolism
R01626	2.3.1.39	100283964	malonyl transacylase						Fatty acid biosynthesis
R00845	1.1.1.177		glycerol-3-phosphate 1-dehydrogenase (NADP+)
R03336_rev	1.1.1.222, 1.1.1.237		D-hydrogenase, hydroxyphenylpyruvate reductase						Tyrosine metabolism, Phenylalanine metabolism, Tropane, piperidine and pyridine alkaloid biosynthesis
R05701_rev	1.2.1.68	AAL99608	coniferyl-aldehyde dehydrogenase	Os01g0591000	O.sativa	0	0.85	2329	Phenylpropanoid biosynthesis
R00203	1.2.1.22	ACF87156	lactaldehyde dehydrogenase	b1415	E. coli	1e-86	0.37	812	Pyruvate metabolism
R01016	4.2.3.3	NP_001169631	methylglyoxal synthase	b0963	E. coli	0.39	0.3	67	Pyruvate metabolism
R00850	2.7.1.142		glycerol-3-phosphate---glucose phosphotransferase
R07740	2.4.1.170		isoflavone 7-O-glucosyltransferase						Isoflavonoid biosynthesis
R07743
R02416	2.3.1.133		hikimate O-hydroxycinnamoyltransferase						Phenylpropanoid biosynthesis
R07433	2.3.1.133		hikimate O-hydroxycinnamoyltransferase						Phenylpropanoid biosynthesis
R06582	1.14.13.36		5-O-(4-coumaroyl)-D-quinate 3'-monooxygenase						Phenylpropanoid biosynthesis
R06572	1.14.13.-
R06576	2.1.1.68		caffeate O-methyltransferase						Phenylpropanoid biosynthesis
R06573	1.14.13.-
R06577	2.1.1.68		caffeate O-methyltransferase						Phenylpropanoid biosynthesis

## Sheet: Unique iRS1563 rxn
Rxn ID	Metabolic Pathway
R05776	rn00100 Steroid biosynthesis
R07215	rn00100 Steroid biosynthesis , rn01100 Metabolic pathways
R08756	rn00100 Steroid biosynthesis , rn01100 Metabolic pathways
R05635	rn00100 Steroid biosynthesis , rn01100 Metabolic pathways
R05576	rn00100 Steroid biosynthesis , rn01100 Metabolic pathways
R07060	rn00100 Steroid biosynthesis , rn01100 Metabolic pathways
R02113	rn00100 Steroid biosynthesis , rn01100 Metabolic pathways
R05731	rn00100 Steroid biosynthesis , rn01100 Metabolic pathways
R05703	rn00100 Steroid biosynthesis , rn01100 Metabolic pathways
R03353	rn00100 Steroid biosynthesis , rn01100 Metabolic pathways
R04427	rn00100 Steroid biosynthesis , rn01100 Metabolic pathways
R03775	rn00100 Steroid biosynthesis , rn01100 Metabolic pathways
R05639	rn00100 Steroid biosynthesis , rn01100 Metabolic pathways
R05640	rn00100 Steroid biosynthesis , rn01100 Metabolic pathways
R07482	rn00100 Steroid biosynthesis , rn01100 Metabolic pathways
R04817	rn00120 Primary bile acid biosynthesis , rn01100 Metabolic pathways
R04819	rn00120 Primary bile acid biosynthesis , rn01100 Metabolic pathways
R04818	rn00120 Primary bile acid biosynthesis , rn01100 Metabolic pathways
R04809	rn00120 Primary bile acid biosynthesis , rn01100 Metabolic pathways
R04810	rn00120 Primary bile acid biosynthesis , rn01100 Metabolic pathways
R07172	rn00120 Primary bile acid biosynthesis , rn01100 Metabolic pathways
R04823	rn00120 Primary bile acid biosynthesis , rn01100 Metabolic pathways
R04825	rn00120 Primary bile acid biosynthesis , rn01100 Metabolic pathways
R04824	rn00120 Primary bile acid biosynthesis , rn01100 Metabolic pathways
R01463	rn00120 Primary bile acid biosynthesis , rn01100 Metabolic pathways
R08782	rn00130 Ubiquinone and other terpenoid-quinone biosynthesis
R08900	rn00130 Ubiquinone and other terpenoid-quinone biosynthesis
R08766	rn00130 Ubiquinone and other terpenoid-quinone biosynthesis
R03840	rn00130 Ubiquinone and other terpenoid-quinone biosynthesis
R02248	rn00130 Ubiquinone and other terpenoid-quinone biosynthesis
R04496	rn00130 Ubiquinone and other terpenoid-quinone biosynthesis
R08589	rn00130 Ubiquinone and other terpenoid-quinone biosynthesis
R04984	rn00130 Ubiquinone and other terpenoid-quinone biosynthesis
R04986	rn00130 Ubiquinone and other terpenoid-quinone biosynthesis
R04988	rn00130 Ubiquinone and other terpenoid-quinone biosynthesis
R04989	rn00130 Ubiquinone and other terpenoid-quinone biosynthesis
R05615	rn00130 Ubiquinone and other terpenoid-quinone biosynthesis
R03336	rn00130 Ubiquinone and other terpenoid-quinone biosynthesis , rn00350 Tyrosine metabolism
R07501	rn00130 Ubiquinone and other terpenoid-quinone biosynthesis , rn01100 Metabolic pathways
R01302	rn00130 Ubiquinone and other terpenoid-quinone biosynthesis , rn01100 Metabolic pathways
R00435	rn00230 Purine metabolism , rn01100 Metabolic pathways
R06975	rn00230 Purine metabolism , rn01100 Metabolic pathways
R07358	rn00230 Purine metabolism , rn01100 Metabolic pathways
R07359	rn00230 Purine metabolism , rn01100 Metabolic pathways
R07980	rn00232 Caffeine metabolism
R07943	rn00232 Caffeine metabolism , rn01100 Metabolic pathways
R00636	rn00232 Caffeine metabolism , rn01100 Metabolic pathways
R07939	rn00232 Caffeine metabolism , rn01100 Metabolic pathways
R07959	rn00232 Caffeine metabolism , rn01100 Metabolic pathways
R07969	rn00232 Caffeine metabolism , rn01100 Metabolic pathways
R06512	rn00232 Caffeine metabolism , rn01100 Metabolic pathways
R01667	rn00240 Pyrimidine metabolism
R00977	rn00240 Pyrimidine metabolism , rn00410 beta-Alanine metabolism , rn00770 Pantothenate and CoA biosynthesis , rn01100 Metabolic pathways
R01868	rn00240 Pyrimidine metabolism , rn01100 Metabolic pathways
R08901	rn00240 Pyrimidine metabolism , rn01100 Metabolic pathways
R08094	rn00281 Geraniol degradation
R08845	rn00281 Geraniol degradation
R02364	rn00281 Geraniol degradation
R06200	rn00281 Geraniol degradation
R08092	rn00281 Geraniol degradation
R08086	rn00281 Geraniol degradation
R03494	rn00281 Geraniol degradation
R03493	rn00281 Geraniol degradation
R03581	rn00281 Geraniol degradation
R08090	rn00281 Geraniol degradation
R03896	rn00290 Valine, leucine and isoleucine biosynthesis , rn00660 C5-Branched dibasic acid metabolism
R07343	rn00290 Valine, leucine and isoleucine biosynthesis , rn00660 C5-Branched dibasic acid metabolism
R08648	rn00290 Valine, leucine and isoleucine biosynthesis , rn00660 C5-Branched dibasic acid metabolism
R03657	rn00290 Valine, leucine and isoleucine biosynthesis , rn00970 Aminoacyl-tRNA biosynthesis
R01215	rn00290 Valine, leucine and isoleucine biosynthesis , rn01100 Metabolic pathways
R04147	rn00311 Penicillin and cephalosporin biosynthesis , rn01100 Metabolic pathways
R00558	rn00330 Arginine and proline metabolism
R08714	rn00330 Arginine and proline metabolism
R01155	rn00330 Arginine and proline metabolism
R02549	rn00330 Arginine and proline metabolism , rn00410 beta-Alanine metabolism
R00670	rn00330 Arginine and proline metabolism , rn00480 Glutathione metabolism , rn01100 Metabolic pathways
R07297	rn00330 Arginine and proline metabolism , rn00480 Glutathione metabolism , rn01100 Metabolic pathways
R01341	rn00330 Arginine and proline metabolism , rn00480 Glutathione metabolism , rn01100 Metabolic pathways
R01253	rn00330 Arginine and proline metabolism , rn01100 Metabolic pathways
R03295	rn00330 Arginine and proline metabolism , rn01100 Metabolic pathways
R04444	rn00330 Arginine and proline metabolism , rn01100 Metabolic pathways
R04445	rn00330 Arginine and proline metabolism , rn01100 Metabolic pathways
R00526	rn00340 Histidine metabolism , rn00630 Glyoxylate and dicarboxylate metabolism
R07143	rn00340 Histidine metabolism , rn00630 Glyoxylate and dicarboxylate metabolism
R01168	rn00340 Histidine metabolism , rn00910 Nitrogen metabolism , rn01100 Metabolic pathways
R02699	rn00350 Tyrosine metabolism
R01647	rn00350 Tyrosine metabolism
R07226	rn00350 Tyrosine metabolism
R03181	rn00350 Tyrosine metabolism , rn00643 Styrene degradation , rn01100 Metabolic pathways
R00031	rn00350 Tyrosine metabolism , rn00950 Isoquinoline alkaloid biosynthesis , rn01100 Metabolic pathways
R03302	rn00350 Tyrosine metabolism , rn01100 Metabolic pathways
R00045	rn00350 Tyrosine metabolism , rn01100 Metabolic pathways
R03300	rn00350 Tyrosine metabolism , rn01100 Metabolic pathways
R05257	rn00351 1,1,1-Trichloro-2,2-bis(4-chlorophenyl)ethane (DDT) , degradation
R01424	rn00360 Phenylalanine metabolism
R02515	rn00360 Phenylalanine metabolism
R00699	rn00360 Phenylalanine metabolism
R00690	rn00360 Phenylalanine metabolism
R00338	rn00360 Phenylalanine metabolism
R01426	rn00360 Phenylalanine metabolism
R01308	rn00360 Phenylalanine metabolism
R02601	rn00360 Phenylalanine metabolism , rn00362 Benzoate degradation via hydroxylation , rn00621 Biphenyl degradation , rn00622 Toluene and xylene degradation , rn00627 1,4-Dichlorobenzene degradation , rn00628 Fluorene degradation , rn00629 Carbazole degradation , rn00642 Ethylbenzene degradation , rn00643 Styrene degradation , rn01100 Metabolic pathways
R07204	rn00360 Phenylalanine metabolism , rn00362 Benzoate degradation via hydroxylation , rn00621 Biphenyl degradation , rn00622 Toluene and xylene degradation , rn00627 1,4-Dichlorobenzene degradation , rn00628 Fluorene degradation , rn00629 Carbazole degradation , rn00642 Ethylbenzene degradation , rn00643 Styrene degradation , rn01100 Metabolic pathways
R05487	rn00360 Phenylalanine metabolism , rn00643 Styrene degradation , rn01100 Metabolic pathways
R00784	rn00360 Phenylalanine metabolism , rn00643 Styrene degradation , rn01100 Metabolic pathways
R02536	rn00360 Phenylalanine metabolism , rn00643 Styrene degradation , rn01100 Metabolic pathways
R02254	rn00360 Phenylalanine metabolism , rn00940 Phenylpropanoid biosynthesis , rn00946
R01377	rn00360 Phenylalanine metabolism , rn01100 Metabolic pathways
R05259	rn00361 gamma-Hexachlorocyclohexane degradation
R08579	rn00361 gamma-Hexachlorocyclohexane degradation
R06838	rn00361 gamma-Hexachlorocyclohexane degradation
R05246	rn00361 gamma-Hexachlorocyclohexane degradation
R05258	rn00361 gamma-Hexachlorocyclohexane degradation
R06839	rn00361 gamma-Hexachlorocyclohexane degradation
R06857	rn00361 gamma-Hexachlorocyclohexane degradation
R05243	rn00361 gamma-Hexachlorocyclohexane degradation , rn01100 Metabolic pathways
R06851	rn00361 gamma-Hexachlorocyclohexane degradation , rn01100 Metabolic pathways
R01293	rn00362 Benzoate degradation via hydroxylation , rn00622 Toluene and xylene degradation , rn01100 Metabolic pathways
R00813	rn00362 Benzoate degradation via hydroxylation , rn00632 Benzoate degradation via CoA ligation , rn01100 Metabolic pathways
R01629	rn00362 Benzoate degradation via hydroxylation , rn01100 Metabolic pathways
R01630	rn00362 Benzoate degradation via hydroxylation , rn01100 Metabolic pathways
R08123	rn00364 Fluorobenzoate degradation
R08122	rn00364 Fluorobenzoate degradation , rn01100 Metabolic pathways
R08100	rn00364 Fluorobenzoate degradation , rn01100 Metabolic pathways
R03097	rn00380 Tryptophan metabolism
R02681	rn00380 Tryptophan metabolism
R04093	rn00380 Tryptophan metabolism
R08604	rn00380 Tryptophan metabolism
R08605	rn00380 Tryptophan metabolism
R08609	rn00380 Tryptophan metabolism
R00685	rn00380 Tryptophan metabolism , rn00901 Indole alkaloid biosynthesis , rn01100 Metabolic pathways
R08160	rn00380 Tryptophan metabolism , rn00966 Glucosinolate biosynthesis
R02701	rn00380 Tryptophan metabolism , rn01100 Metabolic pathways
R00987	rn00380 Tryptophan metabolism , rn01100 Metabolic pathways
R01627	rn00400 Phenylalanine, tyrosine and tryptophan biosynthesis
R08972	rn00402 Benzoxazinoid biosynthesis
R00706	rn00410 beta-Alanine metabolism , rn00562 Inositol phosphate metabolism , rn00640 Propanoate metabolism , rn01100 Metabolic pathways
R01611	rn00410 beta-Alanine metabolism , rn00640 Propanoate metabolism
R00907	rn00410 beta-Alanine metabolism , rn00640 Propanoate metabolism , rn01100 Metabolic pathways
R05651	rn00430 Taurine and hypotaurine metabolism
R00230	rn00430 Taurine and hypotaurine metabolism , rn00620 Pyruvate metabolism
R02590	rn00440 Phosphonate and phosphinate metabolism
R04942	rn00450 Selenoamino acid metabolism
R03599	rn00450 Selenoamino acid metabolism , rn01100 Metabolic pathways
R00486	rn00460 Cyanoamino acid metabolism
R06073	rn00460 Cyanoamino acid metabolism
R04190	rn00460 Cyanoamino acid metabolism
R04948	rn00460 Cyanoamino acid metabolism
R02846	rn00460 Cyanoamino acid metabolism , rn01100 Metabolic pathways
R01178	rn00460 Cyanoamino acid metabolism , rn01100 Metabolic pathways
R02829	rn00460 Cyanoamino acid metabolism , rn01100 Metabolic pathways
R00260	rn00471 D-Glutamine and D-glutamate metabolism , rn01100 Metabolic pathways
R08360	rn00480 Glutathione metabolism
R08893	rn00480 Glutathione metabolism
R02161	rn00480 Glutathione metabolism
R08409	rn00480 Glutathione metabolism
R00274	rn00480 Glutathione metabolism
R03173	rn00480 Glutathione metabolism
R01875	rn00480 Glutathione metabolism
R08362	rn00480 Glutathione metabolism , rn01100 Metabolic pathways
R03744	rn00480 Glutathione metabolism , rn01100 Metabolic pathways
R00306	rn00500 Starch and sucrose metabolism
R01385	rn00500 Starch and sucrose metabolism , rn00520 Amino sugar and nucleotide sugar metabolism , rn01100 Metabolic pathways
R06250	rn00500 Starch and sucrose metabolism , rn00520 Amino sugar and nucleotide sugar metabolism , rn01100 Metabolic pathways
R05970	rn00510 N-Glycan biosynthesis , rn01100 Metabolic pathways
R00293	rn00520 Amino sugar and nucleotide sugar metabolism
R08512	rn00520 Amino sugar and nucleotide sugar metabolism
R06152	rn00520 Amino sugar and nucleotide sugar metabolism
R01754	rn00520 Amino sugar and nucleotide sugar metabolism , rn01100 Metabolic pathways
R03552	rn00520 Amino sugar and nucleotide sugar metabolism , rn01100 Metabolic pathways
R01473	rn00520 Amino sugar and nucleotide sugar metabolism , rn01100 Metabolic pathways
R02636	rn00520 Amino sugar and nucleotide sugar metabolism , rn01100 Metabolic pathways
R08639	rn00521 Streptomycin biosynthesis
R09009	rn00521 Streptomycin biosynthesis
R06102	rn00521 Streptomycin biosynthesis
R06174	rn00521 Streptomycin biosynthesis
R08688	rn00521 Streptomycin biosynthesis
R07324	rn00521 Streptomycin biosynthesis , rn00562 Inositol phosphate metabolism , rn01100 Metabolic pathways
R08931	rn00523 Polyketide sugar unit biosynthesis
R07815	rn00531 Glycosaminoglycan degradation , rn01100 Metabolic pathways
R05644	rn00540 Lipopolysaccharide biosynthesis , rn01100 Metabolic pathways
R00281	rn00540 Lipopolysaccharide biosynthesis , rn01100 Metabolic pathways
R04606	rn00540 Lipopolysaccharide biosynthesis , rn01100 Metabolic pathways
R05630	rn00550 Peptidoglycan biosynthesis
R02853	rn00550 Peptidoglycan biosynthesis
R08575	rn00550 Peptidoglycan biosynthesis
R01350	rn00561 Glycerolipid metabolism
R02577	rn00561 Glycerolipid metabolism , rn00620 Pyruvate metabolism
R04469	rn00561 Glycerolipid metabolism , rn01100 Metabolic pathways
R07606	rn00561 Glycerolipid metabolism , rn01100 Metabolic pathways
R01351	rn00561 Glycerolipid metabolism , rn01100 Metabolic pathways
R02250	rn00561 Glycerolipid metabolism , rn01100 Metabolic pathways
R03332	rn00562 Inositol phosphate metabolism
R00634	rn00562 Inositol phosphate metabolism
R03435	rn00562 Inositol phosphate metabolism , rn01100 Metabolic pathways , rn04070 Phosphatidylinositol signaling system
R03394	rn00562 Inositol phosphate metabolism , rn01100 Metabolic pathways , rn04070 Phosphatidylinositol signaling system
R05918	rn00563 Glycosylphosphatidylinositol(GPI)-anchor biosynthesis , rn01100 Metabolic pathways
R06870	rn00564 Glycerophospholipid metabolism
R00635	rn00564 Glycerophospholipid metabolism
R01318	rn00564 Glycerophospholipid metabolism
R02027	rn00564 Glycerophospholipid metabolism
R01312	rn00564 Glycerophospholipid metabolism
R00771	rn00564 Glycerophospholipid metabolism
R00876	rn00564 Glycerophospholipid metabolism
R00770	rn00564 Glycerophospholipid metabolism
R00764	rn00564 Glycerophospholipid metabolism
R00756	rn00564 Glycerophospholipid metabolism
R00763	rn00564 Glycerophospholipid metabolism
R01843	rn00564 Glycerophospholipid metabolism
R00769	rn00564 Glycerophospholipid metabolism
R00846	rn00564 Glycerophospholipid metabolism
R01319	rn00564 Glycerophospholipid metabolism
R00175	rn00564 Glycerophospholipid metabolism
R07386	rn00565 Ether lipid metabolism
R07382	rn00565 Ether lipid metabolism
R07388	rn00565 Ether lipid metabolism
R07269	rn00565 Ether lipid metabolism
R08748	rn00565 Ether lipid metabolism
R08749	rn00565 Ether lipid metabolism
R08750	rn00565 Ether lipid metabolism
R08751	rn00565 Ether lipid metabolism
R08752	rn00565 Ether lipid metabolism
R08753	rn00565 Ether lipid metabolism
R03415	rn00565 Ether lipid metabolism
R07381	rn00565 Ether lipid metabolism , rn01100 Metabolic pathways
R01595	rn00590 Arachidonic acid metabolism , rn01100 Metabolic pathways
R03058	rn00590 Arachidonic acid metabolism , rn01100 Metabolic pathways
R02979	rn00590 Arachidonic acid metabolism , rn01100 Metabolic pathways
R01593	rn00590 Arachidonic acid metabolism , rn01100 Metabolic pathways
R03626	rn00591 Linoleic acid metabolism , rn01100 Metabolic pathways
R07064	rn00591 Linoleic acid metabolism , rn01100 Metabolic pathways
R07861	rn00592 alpha-Linolenic acid metabolism
R03402	rn00592 alpha-Linolenic acid metabolism , rn01100 Metabolic pathways
R08550	rn00592 alpha-Linolenic acid metabolism , rn01100 Metabolic pathways
R03401	rn00592 alpha-Linolenic acid metabolism , rn01100 Metabolic pathways
R07860	rn00592 alpha-Linolenic acid metabolism , rn01100 Metabolic pathways
R00845	rn00592 alpha-Linolenic acid metabolism , rn01100 Metabolic pathways
R02976	rn00600 Sphingolipid metabolism
R06520	rn00600 Sphingolipid metabolism
R06521	rn00600 Sphingolipid metabolism
R02541	rn00600 Sphingolipid metabolism , rn01100 Metabolic pathways
R03354	rn00600 Sphingolipid metabolism , rn01100 Metabolic pathways
R01926	rn00600 Sphingolipid metabolism , rn01100 Metabolic pathways
R01498	rn00600 Sphingolipid metabolism , rn01100 Metabolic pathways
R00203	rn00620 Pyruvate metabolism
R01016	rn00620 Pyruvate metabolism
R00850	rn00620 Pyruvate metabolism
R01446	rn00620 Pyruvate metabolism
R00211	rn00620 Pyruvate metabolism
R02257	rn00620 Pyruvate metabolism
R07254	rn00620 Pyruvate metabolism
R02260	rn00620 Pyruvate metabolism
R00326	rn00620 Pyruvate metabolism
R00217	rn00620 Pyruvate metabolism , rn01100 Metabolic pathways
R08198	rn00620 Pyruvate metabolism , rn01100 Metabolic pathways
R00207	rn00620 Pyruvate metabolism , rn01100 Metabolic pathways
R00320	rn00620 Pyruvate metabolism , rn01100 Metabolic pathways
R02561	rn00623 2,4-Dichlorobenzoate degradation
R00067	rn00623 2,4-Dichlorobenzoate degradation
R00002	rn00623 2,4-Dichlorobenzoate degradation
R06918	rn00624 1- and 2-Methylnaphthalene degradation
R06923	rn00624 1- and 2-Methylnaphthalene degradation
R06928	rn00624 1- and 2-Methylnaphthalene degradation
R06906	rn00624 1- and 2-Methylnaphthalene degradation
R06913	rn00624 1- and 2-Methylnaphthalene degradation
R06914	rn00624 1- and 2-Methylnaphthalene degradation
R06916	rn00624 1- and 2-Methylnaphthalene degradation
R07171	rn00624 1- and 2-Methylnaphthalene degradation
R06926	rn00624 1- and 2-Methylnaphthalene degradation
R06921	rn00624 1- and 2-Methylnaphthalene degradation
R06911	rn00624 1- and 2-Methylnaphthalene degradation
R07881	rn00624 1- and 2-Methylnaphthalene degradation
R05539	rn00624 1- and 2-Methylnaphthalene degradation
R00017	rn00624 1- and 2-Methylnaphthalene degradation
R06938	rn00624 1- and 2-Methylnaphthalene degradation
R06924	rn00624 1- and 2-Methylnaphthalene degradation
R05351	rn00625 Tetrachloroethene degradation , rn01100 Metabolic pathways
R05500	rn00625 Tetrachloroethene degradation , rn01100 Metabolic pathways
R00818	rn00626 Naphthalene and anthracene degradation , rn00628 Fluorene degradation , rn01100 Metabolic pathways
R04117	rn00626 Naphthalene and anthracene degradation , rn01100 Metabolic pathways
R05136	rn00626 Naphthalene and anthracene degradation , rn01100 Metabolic pathways
R05649	rn00626 Naphthalene and anthracene degradation , rn01100 Metabolic pathways
R07701	rn00626 Naphthalene and anthracene degradation , rn01100 Metabolic pathways
R02941	rn00626 Naphthalene and anthracene degradation , rn01100 Metabolic pathways
R00392	rn00626 Naphthalene and anthracene degradation , rn01100 Metabolic pathways
R01010	rn00626 Naphthalene and anthracene degradation , rn01100 Metabolic pathways
R01100	rn00626 Naphthalene and anthracene degradation , rn01100 Metabolic pathways
R00760	rn00626 Naphthalene and anthracene degradation , rn01100 Metabolic pathways
R05137	rn00626 Naphthalene and anthracene degradation , rn01100 Metabolic pathways
R00915	rn00626 Naphthalene and anthracene degradation , rn01100 Metabolic pathways
R05397	rn00627 1,4-Dichlorobenzene degradation , rn01100 Metabolic pathways
R05409	rn00627 1,4-Dichlorobenzene degradation , rn01100 Metabolic pathways
R05511	rn00627 1,4-Dichlorobenzene degradation , rn01100 Metabolic pathways
R03891	rn00627 1,4-Dichlorobenzene degradation , rn01100 Metabolic pathways
R05412	rn00628 Fluorene degradation
R02065	rn00628 Fluorene degradation
R05410	rn00628 Fluorene degradation
R07730	rn00629 Carbazole degradation
R00982	rn00629 Carbazole degradation , rn00632 Benzoate degradation via CoA ligation
R03872	rn00640 Propanoate metabolism
R00740	rn00640 Propanoate metabolism , rn01100 Metabolic pathways
R02293	rn00640 Propanoate metabolism , rn01100 Metabolic pathways
R06973	rn00641 3-Chloroacrylic acid degradation , rn01100 Metabolic pathways
R08527	rn00641 3-Chloroacrylic acid degradation , rn01100 Metabolic pathways
R05452	rn00642 Ethylbenzene degradation
R02517	rn00643 Styrene degradation
R05450	rn00643 Styrene degradation , rn01100 Metabolic pathways
R05488	rn00643 Styrene degradation , rn01100 Metabolic pathways
R01367	rn00650 Butanoate metabolism
R00188	rn00650 Butanoate metabolism
R01644	rn00650 Butanoate metabolism
R01087	rn00650 Butanoate metabolism , rn00760 Nicotinate and nicotinamide metabolism
R01171	rn00650 Butanoate metabolism , rn01100 Metabolic pathways
R03532	rn00650 Butanoate metabolism , rn01100 Metabolic pathways
R02404	rn00660 C5-Branched dibasic acid metabolism
R08676	rn00660 C5-Branched dibasic acid metabolism
R08637	rn00660 C5-Branched dibasic acid metabolism
R00932	rn00660 C5-Branched dibasic acid metabolism
R00941	rn00670 One carbon pool by folate
R00527	rn00680 Methane metabolism
R00134	rn00680 Methane metabolism , rn01100 Metabolic pathways
R00761	rn00710 Carbon fixation in photosynthetic organisms
R01067	rn00710 Carbon fixation in photosynthetic organisms , rn01100 Metabolic pathways
R02133	rn00730 Thiamine metabolism
R02135	rn00730 Thiamine metabolism , rn01100 Metabolic pathways
R02363	rn00740 Riboflavin metabolism
R00277	rn00750 Vitamin B6 metabolism , rn01100 Metabolic pathways
R00278	rn00750 Vitamin B6 metabolism , rn01100 Metabolic pathways
R00118	rn00760 Nicotinate and nicotinamide metabolism
R01720	rn00760 Nicotinate and nicotinamide metabolism
R01866	rn00760 Nicotinate and nicotinamide metabolism
R02322	rn00760 Nicotinate and nicotinamide metabolism
R02721	rn00760 Nicotinate and nicotinamide metabolism
R03204	rn00760 Nicotinate and nicotinamide metabolism
R00137	rn00760 Nicotinate and nicotinamide metabolism
R03036	rn00770 Pantothenate and CoA biosynthesis , rn01100 Metabolic pathways
R02472	rn00770 Pantothenate and CoA biosynthesis , rn01100 Metabolic pathways
R03683	rn00860 Porphyrin and chlorophyll metabolism
R00275	rn00860 Porphyrin and chlorophyll metabolism
R04096	rn00860 Porphyrin and chlorophyll metabolism
R08551	rn00860 Porphyrin and chlorophyll metabolism
R06272	rn00860 Porphyrin and chlorophyll metabolism
R06288	rn00860 Porphyrin and chlorophyll metabolism
R06270	rn00860 Porphyrin and chlorophyll metabolism , rn01100 Metabolic pathways , ORTHOLOGY KO: K04034 anaerobic magnesium-protoporphyrin IX monomethyl ester , cyclase [EC:4.-.-.-]
R07134	rn00860 Porphyrin and chlorophyll metabolism , RPAIR RP: RP00002 C00003_C00004 cofac , RP: RP11067 C00309_C01904 main
R05613	rn00900 Terpenoid backbone biosynthesis
R07475	rn00900 Terpenoid backbone biosynthesis
R05611	rn00900 Terpenoid backbone biosynthesis
R05612	rn00900 Terpenoid backbone biosynthesis
R08689	rn00900 Terpenoid backbone biosynthesis , rn01062 Biosynthesis of terpenoids and steroids , rn01066 Biosynthesis of alkaloids derived from terpenoid and , polyketide , rn01070 Biosynthesis of plant hormones , rn01100 Metabolic pathways
R01263	rn00900 Terpenoid backbone biosynthesis , rn01062 Biosynthesis of terpenoids and steroids , rn01066 Biosynthesis of alkaloids derived from terpenoid and , polyketide , rn01070 Biosynthesis of plant hormones , rn01100 Metabolic pathways
R07282	rn00900 Terpenoid backbone biosynthesis , rn01062 Biosynthesis of terpenoids and steroids , rn01066 Biosynthesis of alkaloids derived from terpenoid and , polyketide , rn01070 Biosynthesis of plant hormones , rn01100 Metabolic pathways
R05637	rn00900 Terpenoid backbone biosynthesis , rn01100 Metabolic pathways
R07270	rn00900 Terpenoid backbone biosynthesis , rn01100 Metabolic pathways
R05633	rn00900 Terpenoid backbone biosynthesis , rn01100 Metabolic pathways
R08396	rn00902 Monoterpenoid biosynthesis , rn01062 Biosynthesis of terpenoids and steroids , rn01100 Metabolic pathways
R02008	rn00902 Monoterpenoid biosynthesis , rn01100 Metabolic pathways
R08499	rn00902 Monoterpenoid biosynthesis , rn01100 Metabolic pathways
R08398	rn00902 Monoterpenoid biosynthesis , rn01100 Metabolic pathways
R00363	rn00902 Monoterpenoid biosynthesis , rn01100 Metabolic pathways
R05090	rn00902 Monoterpenoid biosynthesis , rn01100 Metabolic pathways
R01050	rn00902 Monoterpenoid biosynthesis , rn01100 Metabolic pathways , RPAIR RP: RP00003 C00002_C00008 main , RP: RP01256 C00117_C01151 main , RP: RP06423 C00002_C01151 trans
R06367	rn00903 Limonene and pinene degradation
R06369	rn00903 Limonene and pinene degradation
R06368	rn00903 Limonene and pinene degradation
R07791	rn00905 Brassinosteroid biosynthesis
R07473	rn00905 Brassinosteroid biosynthesis , rn01100 Metabolic pathways
R08990	rn00906 Carotenoid biosynthesis
R03876	rn00906 Carotenoid biosynthesis
R03632	rn00906 Carotenoid biosynthesis
R02418	rn00906 Carotenoid biosynthesis
R07202	rn00906 Carotenoid biosynthesis
R02406	rn00906 Carotenoid biosynthesis
R06954	rn00906 Carotenoid biosynthesis , rn01100 Metabolic pathways
R06511	rn00910 Nitrogen metabolism
R01283	rn00910 Nitrogen metabolism , rn00920 Sulfur metabolism
R00445	rn00910 Nitrogen metabolism , rn00920 Sulfur metabolism
R01052	rn00910 Nitrogen metabolism , rn00920 Sulfur metabolism
R00864	rn00920 Sulfur metabolism
R00858	rn00920 Sulfur metabolism , rn01100 Metabolic pathways
R05231	rn00930 Caprolactam degradation
R02233	rn00930 Caprolactam degradation
R06941	rn00930 Caprolactam degradation , rn01100 Metabolic pathways
R06943	rn00930 Caprolactam degradation , rn01100 Metabolic pathways
R06944	rn00930 Caprolactam degradation , rn01100 Metabolic pathways
R08987	rn00940 Phenylpropanoid biosynthesis
R02380	rn00940 Phenylpropanoid biosynthesis
R05700	rn00940 Phenylpropanoid biosynthesis
R06573	rn00940 Phenylpropanoid biosynthesis
R06577	rn00940 Phenylpropanoid biosynthesis
R05701	rn00940 Phenylpropanoid biosynthesis
R02416	rn00940 Phenylpropanoid biosynthesis , rn00941 Flavonoid biosynthesis , rn00945 Stilbenoid, diarylheptanoid and gingerol biosynthesis
R07433	rn00940 Phenylpropanoid biosynthesis , rn00941 Flavonoid biosynthesis , rn00945 Stilbenoid, diarylheptanoid and gingerol biosynthesis
R06582	rn00940 Phenylpropanoid biosynthesis , rn00941 Flavonoid biosynthesis , rn00945 Stilbenoid, diarylheptanoid and gingerol biosynthesis
R06583	rn00940 Phenylpropanoid biosynthesis , rn01100 Metabolic pathways
R07316	rn00940 Phenylpropanoid biosynthesis , rn01100 Metabolic pathways
R09031	rn00940 Phenylpropanoid biosynthesis , rn01100 Metabolic pathways
R06578	rn00940 Phenylpropanoid biosynthesis , rn01100 Metabolic pathways
R06584	rn00940 Phenylpropanoid biosynthesis , rn01100 Metabolic pathways
R06572	rn00940 Phenylpropanoid biosynthesis , rn01100 Metabolic pathways
R06576	rn00940 Phenylpropanoid biosynthesis , rn01100 Metabolic pathways
R06798	rn00940 Phenylpropanoid biosynthesis , rn01100 Metabolic pathways , COMMENT enzymes not yet characterized
R04902	rn00941 Flavonoid biosynthesis
R08431	rn00941 Flavonoid biosynthesis
R07924	rn00942 Anthocyanin biosynthesis
R07873	rn00942 Anthocyanin biosynthesis
R07875	rn00942 Anthocyanin biosynthesis
R08633	rn00942 Anthocyanin biosynthesis
R07740	rn00943 Isoflavonoid biosynthesis
R07743	rn00943 Isoflavonoid biosynthesis
R07756	rn00943 Isoflavonoid biosynthesis
R07729	rn00943 Isoflavonoid biosynthesis
R07753	rn00943 Isoflavonoid biosynthesis
R07733	rn00943 Isoflavonoid biosynthesis
R07754	rn00943 Isoflavonoid biosynthesis
R03592	rn00950 Isoquinoline alkaloid biosynthesis
R00272	rn00950 Isoquinoline alkaloid biosynthesis
R02383	rn00950 Isoquinoline alkaloid biosynthesis
R00459	rn00960 Tropane, piperidine and pyridine alkaloid , biosynthesis , rn01100 Metabolic pathways
R06741	rn00960 Tropane, piperidine and pyridine alkaloid , biosynthesis , rn01100 Metabolic pathways
R01957	rn00960 Tropane, piperidine and pyridine alkaloid , biosynthesis , rn01100 Metabolic pathways , COMMENT subsequently R03445 (non-enzymatic cyclizing) , RPAIR RP: RP00043 C00037_C00048 main , RP: RP00271 C00328_C01252 main , RP: RP06785 C00048_C01252 trans , RP: RP06786 C00037_C00328 trans
R08823	rn00965 Betalain biosynthesis
R06092	rn00965 Betalain biosynthesis
R03805	rn00965 Betalain biosynthesis
R02884	rn00965 Betalain biosynthesis
R08656	rn00966 Glucosinolate biosynthesis
R08618	rn00966 Glucosinolate biosynthesis
R08218	rn00970 Aminoacyl-tRNA biosynthesis
R04718	rn00970 Aminoacyl-tRNA biosynthesis
R07088	rn00980 Metabolism of xenobiotics by cytochrome P450
R07090	rn00980 Metabolism of xenobiotics by cytochrome P450
R07089	rn00980 Metabolism of xenobiotics by cytochrome P450
R07099	rn00980 Metabolism of xenobiotics by cytochrome P450
R02669	rn00980 Metabolism of xenobiotics by cytochrome P450
R07020	rn00980 Metabolism of xenobiotics by cytochrome P450
R07015	rn00980 Metabolism of xenobiotics by cytochrome P450
R07101	rn00980 Metabolism of xenobiotics by cytochrome P450
R01860	rn00980 Metabolism of xenobiotics by cytochrome P450 , RPAIR RP: RP01804 C00292_C00568 main , RP: RP05776 C00011_C00568 leave
R08143	rn00981 Insect hormone biosynthesis
R07952	rn01040 Biosynthesis of unsaturated fatty acids
R02222	rn01040 Biosynthesis of unsaturated fatty acids
R07758	rn01040 Biosynthesis of unsaturated fatty acids
R08549	rn01100 Metabolic pathways
R00210	rn01100 Metabolic pathways
R05483	rn01100 Metabolic pathways
