# Supplementary material for: Zea mays iRS1563: A Comprehensive Genome-Scale Metabolic Reconstruction of Maize Metabolism
Source: PLoS One. 2011 Jul 6;6(7):e21784. doi: 10.1371/journal.pone.0021784 (PMC3131064; doi:10.1371/journal.pone.0021784)
Supplement: File S5 — Zea mays iRS1563 model. (XLS) [file pone.0021784.s005.xls]

## Sheet: Zea mays iRS1563
Rxn ID	Rxn Name	Gene Locus/ Loci	EC No	Rxn Description	Rxn Description (detailed)	Pathway/Subsystem
R00004[c]	diphosphate phosphohydrolase; pyrophosphate phosphohydrolase	GRMZM2G026470 or GRMZM2G137930 or GRMZM2G026470 or GRMZM2G137930 or GRMZM2G015418	3.6.1.1	[c] : C00013 + C00001 --> 2 C00009	[c]: Pyrophosphate + H2O --> 2 Orthophosphate
R00006[c]	pyruvate:pyruvate acetaldehydetransferase (decarboxylating); 2-acetolactate pyruvate-lyase (carboxylating)	GRMZM2G143357	2.2.1.6	[c] : 2 C00022 --> C00900 + C00011	[c]:2 Pyruvate --> 2-Acetolactate + CO2	PATH: rn00770 Pantothenate and CoA biosynthesis
R00009[x]	hydrogen-peroxide:hydrogen-peroxide oxidoreductase	GRMZM2G088212 or GRMZM2G088212 or GRMZM2G088212	1.11.1.6	[x] : 2 C00027 --> 1 C00007 + 2 C00001	[x]:2 H2O2 --> Oxygen + 2 H2O
R00010[c]	alpha,alpha-trehalose glucohydrolase	GRMZM2G162690	3.2.1.28	[c] : 1 C01083 + 1 C00001 --> 2 C00031	[c]: alpha,alpha-Trehalose + H2O --> 2 D-Glucose	PATH: rn00500 Starch and sucrose metabolism
R00014[c]	pyruvate:thiamin diphosphate acetaldehydetransferase (decarboxylating)	(GRMZM2G033894 and GRMZM2G361693 and GRMZM2G127546 or GRMZM2G088565 or GRMZM2G097226) or (AC197705.4_FG001 and AC197705.4_FG001 and AC197705.4_FG001 and GRMZM2G434792)	1.2.4.1 or 4.1.1.1	[c] : 1 C00022 + 1 C00068 + 1 C00008 --> 1 C05125 + 1 C00011	[c]: Thiamin diphosphate + Pyruvate --> 2-(alpha-Hydroxyethyl)thiamine diphosphate + CO2	PATH: rn00010 Glycolysis / Gluconeogenesis , PATH: rn00020 Citrate cycle (TCA cycle) , PATH: rn00290 Valine, leucine and isoleucine biosynthesis , PATH: rn00620 Pyruvate metabolism , PATH: rn00650 Butanoate metabolism , PATH: rn01100 Metabolic pathways
R00021[p]	L-glutamate:ferredoxin oxidoreductase (transaminating)	GRMZM2G036609 or GRMZM2G036609	1.4.7.1	[p] : 10 C00064 + 10 C00026 + 7 C00138 --> 20 C00025 + 7 C00139	[p]: 10 L-Glutamine + 10 2-Oxoglutarate + 7 2 Reduced ferredoxin --> 20 L-Glutamate + 7 Oxidized ferredoxin	PATH: rn00910 Nitrogen metabolism
R00022[c]	chitobiose N-acetylglucosaminohydrolase	GRMZM2G134251 or GRMZM2G121514	3.2.1.52	[c] : 1 C01674 + 1 C00001 --> 2 C00140	[c]: Chitobiose + H2O --> 2 N-Acetyl-D-glucosamine	PATH: rn00520 Amino sugar and nucleotide sugar metabolism
R00024[p]	3-phospho-D-glycerate carboxy-lyase (dimerizing; D-ribulose-1,5-bisphosphate-forming)	GRMZM2G113033 and GRMZM2G113033 and GRMZM2G113033 and GRMZM2G113033 and GRMZM2G448344	4.1.1.39	[p] : C01182 + C00011 + C00001 --> 2 C00197	[p]: D-Ribulose 1,5-bisphosphate + CO2 + H2O --> 2 3-Phospho-D-glycerate	PATH: rn00710 Carbon fixation in photosynthetic organisms , PATH: rn01100 Metabolic pathways
R00026[c]	cellobiose glucohydrolase	GRMZM2G146192 or (GRMZM2G015804 or GRMZM2G426467 or GRMZM2G015804 or AC234160.1_FG003 or GRMZM2G426467 or GRMZM2G426467) or (GRMZM2G115065 or GRMZM2G115065)	3.2.1.21	[c] : 1 C00185 + 1 C00001 --> 2 C00221	[c]: Cellobiose + H2O --> 2 beta-D-Glucose	PATH: rn00500 Starch and sucrose metabolism
R00028[c]	maltose glucohydrolase	GRMZM2G428518 or GRMZM2G163129	3.2.1.20	[c] : 1 C00208 + 1 C00001 --> 2 C00267	[c]: Maltose + H2O --> 2 alpha-D-Glucose	PATH: rn00500 Starch and sucrose metabolism , PATH: rn01100 Metabolic pathways
R00028[p]	maltose glucohydrolase	GRMZM2G428518 or GRMZM2G163129	3.2.1.20	[p] : 1 C00208 + 1 C00001 --> 2 C00267	[p]: Maltose + H2O --> 2 alpha-D-Glucose	PATH: rn00500 Starch and sucrose metabolism , PATH: rn01100 Metabolic pathways
R00036[c]	5-aminolevulinate hydro-lyase (adding 5-aminolevulinate and cyclizing; porphobilinogen-forming)	GRMZM2G397247 or GRMZM2G397247	4.2.1.24	[c] : 2 C00430 --> C00931 + 2 C00001	[c]:2 5-Aminolevulinate --> Porphobilinogen + 2 H2O	PATH: rn00860 Porphyrin and chlorophyll metabolism , PATH: rn01100 Metabolic pathways
R00047[c]	6-hydroxynicotinate,hydrogen-donor:oxygen oxidoreductase (3-hydroxylating, decarboxylating)	GRMZM2G410515	1.14.99.-	[c] : C00007 + 2 C01020 --> 2 C01059 + 2 C00011	[c]: Oxygen + 2 6-Hydroxynicotinate --> 2 2,5-Dihydroxypyridine + 2 CO2	PATH: rn00760 Nicotinate and nicotinamide metabolism
R00066[c]	6,7-Dimethyl-8-(1-D-ribityl)lumazine:6,7-dimethyl-8-(1-D- ribityl)lumazine 2,3-butanediyltransferase	GRMZM2G009196	2.5.1.9	[c] : 2 C04332 + 1 C00008 --> 1 C00255 + 1 C04732	[c]:2 6,7-Dimethyl-8-(1-D-ribityl)lumazine --> Riboflavin + 5-Amino-6-(1-D-ribitylamino)uracil	PATH: rn00740 Riboflavin metabolism , PATH: rn01100 Metabolic pathways
R00068[c]	L-ascorbate:oxygen oxidoreductase	GRMZM2G157929 or GRMZM2G141376	1.10.3.3	[c] : 1 C00007 + 1 C00072 + 2 C00008 --> 1 C05422 + 2 C00001	[c]: Oxygen + 2 Ascorbate --> 2 L-Dehydroascorbate + 2 H2O	PATH: rn00053 Ascorbate and aldarate metabolism , PATH: rn01100 Metabolic pathways
R00084[c]	porphobilinogen:(4-[2-carboxyethyl]-3-[carboxymethyl]pyrrol-2- yl)methyltransferase (hydrolysing); porphobilinogen ammonia-lyase (polymerizing)	GRMZM2G026117	2.5.1.61	[c] : 4 C00931 + C00001 --> C01024 + 4 C00014	[c]:4 Porphobilinogen + H2O --> Hydroxymethylbilane + 4 NH3	PATH: rn00860 Porphyrin and chlorophyll metabolism , PATH: rn01100 Metabolic pathways
R00086[c]	ATP phosphohydrolase	(GRMZM2G027860 or GRMZM2G135236 or GRMZM2G027860 or GRMZM2G135236 or GRMZM2G177107 or GRMZM2G027860 or GRMZM2G135236 or GRMZM2G135236 or GRMZM2G027860 or GRMZM2G027860 or GRMZM2G037335) or (GRMZM2G006894 or GRMZM2G019404 or GRMZM2G006894 or GRMZM2G019404 or GRMZM2G006894 or GRMZM2G006894 or GRMZM2G035520 or GRMZM2G104325 or GRMZM2G006894 or GRMZM2G006894 or GRMZM2G035520) or (GRMZM2G329636 and GR…	3.6.3.1 or 3.6.3.6 or 3.6.3.14 or 3.6.4.3 or 3.6.4.6	[c] : 1 C00002 + 1 C00001 <==> 1 C00008 + 1 C00009 + 2 C00008	[c]:ATP + H2O <==> ADP + Orthophosphate	PATH: rn00230 Purine metabolism
R00095[c]	NADH:monodehydroascorbate oxidoreductase	GRMZM2G134708 or GRMZM2G702184 or GRMZM2G084881 or GRMZM2G134708	1.6.5.4	[c] : 1 C00003 + 1 C00072 <==> 1 C00004 + 1 C01041	[c]:NAD+ + 2 Ascorbate <==> NADH + 2 Monodehydroascorbate + H+	PATH: rn00053 Ascorbate and aldarate metabolism , PATH: rn01100 Metabolic pathways
R00100[c]	NADH:ferricytochrome-b5 oxidoreductase	GRMZM2G157263	1.6.2.2	[c] : C00004 + 2 C00996 + C00080 --> C00003 + 2 C00999	[c]: NADH + 2 Ferricytochrome b5 + H+ --> NAD+ + 2 Ferrocytochrome b5	PATH: rn00520 Amino sugar and nucleotide sugar metabolism
R00115[c]	glutathione:NADP+ oxidoreductase	GRMZM2G172322	1.8.1.7	[c] : 2 C00051 + 1 C00006 <==> 1 C00127 + 1 C00005 + 1 C00008	[c]:NADP+ + 2 Glutathione <==> Oxidized glutathione + NADPH + H+	PATH: rn00480 Glutathione metabolism
R00122[c]	ADP phosphohydrolase	GRMZM2G124209 or GRMZM2G124209	3.6.1.15	[c] : 1 C00008 + 1 C00001 --> 1 C00020 + 1 C00009 + 1 C00008	[c]: ADP + H2O --> AMP + Orthophosphate	PATH: rn00230 Purine metabolism
R00124[c]	ATP:ADP phosphatransferase	GRMZM2G106099 or GRMZM2G013478	2.7.4.6	[c] : 1 C00002 + 1 C00008 <==> 1 C00008 + 1 C00002	[c]:ATP + ADP <==> ADP + ATP	PATH: rn00230 Purine metabolism , PATH: rn01100 Metabolic pathways
R00124[p]	ATP:ADP phosphatransferase	GRMZM2G106099 or GRMZM2G013478	2.7.4.6	[p] : 1 C00002 + 1 C00008 <==> 1 C00008 + 1 C00002	[p]:ATP + ADP <==> ADP + ATP	PATH: rn00230 Purine metabolism , PATH: rn01100 Metabolic pathways
R00127[c]	ATP:AMP phosphotransferase	GRMZM2G030628 or GRMZM2G086882	2.7.4.3	[c] : 1 C00002 + 1 C00020 <==> 2 C00008 + 1 C00008	[c]:ATP + AMP <==> 2 ADP	PATH: rn00230 Purine metabolism , PATH: rn01100 Metabolic pathways
R00127[p]	ATP:AMP phosphotransferase	GRMZM2G030628 or GRMZM2G086882	2.7.4.3	[p] : 1 C00002 + 1 C00020 <==> 2 C00008 + 1 C00008	[p]:ATP + AMP <==> 2 ADP	PATH: rn00230 Purine metabolism , PATH: rn01100 Metabolic pathways
R00130[c]	ATP:dephospho-CoA 3'-phosphotransferase	GRMZM2G043819	2.7.1.24	[c] : 1 C00002 + 1 C00882 --> 1 C00008 + 1 C00010 + 2 C00008	[c]: ATP + Dephospho-CoA --> ADP + CoA	PATH: rn00770 Pantothenate and CoA biosynthesis , PATH: rn01100 Metabolic pathways
R00131[c]	Urea amidohydrolase	GRMZM2G461569	3.5.1.5	[c] : 2 C00086 + 2 C00001 --> 2 C00011 + 3 C00014	[c]: 2 Urea + 2 H2O --> 2 CO2 + 3 NH3	PATH: rn00230 Purine metabolism , PATH: rn00330 Arginine and proline metabolism , PATH: rn00791 Atrazine degradation , PATH: rn01100 Metabolic pathways
R00132[c]	carbonate hydro-lyase (carbon-dioxide-forming); carbonic acid hydro-lyase	(GRMZM2G113191 or GRMZM2G113165) or (GRMZM2G121878 or GRMZM2G145101 or GRMZM2G121878 or GRMZM2G164182) or (GRMZM2G087259 or GRMZM2G087259 or GRMZM2G113191) or GRMZM2G348512	4.2.1.1	[c] : C00001 + C00011 --> C00080 + C00288	[c]: H2O + CO2 --> H+ + HCO3-	PATH: rn00910 Nitrogen metabolism
R00132[m]	carbonate hydro-lyase (carbon-dioxide-forming); carbonic acid hydro-lyase	(GRMZM2G113191 or GRMZM2G113165) or (GRMZM2G121878 or GRMZM2G145101 or GRMZM2G121878 or GRMZM2G164182) or (GRMZM2G087259 or GRMZM2G087259 or GRMZM2G113191) or GRMZM2G348512	4.2.1.1	[m] : C00001 + C00011 --> C00080 + C00288	[m]: H2O + CO2 --> H+ + HCO3-	PATH: rn00910 Nitrogen metabolism
R00132[p]	carbonate hydro-lyase (carbon-dioxide-forming); carbonic acid hydro-lyase	(GRMZM2G113191 or GRMZM2G113165) or (GRMZM2G121878 or GRMZM2G145101 or GRMZM2G121878 or GRMZM2G164182) or (GRMZM2G113191 or GRMZM2G121878) or (GRMZM2G087259 or GRMZM2G087259 or GRMZM2G113191) or GRMZM2G348512	4.2.1.1	[p] : C00001 + C00011 --> C00080 + C00288	[p]: H2O + CO2 --> H+ + HCO3-	PATH: rn00910 Nitrogen metabolism
R00149[c]	Carbon-dioxide:ammonia ligase (ADP-forming,carbamate-phosphorylating)	GRMZM2G061990	6.3.4.16	[c] : 2 C00002 + 1 C00014 + 1 C00011 + 1 C00001 <==> 2 C00008 + 1 C00009 + 1 C00169 + 5 C00008	[c]: 2 ATP + NH3 + CO2 + H2O <==> 2 ADP + Orthophosphate + Carbamoyl phosphate	PATH: rn00250 Alanine, aspartate and glutamate metabolism , PATH: rn00330 Arginine and proline metabolism , PATH: rn00910 Nitrogen metabolism , PATH: rn01100 Metabolic pathways
R00149[p]	Carbon-dioxide:ammonia ligase (ADP-forming,carbamate-phosphorylating)	GRMZM2G061990	6.3.4.16	[p] : 2 C00002 + 1 C00014 + 1 C00011 + 1 C00001 <==> 2 C00008 + 1 C00009 + 1 C00169 + 5 C00008	[p]: 2 ATP + NH3 + CO2 + H2O <==> 2 ADP + Orthophosphate + Carbamoyl phosphate	PATH: rn00250 Alanine, aspartate and glutamate metabolism , PATH: rn00330 Arginine and proline metabolism , PATH: rn00910 Nitrogen metabolism , PATH: rn01100 Metabolic pathways
R00156[c]	ATP:UDP phosphotransferase	GRMZM2G106099 or GRMZM2G013478	2.7.4.6	[c] : 1 C00002 + 1 C00015 <==> 1 C00008 + 1 C00075 + 1 C00008	[c]:ATP + UDP <==> ADP + UTP	PATH: rn00240 Pyrimidine metabolism , PATH: rn01100 Metabolic pathways
R00156[p]	ATP:UDP phosphotransferase	GRMZM2G106099 or GRMZM2G013478	2.7.4.6	[p] : 1 C00002 + 1 C00015 <==> 1 C00008 + 1 C00075 + 1 C00008	[p]:ATP + UDP <==> ADP + UTP	PATH: rn00240 Pyrimidine metabolism , PATH: rn01100 Metabolic pathways
R00158[c]	ATP:UMP phosphotransferase	GRMZM2G149535 or GRMZM2G067453	2.7.4.22	[c] : 1 C00002 + 1 C00105 <==> 1 C00008 + 1 C00015 + 1 C00008	[c]:ATP + UMP <==> ADP + UDP	PATH: rn00240 Pyrimidine metabolism , PATH: rn01100 Metabolic pathways
R00174[c]	ATP:pyridoxal 5'-phosphotransferase	GRMZM2G069758	2.7.1.35	[c] : 1 C00002 + 1 C00250 --> 1 C00008 + 1 C00018 + 2 C00008	[c]: ATP + Pyridoxal --> ADP + Pyridoxal phosphate	PATH: rn00750 Vitamin B6 metabolism , PATH: rn01100 Metabolic pathways
R00177[c]	ATP:L-methionine S-adenosyltransferase	GRMZM2G061135 or GRMZM2G117198	2.5.1.6	[c] : 1 C00009 + 1 C00013 + 1 C00019 + 1 C00008 --> 1 C00002 + 1 C00073 + 1 C00001	[c]: ATP + L-Methionine + H2O --> Orthophosphate + Pyrophosphate + S-Adenosyl-L-methionine	PATH: rn00270 Cysteine and methionine metabolism , PATH: rn01100 Metabolic pathways
R00178[c]	S-adenosyl-L-methionine carboxy-lyase [(5-deoxy-5-adenosyl)(3-aminopropyl)methylsulfonium-forming]	GRMZM2G060369 or GRMZM2G154397 or GRMZM2G060369 or GRMZM2G461159	4.1.1.50	[c] : 1 C00019 --> 1 C01137 + 1 C00011	[c]: S-Adenosyl-L-methionine --> S-Adenosylmethioninamine + CO2	PATH: rn00270 Cysteine and methionine metabolism , PATH: rn00330 Arginine and proline metabolism , PATH: rn01100 Metabolic pathways
R00179[c]	S-adenosyl-L-methionine methylthioadenosine-lyase (1-aminocyclopropane-1-carboxylate-forming)	GRMZM2G054361 or GRMZM2G054361 or GRMZM2G040734 or GRMZM2G054361 or GRMZM2G054361	4.4.1.14	[c] : 1 C00019 --> 1 C01234 + 1 C00170	[c]: S-Adenosyl-L-methionine --> 1-Aminocyclopropane-1-carboxylate + 5'-Methylthioadenosine	PATH: rn00270 Cysteine and methionine metabolism
R00183[c]	Adenosine 5'-monophosphate phosphohydrolase	GRMZM2G102404 or GRMZM2G037379	3.1.3.5	[c] : 1 C00020 + 1 C00001 --> 1 C00212 + 1 C00009	[c]: AMP + H2O --> Adenosine + Orthophosphate	PATH: rn00230 Purine metabolism , PATH: rn01100 Metabolic pathways
R00187[c]	P1,P3-bis(5'-adenosyl)-triphosphate adenylohydrolase	GRMZM2G165815	3.6.1.29	[c] : 1 C06197 + 1 C00001 --> 1 C00008 + 1 C00020 + 2 C00008	[c]: P1,P3-Bis(5'-adenosyl) triphosphate + H2O --> ADP + AMP	PATH: rn00230 Purine metabolism
R00190[c]	AMP:diphosphate phospho-D-ribosyltransferase	[GRMZM2G131907 or GRMZM2G179810 or GRMZM2G131907 or (GRMZM2G131907 or GRMZM2G170101)] or GRMZM2G089021	2.4.2.7 or 2.4.2.8	[c] : 1 C00020 + 1 C00013 <==> 1 C00147 + 1 C00119	[c]:AMP + Pyrophosphate <==> Adenine + 5-Phospho-alpha-D-ribose 1-diphosphate	PATH: rn00230 Purine metabolism , PATH: rn01100 Metabolic pathways
R00192[c]	S-Adenosyl-L-homocysteine hydrolase	GRMZM2G015295	3.3.1.1	[c] : 1 C00021 + 1 C00001 --> 1 C00212 + 1 C00155	[c]: S-Adenosyl-L-homocysteine + H2O --> Adenosine + L-Homocysteine	PATH: rn00270 Cysteine and methionine metabolism , PATH: rn01100 Metabolic pathways
R00200[c]	ATP:pyruvate 2-O-phosphotransferase	(GRMZM2G152686 or GRMZM2G003883 or GRMZM2G003883 or GRMZM2G004534 or GRMZM2G003883 or GRMZM2G003883 or GRMZM2G008714 or GRMZM2G152686 or GRMZM2G003883 or GRMZM2G150098 or GRMZM2G152686 or GRMZM2G003883 or GRMZM2G004534 or GRMZM2G003883 or GRMZM2G003883 or GRMZM2G003883 or GRMZM2G008714 or GRMZM2G152686 or GRMZM2G003883 or GRMZM2G150098) or (GRMZM2G003883 or GRMZM2G003883)	2.7.1.40	[c] : 1 C00008 + 1 C00074 + 2 C00008 --> 1 C00002 + 1 C00022	[c]: ADP + Phosphoenolpyruvate --> ATP + Pyruvate	PATH: rn00010 Glycolysis / Gluconeogenesis , PATH: rn00230 Purine metabolism , PATH: rn00620 Pyruvate metabolism , PATH: rn00710 Carbon fixation in photosynthetic organisms , PATH: rn01100 Metabolic pathways
R00200[p]	ATP:pyruvate 2-O-phosphotransferase	(GRMZM2G152686 or GRMZM2G003883 or GRMZM2G003883 or GRMZM2G004534 or GRMZM2G003883 or GRMZM2G003883 or GRMZM2G008714 or GRMZM2G152686 or GRMZM2G003883 or GRMZM2G150098 or GRMZM2G152686 or GRMZM2G003883 or GRMZM2G004534 or GRMZM2G003883 or GRMZM2G003883 or GRMZM2G003883 or GRMZM2G008714 or GRMZM2G152686 or GRMZM2G003883 or GRMZM2G150098)	2.7.1.40	[p] : 1 C00008 + 1 C00074 + 2 C00008 --> 1 C00002 + 1 C00022	[p]: ADP + Phosphoenolpyruvate --> ATP + Pyruvate	PATH: rn00010 Glycolysis / Gluconeogenesis , PATH: rn00230 Purine metabolism , PATH: rn00620 Pyruvate metabolism , PATH: rn00710 Carbon fixation in photosynthetic organisms , PATH: rn01100 Metabolic pathways
R00206[p]	ATP:pyruvate,phosphate phosphotransferase	GRMZM2G097457	2.7.9.1	[p] : 1 C00002 + 1 C00022 + 1 C00009 --> 1 C00020 + 1 C00074 + 1 C00013 + 2 C00008	[p]: ATP + Pyruvate + Orthophosphate --> AMP + Phosphoenolpyruvate + Pyrophosphate	PATH: rn00620 Pyruvate metabolism , PATH: rn00710 Carbon fixation in photosynthetic organisms , PATH: rn01100 Metabolic pathways
R00209[m]	pyruvate:NAD+ 2-oxidoreductase (CoA-acetylating); pyruvate dehydrogenase complex	[(AC191387.3_FG009 or AC191387.3_FG009) or (GRMZM2G145595 or GRMZM2G152958)] or [GRMZM2G165176 or (GRMZM2G015132 and GRMZM2G015132 and GRMZM2G082664)]	1.8.1.4 or 2.3.1.12	[m] : C00022 + C00010 + C00003 --> C00024 + C00011 + C00004	[m]: Pyruvate + CoA + NAD+ --> Acetyl-CoA + CO2 + NADH	PATH: rn01100 Metabolic pathways
R00209[p]	pyruvate:NAD+ 2-oxidoreductase (CoA-acetylating); pyruvate dehydrogenase complex	(GRMZM2G145595 or GRMZM2G152958) or GRMZM2G165176	1.8.1.4 or 2.3.1.12	[p] : C00022 + C00010 + C00003 --> C00024 + C00011 + C00004	[p]: Pyruvate + CoA + NAD+ --> Acetyl-CoA + CO2 + NADH	PATH: rn01100 Metabolic pathways
R00216[c]	(S)-Malate:NADP+ oxidoreductase(oxaloacetate-decarboxylating)	GRMZM2G085747	1.1.1.39	[c] : 1 C00149 + 1 C00006 --> 1 C00022 + 1 C00011 + 1 C00005	[c]: (S)-Malate + NADP+ --> Pyruvate + CO2 + NADPH	PATH: rn00620 Pyruvate metabolism , PATH: rn00710 Carbon fixation in photosynthetic organisms , PATH: rn01100 Metabolic pathways
R00216[p]	(S)-Malate:NADP+ oxidoreductase(oxaloacetate-decarboxylating)	GRMZM2G085747	1.1.1.39	[p] : 1 C00149 + 1 C00006 --> 1 C00022 + 1 C00011 + 1 C00005	[p]: (S)-Malate + NADP+ --> Pyruvate + CO2 + NADPH	PATH: rn00620 Pyruvate metabolism , PATH: rn00710 Carbon fixation in photosynthetic organisms , PATH: rn01100 Metabolic pathways
R00219[c]	2-Hydroxyethylenedicarboxylate carboxy-lyase (pyruvate-forming)	GRMZM2G042269	4.1.1.-	[c] : 1 C03981 + 2 C00008 --> 1 C00022 + 1 C00237	[c]: 2-Hydroxyethylenedicarboxylate --> Pyruvate + CO2	PATH: rn00620 Pyruvate metabolism
R00236[c]	acetyl adenylate:CoA acetyltransferase	GRMZM2G162663	6.2.1.1	[c] : 1 C05993 + 1 C00010 <==> 1 C00020 + 1 C00024 + 1 C00008	[c]:Acetyl adenylate + CoA <==> AMP + Acetyl-CoA	PATH: rn00620 Pyruvate metabolism
R00236[m]	acetyl adenylate:CoA acetyltransferase	GRMZM2G162663	6.2.1.1	[m] : 1 C05993 + 1 C00010 <==> 1 C00020 + 1 C00024 + 1 C00008	[m]:Acetyl adenylate + CoA <==> AMP + Acetyl-CoA	PATH: rn00620 Pyruvate metabolism
R00238[c]	Acetyl-CoA:acetyl-CoA C-acetyltransferase	GRMZM2G085474 or GRMZM2G085474	2.3.1.9	[c] : 2 C00024 <==> 1 C00010 + 1 C00332	[c]: 2 Acetyl-CoA <==> CoA + Acetoacetyl-CoA	PATH: rn00071 Fatty acid metabolism , PATH: rn00072 Synthesis and degradation of ketone bodies , PATH: rn00280 Valine, leucine and isoleucine degradation , PATH: rn00310 Lysine degradation , PATH: rn00380 Tryptophan metabolism , PATH: rn00620 Pyruvate metabolism , PATH: rn00632 Benzoate degradation via CoA ligation , PATH: rn00640 Propanoate metabolism , PATH: rn00650 Butanoate metabolism , PATH:…
R00238[m]	Acetyl-CoA:acetyl-CoA C-acetyltransferase	GRMZM2G085474		[m] : 2 C00024 <==> 1 C00010 + 1 C00332	[m]: 2 Acetyl-CoA <==> CoA + Acetoacetyl-CoA	PATH: rn00071 Fatty acid metabolism , PATH: rn00072 Synthesis and degradation of ketone bodies , PATH: rn00280 Valine, leucine and isoleucine degradation , PATH: rn00310 Lysine degradation , PATH: rn00380 Tryptophan metabolism , PATH: rn00620 Pyruvate metabolism , PATH: rn00632 Benzoate degradation via CoA ligation , PATH: rn00640 Propanoate metabolism , PATH: rn00650 Butanoate metabolism , PATH:…
R00238[p]	Acetyl-CoA:acetyl-CoA C-acetyltransferase	GRMZM2G085474		[p] : 2 C00024 <==> 1 C00010 + 1 C00332	[p]: 2 Acetyl-CoA <==> CoA + Acetoacetyl-CoA	PATH: rn00071 Fatty acid metabolism , PATH: rn00072 Synthesis and degradation of ketone bodies , PATH: rn00280 Valine, leucine and isoleucine degradation , PATH: rn00310 Lysine degradation , PATH: rn00380 Tryptophan metabolism , PATH: rn00620 Pyruvate metabolism , PATH: rn00632 Benzoate degradation via CoA ligation , PATH: rn00640 Propanoate metabolism , PATH: rn00650 Butanoate metabolism , PATH:…
R00238[x]	Acetyl-CoA:acetyl-CoA C-acetyltransferase	GRMZM2G085474 or (GRMZM2G062029 or GRMZM2G062029 or GRMZM2G062029)	2.3.1.16	[x] : 2 C00024 <==> 1 C00010 + 1 C00332	[x]: 2 Acetyl-CoA <==> CoA + Acetoacetyl-CoA	PATH: rn00071 Fatty acid metabolism , PATH: rn00072 Synthesis and degradation of ketone bodies , PATH: rn00280 Valine, leucine and isoleucine degradation , PATH: rn00310 Lysine degradation , PATH: rn00380 Tryptophan metabolism , PATH: rn00620 Pyruvate metabolism , PATH: rn00632 Benzoate degradation via CoA ligation , PATH: rn00640 Propanoate metabolism , PATH: rn00650 Butanoate metabolism , PATH:…
R00239[c]	ATP:L-glutamate 5-phosphotransferase	GRMZM2G375504	1.2.1.41	[c] : 1 C00002 + 1 C00025 --> 1 C00008 + 1 C03287 + 1 C00008	[c]: ATP + L-Glutamate --> ADP + L-Glutamyl 5-phosphate	PATH: rn00330 Arginine and proline metabolism , PATH: rn01100 Metabolic pathways
R00239[p]	ATP:L-glutamate 5-phosphotransferase	GRMZM2G375504	1.2.1.41	[p] : 1 C00002 + 1 C00025 --> 1 C00008 + 1 C03287 + 1 C00008	[p]: ATP + L-Glutamate --> ADP + L-Glutamyl 5-phosphate	PATH: rn00330 Arginine and proline metabolism , PATH: rn01100 Metabolic pathways
R00243[c]	L-Glutamate:NAD+ oxidoreductase (deaminating)	GRMZM2G427097	1.4.1.3	[c] : 1 C00025 + 1 C00003 + 1 C00001 + 1 C00008 <==> 1 C00026 + 1 C00014 + 1 C00004	[c]:L-Glutamate + NAD+ + H2O <==> 2-Oxoglutarate + NH3 + NADH + H+	PATH: rn00250 Alanine, aspartate and glutamate metabolism , PATH: rn00330 Arginine and proline metabolism , PATH: rn00471 D-Glutamine and D-glutamate metabolism , PATH: rn00910 Nitrogen metabolism , PATH: rn01100 Metabolic pathways
R00243[m]	L-Glutamate:NAD+ oxidoreductase (deaminating)	GRMZM2G178415 or GRMZM2G427097 or GRMZM2G178415	1.4.1.3	[m] : 1 C00025 + 1 C00003 + 1 C00001 + 1 C00008 <==> 1 C00026 + 1 C00014 + 1 C00004	[m]:L-Glutamate + NAD+ + H2O <==> 2-Oxoglutarate + NH3 + NADH + H+	PATH: rn00250 Alanine, aspartate and glutamate metabolism , PATH: rn00330 Arginine and proline metabolism , PATH: rn00471 D-Glutamine and D-glutamate metabolism , PATH: rn00910 Nitrogen metabolism , PATH: rn01100 Metabolic pathways
R00245[c]	L-Glutamate 5-semialdehyde:NAD+ oxidoreductase	AT5G62530	1.5.1.12	[c] : C01165 + C00003 + C00001 <==> C00025 + C00004 + C00080	[c]:L-Glutamate 5-semialdehyde + NAD+ + H2O <==> L-Glutamate + NADH + H+	PATH: rn00330 Arginine and proline metabolism
R00251[c]	5-oxo-L-proline amidohydrolase (ATP-hydrolysing)	GRMZM2G045090	3.5.2.9	[c] : 1 C00002 + 1 C01879 + 2 C00001 --> 1 C00008 + 1 C00009 + 1 C00025 + 4 C00008	[c]: ATP + 5-Oxoproline + 2 H2O --> ADP + Orthophosphate + L-Glutamate	PATH: rn00480 Glutathione metabolism
R00253[c]	L-Glutamate:ammonia ligase (ADP-forming)	GRMZM2G024104 or GRMZM2G386046 or GRMZM2G050514	6.3.1.2	[c] : C00002 + C00025 + C00014 <==> C00008 + C00009 + C00064	[c]:ATP + L-Glutamate + NH3 <==> ADP + Orthophosphate + L-Glutamine	PATH: rn00250 Alanine, aspartate and glutamate metabolism , PATH: rn00330 Arginine and proline metabolism , PATH: rn00910 Nitrogen metabolism , PATH: rn01100 Metabolic pathways
R00253[m]	L-Glutamate:ammonia ligase (ADP-forming)	GRMZM2G098290	6.3.1.2	[m] : C00002 + C00025 + C00014 <==> C00008 + C00009 + C00064	[m]:ATP + L-Glutamate + NH3 <==> ADP + Orthophosphate + L-Glutamine	PATH: rn00250 Alanine, aspartate and glutamate metabolism , PATH: rn00330 Arginine and proline metabolism , PATH: rn00910 Nitrogen metabolism , PATH: rn01100 Metabolic pathways
R00253[p]	L-Glutamate:ammonia ligase (ADP-forming)	GRMZM2G098290	6.3.1.2	[p] : C00002 + C00025 + C00014 <==> C00008 + C00009 + C00064	[p]:ATP + L-Glutamate + NH3 <==> ADP + Orthophosphate + L-Glutamine	PATH: rn00250 Alanine, aspartate and glutamate metabolism , PATH: rn00330 Arginine and proline metabolism , PATH: rn00910 Nitrogen metabolism , PATH: rn01100 Metabolic pathways
R00257[c]	Deamido-NAD+:L-glutamine amido-ligase (AMP-forming)	GRMZM2G049588	6.3.5.1	[c] : 1 C00002 + 1 C00857 + 1 C00064 + 1 C00001 --> 1 C00020 + 1 C00013 + 1 C00003 + 1 C00025 + 2 C00008	[c]: ATP + Deamino-NAD+ + L-Glutamine + H2O --> AMP + Pyrophosphate + NAD+ + L-Glutamate	PATH: rn00760 Nicotinate and nicotinamide metabolism , PATH: rn01100 Metabolic pathways
R00258[c]	L-Alanine:2-oxoglutarate aminotransferase	GRMZM2G101979		[c] : 1 C00041 + 1 C00026 <==> 1 C00022 + 1 C00025	[c]:L-Alanine + 2-Oxoglutarate <==> Pyruvate + L-Glutamate	PATH: rn00250 Alanine, aspartate and glutamate metabolism , PATH: rn00710 Carbon fixation in photosynthetic organisms , PATH: rn01100 Metabolic pathways
R00258[p]	L-Alanine:2-oxoglutarate aminotransferase	GRMZM2G101979	2.6.1.2	[p] : 1 C00041 + 1 C00026 <==> 1 C00022 + 1 C00025	[p]:L-Alanine + 2-Oxoglutarate <==> Pyruvate + L-Glutamate	PATH: rn00250 Alanine, aspartate and glutamate metabolism , PATH: rn00710 Carbon fixation in photosynthetic organisms , PATH: rn01100 Metabolic pathways
R00259[c]	Acetyl-CoA:L-glutamate N-acetyltransferase	GRMZM2G044237	2.3.1.35	[c] : 1 C00024 + 1 C00025 --> 1 C00010 + 1 C00624 + 1 C00008	[c]: Acetyl-CoA + L-Glutamate --> CoA + N-Acetyl-L-glutamate	PATH: rn00330 Arginine and proline metabolism , PATH: rn01100 Metabolic pathways
R00261[c]	L-glutamate 1-carboxy-lyase (4-aminobutanoate-forming)	GRMZM2G055452 or GRMZM2G017110 or GRMZM2G055452	4.1.1.15	[c] : 1 C00025 + 1 C00008 --> 1 C00334 + 1 C00011	[c]: L-Glutamate --> 4-Aminobutanoate + CO2	PATH: rn00250 Alanine, aspartate and glutamate metabolism , PATH: rn00650 Butanoate metabolism , PATH: rn01100 Metabolic pathways
R00267[c]	Isocitrate:NADP+ oxidoreductase (decarboxylating)	(GRMZM2G033515 or GRMZM2G033515) or (GRMZM2G033515 or GRMZM2G432128 or GRMZM2G033515 or GRMZM2G432128)	1.1.1.42	[c] : 1 C00311 + 1 C00006 <==> 1 C00026 + 1 C00011 + 1 C00005	[c]:Isocitrate + NADP+ <==> 2-Oxoglutarate + CO2 + NADPH + H+	PATH: rn00480 Glutathione metabolism , PATH: rn00720 Reductive carboxylate cycle (CO2 fixation) , PATH: rn01100 Metabolic pathways
R00267[m]	Isocitrate:NADP+ oxidoreductase (decarboxylating)	GRMZM2G033515 or (GRMZM2G033515 or GRMZM2G432128)		[m] : 1 C00311 + 1 C00006 <==> 1 C00026 + 1 C00011 + 1 C00005	[m]:Isocitrate + NADP+ <==> 2-Oxoglutarate + CO2 + NADPH + H+	PATH: rn00480 Glutathione metabolism , PATH: rn00720 Reductive carboxylate cycle (CO2 fixation) , PATH: rn01100 Metabolic pathways
R00267[x]	Isocitrate:NADP+ oxidoreductase (decarboxylating)	GRMZM2G033515 or (GRMZM2G033515 or GRMZM2G432128)		[x] : 1 C00311 + 1 C00006 <==> 1 C00026 + 1 C00011 + 1 C00005	[x]:Isocitrate + NADP+ <==> 2-Oxoglutarate + CO2 + NADPH + H+	PATH: rn00480 Glutathione metabolism , PATH: rn00720 Reductive carboxylate cycle (CO2 fixation) , PATH: rn01100 Metabolic pathways
R00286[c]	UDP-glucose:NAD+ 6-oxidoreductase	GRMZM2G328500 or (GRMZM2G328500 or GRMZM2G328500 or GRMZM2G328500)	1.1.1.22	[c] : 1 C00029 + 1 C00001 + 1 C00003 --> 1 C00167 + 1 C00004 + 4 C00008	[c]: UDP-glucose + H2O + 2 NAD+ --> UDP-glucuronate + 2 NADH + H+	PATH: rn00040 Pentose and glucuronate interconversions , PATH: rn00053 Ascorbate and aldarate metabolism , PATH: rn00500 Starch and sucrose metabolism , PATH: rn00520 Amino sugar and nucleotide sugar metabolism , PATH: rn01100 Metabolic pathways
R00289[c]	UTP:alpha-D-glucose-1-phosphate uridylyltransferase	GRMZM2G098370	2.7.7.9	[c] : 1 C00075 + 1 C00103 + 1 C00008 --> 1 C00013 + 1 C00029	[c]: UTP + D-Glucose 1-phosphate --> Pyrophosphate + UDP-glucose	PATH: rn00040 Pentose and glucuronate interconversions , PATH: rn00052 Galactose metabolism , PATH: rn00500 Starch and sucrose metabolism , PATH: rn00520 Amino sugar and nucleotide sugar metabolism , PATH: rn01100 Metabolic pathways
R00291[c]	UDP-glucose 4-epimerase	GRMZM2G052336 or GRMZM2G052336 or GRMZM2G038598 or GRMZM2G038598	5.1.3.2	[c] : 1 C00029 <==> 1 C00052	[c]:UDP-glucose <==> UDP-D-galactose	PATH: rn00052 Galactose metabolism , PATH: rn00520 Amino sugar and nucleotide sugar metabolism , PATH: rn01100 Metabolic pathways
R00308[c]	1,3-beta-D-Glucan glucanohydrolase	GRMZM2G088951	3.2.1.39	[c] : 1 C00965 + 6 C00001 --> 1 C00031 + 1 C00965	[c]: 1,3-beta-D-Glucan + H2O --> D-Glucose + 1,3-beta-D-Glucan	PATH: rn00500 Starch and sucrose metabolism
R00310[c]	protoheme ferro-lyase (protoporphyrin-forming)	GRMZM2G047095	4.99.1.1	[c] : 1 C02191 + 1 C14818 --> 1 C00032 + 2 C00008	[c]: Protoporphyrin + Fe2+ --> Heme + 2 H+	PATH: rn00860 Porphyrin and chlorophyll metabolism , PATH: rn01100 Metabolic pathways
R00316[m]	ATP:acetate adenylyltransferase	GRMZM2G162663	6.2.1.1	[m] : 1 C00002 + 1 C00033 <==> 1 C00013 + 1 C05993	[m]:ATP + Acetate <==> Pyrophosphate + Acetyl adenylate	PATH: rn00620 Pyruvate metabolism
R00328[c]	GDP phosphohydrolase	GRMZM2G124209 or GRMZM2G124209	3.6.1.15	[c] : 1 C00035 + 1 C00001 --> 1 C00144 + 1 C00009 + 1 C00008	[c]: GDP + H2O --> GMP + Orthophosphate	PATH: rn00230 Purine metabolism
R00330[c]	ATP:GDP phosphotransferase	GRMZM2G106099 or GRMZM2G013478	2.7.4.6	[c] : 1 C00002 + 1 C00035 <==> 1 C00008 + 1 C00044 + 1 C00008	[c]:ATP + GDP <==> ADP + GTP	PATH: rn00230 Purine metabolism , PATH: rn01100 Metabolic pathways
R00335[c]	GTP phosphohydrolase	GRMZM2G124209 or GRMZM2G124209	3.6.1.15	[c] : 1 C00044 + 1 C00001 --> 1 C00035 + 1 C00009 + 1 C00008	[c]: GTP + H2O --> GDP + Orthophosphate	PATH: rn00230 Purine metabolism
R00341[c]	ATP:oxaloacetate carboxy-lyase (transphosphorylating;phosphoenolpyruvate-forming)	GRMZM2G013900 or GRMZM2G013900	4.1.1.49	[c] : 1 C00002 + 1 C00036 --> 1 C00008 + 1 C00074 + 1 C00011	[c]: ATP + Oxaloacetate --> ADP + Phosphoenolpyruvate + CO2	PATH: rn00010 Glycolysis / Gluconeogenesis , PATH: rn00020 Citrate cycle (TCA cycle) , PATH: rn00620 Pyruvate metabolism , PATH: rn00710 Carbon fixation in photosynthetic organisms , PATH: rn01100 Metabolic pathways
R00342[c]	(S)-malate:NAD+ oxidoreductase	GRMZM2G415359 or GRMZM2G415359 or GRMZM2G415359	1.1.1.37	[c] : 1 C00149 + 1 C00003 <==> 1 C00036 + 1 C00004 + 1 C00008	[c]:(S)-Malate + NAD+ <==> Oxaloacetate + NADH + H+	PATH: rn00020 Citrate cycle (TCA cycle) , PATH: rn00620 Pyruvate metabolism , PATH: rn00630 Glyoxylate and dicarboxylate metabolism , PATH: rn00710 Carbon fixation in photosynthetic organisms , PATH: rn00720 Reductive carboxylate cycle (CO2 fixation) , PATH: rn01100 Metabolic pathways
R00342[m]	(S)-malate:NAD+ oxidoreductase	GRMZM2G466833 or GRMZM2G466833	1.1.1.37	[m] : 1 C00149 + 1 C00003 <==> 1 C00036 + 1 C00004 + 1 C00008	[m]:(S)-Malate + NAD+ <==> Oxaloacetate + NADH + H+	PATH: rn00020 Citrate cycle (TCA cycle) , PATH: rn00620 Pyruvate metabolism , PATH: rn00630 Glyoxylate and dicarboxylate metabolism , PATH: rn00710 Carbon fixation in photosynthetic organisms , PATH: rn00720 Reductive carboxylate cycle (CO2 fixation) , PATH: rn01100 Metabolic pathways
R00342[p]	(S)-malate:NAD+ oxidoreductase	GRMZM2G161245 or GRMZM2G415359 or GRMZM2G129513	1.1.1.37	[p] : 1 C00149 + 1 C00003 <==> 1 C00036 + 1 C00004 + 1 C00008	[p]:(S)-Malate + NAD+ <==> Oxaloacetate + NADH + H+	PATH: rn00020 Citrate cycle (TCA cycle) , PATH: rn00620 Pyruvate metabolism , PATH: rn00630 Glyoxylate and dicarboxylate metabolism , PATH: rn00710 Carbon fixation in photosynthetic organisms , PATH: rn00720 Reductive carboxylate cycle (CO2 fixation) , PATH: rn01100 Metabolic pathways
R00342[x]	(S)-malate:NAD+ oxidoreductase	GRMZM2G072744 or GRMZM2G072744	1.1.1.37	[x] : 1 C00149 + 1 C00003 <==> 1 C00036 + 1 C00004 + 1 C00008	[x]:(S)-Malate + NAD+ <==> Oxaloacetate + NADH + H+	PATH: rn00020 Citrate cycle (TCA cycle) , PATH: rn00620 Pyruvate metabolism , PATH: rn00630 Glyoxylate and dicarboxylate metabolism , PATH: rn00710 Carbon fixation in photosynthetic organisms , PATH: rn00720 Reductive carboxylate cycle (CO2 fixation) , PATH: rn01100 Metabolic pathways
R00345[c]	phosphate:oxaloacetate carboxy-lyase (adding phosphate;phosphoenolpyruvate-forming); Orthophosphate:oxaloacetate carboxyl-lyase (phosphorylating)	GRMZM2G473001 or GRMZM2G082780 or GRMZM2G473001 or GRMZM2G473001	4.1.1.31	[c] : C00009 + C00036 <==> C00001 + C00074 + C00011	[c]:Orthophosphate + Oxaloacetate <==> H2O + Phosphoenolpyruvate + CO2	PATH: rn00620 Pyruvate metabolism , PATH: rn00710 Carbon fixation in photosynthetic organisms , PATH: rn00720 Reductive carboxylate cycle (CO2 fixation) , PATH: rn01100 Metabolic pathways
R00352[c]	acetyl-CoA:oxaloacetate C-acetyltransferase [(pro-S)-carboxymethyl-forming, ADP-phosphorylating]	(GRMZM2G034083 and GRMZM2G107082 and GRMZM2G107082) or (GRMZM2G002416 and GRMZM2G002416)	2.3.3.8	[c] : 1 C00002 + 1 C00158 + 1 C00010 --> 1 C00008 + 1 C00009 + 1 C00024 + 1 C00036 + 1 C00008	[c]: ATP + Citrate + CoA --> ADP + Orthophosphate + Acetyl-CoA + Oxaloacetate	PATH: rn00020 Citrate cycle (TCA cycle) , PATH: rn00720 Reductive carboxylate cycle (CO2 fixation) , PATH: rn01100 Metabolic pathways
R00355[c]	L-Aspartate:2-oxoglutarate aminotransferase	GRMZM2G094712 or GRMZM2G094712	2.6.1.1	[c] : 1 C00049 + 1 C00026 <==> 1 C00036 + 1 C00025	[c]:L-Aspartate + 2-Oxoglutarate <==> Oxaloacetate + L-Glutamate	PATH: rn00250 Alanine, aspartate and glutamate metabolism , PATH: rn00710 Carbon fixation in photosynthetic organisms , PATH: rn01100 Metabolic pathways
R00355[m]	L-Aspartate:2-oxoglutarate aminotransferase	GRMZM2G146677	2.6.1.1	[m] : 1 C00049 + 1 C00026 <==> 1 C00036 + 1 C00025	[m]:L-Aspartate + 2-Oxoglutarate <==> Oxaloacetate + L-Glutamate	PATH: rn00250 Alanine, aspartate and glutamate metabolism , PATH: rn00710 Carbon fixation in photosynthetic organisms , PATH: rn01100 Metabolic pathways
R00355[p]	L-Aspartate:2-oxoglutarate aminotransferase	GRMZM2G469150 or GRMZM2G094712	2.6.1.1	[p] : 1 C00049 + 1 C00026 <==> 1 C00036 + 1 C00025	[p]:L-Aspartate + 2-Oxoglutarate <==> Oxaloacetate + L-Glutamate	PATH: rn00250 Alanine, aspartate and glutamate metabolism , PATH: rn00710 Carbon fixation in photosynthetic organisms , PATH: rn01100 Metabolic pathways
R00369[c]	L-Alanine:glyoxylate aminotransferase	GRMZM2G124353	2.6.1.44	[c] : 1 C00041 + 1 C00048 <==> 1 C00022 + 1 C00037	[c]:L-Alanine + Glyoxylate <==> Pyruvate + Glycine	PATH: rn00250 Alanine, aspartate and glutamate metabolism
R00405[m]	Succinate:CoA ligase (ADP-forming)	GRMZM2G064695 and GRMZM2G072054 and GRMZM2G072054	6.2.1.4	[m] : 1 C00002 + 1 C00042 + 1 C00010 <==> 1 C00008 + 1 C00009 + 1 C00091 + 1 C00008	[m]:ATP + Succinate + CoA <==> ADP + Orthophosphate + Succinyl-CoA	PATH: rn00020 Citrate cycle (TCA cycle) , PATH: rn00640 Propanoate metabolism , PATH: rn00720 Reductive carboxylate cycle (CO2 fixation) , PATH: rn01100 Metabolic pathways
R00415[c]		GRMZM2G044629	2.7.7.23	[c] : C00075 + C04256 <==> C00013 + C00043	[c]:UTP + N-Acetyl-D-glucosamine 1-phosphate <==> Pyrophosphate + UDP-N-acetyl-D-glucosamine
R00416[c]	UTP:N-acetyl-alpha-D-glucosamine-1-phosphate uridylyltransferase	GRMZM2G044629	2.7.7.23	[c] : 1 C00075 + 1 C04501 + 1 C00008 <==> 1 C00013 + 1 C00043	[c]:UTP + N-Acetyl-alpha-D-glucosamine 1-phosphate <==> Pyrophosphate + UDP-N-acetyl-D-glucosamine	PATH: rn00520 Amino sugar and nucleotide sugar metabolism , PATH: rn01100 Metabolic pathways
R00425[c]	GTP 7,8-8,9-dihydrolase (diphosphate-forming)	GRMZM2G105466 or GRMZM2G336908	3.5.4.25	[c] : 1 C00044 + 3 C00001 --> 1 C00058 + 1 C01304 + 1 C00013 + 2 C00008	[c]: GTP + 3 H2O --> Formate + 2,5-Diamino-6-hydroxy-4-(5'-phosphoribosylamino)pyrimidine + Pyrophosphate	PATH: rn00740 Riboflavin metabolism , PATH: rn01100 Metabolic pathways
R00426[c]	GTP diphosphohydrolase (diphosphate-forming);', "Guanosine 5'-triphosphate pyrophosphohydrolase	GRMZM2G020295	3.6.1.19	[c] : 1 C00044 + 1 C00001 --> 1 C00144 + 1 C00013	[c]: GTP + H2O --> GMP + Pyrophosphate	PATH: rn00230 Purine metabolism
R00428[c]	GTP 8,9-hydrolase	GRMZM2G062420	3.5.4.16	[c] : 1 C00044 + 1 C00001 + 1 C00008 --> 1 C05922	[c]: GTP + H2O --> Formamidopyrimidine nucleoside triphosphate	PATH: rn00790 Folate biosynthesis , PATH: rn01100 Metabolic pathways
R00430[c]	GTP:pyruvate 2-O-phosphotransferase	(GRMZM2G152686 or GRMZM2G003883 or GRMZM2G003883 or GRMZM2G004534 or GRMZM2G003883 or GRMZM2G003883 or GRMZM2G008714 or GRMZM2G152686 or GRMZM2G003883 or GRMZM2G150098) or GRMZM2G003883	2.7.1.40	[c] : 1 C00044 + 1 C00022 <==> 1 C00035 + 1 C00074 + 3 C00008	[c]:GTP + Pyruvate <==> GDP + Phosphoenolpyruvate	PATH: rn00230 Purine metabolism
R00451[c]	meso-2,6-diaminoheptanedioate carboxy-lyase (L-lysine-forming)	GRMZM2G020446 or GRMZM2G020446	4.1.1.20	[c] : 1 C00680 --> 1 C00047 + 1 C00011 + 1 C00008	[c]: meso-2,6-Diaminoheptanedioate --> L-Lysine + CO2	PATH: rn00300 Lysine biosynthesis , PATH: rn01100 Metabolic pathways
R00472[x]	acetyl-CoA:glyoxylate C-acetyltransferase (thioester-hydrolysing, carboxymethyl-forming); L-Malate glyoxylate-lyase (CoA-acetylating)	GRMZM2G102183	2.3.3.9	[x] : C00024 + C00001 + C00048 <==> C00149 + C00010	[x]:Acetyl-CoA + H2O + Glyoxylate <==> (S)-Malate + CoA	PATH: rn00620 Pyruvate metabolism , PATH: rn00630 Glyoxylate and dicarboxylate metabolism , PATH: rn01100 Metabolic pathways
R00475[x]	Glycolate:oxygen 2-oxidoreductase	GRMZM2G129246 or GRMZM2G129246	1.1.3.15	[x] : 1 C00160 + 1 C00007 --> 1 C00048 + 1 C00027	[x]: Glycolate + Oxygen --> Glyoxylate + H2O2	PATH: rn00630 Glyoxylate and dicarboxylate metabolism , PATH: rn01100 Metabolic pathways
R00479[x]	isocitrate glyoxylate-lyase (succinate-forming)	GRMZM2G056369	4.1.3.1	[x] : 1 C00311 --> 1 C00042 + 1 C00048	[x]: Isocitrate --> Succinate + Glyoxylate	PATH: rn00630 Glyoxylate and dicarboxylate metabolism , PATH: rn01100 Metabolic pathways
R00480[c]	ATP:L-aspartate 4-phosphotransferase	GRMZM2G104546 or GRMZM2G104546	2.7.2.4	[c] : 1 C00002 + 1 C00049 <==> 1 C00008 + 1 C03082 + 1 C00008	[c]:ATP + L-Aspartate <==> ADP + 4-Phospho-L-aspartate	PATH: rn00260 Glycine, serine and threonine metabolism , PATH: rn00270 Cysteine and methionine metabolism , PATH: rn00300 Lysine biosynthesis , PATH: rn01100 Metabolic pathways
R00481[c]	L-aspartate:oxygen oxidoreductase	GRMZM2G139689	1.4.3.16	[c] : 1 C00049 + 1 C00007 --> 1 C05840 + 1 C00027 + 1 C00008	[c]: L-Aspartate + Oxygen --> Iminoaspartate + H2O2	PATH: rn00760 Nicotinate and nicotinamide metabolism , PATH: rn01100 Metabolic pathways
R00494[c]	glutathione gamma-glutamylaminopeptidase	GRMZM2G139600	2.3.2.2	[c] : 1 C00051 + 1 C00001 --> 1 C01419 + 1 C00025	[c]: Glutathione + H2O --> Cys-Gly + L-Glutamate	PATH: rn00480 Glutathione metabolism , PATH: rn01100 Metabolic pathways
R00497[c]	gamma-L-glutamyl-L-cysteine:glycine ligase (ADP-forming)	GRMZM2G155974	6.3.2.3	[c] : 1 C00002 + 1 C00669 + 1 C00037 --> 1 C00008 + 1 C00009 + 1 C00051 + 2 C00008	[c]: ATP + gamma-L-Glutamyl-L-cysteine + Glycine --> ADP + Orthophosphate + Glutathione	PATH: rn00480 Glutathione metabolism , PATH: rn01100 Metabolic pathways
R00502[c]	UTP:alpha-D-galactose-1-phosphate uridylyltransferase	GRMZM2G312839	2.7.7.10	[c] : 1 C00075 + 1 C00446 + 1 C00008 <==> 1 C00013 + 1 C00052	[c]:UTP + alpha-D-Galactose 1-phosphate <==> Pyrophosphate + UDP-D-galactose	PATH: rn00052 Galactose metabolism , PATH: rn00520 Amino sugar and nucleotide sugar metabolism , PATH: rn01100 Metabolic pathways
R00508[c]	3'-Phospho-5'-adenylyl sulfate 3'-phosphohydrolase	GRMZM2G152757	3.1.3.57	[c] : 1 C00053 + 1 C00001 --> 1 C00224 + 1 C00009	[c]: 3'-Phosphoadenylyl sulfate + H2O --> Adenylyl sulfate + Orthophosphate	PATH: rn00920 Sulfur metabolism
R00509[c]	ATP:adenylylsulfate 3'-phosphotransferase	GRMZM2G178628	2.7.1.25	[c] : 1 C00002 + 1 C00224 <==> 1 C00008 + 1 C00053 + 2 C00008	[c]:ATP + Adenylyl sulfate <==> ADP + 3'-Phosphoadenylyl sulfate	PATH: rn00230 Purine metabolism , PATH: rn00920 Sulfur metabolism
R00511[c]	Cytidine-5'-monophosphate phosphohydrolase	GRMZM2G102404 or GRMZM2G037379	3.1.3.5	[c] : 1 C00055 + 1 C00001 --> 1 C00475 + 1 C00009	[c]: CMP + H2O --> Cytidine + Orthophosphate	PATH: rn00240 Pyrimidine metabolism
R00512[c]	ATP:CMP phosphotransferase	GRMZM2G067453	2.7.4.14	[c] : 1 C00002 + 1 C00055 <==> 1 C00008 + 1 C00112 + 1 C00008	[c]:ATP + CMP <==> ADP + CDP	PATH: rn00240 Pyrimidine metabolism , PATH: rn01100 Metabolic pathways
R00519[x]	Formate:NAD+ oxidoreductase	GRMZM2G049811	1.2.1.2	[x] : 1 C00058 + 1 C00003 <==> 1 C00011 + 1 C00004	[x]:Formate + NAD+ <==> H+ + CO2 + NADH	PATH: rn00630 Glyoxylate and dicarboxylate metabolism , PATH: rn00680 Methane metabolism , PATH: rn01100 Metabolic pathways
R00529[c]	ATP:sulfate adenylyltransferase	GRMZM2G149952 or GRMZM2G149952	2.7.7.4	[c] : 1 C00002 + 1 C00059 --> 1 C00013 + 1 C00224	[c]: ATP + Sulfate --> Pyrophosphate + Adenylyl sulfate	PATH: rn00230 Purine metabolism , PATH: rn00920 Sulfur metabolism , PATH: rn01100 Metabolic pathways
R00548[c]	Riboflavin-5-phosphate phosphohydrolase (acid optimum)	GRMZM2G152447	3.1.3.2	[c] : 1 C00061 + 1 C00001 --> 1 C00255 + 1 C00009	[c]: FMN + H2O --> Riboflavin + Orthophosphate	PATH: rn00740 Riboflavin metabolism
R00549[c]	ATP:riboflavin 5'-phosphotransferase	GRMZM2G027115	2.7.1.26	[c] : 1 C00002 + 1 C00255 --> 1 C00008 + 1 C00061 + 2 C00008	[c]: ATP + Riboflavin --> ADP + FMN	PATH: rn00740 Riboflavin metabolism , PATH: rn01100 Metabolic pathways
R00551[c]	L-Arginine amidinohydrolase	GRMZM2G174671	3.5.3.1	[c] : 1 C00062 + 1 C00001 <==> 1 C00077 + 1 C00086	[c]:L-Arginine + H2O <==> L-Ornithine + Urea	PATH: rn00330 Arginine and proline metabolism , PATH: rn01100 Metabolic pathways
R00566[c]	L-arginine carboxy-lyase (agmatine-forming)	GRMZM2G396553 or GRMZM2G396553	4.1.1.19	[c] : 1 C00062 --> 1 C00179 + 1 C00011	[c]: L-Arginine --> Agmatine + CO2	PATH: rn00330 Arginine and proline metabolism , PATH: rn01100 Metabolic pathways
R00570[c]	ATP:CDP phosphotransferase	GRMZM2G106099 or GRMZM2G013478	2.7.4.6	[c] : 1 C00002 + 1 C00112 <==> 1 C00008 + 1 C00063 + 1 C00008	[c]:ATP + CDP <==> ADP + CTP	PATH: rn00240 Pyrimidine metabolism , PATH: rn01100 Metabolic pathways
R00571[c]	UTP:ammonia ligase (ADP-forming)	(GRMZM2G153058 or GRMZM2G153058) or GRMZM2G153058	6.3.4.2	[c] : 1 C00002 + 1 C00075 + 1 C00014 --> 1 C00008 + 1 C00009 + 1 C00063	[c]: ATP + UTP + NH3 --> ADP + Orthophosphate + CTP	PATH: rn00240 Pyrimidine metabolism , PATH: rn01100 Metabolic pathways
R00573[c]	UTP:L-glutamine amido-ligase (ADP-forming)	(GRMZM2G153058 or GRMZM2G153058) or GRMZM2G153058	6.3.4.2	[c] : 1 C00002 + 1 C00075 + 1 C00064 + 1 C00001 --> 1 C00008 + 1 C00009 + 1 C00063 + 1 C00025 + 3 C00008	[c]: ATP + UTP + L-Glutamine + H2O --> ADP + Orthophosphate + CTP + L-Glutamate	PATH: rn00240 Pyrimidine metabolism , PATH: rn01100 Metabolic pathways
R00575[c]	hydrogen-carbonate:L-glutamine amido-ligase (ADP-forming, carbamate-phosphorylating)	GRMZM2G147450	6.3.5.5	[c] : 2 C00002 + 1 C00064 + 1 C00288 + 1 C00001 --> 2 C00008 + 1 C00009 + 1 C00025 + 1 C00169 + 4 C00008	[c]:2 ATP + L-Glutamine + HCO3- + H2O --> 2 ADP + Orthophosphate + L-Glutamate + Carbamoyl phosphate	PATH: rn00240 Pyrimidine metabolism , PATH: rn00250 Alanine, aspartate and glutamate metabolism , PATH: rn01100 Metabolic pathways
R00575[m]	hydrogen-carbonate:L-glutamine amido-ligase (ADP-forming, carbamate-phosphorylating)	GRMZM2G147450	6.3.5.5	[m] : 2 C00002 + 1 C00064 + 1 C00288 + 1 C00001 --> 2 C00008 + 1 C00009 + 1 C00025 + 1 C00169 + 4 C00008	[m]:2 ATP + L-Glutamine + HCO3- + H2O --> 2 ADP + Orthophosphate + L-Glutamate + Carbamoyl phosphate	PATH: rn00240 Pyrimidine metabolism , PATH: rn00250 Alanine, aspartate and glutamate metabolism , PATH: rn01100 Metabolic pathways
R00578[c]	L-aspartate:L-glutamine amido-ligase (AMP-forming)	GRMZM2G093175 or GRMZM2G074589 or GRMZM2G074589	6.3.5.4	[c] : 1 C00002 + 1 C00049 + 1 C00064 + 1 C00001 --> 1 C00020 + 1 C00013 + 1 C00152 + 1 C00025 + 2 C00008	[c]: ATP + L-Aspartate + L-Glutamine + H2O --> AMP + Pyrophosphate + L-Asparagine + L-Glutamate	PATH: rn00250 Alanine, aspartate and glutamate metabolism , PATH: rn00910 Nitrogen metabolism , PATH: rn01100 Metabolic pathways
R00582[c]	O-phospho-L-serine phosphohydrolase	GRMZM2G165383	3.1.3.3	[c] : 1 C01005 + 1 C00001 + 1 C00008 --> 1 C00065 + 1 C00009	[c]: O-Phospho-L-serine + H2O --> L-Serine + Orthophosphate	PATH: rn00260 Glycine, serine and threonine metabolism , PATH: rn01100 Metabolic pathways
R00586[c]	acetyl-CoA:L-serine O-acetyltransferase	GRMZM2G069203 or GRMZM2G069203	EC 2.3.1.30	[c] : 1 C00065 + 1 C00024 --> 1 C00979 + 1 C00010	[c]: L-Serine + Acetyl-CoA --> O-Acetyl-L-serine + CoA	PATH: rn00270 Cysteine and methionine metabolism , PATH: rn00920 Sulfur metabolism , PATH: rn01100 Metabolic pathways
R00588[x]	L-Serine:glyoxylate aminotransferase	GRMZM2G137868	2.6.1.45	[x] : 1 C00065 + 1 C00048 --> 1 C00168 + 1 C00037	[x]: L-Serine + Glyoxylate --> Hydroxypyruvate + Glycine	PATH: rn00260 Glycine, serine and threonine metabolism , PATH: rn01100 Metabolic pathways
R00602[c]	methanol:hydrogen-peroxide oxidoreductase	(GRMZM2G085967 or GRMZM2G471357 or GRMZM2G025441 or GRMZM2G442008 or GRMZM2G010640 or GRMZM2G063435 or GRMZM2G089982 or GRMZM2G089982 or GRMZM2G095404 or GRMZM2G103342 or GRMZM2G089982 or GRMZM2G089982 or GRMZM2G136042 or GRMZM2G115209 or AC205413.4_FG001 or AC230013.2_FG002 or GRMZM2G023840 or GRMZM2G116846 or GRMZM2G116846 or GRMZM2G085967 or GRMZM2G061230 or GRMZM2G103169 or GRMZM2G410175 or G…	1.11.1.7 or 1.11.1.6	[c] : 1 C00132 + 1 C00001 --> 1 C00067 + 1 C00001	[c]: Methanol + H2O2 --> Formaldehyde + 2 H2O	PATH: rn00680 Methane metabolism , PATH: rn01100 Metabolic pathways
R00610[c]	sarcosine:oxygen oxidoreductase (demethylating)	GRMZM2G052266	1.5.3.1	[c] : 1 C00213 + 1 C00001 + 1 C00007 --> 1 C00037 + 1 C00067 + 1 C00027	[c]: Sarcosine + H2O + Oxygen --> Glycine + Formaldehyde + H2O2	PATH: rn00260 Glycine, serine and threonine metabolism , PATH: rn01100 Metabolic pathways
R00615[c]	Thiamin diphosphate phosphohydrolase	GRMZM2G124209 or GRMZM2G124209	3.6.1.15	[c] : 1 C00068 + 1 C00001 --> 1 C01081 + 1 C00009 + 1 C00008	[c]: Thiamin diphosphate + H2O --> Thiamin monophosphate + Orthophosphate	PATH: rn00730 Thiamine metabolism , PATH: rn01100 Metabolic pathways
R00621[m]		GRMZM2G142863 or GRMZM2G142863	1.2.4.2	[m] : 1 C00026 + 1 C00068 + 1 C00008 --> 1 C05381 + 1 C00011	[m]: 2-Oxoglutarate + Thiamin diphosphate --> 3-Carboxy-1-hydroxypropyl-ThPP + CO2	PATH: rn00020 Citrate cycle (TCA cycle)
R00631[c]	Aldehyde:NAD+ oxidoreductase	GRMZM2G130440	1.2.1.3	[c] : 1 C00162 + 1 C00004 + 2 C00008 --> 1 C00071 + 1 C00003 + 1 C00001	[c]: Fatty acid + NADH --> Aldehyde + NAD+ + H2O	PATH: rn00071 Fatty acid metabolism
R00640[c]	L-Galactono-1,4-lactone:ferricytochrome-c oxidoreductase	GRMZM2G036634	1.3.2.3	[c] : 1 C01115 + 1 C00125 --> 1 C00072 + 1 C00126 + 3 C00008	[c]: L-Galactono-1,4-lactone + 2 Ferricytochrome c --> Ascorbate + 2 Ferrocytochrome c	PATH: rn00053 Ascorbate and aldarate metabolism , PATH: rn01100 Metabolic pathways
R00645[c]	ascorbate:acceptor oxidoreductase	(GRMZM2G062151 or AC209987.4_FG002 or GRMZM2G075161 or GRMZM2G159353 or GRMZM2G159353 or GRMZM2G470442 or GRMZM2G075161 or GRMZM2G143235 or GRMZM2G159353 or GRMZM2G159353 or GRMZM2G159353 or GRMZM2G159353 or GRMZM2G159353 or GRMZM2G159353 or GRMZM2G159353 or GRMZM2G159353 or GRMZM2G159353 or GRMZM2G159353 or GRMZM2G159353 or GRMZM2G159353 or GRMZM2G159353 or GRMZM2G159353 or GRMZM2G159353 or GRMZ…	1.14.-.-	[c] : C00072 <==> C01041 + C00080	[c]:Ascorbate <==> Monodehydroascorbate + H+	PATH: rn00053 Ascorbate and aldarate metabolism
R00650[c]	S-Adenosyl-L-methionine:L-homocysteine S-methyltransferase	GRMZM2G117240	2.1.1.10	[c] : 1 C00019 + 1 C00155 --> 1 C00021 + 1 C00073	[c]: S-Adenosyl-L-methionine + L-Homocysteine --> S-Adenosyl-L-homocysteine + L-Methionine	PATH: rn00270 Cysteine and methionine metabolism , PATH: rn01100 Metabolic pathways
R00658[c]	2-phospho-D-glycerate hydro-lyase (phosphoenolpyruvate-forming)	GRMZM2G064302 or GRMZM2G048371 or GRMZM2G064302 or GRMZM2G048371	4.2.1.11	[c] : 1 C00631 <==> 1 C00074 + 1 C00001	[c]:2-Phospho-D-glycerate <==> Phosphoenolpyruvate + H2O	PATH: rn00010 Glycolysis / Gluconeogenesis , PATH: rn01100 Metabolic pathways
R00658[p]	2-phospho-D-glycerate hydro-lyase (phosphoenolpyruvate-forming)	GRMZM2G064302 or GRMZM2G048371	4.2.1.11	[p] : 1 C00631 <==> 1 C00074 + 1 C00001	[p]:2-Phospho-D-glycerate <==> Phosphoenolpyruvate + H2O	PATH: rn00010 Glycolysis / Gluconeogenesis , PATH: rn01100 Metabolic pathways
R00662[c]	Uridine triphosphate pyrophosphohydrolase	GRMZM2G020295	3.6.1.19	[c] : 1 C00075 + 1 C00001 --> 1 C00105 + 1 C00013 + 1 C00008	[c]: UTP + H2O --> UMP + Pyrophosphate	PATH: rn00240 Pyrimidine metabolism , PATH: rn01100 Metabolic pathways
R00669[c]	N2-Acetyl-L-ornithine amidohydrolase	(GRMZM2G135970 or GRMZM2G135970) or GRMZM2G181273	3.5.1.14 or 3.5.1.16	[c] : 1 C00437 + 1 C00001 --> 1 C00033 + 1 C00077	[c]: N-Acetylornithine + H2O --> Acetate + L-Ornithine	PATH: rn00330 Arginine and proline metabolism , PATH: rn01100 Metabolic pathways
R00694[c]	L-Phenylalanine:2-oxoglutarate aminotransferase	(GRMZM2G094712 or GRMZM2G094712) or GRMZM2G002652	2.6.1.1 or 2.6.1.5	[c] : 1 C00079 + 1 C00026 <==> 1 C00166 + 1 C00025	[c]:L-Phenylalanine + 2-Oxoglutarate <==> Phenylpyruvate + L-Glutamate	PATH: rn00360 Phenylalanine metabolism , PATH: rn00400 Phenylalanine, tyrosine and tryptophan biosynthesis , PATH: rn01100 Metabolic pathways
R00697[c]	L-phenylalanine ammonia-lyase (trans-cinnamate-forming)	GRMZM2G118345 or GRMZM2G118345 or GRMZM2G118345 or GRMZM2G170692	4.3.1.24	[c] : 1 C00079 <==> 1 C00423 + 1 C00014	[c]:L-Phenylalanine <==> trans-Cinnamate + NH3	PATH: rn00360 Phenylalanine metabolism , PATH: rn00910 Nitrogen metabolism , PATH: rn00940 Phenylpropanoid biosynthesis , PATH: rn00960 Tropane, piperidine and pyridine alkaloid , biosynthesis , PATH: rn01100 Metabolic pathways
R00698[c]	L-phenylalanine:oxygen oxidoreductase (decarboxylating)	GRMZM2G085967 or GRMZM2G471357 or GRMZM2G025441 or GRMZM2G442008 or GRMZM2G010640 or GRMZM2G063435 or GRMZM2G089982 or GRMZM2G089982 or GRMZM2G095404 or GRMZM2G103342 or GRMZM2G089982 or GRMZM2G089982 or GRMZM2G136042 or GRMZM2G115209 or AC205413.4_FG001 or AC230013.2_FG002 or GRMZM2G023840 or GRMZM2G116846 or GRMZM2G116846 or GRMZM2G085967 or GRMZM2G061230 or GRMZM2G103169 or GRMZM2G410175 or GR…	1.11.1.7	[c] : 1 C00079 + 1 C00007 --> 1 C02505 + 1 C00011	[c]: L-Phenylalanine --> 2-Phenylacetamide	PATH: rn00360 Phenylalanine metabolism
R00702[c]	Farnesyl-diphosphate:farnesyl-diphosphate farnesyltransferase	GRMZM2G108225 or GRMZM2G108225	2.5.1.21	[c] : 2 C00448 --> 1 C00013 + 1 C03428	[c]:2 trans,trans-Farnesyl diphosphate --> Pyrophosphate + Presqualene diphosphate + H+	PATH: rn00100 Steroid biosynthesis , PATH: rn01100 Metabolic pathways
R00703[c]	(S)-Lactate:NAD+ oxidoreductase	GRMZM2G173192	1.1.1.27	[c] : 1 C00186 + 1 C00003 <==> 1 C00022 + 1 C00004 + 1 C00008	[c]:(S)-Lactate + NAD+ <==> Pyruvate + NADH + H+	PATH: rn00010 Glycolysis / Gluconeogenesis , PATH: rn00620 Pyruvate metabolism , PATH: rn01100 Metabolic pathways
R00714[c]	Succinate-semialdehyde:NADP+ oxidoreductase	GRMZM2G119482	1.2.1.16	[c] : 1 C00232 + 1 C00006 + 1 C00001 <==> 1 C00042 + 1 C00005 + 2 C00008	[c]:Succinate semialdehyde + NADP+ + H2O <==> Succinate + NADPH + H+	PATH: rn00250 Alanine, aspartate and glutamate metabolism , PATH: rn00350 Tyrosine metabolism , PATH: rn00650 Butanoate metabolism , PATH: rn01100 Metabolic pathways
R00715[c]	N6-(L-1,3-Dicarboxypropyl)-L-lysine:NAD+ oxidoreductase (L-lysine-forming)	GRMZM2G181362	1.5.1.7 or 1.5.1.8 or 1.5.1.9	[c] : 1 C00449 + 1 C00003 + 1 C00001 <==> 1 C00047 + 1 C00026 + 1 C00004 + 5 C00008	[c]:N6-(L-1,3-Dicarboxypropyl)-L-lysine + NAD+ + H2O <==> L-Lysine + 2-Oxoglutarate + NADH + H+	PATH: rn00300 Lysine biosynthesis , PATH: rn00310 Lysine degradation , PATH: rn01100 Metabolic pathways
R00716[c]	N6-(L-1,3-Dicarboxypropyl)-L-lysine:NADP+ oxidoreductase (L-lysine-forming)	GRMZM2G181362	1.5.1.7 or 1.5.1.8 or 1.5.1.9	[c] : 1 C00449 + 1 C00006 + 1 C00001 <==> 1 C00047 + 1 C00026 + 1 C00005 + 5 C00008	[c]:N6-(L-1,3-Dicarboxypropyl)-L-lysine + NADP+ + H2O <==> L-Lysine + 2-Oxoglutarate + NADPH + H+	PATH: rn00300 Lysine biosynthesis , PATH: rn00310 Lysine degradation , PATH: rn01100 Metabolic pathways
R00719[c]	ITP phosphohydrolase	GRMZM2G124209 or GRMZM2G124209	3.6.1.15	[c] : 1 C00081 + 1 C00001 --> 1 C00104 + 1 C00009 + 1 C00008	[c]: ITP + H2O --> IDP + Orthophosphate	PATH: rn00230 Purine metabolism
R00720[c]	Inosine 5'-triphosphate pyrophosphohydrolase	GRMZM2G020295	3.6.1.19	[c] : 1 C00081 + 1 C00001 --> 1 C00130 + 1 C00013 + 1 C00008	[c]: ITP + H2O --> IMP + Pyrophosphate	PATH: rn00230 Purine metabolism
R00722[c]	ATP:IDP phosphotransferase	GRMZM2G106099 or GRMZM2G013478	2.7.4.6	[c] : 1 C00002 + 1 C00104 <==> 1 C00008 + 1 C00081 + 1 C00008	[c]:ATP + IDP <==> ADP + ITP	PATH: rn00230 Purine metabolism
R00742[c]	Acetyl-CoA:carbon-dioxide ligase (ADP-forming)	GRMZM2G377341 and GRMZM2G377341	6.4.1.2	[c] : 1 C00002 + 1 C00024 + 1 C00288 --> 1 C00008 + 1 C00009 + 1 C00083 + 2 C00008	[c]: ATP + Acetyl-CoA + HCO3- --> ADP + Orthophosphate + Malonyl-CoA	PATH: rn00253 Tetracycline biosynthesis , PATH: rn00620 Pyruvate metabolism , PATH: rn00640 Propanoate metabolism
R00742[p]	Acetyl-CoA:carbon-dioxide ligase (ADP-forming)	GRMZM2G377341	6.4.1.2	[p] : 1 C00002 + 1 C00024 + 1 C00288 --> 1 C00008 + 1 C00009 + 1 C00083 + 2 C00008	[p]: ATP + Acetyl-CoA + HCO3- --> ADP + Orthophosphate + Malonyl-CoA	PATH: rn00253 Tetracycline biosynthesis , PATH: rn00620 Pyruvate metabolism , PATH: rn00640 Propanoate metabolism
R00755[c]		(AC197705.4_FG001 and AC197705.4_FG001) or (AC197705.4_FG001 and GRMZM2G434792)	4.1.1.1	[c] : 1 C05125 --> 1 C00084 + 1 C00068	[c]: 2-(alpha-Hydroxyethyl)thiamine diphosphate --> Acetaldehyde + Thiamin diphosphate	PATH: rn00010 Glycolysis / Gluconeogenesis , PATH: rn01100 Metabolic pathways
R00762[c]	D-Fructose-1,6-bisphosphate 1-phosphohydrolase	GRMZM2G322953	3.1.3.11	[c] : 1 C00354 + 1 C00001 --> 1 C00085 + 1 C00009	[c]: D-Fructose 1,6-bisphosphate + H2O --> D-Fructose 6-phosphate + Orthophosphate	PATH: rn00710 Carbon fixation in photosynthetic organisms , PATH: rn01100 Metabolic pathways
R00762[p]	D-Fructose-1,6-bisphosphate 1-phosphohydrolase	GRMZM2G306732	3.1.3.11	[p] : 1 C00354 + 1 C00001 --> 1 C00085 + 1 C00009	[p]: D-Fructose 1,6-bisphosphate + H2O --> D-Fructose 6-phosphate + Orthophosphate	PATH: rn00710 Carbon fixation in photosynthetic organisms , PATH: rn01100 Metabolic pathways
R00766[c]	UDP-glucose:D-fructose-6-phosphate 2-alpha-D-glucosyltransferase	GRMZM2G055331	2.4.1.14	[c] : 1 C00029 + 1 C00085 --> 1 C00015 + 1 C02591 + 1 C00008	[c]: UDP-glucose + beta-D-Fructose 6-phosphate --> UDP + Sucrose 6-phosphate	PATH: rn00500 Starch and sucrose metabolism , PATH: rn01100 Metabolic pathways
R00790[c]	Ammonia:ferredoxin oxidoreductase	GRMZM2G079381	1.7.7.1	[c] : 1 C00088 + 1 C00138 --> 1 C00014 + 1 C00001 + 1 C00139	[c]: Nitrite + 6 Reduced ferredoxin + 7 H+ --> NH3 + 2 H2O + 6 Oxidized ferredoxin	PATH: rn00910 Nitrogen metabolism
R00790[p]	Ammonia:ferredoxin oxidoreductase	GRMZM2G079381	1.7.7.1	[p] : 1 C00088 + 1 C00138 --> 1 C00014 + 1 C00001 + 1 C00139	[p]: Nitrite + 6 Reduced ferredoxin + 7 H+ --> NH3 + 2 H2O + 6 Oxidized ferredoxin	PATH: rn00910 Nitrogen metabolism
R00801[c]	sucrose glucohydrolase	GRMZM2G428518 or GRMZM2G163129	3.2.1.20	[c] : 1 C00089 + 1 C00001 --> 1 C00095 + 1 C00031	[c]: Sucrose + H2O --> D-Fructose + D-Glucose	PATH: rn00052 Galactose metabolism
R00806[c]	UDP-glucose:D-fructose 2-alpha-D-glucosyltransferase	GRMZM2G089713 or GRMZM2G089713 or GRMZM2G318780	2.4.1.13	[c] : 1 C00029 + 1 C00095 <==> 1 C00015 + 1 C00089 + 1 C00008	[c]:UDP-glucose + D-Fructose <==> UDP + Sucrose	PATH: rn00500 Starch and sucrose metabolism , PATH: rn01100 Metabolic pathways
R00840[c]		GRMZM2G155242 or GRMZM2G155242 or GRMZM2G155242	5.5.1.4	[c] : C01177 <==> C00092	[c]:Inositol 1-phosphate <==> D-Glucose 6-phosphate
R00847[c]	ATP:glycerol 3-phosphotransferase	GRMZM2G023163	2.7.1.30	[c] : 1 C00002 + 1 C00116 --> 1 C00008 + 1 C00093 + 2 C00008	[c]: ATP + Glycerol --> ADP + sn-Glycerol 3-phosphate	PATH: rn00561 Glycerolipid metabolism , PATH: rn01100 Metabolic pathways
R00848[c]	sn-Glycerol-3-phosphate:(acceptor) 2-oxidoreductase	GRMZM2G324738	1.1.99.5	[c] : 1 C00093 + 1 C00016 <==> 1 C00111 + 1 C01352	[c]:sn-Glycerol 3-phosphate + FAD <==> Glycerone phosphate + FADH2	PATH: rn00564 Glycerophospholipid metabolism
R00859[c]	Hydrogen-sulfide:ferredoxin oxidoreductase	GRMZM2G090338	1.8.7.1	[c] : 1 C00094 + 1 C00138 --> 1 C00283 + 1 C00139 + 1 C00001	[c]: Sulfite + 3 Reduced ferredoxin --> Hydrogen sulfide + 3 Oxidized ferredoxin + 3 H2O	PATH: rn00920 Sulfur metabolism , PATH: rn01100 Metabolic pathways
R00867[c]	ATP:D-fructose 6-phosphotransferase	GRMZM2G086845 or GRMZM2G072091 or (GRMZM2G086845 and GRMZM2G072091 and GRMZM2G072091) or GRMZM2G086845 or GRMZM2G051677 or GRMZM2G432801 or GRMZM2G432801 or GRMZM2G432801 or GRMZM2G171373	2.7.1.4	[c] : 1 C00002 + 1 C00095 --> 1 C00008 + 1 C05345 + 2 C00008	[c]: ATP + D-Fructose --> ADP + beta-D-Fructose 6-phosphate	PATH: rn00051 Fructose and mannose metabolism , PATH: rn01100 Metabolic pathways
R00878[c]	alpha-D-Glucose aldose-ketose-isomerase	GRMZM2G081682	5.3.1.5	[c] : 1 C00267 <==> 1 C00095	[c]:alpha-D-Glucose <==> D-Fructose	PATH: rn00051 Fructose and mannose metabolism , PATH: rn01100 Metabolic pathways
R00883[c]	GDP:D-mannose-1-phosphate guanylyltransferase	GRMZM2G149265 or GRMZM2G119300	2.7.7.22	[c] : 1 C00035 + 1 C00636 + 1 C00008 <==> 1 C00009 + 1 C00096	[c]:GDP + D-Mannose 1-phosphate <==> Orthophosphate + GDP-mannose	PATH: rn00051 Fructose and mannose metabolism , PATH: rn00520 Amino sugar and nucleotide sugar metabolism , PATH: rn01100 Metabolic pathways
R00887[c]		GRMZM2G430680 or GRMZM2G021422 or GRMZM2G404762 or GRMZM2G404762 or GRMZM2G051262 or GRMZM2G068378 or GRMZM2G068710 or GRMZM2G404762 or GRMZM2G430680 or GRMZM2G404762 or GRMZM2G404762 or GRMZM2G075265 or GRMZM2G130046 or GRMZM2G130046 or GRMZM2G100652 or GRMZM2G056036 or GRMZM2G000937 or GRMZM2G048762 or GRMZM2G023884	2.4.1.-	[c] : 1 C00096 --> 1 C00035 + 1 C00464	[c]: GDP-mannose --> GDP + Mannan	PATH: rn00051 Fructose and mannose metabolism
R00888[c]	GDP-mannose 4,6-hydro-lyase (GDP-4-dehydro-6-deoxy-D-mannose-forming)	GRMZM2G115124 or GRMZM2G115124	4.2.1.47	[c] : 1 C00096 --> 1 C01222 + 1 C00001	[c]: GDP-mannose --> GDP-4-dehydro-6-deoxy-D-mannose + H2O	PATH: rn00051 Fructose and mannose metabolism , PATH: rn00520 Amino sugar and nucleotide sugar metabolism , PATH: rn01100 Metabolic pathways
R00889[c]	GDP-mannose 3,5-epimerase	GRMZM2G124434	5.1.3.18 or 5.1.3.-	[c] : 1 C00096 <==> 1 C02280	[c]:GDP-mannose <==> GDP-L-galactose	PATH: rn00053 Ascorbate and aldarate metabolism , PATH: rn00520 Amino sugar and nucleotide sugar metabolism , PATH: rn01100 Metabolic pathways
R00890[c]	GDPmannose:mannan 1,4-beta-D-mannosyltransferase	GRMZM2G430680 or GRMZM2G021422 or GRMZM2G404762 or GRMZM2G404762 or GRMZM2G051262 or GRMZM2G068378 or GRMZM2G068710 or GRMZM2G404762 or GRMZM2G430680 or GRMZM2G404762 or GRMZM2G404762 or GRMZM2G075265 or GRMZM2G130046 or GRMZM2G130046 or GRMZM2G100652 or GRMZM2G056036 or GRMZM2G000937 or GRMZM2G048762 or GRMZM2G023884	2.4.1.-	[c] : 1 C00096 + 1 C02492 --> 1 C00035 + 1 C02492 + 5 C00008	[c]: GDP-mannose + 1,4-beta-D-Mannan --> GDP + 1,4-beta-D-Mannan	PATH: rn00051 Fructose and mannose metabolism
R00896[c]	L-Cysteine:2-oxoglutarate aminotransferase	GRMZM2G094712 or GRMZM2G094712	2.6.1.1	[c] : 1 C00957 + 1 C00302 --> 1 C00097 + 1 C00026	[c]: Mercaptopyruvate + Glutamate --> L-Cysteine + 2-Oxoglutarate	PATH: rn00270 Cysteine and methionine metabolism , PATH: rn01100 Metabolic pathways
R00899[c]	L-cysteinylglycine dipeptidase	GRMZM2G178958	3.4.11.1	[c] : 1 C01419 + 1 C00001 --> 1 C00097 + 1 C00037	[c]: Cys-Gly + H2O --> L-Cysteine + Glycine	PATH: rn00480 Glutathione metabolism , PATH: rn01100 Metabolic pathways
R00904[c]	3-aminopropanal:NAD+ oxidoreductase	GRMZM2G130440	1.2.1.3	[c] : 1 C05665 + 1 C00003 + 1 C00001 --> 1 C00099 + 1 C00004 + 2 C00008	[c]: beta-Aminopropion aldehyde + NAD+ + H2O --> beta-Alanine + NADH	PATH: rn00410 beta-Alanine metabolism
R00905[c]	N-Carbamoyl-beta-alanine amidohydrolase	GRMZM2G077673	3.5.1.6	[c] : 1 C02642 + 1 C00001 <==> 1 C00099 + 1 C00011 + 1 C00014	[c]:3-Ureidopropionate + H2O <==> beta-Alanine + CO2 + NH3	PATH: rn00240 Pyrimidine metabolism , PATH: rn00410 beta-Alanine metabolism , PATH: rn00770 Pantothenate and CoA biosynthesis , PATH: rn01100 Metabolic pathways
R00919[c]	propanoyl-CoA:NADP+ 2-oxidoreductase; Acrylyl-CoA reductase (NADPH)	GRMZM2G105644 or AC226235.2_FG001 or GRMZM2G481843 or GRMZM2G326116	1.3.1.-	[c] : C00100 + C00006 <==> C00894 + C00005	[c]:Propanoyl-CoA + NADP+ <==> Propenoyl-CoA + NADPH	PATH: rn00640 Propanoate metabolism
R00924[c]	Propanoyl-CoA:(acceptor) 2,3-oxidoreductase	GRMZM2G001297	1.3.99.3	[c] : 1 C00100 + 1 C00016 <==> 1 C01352 + 1 C00894	[c]:Propanoyl-CoA + FAD <==> FADH2 + Propenoyl-CoA	PATH: rn00410 beta-Alanine metabolism
R00927[c]	acetyl-CoA:propanoyl-CoA 2-C-acetyltransferase; 2-methylacetoacetyl-CoA thiolase	GRMZM2G062029 or (GRMZM2G062029 and GRMZM2G062029)	2.3.1.16	[c] : 1 C00010 + 1 C03344 --> 1 C00100 + 1 C00024	[c]: CoA + 2-Methylacetoacetyl-CoA --> Propanoyl-CoA + Acetyl-CoA	PATH: rn00280 Valine, leucine and isoleucine degradation , PATH: rn01100 Metabolic pathways
R00935[c]	(S)-Methylmalonate semialdehyde:NAD+ oxidoreductase (CoA-propanoylating)	GRMZM2G001898	1.2.1.27	[c] : 1 C06002 + 1 C00010 + 1 C00003 --> 1 C00100 + 1 C00011 + 1 C00004	[c]: (S)-Methylmalonate semialdehyde + CoA + NAD+ --> Propanoyl-CoA + CO2 + NADH + H+	PATH: rn00280 Valine, leucine and isoleucine degradation , PATH: rn00640 Propanoate metabolism , PATH: rn01100 Metabolic pathways
R00936[c]	5,6,7,8-Tetrahydrofolate:NAD+ oxidoreductase	GRMZM2G139880	1.5.1.3	[c] : 1 C00415 + 1 C00004 + 1 C00008 --> 1 C00101 + 1 C00003	[c]: Dihydrofolate + NADH + H+ --> Tetrahydrofolate + NAD+	PATH: rn00670 One carbon pool by folate , PATH: rn01100 Metabolic pathways
R00937[c]	5,6,7,8-Tetrahydrofolate:NAD+ oxidoreductase	GRMZM2G139880	1.5.1.3	[c] : 1 C00504 + 1 C00004 + 3 C00008 --> 1 C00101 + 1 C00003	[c]: Folate + NADH --> Tetrahydrofolate + NAD+	PATH: rn00790 Folate biosynthesis , PATH: rn01100 Metabolic pathways
R00939[c]	5,6,7,8-Tetrahydrofolate:NADP+ oxidoreductase	GRMZM2G139880	1.5.1.3	[c] : 1 C00101 + 1 C00006 <==> 1 C00415 + 1 C00005 + 1 C00008	[c]:Tetrahydrofolate + NADP+ <==> Dihydrofolate + NADPH + H+	PATH: rn00670 One carbon pool by folate , PATH: rn00790 Folate biosynthesis , PATH: rn01100 Metabolic pathways
R00940[c]	5,6,7,8-Tetrahydrofolate:NADP+ oxidoreductase	GRMZM2G139880	1.5.1.3	[c] : 1 C00504 + 1 C00005 + 3 C00008 --> 1 C00101 + 1 C00006	[c]: Folate + NADPH --> Tetrahydrofolate + NADP+	PATH: rn00790 Folate biosynthesis , PATH: rn01100 Metabolic pathways
R00943[c]	Formate:tetrahydrofolate ligase (ADP-forming)	GRMZM2G127562	6.3.4.3	[c] : 1 C00101 + 1 C00058 + 1 C00002 <==> 1 C00008 + 1 C00009 + 1 C00234 + 1 C00008	[c]:Tetrahydrofolate + Formate + ATP <==> ADP + Orthophosphate + 10-Formyltetrahydrofolate	PATH: rn00630 Glyoxylate and dicarboxylate metabolism , PATH: rn00670 One carbon pool by folate , PATH: rn01100 Metabolic pathways
R00944[c]	10-Formyltetrahydrofolate amidohydrolase	GRMZM2G168281	3.5.1.10	[c] : 1 C00234 + 1 C00001 --> 1 C00058 + 1 C00101 + 1 C00008	[c]: 10-Formyltetrahydrofolate + H2O --> Formate + Tetrahydrofolate	PATH: rn00630 Glyoxylate and dicarboxylate metabolism , PATH: rn00670 One carbon pool by folate
R00945[c]	5,10-Methylenetetrahydrofolate:glycine hydroxymethyltransferase	GRMZM2G039238 or GRMZM2G039238	2.1.2.1	[c] : 1 C00143 + 1 C00037 + 1 C00001 <==> 1 C00101 + 1 C00065	[c]:5,10-Methylenetetrahydrofolate + Glycine + H2O <==> Tetrahydrofolate + L-Serine	PATH: rn00260 Glycine, serine and threonine metabolism , PATH: rn00460 Cyanoamino acid metabolism , PATH: rn00670 One carbon pool by folate , PATH: rn00680 Methane metabolism , PATH: rn01100 Metabolic pathways
R00945[m]	5,10-Methylenetetrahydrofolate:glycine hydroxymethyltransferase	GRMZM2G452630 or GRMZM2G452630 or GRMZM2G039238 or GRMZM2G039238 or GRMZM2G135283	2.1.2.1	[m] : 1 C00143 + 1 C00037 + 1 C00001 <==> 1 C00101 + 1 C00065	[m]:5,10-Methylenetetrahydrofolate + Glycine + H2O <==> Tetrahydrofolate + L-Serine	PATH: rn00260 Glycine, serine and threonine metabolism , PATH: rn00460 Cyanoamino acid metabolism , PATH: rn00670 One carbon pool by folate , PATH: rn00680 Methane metabolism , PATH: rn01100 Metabolic pathways
R00948[c]	ATP:alpha-D-glucose-1-phosphate adenyltransferase	GRMZM2G144002 and GRMZM2G391936 and GRMZM2G163437	2.7.7.27	[c] : 1 C00002 + 1 C00103 <==> 1 C00013 + 1 C00498	[c]:ATP + D-Glucose 1-phosphate <==> Pyrophosphate + ADP-glucose	PATH: rn00500 Starch and sucrose metabolism , PATH: rn00520 Amino sugar and nucleotide sugar metabolism , PATH: rn01100 Metabolic pathways
R00948[p]	ATP:alpha-D-glucose-1-phosphate adenyltransferase	GRMZM2G144002 and GRMZM2G027955 and GRMZM2G391936 and GRMZM2G163437	2.7.7.27	[p] : 1 C00002 + 1 C00103 <==> 1 C00013 + 1 C00498	[p]:ATP + D-Glucose 1-phosphate <==> Pyrophosphate + ADP-glucose	PATH: rn00500 Starch and sucrose metabolism , PATH: rn00520 Amino sugar and nucleotide sugar metabolism , PATH: rn01100 Metabolic pathways
R00961[c]	IDP phosphohydrolase	GRMZM2G124209 or GRMZM2G124209	3.6.1.15	[c] : 1 C00104 + 1 C00001 --> 1 C00130 + 1 C00009 + 1 C00008	[c]: IDP + H2O --> IMP + Orthophosphate	PATH: rn00230 Purine metabolism
R00963[c]	Uridine 5'-monophosphate phosphohydrolase	GRMZM2G102404 and GRMZM2G037379	3.1.3.5	[c] : 1 C00105 + 1 C00001 --> 1 C00299 + 1 C00009	[c]: UMP + H2O --> Uridine + Orthophosphate	PATH: rn00240 Pyrimidine metabolism
R00965[c]	orotidine-5'-phosphate carboxy-lyase (UMP-forming)	GRMZM2G109472	4.1.1.23	[c] : 1 C01103 + 1 C00008 --> 1 C00105 + 1 C00011	[c]: Orotidine 5'-phosphate --> UMP + CO2	PATH: rn00240 Pyrimidine metabolism , PATH: rn01100 Metabolic pathways
R00966[c]	UMP:diphosphate phospho-alpha-D-ribosyltransferase	GRMZM2G059121	2.4.2.9	[c] : 1 C00105 + 1 C00013 <==> 1 C00106 + 1 C00119	[c]:UMP + Pyrophosphate <==> Uracil + 5-Phospho-alpha-D-ribose 1-diphosphate	PATH: rn00240 Pyrimidine metabolism , PATH: rn01100 Metabolic pathways
R00985[c]	chorismate pyruvate-lyase (amino-accepting; anthranilate-forming)	[(GRMZM2G161337 and GRMZM2G003109) and (GRMZM2G171383 and GRMZM2G171383 and GRMZM2G171383 and GRMZM2G171383)] or GRMZM2G161337	4.1.3.27	[c] : 1 C00251 + 1 C00014 --> 1 C00108 + 1 C00022 + 1 C00001	[c]: Chorismate + NH3 --> Anthranilate + Pyruvate + H2O	PATH: rn00400 Phenylalanine, tyrosine and tryptophan biosynthesis , PATH: rn01100 Metabolic pathways
R00986[c]	Chorismate pyruvate-lyase (amino-accepting)	[(GRMZM2G161337 and GRMZM2G003109) and (GRMZM2G171383 and GRMZM2G171383 and GRMZM2G171383 and GRMZM2G171383)] or GRMZM2G161337	4.1.3.27	[c] : 1 C00251 + 1 C00064 --> 1 C00108 + 1 C00022 + 1 C00025 + 1 C00008	[c]: Chorismate + L-Glutamine --> Anthranilate + Pyruvate + L-Glutamate	PATH: rn00400 Phenylalanine, tyrosine and tryptophan biosynthesis , PATH: rn01100 Metabolic pathways
R00994[c]	(2R,3S)-3-methylmalate:NAD+ oxidoreductase	GRMZM2G145805	1.1.1.85	[c] : 1 C00109 + 1 C00011 + 1 C00004 <==> 1 C06032 + 1 C00003	[c]:2-Oxobutanoate + CO2 + NADH + H+ <==> D-erythro-3-Methylmalate + NAD+	PATH: rn00290 Valine, leucine and isoleucine biosynthesis , PATH: rn00660 C5-Branched dibasic acid metabolism
R00996[c]	L-threonine ammonia-lyase (2-oxobutanoate-forming)	GRMZM2G155323	4.3.1.19	[c] : 1 C00188 --> 1 C00109 + 1 C00014	[c]: L-Threonine --> 2-Oxobutanoate + NH3	PATH: rn00260 Glycine, serine and threonine metabolism , PATH: rn00290 Valine, leucine and isoleucine biosynthesis , PATH: rn01100 Metabolic pathways
R00999[c]	O-Succinyl-L-homoserine succinate-lyase (deaminating; 2-oxobutanoate-forming)	GRMZM2G113873	2.5.1.48	[c] : C01118 + C00001 <==> C00109 + C00042 + C00014	[c]:O-Succinyl-L-homoserine + H2O <==> 2-Oxobutanoate + Succinate + NH3	PATH: rn00270 Cysteine and methionine metabolism , PATH: rn01100 Metabolic pathways
R01000[c]	2-Hydroxybutyrate:NAD+ oxidoreductase	GRMZM2G173192	1.1.1.27	[c] : 1 C05984 + 1 C00003 --> 1 C00109 + 1 C00004 + 1 C00008	[c]: 2-Hydroxybutanoic acid + NAD+ --> 2-Oxobutanoate + NADH + H+	PATH: rn00640 Propanoate metabolism
R01004[c]	Dolichyl-diphosphate phosphohydrolase	GRMZM2G107838	3.6.1.43	[c] : 1 C00621 + 1 C00001 --> 1 C00110 + 1 C00009 + 1 C00008	[c]: Dolichyl diphosphate + H2O --> Dolichyl phosphate + Orthophosphate	PATH: rn00510 N-Glycan biosynthesis
R01005[c]	UDPglucose:dolichyl-phosphate beta-D-glucosyltransferase	GRMZM2G129620	2.4.1.117	[c] : 1 C00029 + 1 C00110 <==> 1 C00015 + 1 C01246	[c]:UDP-glucose + Dolichyl phosphate <==> UDP + Dolichyl beta-D-glucosyl phosphate	PATH: rn00510 N-Glycan biosynthesis , PATH: rn01100 Metabolic pathways
R01015[c]	D-glyceraldehyde-3-phosphate aldose-ketose-isomerase	GRMZM2G002807 and GRMZM2G030784 and GRMZM2G002807 and GRMZM2G030784	5.3.1.1	[c] : 1 C00118 <==> 1 C00111	[c]:(2R)-2-Hydroxy-3-(phosphonooxy)-propanal <==> Glycerone phosphate	PATH: rn00010 Glycolysis / Gluconeogenesis , PATH: rn00051 Fructose and mannose metabolism , PATH: rn00562 Inositol phosphate metabolism , PATH: rn00710 Carbon fixation in photosynthetic organisms , PATH: rn01100 Metabolic pathways
R01015[p]	D-glyceraldehyde-3-phosphate aldose-ketose-isomerase	GRMZM2G002807 and GRMZM2G030784 and GRMZM2G002807 and GRMZM2G030784	5.3.1.1	[p] : 1 C00118 <==> 1 C00111	[p]:(2R)-2-Hydroxy-3-(phosphonooxy)-propanal <==> Glycerone phosphate	PATH: rn00010 Glycolysis / Gluconeogenesis , PATH: rn00051 Fructose and mannose metabolism , PATH: rn00562 Inositol phosphate metabolism , PATH: rn00710 Carbon fixation in photosynthetic organisms , PATH: rn01100 Metabolic pathways
R01049[c]	ATP:D-ribose-5-phosphate diphosphotransferase	GRMZM2G038791 or GRMZM2G038791 or GRMZM2G038791	2.7.6.1	[c] : 1 C00002 + 1 C00117 <==> 1 C00020 + 1 C00119 + 2 C00008	[c]:ATP + D-Ribose 5-phosphate <==> AMP + 5-Phospho-alpha-D-ribose 1-diphosphate	PATH: rn00030 Pentose phosphate pathway , PATH: rn00230 Purine metabolism , PATH: rn01100 Metabolic pathways
R01051[c]	ATP:D-ribose 5-phosphotransferase	GRMZM2G007630	2.7.1.15	[c] : 1 C00002 + 1 C00121 <==> 1 C00008 + 1 C00117 + 2 C00008	[c]:ATP + D-Ribose <==> ADP + D-Ribose 5-phosphate	PATH: rn00030 Pentose phosphate pathway
R01054[c]	ADP-ribose ribophosphohydrolase	GRMZM2G101693	3.6.1.13	[c] : 1 C00301 + 1 C00001 --> 1 C00020 + 1 C00117 + 2 C00008	[c]: ADP-ribose + H2O --> AMP + D-Ribose 5-phosphate	PATH: rn00230 Purine metabolism
R01056[c]	D-ribose-5-phosphate aldose-ketose-isomerase	GRMZM2G104070 and GRMZM2G104070 and GRMZM2G104070 and GRMZM2G104070 and GRMZM2G104070 and GRMZM2G104070	5.3.1.6	[c] : 1 C00117 <==> 1 C00199	[c]:D-Ribose 5-phosphate <==> D-Ribulose 5-phosphate	PATH: rn00030 Pentose phosphate pathway , PATH: rn00710 Carbon fixation in photosynthetic organisms , PATH: rn01100 Metabolic pathways
R01056[p]	D-ribose-5-phosphate aldose-ketose-isomerase	GRMZM2G104070 and GRMZM2G104070 and GRMZM2G104070 and GRMZM2G104070 and GRMZM2G104070 and GRMZM2G104070	5.3.1.6	[p] : 1 C00117 <==> 1 C00199	[p]:D-Ribose 5-phosphate <==> D-Ribulose 5-phosphate	PATH: rn00030 Pentose phosphate pathway , PATH: rn00710 Carbon fixation in photosynthetic organisms , PATH: rn01100 Metabolic pathways
R01061[c]	D-glyceraldehyde-3-phosphate:NAD+ oxidoreductase (phosphorylating)	GRMZM2G127664 and GRMZM2G051004 and GRMZM2G127664	1.2.1.12	[c] : 1 C00118 + 1 C00009 + 1 C00003 <==> 1 C00236 + 1 C00004 + 1 C00008	[c]:(2R)-2-Hydroxy-3-(phosphonooxy)-propanal + Orthophosphate + NAD+ <==> 3-Phospho-D-glyceroyl phosphate + NADH + H+	PATH: rn00010 Glycolysis / Gluconeogenesis , PATH: rn00710 Carbon fixation in photosynthetic organisms , PATH: rn01100 Metabolic pathways
R01061[p]	D-glyceraldehyde-3-phosphate:NAD+ oxidoreductase (phosphorylating)	GRMZM2G337113 and GRMZM2G337113 and GRMZM2G051004 and GRMZM2G007263 and GRMZM2G051004	1.2.1.12	[p] : 1 C00118 + 1 C00009 + 1 C00003 <==> 1 C00236 + 1 C00004 + 1 C00008	[p]:(2R)-2-Hydroxy-3-(phosphonooxy)-propanal + Orthophosphate + NAD+ <==> 3-Phospho-D-glyceroyl phosphate + NADH + H+	PATH: rn00010 Glycolysis / Gluconeogenesis , PATH: rn00710 Carbon fixation in photosynthetic organisms , PATH: rn01100 Metabolic pathways
R01068[p]	D-fructose-1,6-bisphosphate D-glyceraldehyde-3-phosphate-lyase (glycerone-phosphate-forming)	GRMZM2G089365 or GRMZM2G046284 or (GRMZM2G057823 and GRMZM2G057823 and GRMZM2G046284 and GRMZM2G066024) or GRMZM2G066024	4.1.2.13	[p] : 1 C00111 + 1 C00118 --> 1 C00354	[p]: Glycerone phosphate + (2R)-2-Hydroxy-3-(phosphonooxy)-propanal --> D-Fructose 1,6-bisphosphate	PATH: rn00710 Carbon fixation in photosynthetic organisms , PATH: rn01100 Metabolic pathways
R01070[c]	beta-D-fructose-1,6-bisphosphate D-glyceraldehyde-3-phosphate-lyase (glycerone-phosphate-forming)	(GRMZM2G057823 and GRMZM2G057823 and GRMZM2G066024 and GRMZM2G066024) or GRMZM2G066024	4.1.2.13	[c] : C05378 <==> C00111 + C00118	[c]:beta-D-Fructose 1,6-bisphosphate <==> Glycerone phosphate + (2R)-2-Hydroxy-3-(phosphonooxy)-propanal	PATH: rn00010 Glycolysis / Gluconeogenesis , PATH: rn00030 Pentose phosphate pathway , PATH: rn00051 Fructose and mannose metabolism , PATH: rn01100 Metabolic pathways
R01070[p]	beta-D-fructose-1,6-bisphosphate D-glyceraldehyde-3-phosphate-lyase (glycerone-phosphate-forming)	GRMZM2G089365 or GRMZM2G046284 or (GRMZM2G057823 and GRMZM2G057823 and GRMZM2G046284 and GRMZM2G066024) or GRMZM2G066024	4.1.2.13	[p] : C05378 <==> C00111 + C00118	[p]:beta-D-Fructose 1,6-bisphosphate <==> Glycerone phosphate + (2R)-2-Hydroxy-3-(phosphonooxy)-propanal	PATH: rn00010 Glycolysis / Gluconeogenesis , PATH: rn00030 Pentose phosphate pathway , PATH: rn00051 Fructose and mannose metabolism , PATH: rn01100 Metabolic pathways
R01071[c]	1-(5-phospho-D-ribosyl)-ATP:diphosphate phospho-alpha-D-ribosyl-transferase	GRMZM2G068862	2.4.2.17	[c] : 1 C00002 + 1 C00119 --> 1 C02739 + 1 C00013	[c]: ATP + 5-Phospho-alpha-D-ribose 1-diphosphate --> Phosphoribosyl-ATP + Pyrophosphate	PATH: rn00340 Histidine metabolism , PATH: rn01100 Metabolic pathways
R01072[c]	5-phosphoribosylamine:diphosphate phospho-alpha-D-ribosyltransferase (glutamate-amidating)	GRMZM2G018238 or GRMZM2G018238 or GRMZM2G018238	2.4.2.14	[c] : 1 C00064 + 1 C00119 + 1 C00001 --> 1 C03090 + 1 C00013 + 1 C00025	[c]: L-Glutamine + 5-Phospho-alpha-D-ribose 1-diphosphate + H2O --> 5-Phosphoribosylamine + Pyrophosphate + L-Glutamate	PATH: rn00230 Purine metabolism , PATH: rn00250 Alanine, aspartate and glutamate metabolism , PATH: rn01100 Metabolic pathways
R01073[c]	N-(5-Phospho-D-ribosyl)anthranilate:pyrophosphate phosphoribosyl-transferase	GRMZM2G051219	2.4.2.18	[c] : 1 C04302 + 1 C00013 <==> 1 C00108 + 1 C00119	[c]:N-(5-Phospho-D-ribosyl)anthranilate + Pyrophosphate <==> Anthranilate + 5-Phospho-alpha-D-ribose 1-diphosphate	PATH: rn00400 Phenylalanine, tyrosine and tryptophan biosynthesis , PATH: rn01100 Metabolic pathways
R01078[c]	dethiobiotin:sulfur sulfurtransferase	GRMZM2G095400	2.8.1.6	[c] : 1 C01909 + 1 C00087 + 1 C00019 --> 1 C00120 + 1 C00073 + 1 C05198 + 1 C00008	[c]: Dethiobiotin + Sulfur --> Biotin	PATH: rn00780 Biotin metabolism , PATH: rn01100 Metabolic pathways
R01082[m]	(S)-malate hydro-lyase (fumarate-forming)	GRMZM2G010823 or GRMZM2G010823	4.2.1.2	[m] : 1 C00149 <==> 1 C00122 + 1 C00001	[m]:(S)-Malate <==> Fumarate + H2O	PATH: rn00020 Citrate cycle (TCA cycle) , PATH: rn00720 Reductive carboxylate cycle (CO2 fixation) , PATH: rn01100 Metabolic pathways
R01083[c]	N6-(1,2-dicarboxyethyl)AMP AMP-lyase (fumarate-forming)	GRMZM2G359070 and GRMZM2G359070	4.3.2.2	[c] : 1 C03794 <==> 1 C00122 + 1 C00020	[c]:N6-(1,2-Dicarboxyethyl)-AMP <==> Fumarate + AMP	PATH: rn00230 Purine metabolism , PATH: rn00250 Alanine, aspartate and glutamate metabolism , PATH: rn01100 Metabolic pathways
R01086[c]	2-(Nomega-L-arginino)succinate arginine-lyase (fumarate-forming)	GRMZM2G124059	4.3.2.1	[c] : 1 C03406 <==> 1 C00122 + 1 C00062	[c]:N-(L-Arginino)succinate <==> Fumarate + L-Arginine	PATH: rn00250 Alanine, aspartate and glutamate metabolism , PATH: rn00330 Arginine and proline metabolism , PATH: rn01100 Metabolic pathways
R01092[c]	ATP:D-galactose 1-phosphotransferase	GRMZM2G458549	2.7.1.6	[c] : 1 C00002 + 1 C00124 <==> 1 C00008 + 1 C00446 + 2 C00008	[c]:ATP + D-Galactose <==> ADP + alpha-D-Galactose 1-phosphate	PATH: rn00052 Galactose metabolism , PATH: rn00520 Amino sugar and nucleotide sugar metabolism , PATH: rn01100 Metabolic pathways
R01101[c]	melibiose galactohydrolase	GRMZM2G428518 or GRMZM2G163129 or GRMZM2G053554	3.2.1.20	[c] : 1 C05402 + 1 C00001 --> 1 C00124 + 1 C00031	[c]: Melibiose + H2O --> D-Galactose + D-Glucose	PATH: rn00052 Galactose metabolism
R01103[c]	Raffinose galactohydrolase	GRMZM2G053554	3.2.1.22	[c] : 1 C00492 + 1 C00001 --> 1 C00124 + 1 C00089	[c]: Raffinose + H2O --> D-Galactose + Sucrose	PATH: rn00052 Galactose metabolism
R01104[c]	Galactosylglycerol galactohydrolase	GRMZM2G053554	3.2.1.22	[c] : 1 C05401 + 1 C00001 <==> 1 C00124 + 1 C00116	[c]:3-beta-D-Galactosyl-sn-glycerol + H2O <==> D-Galactose + Glycerol	PATH: rn00052 Galactose metabolism
R01105[c]	Galactan galactohydrolase	GRMZM2G130375 or GRMZM2G032496	3.2.1.23	[c] : 1 C05796 + 6 C00001 --> 1 C00124 + 1 C05796	[c]: Galactan + H2O --> D-Galactose + Galactan	PATH: rn00052 Galactose metabolism
R01121[c]	ATP:(R)-5-diphosphomevalonate carboxy-lyase (adding ATP; isopentenyl-diphosphate-forming); ATP:(R)-5-diphosphomevalonate carboxy-lyase (dehydrating)	GRMZM2G396451	4.1.1.33	[c] : 1 C00002 + 1 C01143 --> 1 C00008 + 1 C00009 + 1 C00129 + 1 C00011	[c]: ATP + (R)-5-Diphosphomevalonate --> ADP + Orthophosphate + Isopentenyl diphosphate + CO2	PATH: rn00900 Terpenoid backbone biosynthesis , PATH: rn01100 Metabolic pathways
R01123[c]	Isopentenyl-diphosphate delta3-delta2-isomerase	GRMZM2G133082 or GRMZM2G133082	5.3.3.2	[c] : 1 C00129 <==> 1 C00235	[c]:Isopentenyl diphosphate <==> Dimethylallyl diphosphate	PATH: rn00900 Terpenoid backbone biosynthesis , PATH: rn01100 Metabolic pathways
R01126[c]	Inosine 5'-monophosphate phosphohydrolase	GRMZM2G102404 and GRMZM2G037379	3.1.3.5	[c] : 1 C00130 + 1 C00001 --> 1 C00294 + 1 C00009	[c]: IMP + H2O --> Inosine + Orthophosphate	PATH: rn00230 Purine metabolism , PATH: rn01100 Metabolic pathways
R01127[c]	IMP 1,2-hydrolase (decyclizing)	GRMZM2G368902	3.5.4.10	[c] : 1 C00130 + 1 C00001 <==> 1 C04734	[c]:IMP + H2O <==> 1-(5'-Phosphoribosyl)-5-formamido-4-imidazolecarboxamide	PATH: rn00230 Purine metabolism , PATH: rn01100 Metabolic pathways
R01130[c]	IMP:NAD+ oxidoreductase	GRMZM2G100084 or GRMZM2G069772	1.1.1.205	[c] : 1 C00130 + 1 C00003 + 1 C00001 <==> 1 C00655 + 1 C00004 + 1 C00008	[c]:IMP + NAD+ + H2O <==> Xanthosine 5'-phosphate + NADH + H+	PATH: rn00230 Purine metabolism , PATH: rn01100 Metabolic pathways
R01132[c]	IMP:diphosphate phospho-D-ribosyltransferase	GRMZM2G089021	2.4.2.8	[c] : 1 C00130 + 1 C00013 <==> 1 C00262 + 1 C00119	[c]:IMP + Pyrophosphate <==> Hypoxanthine + 5-Phospho-alpha-D-ribose 1-diphosphate	PATH: rn00230 Purine metabolism , PATH: rn01100 Metabolic pathways
R01135[c]	IMP:L-aspartate ligase (GDP-forming)	GRMZM2G123204	6.3.4.4	[c] : 1 C00044 + 1 C00130 + 1 C00049 <==> 1 C00035 + 1 C00009 + 1 C03794 + 2 C00008	[c]:GTP + IMP + L-Aspartate <==> GDP + Orthophosphate + N6-(1,2-Dicarboxyethyl)-AMP	PATH: rn00230 Purine metabolism , PATH: rn00250 Alanine, aspartate and glutamate metabolism , PATH: rn01100 Metabolic pathways
R01137[c]	ATP:dADP phosphotransferase	GRMZM2G106099 or GRMZM2G013478	2.7.4.6	[c] : 1 C00002 + 1 C00206 <==> 1 C00008 + 1 C00131 + 1 C00008	[c]:ATP + dADP <==> ADP + dATP	PATH: rn00230 Purine metabolism , PATH: rn01100 Metabolic pathways
R01138[c]	dATP:pyruvate 2-O-phosphotransferase	(GRMZM2G152686 and GRMZM2G152686 or (GRMZM2G003883 and GRMZM2G003883 and GRMZM2G004534 and GRMZM2G003883 and GRMZM2G003883 and GRMZM2G003883 and GRMZM2G008714 and GRMZM2G003883 and GRMZM2G150098)	2.7.1.40	[c] : 1 C00131 + 1 C00022 <==> 1 C00206 + 1 C00074 + 1 C00008	[c]:dATP + Pyruvate <==> dADP + Phosphoenolpyruvate	PATH: rn00230 Purine metabolism , PATH: rn01100 Metabolic pathways
R01159[c]	S-adenosyl-L-methionine:L-histidine N-methyltransferase	GRMZM2G105755 or GRMZM2G003038 or GRMZM2G136599 or AC198353.5_FG004 or GRMZM2G160752 or GRMZM2G037624 or GRMZM2G003038	2.1.1.-	[c] : 1 C00135 + 1 C00019 --> 1 C01152 + 1 C00021	[c]: L-Histidine + S-Adenosyl-L-methionine --> N(pi)-Methyl-L-histidine + S-Adenosyl-L-homocysteine	PATH: rn00340 Histidine metabolism
R01167[c]	L-histidine carboxy-lyase (histamine-forming)	GRMZM2G451314	4.1.1.22	[c] : 1 C00135 --> 1 C00388 + 1 C00011	[c]: L-Histidine --> 1H-Imidazole-4-ethanamine + CO2	PATH: rn00340 Histidine metabolism , PATH: rn01100 Metabolic pathways
R01175[x]	Butanoyl-CoA:oxygen 2-oxidoreductase	GRMZM2G014136 or GRMZM2G014136 or GRMZM2G052389 or GRMZM2G002959 or GRMZM2G052389 or GRMZM2G099666 or GRMZM2G001297	1.3.3.6	[x] : 1 C00136 + 1 C00016 --> 1 C01352 + 1 C00877	[x]: Butanoyl-CoA + Oxygen --> H2O2 + Crotonoyl-CoA	PATH: rn00071 Fatty acid metabolism , PATH: rn01100 Metabolic pathways
R01177[x]	butanoyl-CoA:acetyl-CoA C-butanoyltransferase	GRMZM2G062029 or GRMZM2G062029 or GRMZM2G062029 or GRMZM2G085474	2.3.1.16	[x] : 1 C00024 + 1 C00136 <==> 1 C00010 + 1 C05269	[x]:Acetyl-CoA + Butanoyl-CoA <==> CoA + 3-Oxohexanoyl-CoA	PATH: rn00062 Fatty acid elongation in mitochondria , PATH: rn00071 Fatty acid metabolism , PATH: rn01100 Metabolic pathways
R01184[c]	myo-Inositol:oxygen oxidoreductase	GRMZM2G126900 or GRMZM2G126900 or GRMZM2G126900 or GRMZM2G126900	1.13.99.1	[c] : 1 C00137 + 1 C00007 --> 1 C00191 + 1 C00001 + 1 C00008	[c]: myo-Inositol + Oxygen --> D-Glucuronate + H2O	PATH: rn00053 Ascorbate and aldarate metabolism , PATH: rn00562 Inositol phosphate metabolism
R01185[c]	1D-myo-Inositol 1-phosphate phosphohydrolase	GRMZM2G034417	3.1.3.25	[c] : 1 C01177 + 1 C00001 <==> 1 C00137 + 1 C00009	[c]:Inositol 1-phosphate + H2O <==> myo-Inositol + Orthophosphate	PATH: rn00562 Inositol phosphate metabolism , PATH: rn04070 Phosphatidylinositol signaling system
R01186[c]	1D-myo-Inositol 4-phosphate phosphohydrolase	GRMZM2G034417	3.1.3.25	[c] : 1 C03546 + 1 C00001 --> 1 C00137 + 1 C00009	[c]: myo-Inositol 4-phosphate + H2O --> myo-Inositol + Orthophosphate	PATH: rn00562 Inositol phosphate metabolism , PATH: rn01100 Metabolic pathways , PATH: rn04070 Phosphatidylinositol signaling system
R01187[c]	1D-myo-Inositol 3-phosphate phosphohydrolase	GRMZM2G034417	3.1.3.25	[c] : 1 C04006 + 1 C00001 --> 1 C00137 + 1 C00009	[c]: 1D-myo-Inositol 3-phosphate + H2O --> myo-Inositol + Orthophosphate	PATH: rn00521 Streptomycin biosynthesis , PATH: rn00562 Inositol phosphate metabolism , PATH: rn01100 Metabolic pathways , PATH: rn04070 Phosphatidylinositol signaling system
R01194[c]	3-O-alpha-D-Galactosyl-1D-myo-inositol galactohydrolase; 1-alpha-D-Galactosyl-myo-inositol galactohydrolase	GRMZM2G053554	3.2.1.22	[c] : C01235 + C00001 <==> C00137 + C00124	[c]:1-alpha-D-Galactosyl-myo-inositol + H2O <==> myo-Inositol + D-Galactose	PATH: rn00052 Galactose metabolism
R01195[p]	Ferredoxin:NADP+ oxidoreductase	GRMZM2G168143 or GRMZM2G058760 or GRMZM2G058760 or GRMZM2G059083	1.18.1.2	[p] : 3 C00138 + 5 C00006 + 5 C00080 <==> 3 C00139 + 5 C00005	[p]:3 Reduced ferredoxin + 5 NADP+ + 5 H+ <==> 3 Oxidized ferredoxin + 5 NADPH
R01209[c]	2,3-Dihydroxy-3-methylbutanoate hydro-lyase	GRMZM2G014069	4.2.1.9	[c] : 1 C04039 --> 1 C00141 + 1 C00001	[c]: 2,3-Dihydroxy-3-methylbutanoate --> 3-Methyl-2-oxobutanoic acid + H2O	PATH: rn00770 Pantothenate and CoA biosynthesis
R01213[c]	acetyl-CoA:3-methyl-2-oxobutanoate C-acetyltransferase (thioester-hydrolysing, carboxymethyl-forming); 3-Carboxy-3-hydroxy-4-methylpentanoate 3-methyl-2-oxobutanoate-lyase (CoA-acetylating)	(GRMZM2G055507 or GRMZM2G055507) or (GRMZM2G130062 or GRMZM2G055507)	2.3.3.13 or 2.3.3.-	[c] : 1 C00024 + 1 C00141 + 1 C00001 --> 1 C02504 + 1 C00010	[c]: Acetyl-CoA + 3-Methyl-2-oxobutanoic acid + H2O --> (2S)-2-Isopropylmalate + CoA	PATH: rn00290 Valine, leucine and isoleucine biosynthesis , PATH: rn00620 Pyruvate metabolism , PATH: rn01100 Metabolic pathways
R01220[c]	5,10-methylenetetrahydrofolate:NADP+ oxidoreductase	GRMZM2G150485	3.5.4.9	[c] : 1 C00143 + 1 C00006 <==> 1 C00445 + 1 C00005	[c]:5,10-Methylenetetrahydrofolate + NADP+ <==> 5,10-Methenyltetrahydrofolate + NADPH + H+	PATH: rn00630 Glyoxylate and dicarboxylate metabolism , PATH: rn00670 One carbon pool by folate , PATH: rn01100 Metabolic pathways
R01221[c]	glycine synthase; glycine cleavage system	GRMZM2G076673	2.1.2.10	[c] : C00037 + C00101 + C00003 <==> C00143 + C00014 + C00011 + C00004 + C00080	[c]:Glycine + Tetrahydrofolate + NAD+ <==> 5,10-Methylenetetrahydrofolate + NH3 + CO2 + NADH + H+	PATH: rn00910 Nitrogen metabolism
R01221[m]	glycine synthase; glycine cleavage system	GRMZM2G076673	2.1.2.10	[m] : C00037 + C00101 + C00003 <==> C00143 + C00014 + C00011 + C00004 + C00080	[m]:Glycine + Tetrahydrofolate + NAD+ <==> 5,10-Methylenetetrahydrofolate + NH3 + CO2 + NADH + H+	PATH: rn00910 Nitrogen metabolism
R01222[c]		GRMZM2G034278,GRMZM2G034278		[c] : C00143 + C01352 <==> C00440 + C00016	[c]:5,10-Methylenetetrahydrofolate + FADH2 <==> 5-Methyltetrahydrofolate + FAD
R01224[c]	5-methyltetrahydrofolate:NADP+ oxidoreductase	GRMZM2G034278 and GRMZM2G034278	1.5.1.20	[c] : 1 C00143 + 1 C00005 + 1 C00008 --> 1 C00440 + 1 C00006	[c]: 5,10-Methylenetetrahydrofolate + NADPH + H+ --> 5-Methyltetrahydrofolate + NADP+	PATH: rn00670 One carbon pool by folate , PATH: rn00680 Methane metabolism , PATH: rn01100 Metabolic pathways
R01227[c]	Guanosine 5'-monophosphate phosphohydrolase	GRMZM2G102404 and GRMZM2G037379	3.1.3.5	[c] : 1 C00144 + 1 C00001 --> 1 C00387 + 1 C00009	[c]: GMP + H2O --> Guanosine + Orthophosphate	PATH: rn00230 Purine metabolism , PATH: rn01100 Metabolic pathways
R01230[c]	Xanthosine-5'-phosphate:ammonia ligase (AMP-forming)	GRMZM2G136283	6.3.5.2	[c] : 1 C00002 + 1 C00655 + 1 C00014 --> 1 C00020 + 1 C00013 + 1 C00144	[c]: ATP + Xanthosine 5'-phosphate + NH3 --> AMP + Pyrophosphate + GMP	PATH: rn00230 Purine metabolism , PATH: rn01100 Metabolic pathways
R01231[c]	Xanthosine-5'-phosphate:L-glutamine amido-ligase (AMP-forming)	GRMZM2G136283	6.3.5.2	[c] : C00002 + C00655 + C00064 + C00001 --> C00020 + C00013 + C00144 + C00025	[c]: ATP + Xanthosine 5'-phosphate + L-Glutamine + H2O --> AMP + Pyrophosphate + GMP + L-Glutamate	PATH: rn00230 Purine metabolism , PATH: rn01100 Metabolic pathways
R01248[c]	L-Proline:NAD+ 5-oxidoreductase	GRMZM2G068665	1.5.1.2	[c] : 1 C00148 + 1 C00003 <==> 1 C03912 + 1 C00004 + 2 C00008	[c]:L-Proline + NAD+ <==> (S)-1-Pyrroline-5-carboxylate + NADH + H+	PATH: rn00330 Arginine and proline metabolism , PATH: rn01100 Metabolic pathways
R01251[c]	L-Proline:NADP+ 5-oxidoreductase	GRMZM2G068665	1.5.1.2	[c] : 1 C00148 + 1 C00006 <==> 1 C03912 + 1 C00005 + 2 C00008	[c]:L-Proline + NADP+ <==> (S)-1-Pyrroline-5-carboxylate + NADPH + H+	PATH: rn00330 Arginine and proline metabolism , PATH: rn01100 Metabolic pathways
R01252[c]	L-Proline,2-oxoglutarate:oxygen oxidoreductase (4-hydroxylating)	GRMZM2G520535	1.14.11.2	[c] : 1 C00148 + 1 C00026 + 2 C00007 --> 1 C01157 + 1 C00042 + 1 C00011	[c]: L-Proline + 2-Oxoglutarate + Oxygen --> trans-4-Hydroxy-L-proline + Succinate + CO2	PATH: rn00330 Arginine and proline metabolism , PATH: rn01100 Metabolic pathways
R01262[c]	glutathione:L-amino-acid 5-glutamyltransferase	GRMZM2G139600	2.3.2.2	[c] : 1 C00051 + 1 C00151 --> 1 C01419 + 1 C03740	[c]: Glutathione + L-Amino acid --> Cys-Gly + (5-L-Glutamyl)-L-amino acid	PATH: rn00480 Glutathione metabolism
R01279[x]	Palmitoyl-CoA:oxygen 2-oxidoreductase	GRMZM2G449033	1.3.99.-	[x] : 1 C00154 + 1 C00016 --> 1 C05272 + 1 C01352	[x]: Palmitoyl-CoA + Oxygen --> trans-Hexadec-2-enoyl-CoA + H2O2	PATH: rn00071 Fatty acid metabolism , PATH: rn01100 Metabolic pathways
R01280[x]	Palmitate:CoA ligase (AMP-forming)	GRMZM2G104847 or (GRMZM2G152127 and GRMZM2G152127 and GRMZM2G152127) or GRMZM2G118286 or GRMZM2G059381 or GRMZM2G016774	6.2.1.3	[x] : 1 C00002 + 1 C00249 + 1 C00010 <==> 1 C00020 + 1 C00154 + 1 C00013 + 1 C00008	[x]:ATP + Hexadecanoic acid + CoA <==> AMP + Palmitoyl-CoA + Pyrophosphate	PATH: rn00071 Fatty acid metabolism , PATH: rn01100 Metabolic pathways
R01281[c]	Palmitoyl-CoA:L-serine C-palmitoyltransferase (decarboxylating)	(GRMZM2G152888 ) or GRMZM2G152888	2.3.1.50	[c] : 1 C00154 + 1 C00065 + 1 C00008 --> 1 C02934 + 1 C00010 + 1 C00011	[c]: Palmitoyl-CoA + L-Serine --> 3-Dehydrosphinganine + CoA + CO2	PATH: rn00600 Sphingolipid metabolism , PATH: rn01100 Metabolic pathways
R01286[c]	L-cystathionine L-homocysteine-lyase (deaminating; pyruvate-forming)	GRMZM2G167156	4.4.1.8	[c] : 1 C02291 + 1 C00001 --> 1 C00155 + 1 C00014 + 1 C00022	[c]: L-Cystathionine + H2O --> L-Homocysteine + NH3 + Pyruvate	PATH: rn00270 Cysteine and methionine metabolism , PATH: rn01100 Metabolic pathways
R01288[c]	O4-succinyl-L-homoserine:hydrogen sulfide S-(3-amino-3-carboxypropyl)transferase; O-succinyl-L-homoserine succinate-lyase (adding hydrogen sulfide)	GRMZM2G112728 or GRMZM2G097283 or GRMZM2G112728 or GRMZM2G033219 or GRMZM2G178859	2.5.1.-	[c] : C01118 + C00297 <==> C00155 + C00042	[c]:O-Succinyl-L-homoserine + Sulfide <==> L-Homocysteine + Succinate	PATH: rn00270 Cysteine and methionine metabolism , PATH: rn01100 Metabolic pathways
R01303[c]		GRMZM2G410515	1.14.99.-	[c] : 1 C00156 + 1 C00028 + 1 C00001 --> 1 C00633 + 1 C00030 + 1 C00007	[c]: 4-Hydroxybenzoate + Acceptor + H2O --> 4-Hydroxybenzaldehyde + Reduced acceptor + Oxygen	PATH: rn00362 Benzoate degradation via hydroxylation
R01310[c]	Phosphatidylcholine phosphatidohydrolase	GRMZM2G159125 and GRMZM2G133943 and GRMZM2G066485 and GRMZM2G061969 and GRMZM2G133943 and GRMZM2G133943 and GRMZM2G061969	3.1.4.4	[c] : 1 C00157 + 1 C00001 --> 1 C00416 + 1 C00114 + 1 C00008	[c]: Phosphatidylcholine + H2O --> Phosphatidate + Choline	PATH: rn00564 Glycerophospholipid metabolism , PATH: rn01100 Metabolic pathways
R01324[c]	citrate hydroxymutase	GRMZM2G020801	4.2.1.3	[c] : 1 C00158 <==> 1 C00311	[c]:Citrate <==> Isocitrate	PATH: rn01100 Metabolic pathways
R01324[m]	citrate hydroxymutase	GRMZM2G171707 or GRMZM2G171707 or GRMZM2G020801	4.2.1.3	[m] : 1 C00158 <==> 1 C00311	[m]:Citrate <==> Isocitrate	PATH: rn01100 Metabolic pathways
R01329[c]	Epimelibiose galactohydrolase	GRMZM2G053554	3.2.1.22	[c] : 1 C05400 + 1 C00001 <==> 1 C00159 + 1 C00124	[c]:Epimelibiose + H2O <==> D-Mannose + D-Galactose	PATH: rn00052 Galactose metabolism
R01360[c]	(S)-3-hydroxy-3-methylglutaryl-CoA acetoacetate-lyase (acetyl-CoA-forming)	GRMZM2G175071	4.1.3.4	[c] : 1 C00356 <==> 1 C00024 + 1 C00164	[c]:(S)-3-Hydroxy-3-methylglutaryl-CoA <==> Acetyl-CoA + Acetoacetate	PATH: rn00072 Synthesis and degradation of ketone bodies , PATH: rn00280 Valine, leucine and isoleucine degradation , PATH: rn00650 Butanoate metabolism , PATH: rn01100 Metabolic pathways
R01364[c]	4-fumarylacetoacetate fumarylhydrolase	GRMZM2G093359	3.7.1.2	[c] : 1 C00164 + 1 C00122 + 1 C00008 <==> 1 C01061 + 1 C00001	[c]:Acetoacetate + Fumarate <==> 4-Fumarylacetoacetate + H2O	PATH: rn00350 Tyrosine metabolism , PATH: rn00643 Styrene degradation , PATH: rn01100 Metabolic pathways
R01372[c]	Phenylpyruvate:oxygen oxidoreductase (hydroxylating,decarboxylating)	GRMZM2G088396	1.13.11.27	[c] : 1 C00166 + 1 C00007 --> 1 C05852 + 1 C00011	[c]: Phenylpyruvate + Oxygen --> 2-Hydroxyphenylacetate + CO2	PATH: rn00360 Phenylalanine metabolism , PATH: rn01100 Metabolic pathways
R01397[c]	carbamoyl-phosphate:L-aspartate carbamoyltransferase	GRMZM2G080380	2.1.3.2	[c] : 1 C00169 + 1 C00049 --> 1 C00009 + 1 C00438 + 1 C00008	[c]: Carbamoyl phosphate + L-Aspartate --> Orthophosphate + N-Carbamoyl-L-aspartate	PATH: rn00240 Pyrimidine metabolism , PATH: rn00250 Alanine, aspartate and glutamate metabolism , PATH: rn01100 Metabolic pathways
R01398[c]	Carbamoyl-phosphate:L-ornithine carbamoyltransferase	GRMZM2G046748	2.1.3.3	[c] : 1 C00169 + 1 C00077 <==> 1 C00009 + 1 C00327 + 1 C00008	[c]:Carbamoyl phosphate + L-Ornithine <==> Orthophosphate + L-Citrulline	PATH: rn00330 Arginine and proline metabolism , PATH: rn01100 Metabolic pathways
R01398[m]	Carbamoyl-phosphate:L-ornithine carbamoyltransferase	GRMZM2G046748	2.1.3.3	[m] : 1 C00169 + 1 C00077 <==> 1 C00009 + 1 C00327 + 1 C00008	[m]:Carbamoyl phosphate + L-Ornithine <==> Orthophosphate + L-Citrulline	PATH: rn00330 Arginine and proline metabolism , PATH: rn01100 Metabolic pathways
R01398[p]	Carbamoyl-phosphate:L-ornithine carbamoyltransferase	GRMZM2G046748	2.1.3.3	[p] : 1 C00169 + 1 C00077 <==> 1 C00009 + 1 C00327 + 1 C00008	[p]:Carbamoyl phosphate + L-Ornithine <==> Orthophosphate + L-Citrulline	PATH: rn00330 Arginine and proline metabolism , PATH: rn01100 Metabolic pathways
R01409[c]	Cyanohydrin aldehyde-lyase (cyanide-forming)	GRMZM2G434500 or GRMZM2G033630	4.1.2.10 or 4.1.2.11	[c] : 1 C05712 --> 1 C00177 + 1 C00071	[c]: Cyanohydrin --> Cyanide + Aldehyde	PATH: rn00460 Cyanoamino acid metabolism , PATH: rn01100 Metabolic pathways
R01432[c]	D-xylose aldose-ketose-isomerase	GRMZM2G081682	5.3.1.5	[c] : 1 C00181 <==> 1 C00310	[c]:D-Xylose <==> D-Xylulose	PATH: rn00040 Pentose and glucuronate interconversions , PATH: rn01100 Metabolic pathways
R01451[c]	Cholesterol:NAD+ delta7-oxidoreductase	GRMZM2G027886	1.3.1.21	[c] : 1 C01164 + 1 C00004 + 1 C00008 --> 1 C00187 + 1 C00003	[c]: Cholesta-5,7-dien-3beta-ol + NADH + H+ --> Cholesterol + NAD+	PATH: rn00100 Steroid biosynthesis , PATH: rn01100 Metabolic pathways
R01456[c]	Cholesterol:NADP+ delta7-oxidoreductase	GRMZM2G027886	1.3.1.21	[c] : 1 C01164 + 1 C00005 + 1 C00008 --> 1 C00187 + 1 C00006	[c]: Cholesta-5,7-dien-3beta-ol + NADPH + H+ --> Cholesterol + NADP+	PATH: rn00100 Steroid biosynthesis , PATH: rn01100 Metabolic pathways
R01457[c]	cholesterol:NADP+ Delta24-oxidoreductase	GRMZM2G057000	1.3.1.72	[c] : 1 C01802 + 1 C00005 + 1 C00008 --> 1 C00187 + 1 C00006	[c]: Desmosterol + H+ + NADPH --> Cholesterol + NADP+	PATH: rn00100 Steroid biosynthesis , PATH: rn01100 Metabolic pathways
R01466[c]	O-phospho-L-homoserine phosphate-lyase (adding water;L-threonine-forming)	GRMZM2G050570 or GRMZM2G050570	4.2.3.1	[c] : 1 C01102 + 1 C00001 --> 1 C00188 + 1 C00009	[c]: O-Phospho-L-homoserine + H2O --> L-Threonine + Orthophosphate	PATH: rn00260 Glycine, serine and threonine metabolism , PATH: rn01100 Metabolic pathways
R01512[c]	ATP:3-phospho-D-glycerate 1-phosphotransferase	GRMZM2G382914 and GRMZM2G083016	2.7.2.3	[c] : 1 C00002 + 1 C00197 <==> 1 C00008 + 1 C00236 + 1 C00008	[c]:ATP + 3-Phospho-D-glycerate <==> ADP + 3-Phospho-D-glyceroyl phosphate	PATH: rn00010 Glycolysis / Gluconeogenesis , PATH: rn00710 Carbon fixation in photosynthetic organisms , PATH: rn01100 Metabolic pathways
R01512[p]	ATP:3-phospho-D-glycerate 1-phosphotransferase	GRMZM2G083016 and GRMZM2G382914 and GRMZM2G083016	2.7.2.3	[p] : 1 C00002 + 1 C00197 <==> 1 C00008 + 1 C00236 + 1 C00008	[p]:ATP + 3-Phospho-D-glycerate <==> ADP + 3-Phospho-D-glyceroyl phosphate	PATH: rn00010 Glycolysis / Gluconeogenesis , PATH: rn00710 Carbon fixation in photosynthetic organisms , PATH: rn01100 Metabolic pathways
R01513[c]	3-Phospho-D-glycerate:NAD+ 2-oxidoreductase	GRMZM2G081886 or GRMZM2G081886 or GRMZM2G081886	1.1.1.95	[c] : 1 C00197 + 1 C00003 <==> 1 C03232 + 1 C00004 + 1 C00008	[c]:3-Phospho-D-glycerate + NAD+ <==> 3-Phosphonooxypyruvate + NADH + H+	PATH: rn00260 Glycine, serine and threonine metabolism , PATH: rn01100 Metabolic pathways
R01518[c]	2-Phospho-D-glycerate 2,3-phosphomutase	GRMZM2G003385 or GRMZM2G009607 or GRMZM2G141634	5.4.2.1	[c] : 1 C00631 <==> 1 C00197	[c]:2-Phospho-D-glycerate <==> 3-Phospho-D-glycerate	PATH: rn00010 Glycolysis / Gluconeogenesis , PATH: rn01100 Metabolic pathways
R01518[p]	2-Phospho-D-glycerate 2,3-phosphomutase	GRMZM2G141634	5.4.2.1	[p] : 1 C00631 <==> 1 C00197	[p]:2-Phospho-D-glycerate <==> 3-Phospho-D-glycerate	PATH: rn00010 Glycolysis / Gluconeogenesis , PATH: rn01100 Metabolic pathways
R01523[c]	ATP:D-ribulose-5-phosphate 1-phosphotransferase	GRMZM2G162529	2.7.1.19	[c] : 1 C00002 + 1 C00199 --> 1 C00008 + 1 C01182 + 2 C00008	[c]: ATP + D-Ribulose 5-phosphate --> ADP + D-Ribulose 1,5-bisphosphate	PATH: rn00710 Carbon fixation in photosynthetic organisms , PATH: rn01100 Metabolic pathways
R01523[p]	ATP:D-ribulose-5-phosphate 1-phosphotransferase	GRMZM2G162529	2.7.1.19	[p] : 1 C00002 + 1 C00199 --> 1 C00008 + 1 C01182 + 2 C00008	[p]: ATP + D-Ribulose 5-phosphate --> ADP + D-Ribulose 1,5-bisphosphate	PATH: rn00710 Carbon fixation in photosynthetic organisms , PATH: rn01100 Metabolic pathways
R01528[c]	6-phospho-D-gluconate:NADP+ 2-oxidoreductase (decarboxylating)	GRMZM2G145715 and GRMZM2G127798	1.1.1.44	[c] : 1 C00345 + 1 C00006 --> 1 C00199 + 1 C00011 + 1 C00005	[c]: 6-Phospho-D-gluconate + NADP+ --> D-Ribulose 5-phosphate + CO2 + NADPH + H+	PATH: rn00030 Pentose phosphate pathway , PATH: rn00480 Glutathione metabolism , PATH: rn01100 Metabolic pathways
R01528[p]	6-phospho-D-gluconate:NADP+ 2-oxidoreductase (decarboxylating)	GRMZM2G127798 and GRMZM2G145715 and GRMZM2G127798	1.1.1.44	[p] : 1 C00345 + 1 C00006 --> 1 C00199 + 1 C00011 + 1 C00005	[p]: 6-Phospho-D-gluconate + NADP+ --> D-Ribulose 5-phosphate + CO2 + NADPH + H+	PATH: rn00030 Pentose phosphate pathway , PATH: rn00480 Glutathione metabolism , PATH: rn01100 Metabolic pathways
R01529[c]	D-Ribulose-5-phosphate 3-epimerase	GRMZM2G083102 and GRMZM2G083102 and GRMZM2G026807	5.1.3.1	[c] : 1 C00199 <==> 1 C00231	[c]:D-Ribulose 5-phosphate <==> D-Xylulose 5-phosphate	PATH: rn00030 Pentose phosphate pathway , PATH: rn00040 Pentose and glucuronate interconversions , PATH: rn00710 Carbon fixation in photosynthetic organisms , PATH: rn01100 Metabolic pathways
R01529[p]	D-Ribulose-5-phosphate 3-epimerase	GRMZM2G026807	5.1.3.1	[p] : 1 C00199 <==> 1 C00231	[p]:D-Ribulose 5-phosphate <==> D-Xylulose 5-phosphate	PATH: rn00030 Pentose phosphate pathway , PATH: rn00040 Pentose and glucuronate interconversions , PATH: rn00710 Carbon fixation in photosynthetic organisms , PATH: rn01100 Metabolic pathways
R01560[c]	Adenosine aminohydrolase	GRMZM2G137724	3.5.4.4	[c] : 1 C00212 + 1 C00001 --> 1 C00294 + 1 C00014	[c]: Adenosine + H2O --> Inosine + NH3	PATH: rn00230 Purine metabolism , PATH: rn01100 Metabolic pathways
R01567[c]	ATP:thymidine 5'-phosphotransferase	GRMZM2G048821	2.7.1.21	[c] : 1 C00002 + 1 C00214 --> 1 C00008 + 1 C00364 + 2 C00008	[c]: ATP + Thymidine --> ADP + dTMP	PATH: rn00240 Pyrimidine metabolism , PATH: rn01100 Metabolic pathways
R01600[c]	ATP:beta-D-glucose 6-phosphotransferase	GRMZM2G432801 or GRMZM2G432801 or GRMZM2G432801 or GRMZM2G171373	2.7.1.1	[c] : 1 C00002 + 1 C00221 --> 1 C00008 + 1 C01172 + 2 C00008	[c]: ATP + beta-D-Glucose --> ADP + beta-D-Glucose 6-phosphate	PATH: rn00010 Glycolysis / Gluconeogenesis
R01602[c]	D-Glucose 1-epimerase	AC155417.2_FG009 and GRMZM2G100452 and GRMZM2G056629	5.1.3.3	[c] : 1 C00267 <==> 1 C00221	[c]:alpha-D-Glucose <==> beta-D-Glucose	PATH: rn00010 Glycolysis / Gluconeogenesis
R01613[c]	Malonyl-CoA:4-Coumaroyl-CoA malonyltransferase(cyclizing)	GRMZM2G380650 or GRMZM2G018724	2.3.1.74	[c] : 27 C00223 + 31 C00083 + 59 C00080 --> 21 C06561 + 58 C00010 + 21 C00011	[c]: 27 p-Coumaroyl-CoA + 31 Malonyl-CoA + 59 H+ --> Isosalipurpol + 4 CoA + 3 CO2	PATH: rn00941 Flavonoid biosynthesis , PATH: rn01100 Metabolic pathways
R01615[c]	4-Hydroxycinnamyl aldehyde:NADP+ oxidoreductase (CoA-hydroxycinnamoylating)	GRMZM2G131205 or GRMZM2G131205	1.2.1.44	[c] : 1 C00223 + 1 C00005 + 1 C00008 --> 1 C05608 + 1 C00010 + 1 C00006	[c]: p-Coumaroyl-CoA + NADPH --> 4-Hydroxycinnamyl aldehyde + CoA + NADP+	PATH: rn00940 Phenylpropanoid biosynthesis , PATH: rn01100 Metabolic pathways
R01616[c]	4-Coumarate:CoA ligase (AMP-forming)	GRMZM2G096020 or (GRMZM2G055320 and GRMZM2G145179) or GRMZM2G054013 or GRMZM2G055320 or GRMZM2G055320 or GRMZM2G122787	6.2.1.12	[c] : 1 C00002 + 1 C00811 + 1 C00010 --> 1 C00020 + 1 C00013 + 1 C00223 + 1 C00008	[c]: ATP + 4-Coumarate + CoA --> AMP + Pyrophosphate + p-Coumaroyl-CoA	PATH: rn00130 Ubiquinone and other terpenoid-quinone biosynthesis , PATH: rn00940 Phenylpropanoid biosynthesis , PATH: rn01100 Metabolic pathways
R01624[c]	acetyl-CoA:[acyl-carrier-protein] S-acetyltransferase	GRMZM2G007757		[c] : 1 C00024 + 1 C00229 <==> 1 C00010 + 1 C03939	[c]:Acetyl-CoA + Acyl-carrier protein <==> CoA + Acetyl-[acyl-carrier protein]	PATH: rn00061 Fatty acid biosynthesis , PATH: rn01100 Metabolic pathways
R01624[p]	acetyl-CoA:[acyl-carrier-protein] S-acetyltransferase	GRMZM2G022563	2.3.1.180	[p] : 1 C00024 + 1 C00229 <==> 1 C00010 + 1 C03939	[p]:Acetyl-CoA + Acyl-carrier protein <==> CoA + Acetyl-[acyl-carrier protein]	PATH: rn00061 Fatty acid biosynthesis , PATH: rn01100 Metabolic pathways
R01639[c]	ATP:D-xylulose 5-phosphotransferase	GRMZM2G141510	2.7.1.17	[c] : 1 C00002 + 1 C00310 <==> 1 C00008 + 1 C00231 + 2 C00008	[c]:ATP + D-Xylulose <==> ADP + D-Xylulose 5-phosphate	PATH: rn00040 Pentose and glucuronate interconversions , PATH: rn01100 Metabolic pathways
R01641[c]	Sedoheptulose-7-phosphate:D-glyceraldehyde-3-phosphate glycolaldehyde transferase	GRMZM2G033208	2.2.1.1	[c] : 1 C05382 + 1 C00118 <==> 1 C00117 + 1 C00231	[c]:D-Sedoheptulose 7-phosphate + (2R)-2-Hydroxy-3-(phosphonooxy)-propanal <==> D-Ribose 5-phosphate + D-Xylulose 5-phosphate	PATH: rn00030 Pentose phosphate pathway , PATH: rn00710 Carbon fixation in photosynthetic organisms , PATH: rn01100 Metabolic pathways
R01641[p]	Sedoheptulose-7-phosphate:D-glyceraldehyde-3-phosphate glycolaldehyde transferase	GRMZM2G033208 and GRMZM2G033208	2.2.1.1	[p] : 1 C05382 + 1 C00118 <==> 1 C00117 + 1 C00231	[p]:D-Sedoheptulose 7-phosphate + (2R)-2-Hydroxy-3-(phosphonooxy)-propanal <==> D-Ribose 5-phosphate + D-Xylulose 5-phosphate	PATH: rn00030 Pentose phosphate pathway , PATH: rn00710 Carbon fixation in photosynthetic organisms , PATH: rn01100 Metabolic pathways
R01645[c]	4-hydroxy-2-oxo-heptandioate succinate semialdehyde-lyase (pyruvate-forming)	GRMZM2G043887 or GRMZM2G002178	4.1.2.5 or 4.1.2.-	[c] : 1 C05601 --> 1 C00232 + 1 C00022	[c]: 4-Hydroxy-2-oxo-heptanedioate --> Succinate semialdehyde + Pyruvate
R01655[c]	5,10-Methenyltetrahydrofolate 5-hydrolase (decyclizing)	GRMZM2G150485	3.5.4.9	[c] : 1 C00445 + 1 C00001 <==> 1 C00234 + 1 C00008	[c]:5,10-Methenyltetrahydrofolate + H2O <==> 10-Formyltetrahydrofolate + H+	PATH: rn00630 Glyoxylate and dicarboxylate metabolism , PATH: rn00670 One carbon pool by folate , PATH: rn01100 Metabolic pathways
R01658[c]	Dimethylallyl-diphosphate:isopentenyl-diphosphate dimethylallyltranstransferase	GRMZM2G102550 or AC194970.5_FG001	2.5.1.1	[c] : 1 C00235 + 1 C00129 --> 1 C00013 + 1 C00341	[c]: Dimethylallyl diphosphate + Isopentenyl diphosphate --> Pyrophosphate + Geranyl diphosphate	PATH: rn00900 Terpenoid backbone biosynthesis , PATH: rn01100 Metabolic pathways
R01663[c]	dCMP aminohydrolase	GRMZM2G124091	3.5.4.12	[c] : 1 C00239 + 1 C00001 + 1 C00008 --> 1 C00365 + 1 C00014	[c]: dCMP + H2O --> dUMP + NH3	PATH: rn00240 Pyrimidine metabolism , PATH: rn01100 Metabolic pathways
R01664[c]	2'-Deoxycytidine 5'-monophosphate phosphohydrolase	GRMZM2G102404 and GRMZM2G037379	3.1.3.5	[c] : 1 C00239 + 1 C00001 --> 1 C00881 + 1 C00009	[c]: dCMP + H2O --> Deoxycytidine + Orthophosphate	PATH: rn00240 Pyrimidine metabolism
R01665[c]	ATP:dCMP phosphotransferase	GRMZM2G067453	2.7.4.14	[c] : 1 C00002 + 1 C00239 --> 1 C00008 + 1 C00705 + 1 C00008	[c]: ATP + dCMP --> ADP + dCDP	PATH: rn00240 Pyrimidine metabolism , PATH: rn01100 Metabolic pathways
R01679[c]		GRMZM2G130375 or GRMZM2G032496	3.2.1.23	[c] : 1 C00243 + 1 C00009 --> 1 C05396 + 1 C00001	[c]: Lactose + Orthophosphate --> Lactose 6-phosphate + H2O
R01687[c]	(5-L-glutamyl)-peptide:taurine 5-glutamyltransferase	GRMZM2G139600	2.3.2.2	[c] : 1 C03193 + 1 C00245 --> 1 C00012 + 1 C05844	[c]: (5-L-Glutamyl)-peptide + Taurine --> Peptide + 5-L-Glutamyl-taurine	PATH: rn00430 Taurine and hypotaurine metabolism
R01701[c]	3-methyl-2-oxobutanoate:[dihydrolipoyllysine-residue (2-methylpropanoyl)transferase] lipoyllysine 2-oxidoreductase (decarboxylating, acceptor-2-methylpropanoylating)	(GRMZM2G088689 and GRMZM2G037614 and GRMZM2G037614 and GRMZM2G088689) or GRMZM2G088689	1.2.4.4	[c] : 1 C00141 + 1 C15972 + 1 C00008 --> 1 C15977 + 1 C00011	[c]: 3-Methyl-2-oxobutanoic acid + Lipoamide --> S-(2-Methylpropanoyl)-dihydrolipoamide + CO2	PATH: rn01100 Metabolic pathways
R01702[c]	4-methyl-2-oxopentanoate:[dihydrolipoyllysine-residue (2-methylpropanoyl)transferase] lipoyllysine 2-oxidoreductase (decarboxylating, acceptor-2-methylpropanoylating)	(GRMZM2G088689 and GRMZM2G037614 and GRMZM2G037614 and GRMZM2G088689) or GRMZM2G088689	1.2.4.4	[c] : 1 C00233 + 1 C15972 + 1 C00008 --> 1 C15975 + 1 C00011	[c]: 4-Methyl-2-oxopentanoate + Lipoamide --> S-(3-Methylbutanoyl)-dihydrolipoamide + CO2	PATH: rn01100 Metabolic pathways
R01714[c]	5-O-(1-Carboxyvinyl)-3-phosphoshikimate phosphate-lyase (chorismate-forming)	GRMZM2G164562	4.2.3.5	[c] : 1 C01269 --> 1 C00251 + 1 C00009	[c]: 5-O-(1-Carboxyvinyl)-3-phosphoshikimate --> Chorismate + Orthophosphate	PATH: rn00400 Phenylalanine, tyrosine and tryptophan biosynthesis , PATH: rn01100 Metabolic pathways
R01715[c]	Chorismate pyruvatemutase	GRMZM2G028369 and GRMZM2G028369 and GRMZM2G116087	5.4.99.5	[c] : 1 C00251 <==> 1 C00254	[c]:Chorismate <==> Prephenate	PATH: rn00400 Phenylalanine, tyrosine and tryptophan biosynthesis , PATH: rn01100 Metabolic pathways
R01716[c]	chorismate:L-glutamine aminotransferase	GRMZM2G416386	2.6.1.85	[c] : 1 C00251 + 1 C00064 --> 1 C11355 + 1 C00025	[c]: Chorismate + L-Glutamine --> 4-Amino-4-deoxychorismate + L-Glutamate	PATH: rn00790 Folate biosynthesis
R01717[c]	chorismate hydroxymutase	GRMZM2G030570 and GRMZM2G030570	5.4.4.2	[c] : 1 C00251 <==> 1 C00885	[c]:Chorismate <==> Isochorismate	PATH: rn00130 Ubiquinone and other terpenoid-quinone biosynthesis , PATH: rn01053 Biosynthesis of siderophore group nonribosomal , peptides , PATH: rn01100 Metabolic pathways
R01719[c]		GRMZM2G097605 or (GRMZM2G306348) or (GRMZM2G319573 and GRMZM2G026991 and GRMZM2G315176 and GRMZM2G138041 and GRMZM2G055807) or GRMZM2G451856 or GRMZM2G097106 or GRMZM2G100067 or GRMZM2G467886 or GRMZM2G057394 or GRMZM2G146041 or GRMZM2G043724 or AC194970.5_FG009	3.6.1.-	[c] : 1 C00252 + 1 C00002 + 1 C00001 --> 1 C00252 + 1 C00009 + 1 C00008	[c]: Isomaltose + ATP + H2O --> Isomaltose + Orthophosphate + ADP
R01724[c]	Nicotinate D-ribonucleotide:diphosphate phosphoribosyltransferase	GRMZM2G046583	2.4.2.11	[c] : 1 C01185 + 1 C00013 <==> 1 C00253 + 1 C00119 + 1 C00008	[c]:Nicotinate D-ribonucleotide + Pyrophosphate <==> Nicotinate + 5-Phospho-alpha-D-ribose 1-diphosphate	PATH: rn00760 Nicotinate and nicotinamide metabolism , PATH: rn01100 Metabolic pathways
R01737[c]	ATP:D-Gluconate 6-phosphotransferase	GRMZM2G300258	2.7.1.12	[c] : 1 C00002 + 1 C00257 --> 1 C00008 + 1 C00345 + 2 C00008	[c]: ATP + D-Gluconic acid --> ADP + 6-Phospho-D-gluconate	PATH: rn00030 Pentose phosphate pathway , PATH: rn01100 Metabolic pathways
R01752[c]	D-Glyceraldehyde:NAD+ oxidoreductase	GRMZM2G130440	1.2.1.3	[c] : 1 C00577 + 1 C00003 + 1 C00001 <==> 1 C00258 + 1 C00004 + 2 C00008	[c]:D-Glyceraldehyde + NAD+ + H2O <==> D-Glycerate + NADH + H+	PATH: rn00561 Glycerolipid metabolism
R01768[c]	hypoxanthine:NAD+ oxidoreductase	GRMZM2G050984	1.17.3.2	[c] : 1 C00385 + 1 C00004 + 1 C00008 --> 1 C00262 + 1 C00003 + 1 C00001	[c]: Xanthine + NADH --> Hypoxanthine + NAD+ + H2O	PATH: rn00230 Purine metabolism , PATH: rn01100 Metabolic pathways
R01769[c]	Hypoxanthine:oxygen oxidoreductase	GRMZM2G050984	1.17.3.2	[c] : 1 C00262 + 1 C00007 + 1 C00001 --> 1 C00385 + 1 C00027	[c]: Hypoxanthine + Oxygen + H2O --> Xanthine + H2O2	PATH: rn00230 Purine metabolism , PATH: rn01100 Metabolic pathways
R01771[c]	ATP:L-homoserine O-phosphotransferase	GRMZM2G048497	2.7.1.39	[c] : 1 C00002 + 1 C00263 --> 1 C00008 + 1 C01102 + 2 C00008	[c]: ATP + L-Homoserine --> ADP + O-Phospho-L-homoserine	PATH: rn00260 Glycine, serine and threonine metabolism , PATH: rn01100 Metabolic pathways
R01773[c]	L-Homoserine:NAD+ oxidoreductase	GRMZM2G104546	1.1.1.3	[c] : 1 C00263 + 1 C00003 <==> 1 C00441 + 1 C00004 + 1 C00008	[c]:L-Homoserine + NAD+ <==> L-Aspartate 4-semialdehyde + NADH + H+	PATH: rn00260 Glycine, serine and threonine metabolism , PATH: rn00270 Cysteine and methionine metabolism , PATH: rn00300 Lysine biosynthesis , PATH: rn01100 Metabolic pathways
R01775[c]	L-homoserine:NADP+ oxidoreductase	GRMZM2G104546	1.1.1.3	[c] : 1 C00263 + 1 C00006 <==> 1 C00441 + 1 C00005 + 1 C00008	[c]:L-Homoserine + NADP+ <==> L-Aspartate 4-semialdehyde + NADPH + H+	PATH: rn00260 Glycine, serine and threonine metabolism , PATH: rn00270 Cysteine and methionine metabolism , PATH: rn00300 Lysine biosynthesis , PATH: rn01100 Metabolic pathways
R01786[c]	ATP:alpha-D-glucose 6-phosphotransferase	(GRMZM2G432801 and GRMZM2G432801) or GRMZM2G432801 or GRMZM2G171373	2.7.1.1	[c] : 1 C00002 + 1 C00267 --> 1 C00008 + 1 C00668 + 2 C00008	[c]: ATP + alpha-D-Glucose --> ADP + alpha-D-Glucose 6-phosphate	PATH: rn00010 Glycolysis / Gluconeogenesis , PATH: rn00052 Galactose metabolism , PATH: rn00500 Starch and sucrose metabolism , PATH: rn00520 Amino sugar and nucleotide sugar metabolism , PATH: rn01100 Metabolic pathways
R01799[c]	CTP:phosphatidate cytidyltransferase	GRMZM2G048006 and GRMZM2G062416	2.7.7.41	[c] : 1 C00063 + 1 C00416 + 1 C00008 --> 1 C00013 + 1 C00269	[c]: CTP + Phosphatidate --> Pyrophosphate + CDP-diacylglycerol	PATH: rn00564 Glycerophospholipid metabolism , PATH: rn01100 Metabolic pathways , PATH: rn04070 Phosphatidylinositol signaling system
R01801[c]	CDP-diacylglycerol:sn-glycerol-3-phosphate 3-phosphatidyltransferase	GRMZM2G124313 and GRMZM2G109967	2.7.8.5	[c] : 1 C00269 + 1 C00093 --> 1 C00055 + 1 C03892	[c]: CDP-diacylglycerol + sn-Glycerol 3-phosphate --> CMP + Phosphatidylglycerophosphate	PATH: rn00564 Glycerophospholipid metabolism , PATH: rn01100 Metabolic pathways
R01802[c]	CDP-diacylglycerol:myo-inositol 3-phosphatidyltransferase	GRMZM2G087850 or GRMZM2G087850	2.7.8.11	[c] : 1 C00269 + 1 C00137 --> 1 C00055 + 1 C01194 + 1 C00008	[c]: CDP-diacylglycerol + myo-Inositol --> CMP + 1-Phosphatidyl-D-myo-inositol	PATH: rn00562 Inositol phosphate metabolism , PATH: rn00564 Glycerophospholipid metabolism , PATH: rn01100 Metabolic pathways , PATH: rn04070 Phosphatidylinositol signaling system
R01818[c]	D-Mannose 6-phosphate 1,6-phosphomutase	GRMZM2G165535	5.4.2.8	[c] : 1 C00275 <==> 1 C00636	[c]:D-Mannose 6-phosphate <==> D-Mannose 1-phosphate	PATH: rn00051 Fructose and mannose metabolism , PATH: rn00520 Amino sugar and nucleotide sugar metabolism , PATH: rn01100 Metabolic pathways
R01819[c]	D-mannose-6-phosphate aldose-ketose-isomerase	GRMZM2G121066 and GRMZM2G121066	5.3.1.8	[c] : 1 C00275 <==> 1 C05345	[c]:D-Mannose 6-phosphate <==> beta-D-Fructose 6-phosphate	PATH: rn00051 Fructose and mannose metabolism , PATH: rn00520 Amino sugar and nucleotide sugar metabolism , PATH: rn01100 Metabolic pathways
R01826[c]	Phosphoenolpyruvate:D-erythrose-4-phosphate C-(1-carboxyvinyl)transferase (phosphate hydrolysing, 2-carboxy-2-oxoethyl-forming)	GRMZM2G365160	2.5.1.54	[c] : 1 C00074 + 1 C00279 + 1 C00001 --> 1 C04691 + 1 C00009	[c]: Phosphoenolpyruvate + D-Erythrose 4-phosphate + H2O --> 2-Dehydro-3-deoxy-D-arabino-heptonate 7-phosphate + Orthophosphate	PATH: rn00400 Phenylalanine, tyrosine and tryptophan biosynthesis , PATH: rn01100 Metabolic pathways
R01827[p]	sedoheptulose-7-phosphate:D-glyceraldehyde-3-phosphate glyceronetransferase	GRMZM2G052989 and GRMZM2G134256	2.2.1.2	[p] : 1 C05382 + 1 C00118 <==> 1 C00279 + 1 C05345	[p]:D-Sedoheptulose 7-phosphate + (2R)-2-Hydroxy-3-(phosphonooxy)-propanal <==> D-Erythrose 4-phosphate + beta-D-Fructose 6-phosphate	PATH: rn00030 Pentose phosphate pathway , PATH: rn01100 Metabolic pathways
R01829[c]	Sedoheptulose 1,7-bisphosphate D-glyceraldehyde-3-phosphate-lyase	(GRMZM2G057823 and GRMZM2G066024 and GRMZM2G066024 and GRMZM2G066024) or GRMZM2G057823,	4.1.2.13	[c] : 1 C00111 + 1 C00279 --> 1 C00447	[c]: Glycerone phosphate + D-Erythrose 4-phosphate --> Sedoheptulose 1,7-bisphosphate	PATH: rn00710 Carbon fixation in photosynthetic organisms , PATH: rn01100 Metabolic pathways
R01829[p]	Sedoheptulose 1,7-bisphosphate D-glyceraldehyde-3-phosphate-lyase	GRMZM2G089365 or GRMZM2G046284 or (GRMZM2G057823 and GRMZM2G066024 and GRMZM2G066024 and GRMZM2G066024) or GRMZM2G057823 or GRMZM2G046284	4.1.2.13	[p] : 1 C00111 + 1 C00279 --> 1 C00447	[p]: Glycerone phosphate + D-Erythrose 4-phosphate --> Sedoheptulose 1,7-bisphosphate	PATH: rn00710 Carbon fixation in photosynthetic organisms , PATH: rn01100 Metabolic pathways
R01830[c]	beta-D-Fructose 6-phosphate:D-glyceraldehyde-3-phosphate glycolaldehyde transferase	GRMZM2G033208	2.2.1.1	[c] : 1 C05345 + 1 C00118 <==> 1 C00279 + 1 C00231	[c]:beta-D-Fructose 6-phosphate + (2R)-2-Hydroxy-3-(phosphonooxy)-propanal <==> D-Erythrose 4-phosphate + D-Xylulose 5-phosphate	PATH: rn00030 Pentose phosphate pathway , PATH: rn01100 Metabolic pathways
R01830[p]	beta-D-Fructose 6-phosphate:D-glyceraldehyde-3-phosphate glycolaldehyde transferase	GRMZM2G033208 and GRMZM2G033208	2.2.1.1	[p] : 1 C05345 + 1 C00118 <==> 1 C00279 + 1 C00231	[p]:beta-D-Fructose 6-phosphate + (2R)-2-Hydroxy-3-(phosphonooxy)-propanal <==> D-Erythrose 4-phosphate + D-Xylulose 5-phosphate	PATH: rn00030 Pentose phosphate pathway , PATH: rn01100 Metabolic pathways
R01845[c]	Sedoheptulose 1,7-bisphosphate 1-phosphohydrolase	GRMZM2G322953	3.1.3.11	[c] : 1 C00447 + 1 C00001 --> 1 C05382 + 1 C00009	[c]: Sedoheptulose 1,7-bisphosphate + H2O --> Sedoheptulose 7-phosphate + Orthophosphate	PATH: rn00710 Carbon fixation in photosynthetic organisms , PATH: rn01100 Metabolic pathways
R01845[p]	Sedoheptulose 1,7-bisphosphate 1-phosphohydrolase	GRMZM2G306732	3.1.3.11	[p] : 1 C00447 + 1 C00001 --> 1 C05382 + 1 C00009	[p]: Sedoheptulose 1,7-bisphosphate + H2O --> Sedoheptulose 7-phosphate + Orthophosphate	PATH: rn00710 Carbon fixation in photosynthetic organisms , PATH: rn01100 Metabolic pathways
R01855[c]	2'-Deoxyguanosine 5'-triphosphate diphosphohydrolase	GRMZM2G020295	3.6.1.19	[c] : 1 C00286 + 1 C00001 --> 1 C00362 + 1 C00013 + 1 C00008	[c]: dGTP + H2O --> dGMP + Pyrophosphate	PATH: rn00230 Purine metabolism
R01857[c]	ATP:dGDP phosphotransferase	GRMZM2G013478	2.7.4.6	[c] : 1 C00002 + 1 C00361 <==> 1 C00008 + 1 C00286 + 1 C00008	[c]:ATP + dGDP <==> ADP + dGTP	PATH: rn00230 Purine metabolism , PATH: rn01100 Metabolic pathways
R01858[c]	dGTP:pyruvate 2-O-phosphotransferase	(GRMZM2G152686 and GRMZM2G003883 and GRMZM2G003883 and GRMZM2G004534 and GRMZM2G003883 and GRMZM2G003883 and GRMZM2G008714 and GRMZM2G152686 and GRMZM2G003883 and GRMZM2G150098) or GRMZM2G003883	2.7.1.40	[c] : 1 C00361 + 1 C00074 + 1 C00008 --> 1 C00286 + 1 C00022	[c]: dGDP + Phosphoenolpyruvate --> dGTP + Pyruvate	PATH: rn00230 Purine metabolism , PATH: rn01100 Metabolic pathways
R01870[c]	Orotidine-5'-phosphate:diphosphate", 'phospho-alpha-D-ribosyl-transferase	GRMZM2G109472	4.1.1.23	[c] : 1 C01103 + 1 C00013 <==> 1 C00295 + 1 C00119	[c]:Orotidine 5'-phosphate + Pyrophosphate <==> Orotate + 5-Phospho-alpha-D-ribose 1-diphosphate	PATH: rn00240 Pyrimidine metabolism , PATH: rn01100 Metabolic pathways
R01878[c]	Cytidine aminohydrolase	GRMZM2G380088	3.5.4.5	[c] : 1 C00475 + 1 C00001 --> 1 C00299 + 1 C00014	[c]: Cytidine + H2O --> Uridine + NH3	PATH: rn00240 Pyrimidine metabolism , PATH: rn01100 Metabolic pathways
R01887[c]	gamma-Amino-gamma-cyanobutanoate aminohydrolase	GRMZM2G111225 or GRMZM2G111225 or GRMZM2G178517	3.5.5.1	[c] : 1 C05715 + 2 C00001 --> 1 C00302 + 1 C00014	[c]: gamma-Amino-gamma-cyanobutanoate + 2 H2O --> Glutamate + NH3	PATH: rn00460 Cyanoamino acid metabolism
R01890[c]	CTP:choline-phosphate cytidylyltransferase	GRMZM2G085926	2.7.7.15	[c] : 1 C00063 + 1 C00588 + 1 C00008 --> 1 C00013 + 1 C00307	[c]: CTP + Choline phosphate --> Pyrophosphate + CDP-choline	PATH: rn00564 Glycerophospholipid metabolism , PATH: rn01100 Metabolic pathways
R01900[x]	isocitrate hydro-lyase (cis-aconitate-forming)	GRMZM2G020801	4.2.1.3	[x] : 1 C00311 <==> 1 C00417 + 1 C00001	[x]:cis-Aconitate + H2O <==> Isocitrate	PATH: rn00020 Citrate cycle (TCA cycle) , PATH: rn00630 Glyoxylate and dicarboxylate metabolism , PATH: rn00720 Reductive carboxylate cycle (CO2 fixation) , PATH: rn01100 Metabolic pathways
R01909[c]	ATP:pyridoxine 5'-phosphotransferase	GRMZM2G069758	2.7.1.35	[c] : 1 C00002 + 1 C00314 --> 1 C00008 + 1 C00627 + 2 C00008	[c]: ATP + Pyridoxine --> ADP + Pyridoxine phosphate	PATH: rn00750 Vitamin B6 metabolism , PATH: rn01100 Metabolic pathways
R01920[c]	S-adenosylmethioninamine:putrescine 3-aminopropyltransferase	GRMZM2G064163 or GRMZM2G064163	2.5.1.16	[c] : 1 C01137 + 1 C00134 --> 1 C00170 + 1 C00315 + 1 C00008	[c]: S-Adenosylmethioninamine + Putrescine --> 5'-Methylthioadenosine + Spermidine	PATH: rn00270 Cysteine and methionine metabolism , PATH: rn00330 Arginine and proline metabolism , PATH: rn00480 Glutathione metabolism , PATH: rn01100 Metabolic pathways
R01933[c]	2-oxoadipate dehydrogenase complex	GRMZM2G145595 or GRMZM2G152958 or GRMZM2G079538 or GRMZM2G079538	1.8.1.4	[c] : 1 C00322 + 1 C00010 + 1 C00003 --> 1 C00527 + 1 C00011 + 1 C00004	[c]: 2-Oxoadipate + CoA + NAD+ --> Glutaryl-CoA + CO2 + NADH + H+	PATH: rn00380 Tryptophan metabolism
R01940[c]	2-Oxoadipate:lipoamde 2-oxidoreductase(decarboxylating and acceptor-succinylating)	GRMZM2G142863 and GRMZM2G142863	1.2.4.2	[c] : 1 C00322 + 1 C15972 + 1 C00008 --> 1 C06157 + 1 C00011	[c]: 2-Oxoadipate + Lipoamide --> S-Glutaryldihydrolipoamide + CO2	PATH: rn00310 Lysine degradation , PATH: rn01100 Metabolic pathways
R01941[c]	Caffeic aldehyde:NADP+ oxidoreductase (CoA-caffeoylating)	GRMZM2G131205	1.2.1.44	[c] : 1 C10945 + 1 C00010 + 1 C00006 <==> 1 C00323 + 1 C00005 + 1 C00008	[c]:Caffeic aldehyde + CoA + NADP+ <==> Caffeoyl-CoA + NADPH + H+	PATH: rn00940 Phenylpropanoid biosynthesis
R01942[c]	S-Adenosyl-L-methionine:caffeoyl-CoA 3-O-methyltransferase	GRMZM2G099363 and GRMZM2G099363	2.1.1.104	[c] : 1 C00019 + 1 C00323 --> 1 C00021 + 1 C00406 + 1 C00008	[c]: S-Adenosyl-L-methionine + Caffeoyl-CoA --> S-Adenosyl-L-homocysteine + Feruloyl-CoA	PATH: rn00940 Phenylpropanoid biosynthesis , PATH: rn00941 Flavonoid biosynthesis , PATH: rn00945 Stilbenoid, diarylheptanoid and gingerol biosynthesis , PATH: rn01100 Metabolic pathways
R01943[c]	Caffeate:CoA ligase (AMP-forming); 3,4-Dihydroxy-trans-cinnamate:CoA ligase (AMP-forming)	GRMZM2G096020 or GRMZM2G055320 or GRMZM2G145179 or GRMZM2G054013 or GRMZM2G055320 or GRMZM2G055320 or GRMZM2G122787	6.2.1.12	[c] : 1 C00002 + 1 C01197 + 1 C00010 --> 1 C00020 + 1 C00013 + 1 C00323	[c]: ATP + 3,4-Dihydroxy-trans-cinnamate + CoA --> AMP + Pyrophosphate + Caffeoyl-CoA	PATH: rn00940 Phenylpropanoid biosynthesis , PATH: rn01100 Metabolic pathways
R01954[c]	L-Citrulline:L-aspartate ligase (AMP-forming)	GRMZM2G010406	6.3.4.5	[c] : 1 C00002 + 1 C00327 + 1 C00049 <==> 1 C00020 + 1 C00013 + 1 C03406 + 2 C00008	[c]:ATP + L-Citrulline + L-Aspartate <==> AMP + Pyrophosphate + N-(L-Arginino)succinate	PATH: rn00250 Alanine, aspartate and glutamate metabolism , PATH: rn00330 Arginine and proline metabolism , PATH: rn01100 Metabolic pathways
R01966[c]	beta-D-glucosaminide glucosaminohydrolase	GRMZM2G163544 or GRMZM2G163544	3.2.1.-	[c] : 13 C00329 + 13 C06023 --> 17 C06023 + 13 C00001	[c]: 13 D-Glucosamine + 13 D-Glucosaminide --> 17 D-Glucosaminide + 13 H2O	PATH: rn00520 Amino sugar and nucleotide sugar metabolism
R01968[c]	2'-Deoxyguanosine 5'-monophosphate phosphohydrolase	GRMZM2G102404 and GRMZM2G037379	3.1.3.5	[c] : 1 C00362 + 1 C00001 <==> 1 C00330 + 1 C00009	[c]:dGMP + H2O <==> Deoxyguanosine + Orthophosphate	PATH: rn00230 Purine metabolism , PATH: rn01100 Metabolic pathways
R01975[x]	(S)-3-Hydroxybutanoyl-CoA:NAD+ oxidoreductase	GRMZM2G132903 and GRMZM2G132903	4.2.1.17	[x] : 1 C01144 + 1 C00003 <==> 1 C00332 + 1 C00004 + 1 C00008	[x]:(S)-3-Hydroxybutanoyl-CoA + NAD+ <==> Acetoacetyl-CoA + NADH	PATH: rn00071 Fatty acid metabolism , PATH: rn00310 Lysine degradation , PATH: rn00380 Tryptophan metabolism , PATH: rn00650 Butanoate metabolism , PATH: rn01100 Metabolic pathways
R01976[c]	(S)-3-Hydroxybutanoyl-CoA:NADP+ oxidoreductase	GRMZM2G106250	1.1.1.157	[c] : 1 C01144 + 1 C00006 <==> 1 C00332 + 1 C00005 + 1 C00008	[c]:(S)-3-Hydroxybutanoyl-CoA + NADP+ <==> Acetoacetyl-CoA + NADPH + H+	PATH: rn00632 Benzoate degradation via CoA ligation , PATH: rn00650 Butanoate metabolism , PATH: rn01100 Metabolic pathways
R01978[c]	acetyl-CoA:acetoacetyl-CoA C-acetyltransferase (thioester-hydrolysing, carboxymethyl-forming)	AC199782.5_FG002	2.3.3.10	[c] : 1 C00356 + 1 C00010 + 1 C00008 <==> 1 C00024 + 1 C00001 + 1 C00332	[c]:(S)-3-Hydroxy-3-methylglutaryl-CoA + CoA <==> Acetyl-CoA + H2O + Acetoacetyl-CoA	PATH: rn00072 Synthesis and degradation of ketone bodies , PATH: rn00280 Valine, leucine and isoleucine degradation , PATH: rn00650 Butanoate metabolism , PATH: rn00900 Terpenoid backbone biosynthesis , PATH: rn01100 Metabolic pathways
R01986[c]	4-Aminobutyraldehyde:NAD+ oxidoreductase	GRMZM2G130440	1.2.1.3	[c] : 1 C00555 + 1 C00006 + 1 C00001 --> 1 C00334 + 1 C00005 + 2 C00008	[c]: 4-Aminobutanal + NADP+ + H2O --> 4-Aminobutanoate + NADPH	PATH: rn00330 Arginine and proline metabolism
R01993[c]	(S)-dihydroorotate amidohydrolase	GRMZM2G173413	3.5.2.3	[c] : 1 C00337 + 1 C00001 <==> 1 C00438 + 1 C00008	[c]:(S)-Dihydroorotate + H2O <==> N-Carbamoyl-L-aspartate	PATH: rn00240 Pyrimidine metabolism , PATH: rn01100 Metabolic pathways
R02003[c]	Geranyl-diphosphate:isopentenyl-diphosphate geranyltrans-transferase	GRMZM2G102550	2.5.1.10	[c] : 1 C00341 + 1 C00129 --> 1 C00013 + 1 C00448	[c]: Geranyl diphosphate + Isopentenyl diphosphate --> Pyrophosphate + trans,trans-Farnesyl diphosphate	PATH: rn00900 Terpenoid backbone biosynthesis , PATH: rn01100 Metabolic pathways
R02006[c]	Geranyl-diphosphate diphosphate-lyase (cyclizing, sabinene-hydrate-forming)	GRMZM2G030583	4.2.3.11	[c] : 1 C00341 + 1 C00001 --> 1 C02462 + 1 C00013	[c]: Geranyl diphosphate + H2O --> Sabinene hydrate + Pyrophosphate	PATH: rn00902 Monoterpenoid biosynthesis , PATH: rn01100 Metabolic pathways
R02016[c]	NADPH:oxidized-thioredoxin oxidoreductase	GRMZM2G158515	1.8.1.9	[c] : 1 C00343 + 1 C00005 + 1 C00008 --> 1 C00342 + 1 C00006	[c]: Oxidized thioredoxin + NADPH + H+ --> Thioredoxin + NADP+	PATH: rn00240 Pyrimidine metabolism
R02017[c]	2'-Deoxyadenosine 5'-diphosphate:oxidized-thioredoxin", "2'-oxidoreductase	GRMZM2G304362 and GRMZM2G323679 and GRMZM2G323679	1.17.4.1	[c] : 1 C00342 + 1 C00008 --> 1 C00206 + 1 C00343 + 1 C00001	[c]: Thioredoxin + ADP --> dADP + Oxidized thioredoxin + H2O	PATH: rn00230 Purine metabolism , PATH: rn01100 Metabolic pathways
R02018[c]	2'-Deoxyuridine 5'-diphosphate:oxidized-thioredoxin", "2'-oxidoreductase	GRMZM2G304362 and GRMZM2G323679 and GRMZM2G323679	1.17.4.1	[c] : 1 C00342 + 1 C00015 --> 1 C01346 + 1 C00343 + 1 C00001	[c]: Thioredoxin + UDP --> dUDP + Oxidized thioredoxin + H2O	PATH: rn00240 Pyrimidine metabolism
R02019[c]	2'-Deoxyguanosine 5'-diphosphate:oxidized-thioredoxin", "2'-oxidoreductase	GRMZM2G304362 and GRMZM2G323679 and GRMZM2G323679	1.17.4.1	[c] : 1 C00361 + 1 C00343 + 1 C00001 --> 1 C00035 + 1 C00342	[c]: GDP + Thioredoxin --> dGDP + Oxidized thioredoxin + H2O	PATH: rn00230 Purine metabolism , PATH: rn01100 Metabolic pathways
R02024[c]	2'-Deoxycytidine diphosphate:oxidized-thioredoxin 2'-oxidoreductase	GRMZM2G304362 and GRMZM2G323679 and GRMZM2G323679	1.17.4.1	[c] : 1 C00342 + 1 C00112 --> 1 C00705 + 1 C00343 + 1 C00001	[c]: Thioredoxin + CDP --> dCDP + Oxidized thioredoxin + H2O	PATH: rn00240 Pyrimidine metabolism , PATH: rn01100 Metabolic pathways
R02026[c]	O-acetyl-L-homoserine acetate-lyase (L-homocysteine forming)	GRMZM2G113873	2.5.1.48	[c] : 1 C01077 + 1 C00320 + 1 C00342 <==> 1 C00155 + 1 C00094 + 1 C00343 + 1 C00033 + 1 C00008	[c]:O-Acetyl-L-homoserine + Thiosulfate + Thioredoxin + H+ <==> L-Homocysteine + Sulfite + Oxidized thioredoxin + Acetate	PATH: rn00270 Cysteine and methionine metabolism , PATH: rn01100 Metabolic pathways
R02035[c]	6-Phospho-D-glucono-1,5-lactone lactonohydrolase	GRMZM2G136918 or GRMZM2G148769 or GRMZM2G148769 or GRMZM2G148769	3.1.1.31	[c] : 1 C01236 + 1 C00001 <==> 1 C00345 + 1 C00008	[c]:D-Glucono-1,5-lactone 6-phosphate + H2O <==> 6-Phospho-D-gluconate	PATH: rn00030 Pentose phosphate pathway , PATH: rn01100 Metabolic pathways
R02035[p]	6-Phospho-D-glucono-1,5-lactone lactonohydrolase	GRMZM2G136918 or GRMZM2G148769 or GRMZM2G148769	3.1.1.31	[p] : 1 C01236 + 1 C00001 <==> 1 C00345 + 1 C00008	[p]:D-Glucono-1,5-lactone 6-phosphate + H2O <==> 6-Phospho-D-gluconate	PATH: rn00030 Pentose phosphate pathway , PATH: rn01100 Metabolic pathways
R02038[c]	CTP:ethanolamine-phosphate cytidylyltransferase	GRMZM2G103281	2.7.7.14	[c] : 1 C00063 + 1 C00346 + 1 C00008 --> 1 C00013 + 1 C00570	[c]: CTP + Ethanolamine phosphate --> Pyrophosphate + CDP-ethanolamine	PATH: rn00564 Glycerophospholipid metabolism , PATH: rn01100 Metabolic pathways
R02051[c]	Phosphatidylethanolamine phosphatidohydrolase	GRMZM2G159125 and GRMZM2G133943 and GRMZM2G066485 and GRMZM2G061969 and GRMZM2G133943 and GRMZM2G133943 and GRMZM2G061969	3.1.4.4	[c] : 1 C00350 + 1 C00001 --> 1 C00189 + 1 C00416 + 1 C00008	[c]: Phosphatidylethanolamine + H2O --> Ethanolamine + Phosphatidate	PATH: rn00564 Glycerophospholipid metabolism , PATH: rn01100 Metabolic pathways
R02057[c]	CDPethanolamine:1,2-diacylglycerol ethanolaminephosphotransferase	GRMZM2G466281	2.7.8.1	[c] : 1 C00570 + 1 C00641 --> 1 C00055 + 1 C00350 + 1 C00008	[c]: CDP-ethanolamine + 1,2-Diacyl-sn-glycerol --> CMP + Phosphatidylethanolamine	PATH: rn00564 Glycerophospholipid metabolism , PATH: rn01100 Metabolic pathways
R02061[c]	trans,trans-Farnesyl-diphosphate:isopentenyl-diphosphate farnesyltranstransferase	GRMZM2G102550	2.5.1.29	[c] : 1 C00448 + 1 C00129 --> 1 C00013 + 1 C00353	[c]: trans,trans-Farnesyl diphosphate + Isopentenyl diphosphate --> Pyrophosphate + Geranylgeranyl diphosphate	PATH: rn00900 Terpenoid backbone biosynthesis , PATH: rn01100 Metabolic pathways
R02063[c]	geranylgeranyl reductase	GRMZM2G105644	1.3.1.-	[c] : 1 C00353 + 1 C00005 + 5 C00008 --> 1 C05427 + 1 C00006	[c]: Geranylgeranyl diphosphate + 3 H+ + 3 NADPH --> Phytyl diphosphate + 3 NADP+	PATH: rn00900 Terpenoid backbone biosynthesis , PATH: rn01100 Metabolic pathways
R02068[c]	ent-Copalyl-diphosphate lyase	GRMZM2G081554	5.5.1.13	[c] : 1 C00353 --> 1 C06089	[c]: Geranylgeranyl diphosphate --> ent-Copalyl diphosphate	PATH: rn00904 Diterpenoid biosynthesis , PATH: rn01100 Metabolic pathways
R02073[c]	diphosphate:beta-D-fructose-6-phosphate 1-phosphotransferase	[(GRMZM2G059151 and GRMZM2G059151) and GRMZM2G042502] or GRMZM2G123371	2.7.1.90	[c] : 1 C00013 + 1 C05345 <==> 1 C00009 + 1 C05378 + 1 C00008	[c]:Pyrophosphate + beta-D-Fructose 6-phosphate <==> Orthophosphate + beta-D-Fructose 1,6-bisphosphate	PATH: rn00051 Fructose and mannose metabolism
R02080[c]	3,4-Dihydroxy-L-phenylalanine carboxy-lyase	GRMZM2G108514	4.1.1.28	[c] : 1 C00355 --> 1 C03758 + 1 C00011	[c]: 3,4-Dihydroxy-L-phenylalanine --> 4-(2-Aminoethyl)-1,2-benzenediol + CO2	PATH: rn00350 Tyrosine metabolism , PATH: rn00950 Isoquinoline alkaloid biosynthesis , PATH: rn00965 Betalain biosynthesis , PATH: rn01100 Metabolic pathways
R02082[c]	(R)-Mevalonate:NADP+ oxidoreductase (CoA acylating)	GRMZM2G058095 or GRMZM2G001645	1.1.1.34	[c] : 9 C00356 + 2 C00005 + 27 C00080 --> 2 C00418 + 9 C00010 + 2 C00006	[c]: 9 (S)-3-Hydroxy-3-methylglutaryl-CoA + 2 NADPH + 27 H+ --> 2 (R)-Mevalonate + 9 CoA + 2 NADP+	PATH: rn00900 Terpenoid backbone biosynthesis , PATH: rn01100 Metabolic pathways
R02086[c]		GRMZM2G166597	5.4.2.3	[c] : C00357 <==> C04256	[c]:N-Acetyl-D-glucosamine 6-phosphate <==> N-Acetyl-D-glucosamine 1-phosphate
R02088[c]	2'-Deoxyadenosine 5'-monophosphate phosphohydrolase	GRMZM2G102404 and GRMZM2G037379	3.1.3.5	[c] : 1 C00360 + 1 C00001 <==> 1 C00559 + 1 C00009	[c]:dAMP + H2O <==> Deoxyadenosine + Orthophosphate	PATH: rn00230 Purine metabolism , PATH: rn01100 Metabolic pathways
R02093[c]	ATP:dTDP phosphotransferase	GRMZM2G106099 or GRMZM2G013478	2.7.4.6	[c] : 1 C00002 + 1 C00363 <==> 1 C00008 + 1 C00459 + 1 C00008	[c]:ATP + dTDP <==> ADP + dTTP	PATH: rn00240 Pyrimidine metabolism , PATH: rn01100 Metabolic pathways
R02099[c]	ATP:deoxyuridine 5'-phosphotransferase	GRMZM2G048821	2.7.1.21	[c] : 1 C00002 + 1 C00526 --> 1 C00008 + 1 C00365 + 2 C00008	[c]: ATP + Deoxyuridine --> ADP + dUMP	PATH: rn00240 Pyrimidine metabolism
R02100[c]	dUTP nucleotidohydrolase	GRMZM2G020295	3.6.1.19	[c] : 1 C00460 + 1 C00001 --> 1 C00365 + 1 C00013 + 1 C00008	[c]: dUTP + H2O --> dUMP + Pyrophosphate	PATH: rn00240 Pyrimidine metabolism , PATH: rn01100 Metabolic pathways
R02101[c]	5,10-Methylenetetrahydrofolate:dUMP C-methyltransferase	GRMZM2G139880	1.5.1.3	[c] : 1 C00365 + 1 C00143 <==> 1 C00415 + 1 C00364	[c]:dUMP + 5,10-Methylenetetrahydrofolate <==> Dihydrofolate + dTMP	PATH: rn00240 Pyrimidine metabolism , PATH: rn00670 One carbon pool by folate , PATH: rn01100 Metabolic pathways
R02103[c]	xanthine:NAD+ oxidoreductase	GRMZM2G050984	1.17.3.2	[c] : 1 C00385 + 1 C00003 + 1 C00001 --> 1 C00366 + 1 C00004 + 1 C00008	[c]: Xanthine + NAD+ + H2O --> Urate + NADH + H+	PATH: rn00230 Purine metabolism , PATH: rn01100 Metabolic pathways
R02106[c]	Urate:oxygen oxidoreductase	GRMZM2G164141	1.7.3.3	[c] : 1 C00366 + 1 C00007 + 1 C00001 --> 1 C11821 + 1 C00027	[c]: Urate + Oxygen + H2O --> 5-Hydroxyisourate + H2O2	PATH: rn00230 Purine metabolism , PATH: rn01100 Metabolic pathways
R02107[c]	Xanthine:oxygen oxidoreductase	GRMZM2G050984	1.17.3.2	[c] : 1 C00385 + 1 C00001 + 1 C00007 --> 1 C00366 + 1 C00027	[c]: Xanthine + H2O + Oxygen --> Urate + H2O2	PATH: rn00230 Purine metabolism , PATH: rn01100 Metabolic pathways
R02110[p]	1,4-alpha-D-Glucan:1,4-alpha-D-glucan 6-alpha-D-(1,4-alpha-D-glucano)-transferase	GRMZM2G088753 and GRMZM2G088753	2.4.1.18	[p] : 2 C00718 --> C00369	[p]:2 Amylose --> Starch	PATH: rn00500 Starch and sucrose metabolism , PATH: rn01100 Metabolic pathways
R02111[p]	1,4-alpha-D-Glucan:orthophosphate alpha-D-glucosyltransferase	GRMZM2G074158 or GRMZM2G147770	2.4.1.1	[p] : 1 C00718 + 1 C00103 --> 1 C00369 + 1 C00009	[p]: Amylose + Orthophosphate --> D-Glucose 1-phosphate	PATH: rn00500 Starch and sucrose metabolism
R02112[p]	1,4-alpha-D-Glucan maltohydrolase	GRMZM2G035749	3.2.1.2	[p] : 1 C00369 --> 1 C01935 + 1 C00208	[p]: Starch --> Maltose	PATH: rn00500 Starch and sucrose metabolism , PATH: rn01100 Metabolic pathways
R02124[c]	Retinol:NAD+ oxidoreductase	GRMZM2G397055 or GRMZM2G397055 or GRMZM2G397055 or GRMZM2G379044	1.1.1.1	[c] : 1 C00473 + 1 C00003 <==> 1 C00376 + 1 C00004 + 1 C00008	[c]:Retinol + NAD+ <==> Retinal + NADH + H+	PATH: rn00830 Retinol metabolism , PATH: rn01100 Metabolic pathways
R02157[c]	S-Adenosyl-L-methionine:3,5,7,3',4'-pentahydroxyfavone", '3-O-methyltransferase	AC196475.3_FG004	2.1.1.76	[c] : 1 C00019 + 1 C00389 --> 1 C00021 + 1 C04443 + 1 C00008	[c]: S-Adenosyl-L-methionine + Quercetin --> S-Adenosyl-L-homocysteine + 3',4',5,7-Tetrahydroxy-3-methoxyflavone	PATH: rn00944 Flavone and flavonol biosynthesis
R02158[c]	UDPglucose:flavonol 3-O-D-glucosyltransferase	GRMZM2G165390	2.4.1.91	[c] : 1 C00029 + 1 C00389 --> 1 C00015 + 1 C05623 + 1 C00008	[c]: UDP-glucose + Quercetin --> UDP + Quercetin 3-O-glucoside	PATH: rn00944 Flavone and flavonol biosynthesis , PATH: rn01100 Metabolic pathways
R02160[c]	dihydroflavonol,2-oxoglutarate:oxygen oxidoreductase	GRMZM2G069298 and GRMZM2G069298	1.14.11.23	[c] : C01617 + C00026 + C00007 --> C00389 + C00042 + C00011 + C00001	[c]: Taxifolin + 2-Oxoglutarate + Oxygen --> Quercetin + Succinate + CO2 + H2O	PATH: rn00941 Flavonoid biosynthesis , PATH: rn01100 Metabolic pathways
R02166[c]	NADH:ubiquinone oxidoreductase	(AC195340.3_FG002 and GRMZM2G040209 and AC195340.3_FG002 and GRMZM2G041418 and GRMZM2G090487 and GRMZM2G040209 and GRMZM2G145854 and GRMZM2G396397) or (GRMZM2G173277 and GRMZM2G173277 and GRMZM2G051613 and GRMZM2G173277 and GRMZM2G173277 and GRMZM2G051613) or (GRMZM2G137312 and GRMZM2G030510 and (GRMZM2G450705 and GRMZM2G469489) and GRMZM2G405584 and GRMZM2G335564 and GRMZM2G444541 and GRMZM2G405…	1.6.5.3	[c] : C00390 <==> C00399 + 2 C00080	[c]:Ubiquinol <==> Ubiquinone + 2 H+
R02173[c]	Tryptamine:oxygen oxidoreductase(deaminating)	(GRMZM2G059151 and GRMZM2G042502) or GRMZM2G123371 or GRMZM2G059151	2.7.1.90	[c] : 1 C00398 + 1 C00001 + 1 C00007 --> 1 C00637 + 1 C00014 + 1 C00027	[c]: Tryptamine + H2O + Oxygen --> Indole-3-acetaldehyde + NH3 + H2O2	PATH: rn00380 Tryptophan metabolism
R02175[c]	S-adenosyl-L-methionine:2-hexaprenyl-3-methyl-5-hydroxy-6-methoxy- 1,4-benzoquinone 3-O-methyltransferase	GRMZM2G052418	2.1.1.114	[c] : 1 C05805 + 1 C00019 --> 1 C17568 + 1 C00021	[c]: 2-Hexaprenyl-3-methyl-5-hydroxy-6-methoxy-1,4-benzoquinone + S-Adenosyl-L-methionine --> Ubiquinone + S-Adenosyl-L-homocysteine	PATH: rn00130 Ubiquinone and other terpenoid-quinone biosynthesis
R02193[c]	Coniferyl aldehyde:NADP+ oxidoreductase (CoA-feruloylating)	GRMZM2G131205 or GRMZM2G131205	1.2.1.44	[c] : 1 C00406 + 1 C00005 + 1 C00008 --> 1 C02666 + 1 C00010 + 1 C00006	[c]: Feruloyl-CoA + NADPH + H+ --> Coniferyl aldehyde + CoA + NADP+	PATH: rn00940 Phenylpropanoid biosynthesis , PATH: rn01100 Metabolic pathways
R02194[c]	Ferulate:CoA ligase (AMP-forming)	(GRMZM2G096020 and GRMZM2G145179) or GRMZM2G055320 or GRMZM2G054013 or GRMZM2G055320 or GRMZM2G055320 or GRMZM2G122787	6.2.1.12	[c] : 1 C00002 + 1 C01494 + 1 C00010 --> 1 C00020 + 1 C00013 + 1 C00406 + 1 C00008	[c]: ATP + Ferulate + CoA --> AMP + Pyrophosphate + Feruloyl-CoA	PATH: rn00940 Phenylpropanoid biosynthesis , PATH: rn01100 Metabolic pathways
R02199[c]	L-Isoleucine:2-oxoglutarate aminotransferase	(GRMZM2G153536 and GRMZM2G069596) or GRMZM2G153536 or GRMZM2G071208 or GRMZM2G071208 or GRMZM2G071208	2.6.1.42	[c] : 1 C00671 + 1 C00025 --> 1 C00407 + 1 C00026	[c]: (S)-3-Methyl-2-oxopentanoic acid + L-Glutamate --> L-Isoleucine + 2-Oxoglutarate	PATH: rn00280 Valine, leucine and isoleucine degradation , PATH: rn00290 Valine, leucine and isoleucine biosynthesis , PATH: rn00966 Glucosinolate biosynthesis , PATH: rn01100 Metabolic pathways
R02220[c]	sinapoyl aldehyde:NADP+ oxidoreductase (CoA-sinapoylating)	GRMZM2G131205 or GRMZM2G131205	1.2.1.44	[c] : 1 C00411 + 1 C00005 + 1 C00008 --> 1 C05610 + 1 C00010 + 1 C00006	[c]: Sinapoyl-CoA + NADPH --> Sinapoyl aldehyde + CoA + NADP+	PATH: rn00940 Phenylpropanoid biosynthesis , PATH: rn01100 Metabolic pathways
R02221[c]	Sinapate:CoA ligase (AMP-forming)	(GRMZM2G096020 and GRMZM2G145179) or GRMZM2G055320 or GRMZM2G054013 or GRMZM2G055320 or GRMZM2G055320 or GRMZM2G122787	6.2.1.12	[c] : 1 C00002 + 1 C00482 + 1 C00010 --> 1 C00020 + 1 C00013 + 1 C00411 + 1 C00008	[c]: ATP + Sinapate + CoA --> AMP + Pyrophosphate + Sinapoyl-CoA	PATH: rn00940 Phenylpropanoid biosynthesis , PATH: rn01100 Metabolic pathways
R02235[c]	Dihydrofolate:NAD+ oxidoreductase	GRMZM2G139880	1.5.1.3	[c] : 1 C00415 + 1 C00003 <==> 1 C00504 + 1 C00004 + 1 C00008	[c]:Dihydrofolate + NAD+ <==> Folate + NADH + H+	PATH: rn00790 Folate biosynthesis , PATH: rn01100 Metabolic pathways
R02236[c]	Dihydrofolate:NADP+ oxidoreductase	GRMZM2G139880	1.5.1.3	[c] : 1 C00415 + 1 C00006 <==> 1 C00504 + 1 C00005 + 1 C00008	[c]:Dihydrofolate + NADP+ <==> Folate + NADPH + H+	PATH: rn00670 One carbon pool by folate , PATH: rn00790 Folate biosynthesis , PATH: rn01100 Metabolic pathways
R02240[c]	ATP:1,2-diacylglycerol 3-phosphotransferase	GRMZM2G109783	2.7.1.107	[c] : 1 C00002 + 1 C00641 --> 1 C00008 + 1 C00416 + 2 C00008	[c]: ATP + 1,2-Diacyl-sn-glycerol --> ADP + Phosphatidate	PATH: rn00561 Glycerolipid metabolism , PATH: rn00564 Glycerophospholipid metabolism , PATH: rn01100 Metabolic pathways , PATH: rn04070 Phosphatidylinositol signaling system
R02241[c]	acyl-CoA:1-acyl-sn-glycerol-3-phosphate 2-O-acyltransferase	GRMZM2G033926	2.3.1.51	[c] : 1 C00681 + 1 C00040 --> 1 C00416 + 1 C00010	[c]: 1-Acyl-sn-glycerol 3-phosphate + Acyl-CoA --> Phosphatidate + CoA	PATH: rn00561 Glycerolipid metabolism , PATH: rn00564 Glycerophospholipid metabolism , PATH: rn01100 Metabolic pathways
R02245[c]	ATP:(R)-mevalonate 5-phosphotransferase	GRMZM2G074015	2.7.1.36	[c] : 9 C00002 + 2 C00418 --> 9 C00008 + 9 C01107 + 11 C00080	[c]: 9 ATP + 2 (R)-Mevalonate --> 9 ADP + 9 (R)-5-Phosphomevalonate + 11 H+	PATH: rn00900 Terpenoid backbone biosynthesis , PATH: rn01100 Metabolic pathways
R02253[c]	trans-cinnamate,NADPH:oxygen oxidoreductase (4-hydroxylating)	GRMZM2G010468	1.14.13.11	[c] : 1 C00423 + 1 C00007 + 1 C00005 + 1 C00008 --> 1 C00811 + 1 C00006 + 1 C00001	[c]: trans-Cinnamate + Oxygen + NADPH + H+ --> 4-Coumarate + NADP+ + H2O	PATH: rn00360 Phenylalanine metabolism , PATH: rn00940 Phenylpropanoid biosynthesis , PATH: rn00946 , PATH: rn01100 Metabolic pathways
R02255[c]	trans-Cinnamate:CoA ligase (AMP-forming)	(GRMZM2G096020 and GRMZM2G145179) or GRMZM2G055320 or GRMZM2G054013 or GRMZM2G055320 or GRMZM2G055320 or GRMZM2G122787	6.2.1.12	[c] : 1 C00002 + 1 C00423 + 1 C00010 --> 1 C00020 + 1 C00013 + 1 C00540 + 1 C00008	[c]: ATP + trans-Cinnamate + CoA --> AMP + Pyrophosphate + Cinnamoyl-CoA	PATH: rn00940 Phenylpropanoid biosynthesis , PATH: rn01100 Metabolic pathways
R02269[c]	5,6-Dihydrouracil amidohydrolase	GRMZM2G020002	3.5.2.2	[c] : 1 C00429 + 1 C00001 <==> 1 C02642 + 1 C00008	[c]:5,6-Dihydrouracil + H2O <==> 3-Ureidopropionate	PATH: rn00240 Pyrimidine metabolism , PATH: rn00410 beta-Alanine metabolism , PATH: rn00770 Pantothenate and CoA biosynthesis , PATH: rn01100 Metabolic pathways
R02272[c]	(S)-4-Amino-5-oxopentanoate 4,5-aminomutase	GRMZM2G116258 or GRMZM2G116258	5.4.3.8	[c] : 1 C03741 --> 1 C00430	[c]: (S)-4-Amino-5-oxopentanoate --> 5-Aminolevulinate	PATH: rn00860 Porphyrin and chlorophyll metabolism , PATH: rn01100 Metabolic pathways
R02282[c]	N2-Acetyl-L-ornithine:L-glutamate N-acetyltransferase	GRMZM2G044237	2.3.1.35	[c] : 1 C00437 + 1 C00025 <==> 1 C00077 + 1 C00624	[c]:N-Acetylornithine + L-Glutamate <==> L-Ornithine + N-Acetyl-L-glutamate	PATH: rn00330 Arginine and proline metabolism , PATH: rn01100 Metabolic pathways
R02283[c]	N2-Acetyl-L-ornithine:2-oxoglutarate aminotransferase	GRMZM2G119583	2.6.1.11	[c] : 1 C00437 + 1 C00026 <==> 1 C01250 + 1 C00025	[c]:N-Acetylornithine + 2-Oxoglutarate <==> N-Acetyl-L-glutamate 5-semialdehyde + L-Glutamate	PATH: rn00330 Arginine and proline metabolism , PATH: rn01100 Metabolic pathways
R02291[c]	L-Aspartate-4-semialdehyde:NADP+ oxidoreductase (phosphorylating)	GRMZM2G076885	1.2.1.11	[c] : 1 C00441 + 1 C00009 + 1 C00006 <==> 1 C03082 + 1 C00005 + 1 C00008	[c]:L-Aspartate 4-semialdehyde + Orthophosphate + NADP+ <==> 4-Phospho-L-aspartate + NADPH + H+	PATH: rn00260 Glycine, serine and threonine metabolism , PATH: rn00270 Cysteine and methionine metabolism , PATH: rn00300 Lysine biosynthesis , PATH: rn01100 Metabolic pathways
R02292[c]	L-Aspartate-4-semialdehyde hydro-lyase (adding pyruvate and cyclizing)	GRMZM2G027835	4.2.1.52	[c] : 1 C00441 + 1 C00022 --> 1 C03340 + 2 C00001 + 1 C00008	[c]: L-Aspartate 4-semialdehyde + Pyruvate --> L-2,3-Dihydrodipicolinate + 2 H2O	PATH: rn00300 Lysine biosynthesis , PATH: rn01100 Metabolic pathways
R02300[c]	S-Aminomethyldihydrolipoylprotein:(6S)-tetrahydrofolate aminomethyltransferase (ammonia-forming)	GRMZM2G076673	2.1.2.10	[c] : 1 C00445 + 1 C00001 --> 1 C03479 + 1 C00008	[c]: 5,10-Methenyltetrahydrofolate + H2O --> 5-Formyltetrahydrofolate	PATH: rn00670 One carbon pool by folate
R02301[c]	5-Formyltetrahydrofolate cyclo-ligase (ADP-forming)	GRMZM2G001904	6.3.3.2	[c] : 1 C00002 + 1 C03479 --> 1 C00008 + 1 C00009 + 1 C00445 + 1 C00008	[c]: ATP + 5-Formyltetrahydrofolate --> ADP + Orthophosphate + 5,10-Methenyltetrahydrofolate	PATH: rn00670 One carbon pool by folate , PATH: rn01100 Metabolic pathways
R02313[c]	N6-(L-1,3-Dicarboxypropyl)-L-lysine:NAD+ oxidoreductase; N6-(L-1,3-Dicarboxypropyl)-L-lysine:NAD+ oxidoreductase (L-glutamate-forming)	GRMZM2G181362	1.5.1.7 or 1.5.1.8 or 1.5.1.9	[c] : C00449 + C00003 + C00001 <==> C00025 + C04076 + C00004 + C00080	[c]:N6-(L-1,3-Dicarboxypropyl)-L-lysine + NAD+ + H2O <==> L-Glutamate + L-2-Aminoadipate 6-semialdehyde + NADH + H+	PATH: rn00310 Lysine degradation , PATH: rn01100 Metabolic pathways
R02320[c]	NTP:pyruvate O2-phosphotransferase	(GRMZM2G003883 and GRMZM2G003883 and GRMZM2G004534 and GRMZM2G003883 and GRMZM2G003883 and GRMZM2G003883 and GRMZM2G008714 and GRMZM2G003883 and GRMZM2G150098)	2.7.1.40	[c] : C00454 + C00074 --> C00201 + C00022	[c]: NDP + Phosphoenolpyruvate --> Nucleoside triphosphate + Pyruvate	PATH: rn00620 Pyruvate metabolism , PATH: rn00710 Carbon fixation in photosynthetic organisms , PATH: rn01100 Metabolic pathways
R02323[c]	Nicotinamide ribonucleotide phosphohydrolase	GRMZM2G102404 and GRMZM2G037379	3.1.3.5	[c] : 1 C00455 + 1 C00001 --> 1 C03150 + 1 C00009	[c]: Nicotinamide D-ribonucleotide + H2O --> N-Ribosylnicotinamide + Orthophosphate	PATH: rn00760 Nicotinate and nicotinamide metabolism
R02326[c]	ATP:dCDP phosphotransferase	GRMZM2G106099 or GRMZM2G013478	2.7.4.6	[c] : 1 C00002 + 1 C00705 <==> 1 C00008 + 1 C00458 + 1 C00008	[c]:ATP + dCDP <==> ADP + dCTP	PATH: rn00240 Pyrimidine metabolism , PATH: rn01100 Metabolic pathways
R02331[c]	ATP:dUDP phosphotransferase	GRMZM2G106099 or GRMZM2G013478	2.7.4.6	[c] : 1 C00002 + 1 C01346 <==> 1 C00008 + 1 C00460 + 1 C00008	[c]:ATP + dUDP <==> ADP + dUTP	PATH: rn00240 Pyrimidine metabolism , PATH: rn01100 Metabolic pathways
R02362[c]	Pectin pectylhydrolase	(GRMZM2G175499 and GRMZM2G128682) or GRMZM2G136106 or (GRMZM2G136106 and and GRMZM2G175499 and GRMZM2G043943 and GRMZM2G012328) or GRMZM2G125356	3.1.1.11	[c] : C00714 + C00001 --> C00132 + C00470	[c]: Pectin + H2O --> Methanol + Pectate	PATH: rn00040 Pentose and glucuronate interconversions , PATH: rn00500 Starch and sucrose metabolism , PATH: rn01100 Metabolic pathways
R02382[c]	Tyramine:oxygen oxidoreductase(deaminating)(flavin-containing)	(GRMZM2G147884 and GRMZM2G359298) or GRMZM2G042660	1.4.3.21	[c] : 1 C00483 + 1 C00001 + 1 C00007 --> 1 C03765 + 1 C00014 + 1 C00027	[c]: Tyramine + H2O + Oxygen --> 4-Hydroxyphenylacetaldehyde + NH3 + H2O2	PATH: rn00350 Tyrosine metabolism
R02410[c]	Raffinose fructohydrolase	(GRMZM2G394450 and GRMZM2G394450) or GRMZM2G123633 or GRMZM2G123633	3.2.1.26	[c] : 1 C00492 + 1 C00001 --> 1 C05402 + 1 C00095	[c]: Raffinose + H2O --> Melibiose + D-Fructose	PATH: rn00052 Galactose metabolism
R02412[c]	ATP:shikimate 3-phosphotransferase	GRMZM2G004590 or GRMZM2G004590	2.7.1.71	[c] : 1 C00002 + 1 C00493 --> 1 C00008 + 1 C03175 + 2 C00008	[c]: ATP + Shikimate --> ADP + Shikimate 3-phosphate	PATH: rn00400 Phenylalanine, tyrosine and tryptophan biosynthesis , PATH: rn01100 Metabolic pathways
R02413[c]	Shikimate:NADP+ 3-oxidoreductase	GRMZM2G014376	1.1.1.25 or 4.2.1.10	[c] : 1 C00493 + 1 C00006 <==> 1 C02637 + 1 C00005 + 1 C00008	[c]:Shikimate + NADP+ <==> 3-Dehydroshikimate + NADPH + H+	PATH: rn00400 Phenylalanine, tyrosine and tryptophan biosynthesis , PATH: rn01100 Metabolic pathways
R02425[c]	(S)(+)-Allantoin amidohydrolase	GRMZM2G173413	3.5.2.5	[c] : 1 C02350 + 1 C00001 --> 1 C00499	[c]: (S)(+)-Allantoin + H2O --> Allantoate	PATH: rn00230 Purine metabolism , PATH: rn01100 Metabolic pathways
R02433[c]	L-Cysteate:2-oxoglutarate aminotransferase	GRMZM2G094712 or GRMZM2G094712	2.6.1.1	[c] : 1 C00506 + 1 C00026 <==> 1 C05528 + 1 C00025	[c]:L-Cysteate + 2-Oxoglutarate <==> 3-Sulfopyruvate + Glutamate	PATH: rn00270 Cysteine and methionine metabolism
R02435[c]		GRMZM2G152179	2.8.2.-	[c] : C02218 + C00053 --> C00506 + C00054	[c]: 2-Aminoacrylate + 3'-Phosphoadenylyl sulfate --> L-Cysteate + Adenosine 3',5'-bisphosphate
R02444[c]	flavanone,2-oxoglutarate:oxygen oxidoreductase (3-hydroxylating)	GRMZM2G062396	1.14.11.9	[c] : 1 C00509 + 1 C00026 + 1 C00007 --> 1 C00974 + 1 C00042 + 1 C00011	[c]: Naringenin + 2-Oxoglutarate + Oxygen --> Dihydrokaempferol + Succinate + CO2	PATH: rn00941 Flavonoid biosynthesis , PATH: rn01100 Metabolic pathways
R02446[c]	flavanone lyase (decyclizing)	GRMZM2G155329 or GRMZM2G155329	5.5.1.6	[c] : 1 C00509 --> 1 C06561	[c]: Naringenin --> Isosalipurpol	PATH: rn00941 Flavonoid biosynthesis , PATH: rn01100 Metabolic pathways
R02464[c]	Sphinganine-1-phosphate pamlmitaldehyde-lyase	GRMZM2G044337	4.1.2.27	[c] : 1 C01120 --> 1 C00346 + 1 C00517	[c]: Sphinganine 1-phosphate --> Ethanolamine phosphate + Hexadecanal	PATH: rn00600 Sphingolipid metabolism
R02473[c]	(R)-Pantoate:beta-alanine ligase (AMP-forming)	GRMZM2G012260	6.3.2.1	[c] : 1 C00002 + 1 C00522 + 1 C00099 --> 1 C00020 + 1 C00013 + 1 C00864 + 2 C00008	[c]: ATP + (R)-Pantoate + beta-Alanine --> AMP + Pyrophosphate + Pantothenate	PATH: rn00410 beta-Alanine metabolism , PATH: rn00770 Pantothenate and CoA biosynthesis , PATH: rn01100 Metabolic pathways
R02493[c]	ATP:pyridoxal 5'-phosphotransferase	GRMZM2G069758	2.7.1.35	[c] : 1 C00002 + 1 C00534 --> 1 C00008 + 1 C00647 + 2 C00008	[c]: ATP + Pyridoxamine --> ADP + Pyridoxamine phosphate	PATH: rn00750 Vitamin B6 metabolism , PATH: rn01100 Metabolic pathways
R02518[c]		GRMZM2G042269	4.1.1.-	[c] : C00544 + C00007 + C00005 --> C05585 + C00011 + C00006 + C00080 + C00001	[c]: Homogentisate + Oxygen + NADPH --> Gentisate aldehyde + CO2 + NADP+ + H+ + H2O	PATH: rn00350 Tyrosine metabolism , PATH: rn01100 Metabolic pathways
R02521[c]	4-Hydroxyphenylpyruvate:oxygen oxidoreductase (hydroxylating,decarboxylating)	GRMZM2G088396	1.13.11.27	[c] : 1 C01179 + 1 C00007 --> 1 C00544 + 1 C00011	[c]: 3-(4-Hydroxyphenyl)pyruvate + Oxygen --> Homogentisate + CO2	PATH: rn00130 Ubiquinone and other terpenoid-quinone biosynthesis , PATH: rn00350 Tyrosine metabolism , PATH: rn01100 Metabolic pathways
R02529[c]	aminoacetone:oxygen oxidoreductase(deaminating)	(GRMZM2G147884 and GRMZM2G359298) or GRMZM2G042660	1.4.3.21	[c] : 1 C01888 + 1 C00001 + 1 C00007 --> 1 C00546 + 1 C00014 + 1 C00027	[c]: Aminoacetone + H2O + Oxygen --> Methylglyoxal + NH3 + H2O2	PATH: rn00260 Glycine, serine and threonine metabolism
R02556[c]	Deoxyadenosine aminohydrolase	GRMZM2G137724	3.5.4.4	[c] : 1 C00559 + 1 C00001 <==> 1 C05512 + 1 C00014	[c]:Deoxyadenosine + H2O <==> Deoxyinosine + NH3	PATH: rn00230 Purine metabolism , PATH: rn01100 Metabolic pathways
R02565[c]	p-cumic alcohol:NAD+ oxidoreductase	GRMZM2G135470 and GRMZM2G135470	1.2.1.8	[c] : 1 C00576 + 1 C00003 + 1 C00001 --> 1 C00719 + 1 C00004 + 2 C00008	[c]: Betaine aldehyde + NAD+ + H2O --> Betaine + NADH + H+	PATH: rn00260 Glycine, serine and threonine metabolism
R02566[c]	p-Cumic alcohol:NADP+ oxidoreductase	GRMZM2G135470 and GRMZM2G135470	1.2.1.8	[c] : 1 C00576 + 1 C00006 + 1 C00001 --> 1 C00719 + 1 C00005 + 2 C00008	[c]: Betaine aldehyde + NADP+ + H2O --> Betaine + NADPH	PATH: rn00260 Glycine, serine and threonine metabolism
R02568[c]	D-Fructose 1-phosphate D-glyceraldehyde-3-phosphate-lyase	GRMZM2G089365 and GRMZM2G046284 and GRMZM2G057823 and GRMZM2G057823 and GRMZM2G066024 and GRMZM2G066024 and GRMZM2G046284 and GRMZM2G066024	4.1.2.13	[c] : 1 C01094 <==> 1 C00111 + 1 C00577	[c]:D-Fructose 1-phosphate <==> Glycerone phosphate + D-Glyceraldehyde	PATH: rn00051 Fructose and mannose metabolism , PATH: rn01100 Metabolic pathways
R02570[m]	succinyl-CoA:enzyme N6-(dihydrolipoyl)lysine S-succinyltransferase	GRMZM2G079538 and GRMZM2G079538	2.3.1.61	[m] : 1 C00091 + 1 C15973 <==> 1 C00010 + 1 C16254	[m]:Succinyl-CoA + Enzyme N6-(dihydrolipoyl)lysine <==> CoA + [Dihydrolipoyllysine-residue succinyltransferase]S-succinyldihydrolipoyllysine	PATH: rn00020 Citrate cycle (TCA cycle) , PATH: rn01100 Metabolic pathways
R02571[c]	Glutaryl-CoA:dihydrolipoamide S-succinyltransferase	GRMZM2G079538 and GRMZM2G079538	2.3.1.61	[c] : 1 C00527 + 1 C15973 <==> 1 C00010 + 1 C06157	[c]:Glutaryl-CoA + Dihydrolipoamide <==> CoA + S-Glutaryldihydrolipoamide	PATH: rn00310 Lysine degradation , PATH: rn01100 Metabolic pathways
R02596[c]	Donor:hydrogen-peroxide oxidoreductase	GRMZM2G085967 or GRMZM2G471357 or GRMZM2G025441 or GRMZM2G442008 or GRMZM2G010640 or GRMZM2G063435 or GRMZM2G089982 or GRMZM2G089982 or GRMZM2G095404 or GRMZM2G103342 or GRMZM2G089982 or GRMZM2G089982 or GRMZM2G136042 or GRMZM2G115209 or AC205413.4_FG001 or AC230013.2_FG002 or GRMZM2G023840 or GRMZM2G116846 or GRMZM2G116846 or GRMZM2G085967 or GRMZM2G061230 or GRMZM2G103169 or GRMZM2G410175 or GR…	5.5.1.6	[c] : C00590 --> C05615	[c]: Coniferyl alcohol --> Lignin	PATH: rn00940 Phenylpropanoid biosynthesis , PATH: rn01100 Metabolic pathways
R02613[c]	Phenethylamine:oxygen oxidoreductase (deaminating)	(GRMZM2G147884 and GRMZM2G359298) or GRMZM2G042660	1.4.3.21	[c] : 1 C05332 + 1 C00007 + 1 C00001 --> 1 C00601 + 1 C00014 + 1 C00027	[c]: Phenethylamine + Oxygen + H2O --> Phenylacetaldehyde + NH3 + H2O2	PATH: rn00360 Phenylalanine metabolism
R02619[c]	3-Sulfino-L-alanine:2-oxoglutarate aminotransferase	GRMZM2G094712 or GRMZM2G146677 or GRMZM2G469150 or GRMZM2G094712 or GRMZM2G094712	2.6.1.1	[c] : 1 C00606 + 1 C00026 --> 1 C05527 + 1 C00025	[c]: 3-Sulfino-L-alanine + 2-Oxoglutarate --> 3-Sulfinylpyruvate + Glutamate	PATH: rn00270 Cysteine and methionine metabolism , PATH: rn01100 Metabolic pathways
R02649[c]	ATP:N-acetyl-L-glutamate 5-phosphotransferase	GRMZM2G132777	2.7.2.8	[c] : 1 C00002 + 1 C00624 --> 1 C00008 + 1 C04133 + 1 C00008	[c]: ATP + N-Acetyl-L-glutamate --> ADP + N-Acetyl-L-glutamate 5-phosphate	PATH: rn00330 Arginine and proline metabolism , PATH: rn01100 Metabolic pathways
R02662[c]	2-methylpropanoyl-CoA:enzyme N6-(dihydrolipoyl)lysine S-(2-methylpropanoyl)transferase	GRMZM2G043762	2.3.1.168	[c] : 1 C00010 + 1 C15977 --> 1 C00630 + 1 C15973	[c]: S-(2-Methylpropanoyl)-dihydrolipoamide + CoA --> 2-Methylpropanoyl-CoA + Dihydrolipoamide	PATH: rn00280 Valine, leucine and isoleucine degradation , PATH: rn01100 Metabolic pathways
R02670[c]		GRMZM2G088212 or GRMZM2G088212 or GRMZM2G088212	1.11.1.6	[c] : 2 C00632 + 2 C00007 --> C05640 + 2 C00027	[c]:2 3-Hydroxyanthranilate + 2 Oxygen --> Cinnavalininate + 2 H2O2	PATH: rn00380 Tryptophan metabolism
R02671[c]	3-Hydroxyanthranilate O-methyltransferase	GRMZM2G105755 or GRMZM2G003038 or GRMZM2G136599 or AC198353.5_FG004 or GRMZM2G160752 or GRMZM2G037624 or GRMZM2G003038 or GRMZM2G128648	2.1.1.-	[c] : C00632 + C10905 --> C05831	[c]: 3-Hydroxyanthranilate + Activated methyl group --> 3-Methoxyanthranilate	PATH: rn00380 Tryptophan metabolism
R02678[c]	Indole-3-acetaldehyde:NAD+ oxidoreductase	GRMZM2G130440	1.2.1.3	[c] : 1 C00637 + 1 C00003 + 1 C00001 --> 1 C00954 + 1 C00004 + 2 C00008	[c]: Indole-3-acetaldehyde + NAD+ + H2O --> Indole-3-acetate + NADH + H+	PATH: rn00380 Tryptophan metabolism , PATH: rn01100 Metabolic pathways
R02691[c]	UDPgalactose:1,2-diacylglycerol 3-beta-D-galactosyltransferase	GRMZM2G178892 or GRMZM2G142873 or GRMZM2G178892	2.4.1.46	[c] : 1 C00052 + 1 C00641 --> 1 C00015 + 1 C03692 + 1 C00008	[c]: UDP-D-galactose + 1,2-Diacyl-sn-glycerol --> UDP + 1,2-Diacyl-3-beta-D-galactosyl-sn-glycerol	PATH: rn00561 Glycerolipid metabolism , PATH: rn01100 Metabolic pathways
R02719[c]	Xanthosine 5'-phosphate phosphohydrolase	GRMZM2G102404 and GRMZM2G037379	3.1.3.5	[c] : 1 C00655 + 1 C00001 --> 1 C01762 + 1 C00009	[c]: Xanthosine 5'-phosphate + H2O --> Xanthosine + Orthophosphate	PATH: rn00230 Purine metabolism , PATH: rn01100 Metabolic pathways
R02720[c]	XTP pyrophosphohydrolase	GRMZM2G020295	3.6.1.19	[c] : 1 C00700 + 1 C00001 --> 1 C00655 + 1 C00013 + 1 C00008	[c]: XTP + H2O --> Xanthosine 5'-phosphate + Pyrophosphate	PATH: rn00230 Purine metabolism
R02722[c]	L-serine hydro-lyase [adding 1-C-(indol-3-yl)glycerol 3-phosphate; L-tryptophan and glyceraldehyde-3-phosphate-forming]	GRMZM2G046191 or [GRMZM2G016592 and (GRMZM2G169593 and GRMZM2G005024)] or GRMZM2G054465	4.2.1.20	[c] : C00065 + C03506 <==> C00078 + C00118 + C00001	[c]:L-Serine + Indoleglycerol phosphate <==> L-Tryptophan + (2R)-2-Hydroxy-3-(phosphonooxy)-propanal + H2O	PATH: rn00260 Glycine, serine and threonine metabolism , PATH: rn00400 Phenylalanine, tyrosine and tryptophan biosynthesis , PATH: rn01100 Metabolic pathways
R02731[c]	D-Fructose-2,6-bisphosphate 2-phosphohydrolase	GRMZM2G021846	2.7.1.105 or 3.1.3.46	[c] : 1 C00665 + 1 C00001 --> 1 C05345 + 1 C00009	[c]: beta-D-Fructose 2,6-bisphosphate + H2O --> beta-D-Fructose 6-phosphate + Orthophosphate	PATH: rn00051 Fructose and mannose metabolism
R02732[c]	ATP:D-fructose-6-phosphate 2-phosphotransferase	GRMZM2G021846	2.7.1.105 or 3.1.3.46	[c] : 1 C00002 + 1 C05345 --> 1 C00008 + 1 C00665 + 2 C00008	[c]: ATP + beta-D-Fructose 6-phosphate --> ADP + beta-D-Fructose 2,6-bisphosphate	PATH: rn00051 Fructose and mannose metabolism
R02735[c]	LL-2,6-Diaminoheptanedioate 2-epimerase	GRMZM2G130332	5.1.1.7	[c] : 1 C00666 <==> 1 C00680	[c]:LL-2,6-Diaminoheptanedioate <==> meso-2,6-Diaminoheptanedioate	PATH: rn00300 Lysine biosynthesis , PATH: rn01100 Metabolic pathways
R02736[c]	beta-D-Glucose-6-phosphate:NADP+ 1-oxoreductase	GRMZM2G031107 or GRMZM2G031107		[c] : 1 C01172 + 1 C00006 --> 1 C01236 + 1 C00005 + 1 C00008	[c]: beta-D-Glucose 6-phosphate + NADP+ --> D-Glucono-1,5-lactone 6-phosphate + NADPH + H+	PATH: rn00030 Pentose phosphate pathway , PATH: rn00480 Glutathione metabolism , PATH: rn01100 Metabolic pathways
R02736[p]	beta-D-Glucose-6-phosphate:NADP+ 1-oxoreductase	GRMZM2G177077 or GRMZM2G177077 or GRMZM2G177077 or GRMZM2G177077	1.1.1.49	[p] : 1 C01172 + 1 C00006 --> 1 C01236 + 1 C00005 + 1 C00008	[p]: beta-D-Glucose 6-phosphate + NADP+ --> D-Glucono-1,5-lactone 6-phosphate + NADPH + H+	PATH: rn00030 Pentose phosphate pathway , PATH: rn00480 Glutathione metabolism , PATH: rn01100 Metabolic pathways
R02737[c]	UDPglucose:D-glucose-6-phosphate 1-alpha-D-glucosyltransferase	GRMZM2G118462 or GRMZM2G068943 or GRMZM2G068943 or GRMZM2G068943 or GRMZM2G068943	2.4.1.15	[c] : 1 C00029 + 1 C00668 --> 1 C00015 + 1 C00689 + 1 C00008	[c]: UDP-glucose + alpha-D-Glucose 6-phosphate --> UDP + alpha,alpha'-Trehalose 6-phosphate	PATH: rn00500 Starch and sucrose metabolism
R02740[c]	alpha-D-Glucose 6-phosphate ketol-isomerase	GRMZM2G140614sndGRMZM2G036650 and GRMZM2G140614 and GRMZM2G036650	5.3.1.9	[c] : 1 C00668 <==> 1 C05345	[c]:alpha-D-Glucose 6-phosphate <==> beta-D-Fructose 6-phosphate	PATH: rn00010 Glycolysis / Gluconeogenesis , PATH: rn00030 Pentose phosphate pathway , PATH: rn00500 Starch and sucrose metabolism , PATH: rn00520 Amino sugar and nucleotide sugar metabolism , PATH: rn01100 Metabolic pathways
R02740[p]	alpha-D-Glucose 6-phosphate ketol-isomerase	GRMZM2G140614 and GRMZM2G036650	5.3.1.9	[p] : 1 C00668 <==> 1 C05345	[p]:alpha-D-Glucose 6-phosphate <==> beta-D-Fructose 6-phosphate	PATH: rn00010 Glycolysis / Gluconeogenesis , PATH: rn00030 Pentose phosphate pathway , PATH: rn00500 Starch and sucrose metabolism , PATH: rn00520 Amino sugar and nucleotide sugar metabolism , PATH: rn01100 Metabolic pathways
R02750[c]		GRMZM2G007630	2.7.1.15	[c] : 1 C00673 + 1 C00008 + 2 C00008 <==> 1 C01801 + 1 C00002	[c]:2-Deoxy-D-ribose 5-phosphate + ADP <==> Deoxyribose + ATP	PATH: rn00030 Pentose phosphate pathway
R02756[c]		GRMZM2G403313	1.1.1.101	[c] : 1 C03372 + 1 C00005 + 1 C00008 --> 1 C00681 + 1 C00006	[c]: Acylglycerone phosphate + NADPH + H+ --> 1-Acyl-sn-glycerol 3-phosphate + NADP+	PATH: rn00564 Glycerophospholipid metabolism , PATH: rn01100 Metabolic pathways
R02771[c]		GRMZM2G044027 or GRMZM2G347717	4.2.1.46	[c] : C00842 --> C00687 + C00001	[c]: dTDP-glucose --> dTDP-4-dehydro-6-deoxy-alpha-D-glucose + H2O
R02778[c]	Trehalose-6-phosphate phosphohydrolase	GRMZM2G118462 or GRMZM2G068943 or GRMZM2G068943 or GRMZM2G068943 or GRMZM2G068943	3.1.3.12	[c] : 1 C00689 + 1 C00001 --> 1 C01083 + 1 C00009	[c]: alpha,alpha'-Trehalose 6-phosphate + H2O --> alpha,alpha-Trehalose + Orthophosphate	PATH: rn00500 Starch and sucrose metabolism
R02811[c]	Cyanohydrin ketone-lyase	GRMZM2G434500 or GRMZM2G033630	4.1.2.10 or 4.1.2.11	[c] : 1 C05712 --> 1 C01450 + 1 C00177	[c]: Cyanohydrin --> Ketone + Cyanide	PATH: rn00460 Cyanoamino acid metabolism , PATH: rn01100 Metabolic pathways
R02832[c]	pseudotropine:NADP+ 3-oxidoreductase	(GRMZM2G370988 and GRMZM2G370988 and GRMZM2G370988 and GRMZM2G370988 and GRMZM2G370988 and GRMZM2G370988 and GRMZM2G370988 and GRMZM2G370988 and GRMZM2G370988 and GRMZM2G370988 and GRMZM2G370988) or GRMZM2G370988 or GRMZM2G370988	1.1.1.206	[c] : 1 C00783 + 1 C00005 + 1 C00008 --> 1 C00729 + 1 C00006	[c]: Tropinone + NADPH + H+ --> Tropine + NADP+	PATH: rn00960 Tropane, piperidine and pyridine alkaloid , biosynthesis , PATH: rn01100 Metabolic pathways
R02834[c]	Cortisol:NAD+ 11-oxidoreductase	GRMZM2G006119	1.1.1.146	[c] : 1 C00735 + 1 C00003 --> 1 C00762 + 1 C00004 + 1 C00008	[c]: Cortisol + NAD+ --> Cortisone + NADH + H+	PATH: rn00140 Steroid hormone biosynthesis , PATH: rn01100 Metabolic pathways
R02836[c]	Cortisol:NADP+ 11-oxidoreductase	GRMZM2G006119	1.1.1.146	[c] : 1 C00735 + 1 C00006 --> 1 C00762 + 1 C00005 + 1 C00008	[c]: Cortisol + NADP+ --> Cortisone + NADPH + H+	PATH: rn00140 Steroid hormone biosynthesis , PATH: rn01100 Metabolic pathways
R02872[c]	Presqualene diphosphate:farnesyl-diphosphate farnesyltransferase	GRMZM2G108225 or GRMZM2G108225	2.5.1.21	[c] : 1 C03428 + 1 C00005 + 1 C00008 --> 1 C00013 + 1 C00751 + 1 C00006	[c]: Presqualene diphosphate + NADPH + H+ --> Pyrophosphate + Squalene + NADP+	PATH: rn00100 Steroid biosynthesis , PATH: rn01100 Metabolic pathways
R02873[c]	Squalene,hydrogen-donor:oxygen oxidoreductase (2,3-epoxidizing)	GRMZM2G091456 or GRMZM2G105787	1.14.99.7	[c] : C00751 + C00030 + C00007 --> C01054 + C00028 + C00001	[c]: Squalene + Reduced acceptor + Oxygen --> (S)-2,3-Epoxysqualene + Acceptor + H2O
R02874[c]	Squalene,hydrogen-donor:oxygen oxidoreductase (2,3-epoxidizing)	GRMZM2G091456 or GRMZM2G105787	1.14.99.7	[c] : 1 C00751 + 1 C00007 + 1 C00005 + 1 C00008 --> 1 C01054 + 1 C00006 + 1 C00001	[c]: Squalene + Oxygen + NADPH + H+ --> (S)-2,3-Epoxysqualene + NADP+ + H2O	PATH: rn00100 Steroid biosynthesis , PATH: rn01100 Metabolic pathways
R02887[c]	1,4-beta-D-Glucan glucohydrolase	GRMZM2G146192 or (GRMZM2G015804 and GRMZM2G426467 and GRMZM2G015804 and AC234160.1_FG003 and GRMZM2G426467 and GRMZM2G426467) or (GRMZM2G115065 and GRMZM2G115065)	3.2.1.21	[c] : 1 C00760 + 6 C00001 --> 1 C00760 + 1 C00221	[c]: Cellulose + H2O --> beta-D-Glucose	PATH: rn00500 Starch and sucrose metabolism
R02889[c]	UDPglucose:1,4-beta-D-glucan 4-beta-D-glucosyltransferase	GRMZM2G177631 and GRMZM2G112336 and GRMZM2G055795 and GRMZM2G112336 and GRMZM2G177631 and GRMZM2G424832 and GRMZM2G150796 and GRMZM2G142898 and GRMZM2G028353 and GRMZM2G177631	2.4.1.12	[c] : 1 C00029 + 1 C00760 --> 1 C00015 + 1 C00760 + 5 C00008	[c]: UDP-glucose --> UDP + Cellulose	PATH: rn00500 Starch and sucrose metabolism
R02912[c]	serotonin O-methyltransferase	GRMZM2G105755 or GRMZM2G003038 or GRMZM2G136599 or AC198353.5_FG004 or GRMZM2G160752 or GRMZM2G037624 or GRMZM2G003038 or GRMZM2G128648	2.1.1.-	[c] : 1 C00780 + 1 C00440 --> 1 C05659 + 1 C00101	[c]: 3-(2-Aminoethyl)-1H-indol-5-ol + Activated methyl group --> 5-Methoxytryptamine	PATH: rn00380 Tryptophan metabolism
R02918[c]	L-Tyrosine:tRNA(Tyr) ligase (AMP-forming)	GRMZM2G000481 or GRMZM2G012404	6.1.1.1	[c] : 1 C00002 + 1 C00082 + 1 C00787 --> 1 C00020 + 1 C00013 + 1 C02839 + 1 C00008	[c]: ATP + L-Tyrosine + tRNA(Tyr) --> AMP + Pyrophosphate + L-Tyrosyl-tRNA(Tyr)	PATH: rn00970 Aminoacyl-tRNA biosynthesis
R02926[c]	Melibiitol galactohydrolase	GRMZM2G053554	3.2.1.22	[c] : 1 C05399 + 1 C00001 <==> 1 C00794 + 1 C00124	[c]:Melibiitol + H2O <==> D-Sorbitol + D-Galactose	PATH: rn00052 Galactose metabolism
R02940[c]	2-Propyn-1-al:NAD+ oxidoreductase	GRMZM2G130440	1.2.1.3	[c] : 1 C05985 + 1 C00003 + 1 C00001 --> 1 C00804 + 1 C00004 + 2 C00008	[c]: 2-Propyn-1-al + NAD+ + H2O --> Propynoate + NADH	PATH: rn00640 Propanoate metabolism
R02946[c]	(R,R)-Butane-2,3-diol:NAD+ oxidoreductase	GRMZM2G312154	1.1.1.4	[c] : 1 C00810 + 1 C00004 + 1 C00008 --> 1 C03044 + 1 C00003	[c]: (R)-Acetoin + NADH + H+ --> (R,R)-Butane-2,3-diol + NAD+	PATH: rn00650 Butanoate metabolism
R02952[c]	phenylacrylic acid decarboxylase	GRMZM2G042269	4.1.1.-	[c] : 1 C00811 + 1 C00008 --> 1 C05627 + 1 C00011	[c]: 4-Coumarate --> 4-Hydroxystyrene + CO2	PATH: rn00940 Phenylpropanoid biosynthesis
R02957[c]	D-Glucuronolactone:NAD+ oxidoreductase	GRMZM2G130440	1.2.1.3	[c] : 1 C02670 + 1 C00003 + 2 C00001 <==> 1 C00818 + 1 C00004 + 3 C00008	[c]:D-Glucuronolactone + NAD+ + 2 H2O <==> D-Glucarate + NADH + H+	PATH: rn00053 Ascorbate and aldarate metabolism , PATH: rn01100 Metabolic pathways
R02984[c]	dTDPglucose 4-epimerase	GRMZM2G052336 or GRMZM2G145460 or GRMZM2G052336 or GRMZM2G038598 or GRMZM2G095945 or GRMZM2G038598	5.1.3.2	[c] : 1 C00842 <==> 1 C02097	[c]:dTDP-glucose <==> dTDP-galactose
R03008[c]	(Gibberellin-1),2-oxoglutarate:oxygen oxidoreductase (2beta-hydroxylating)	GRMZM2G022679 or GRMZM2G022679	1.14.11.13	[c] : C00859 + C00026 + C00007 --> C03579 + C00042 + C00011	[c]: Gibberellin A1 + 2-Oxoglutarate + Oxygen --> 2beta-Hydroxygibberellin 1 + Succinate + CO2	PATH: rn00904 Diterpenoid biosynthesis
R03012[c]	L-Histidinol:NAD+ oxidoreductase	GRMZM2G058584	1.1.1.23	[c] : 1 C00860 + 1 C00003 --> 1 C01929 + 1 C00004 + 1 C00008	[c]: L-Histidinol + NAD+ --> L-Histidinal + NADH + H+	PATH: rn00340 Histidine metabolism
R03026[x]	(S)-3-Hydroxybutanoyl-CoA hydro-lyase	(GRMZM2G132903 and GRMZM2G132903) or GRMZM2G033491	4.2.1.17	[x] : 1 C01144 <==> 1 C00877 + 1 C00001	[x]:Crotonoyl-CoA + H2O <==> (S)-3-Hydroxybutanoyl-CoA	PATH: rn00071 Fatty acid metabolism , PATH: rn00310 Lysine degradation , PATH: rn00380 Tryptophan metabolism , PATH: rn00632 Benzoate degradation via CoA ligation , PATH: rn00650 Butanoate metabolism , PATH: rn01100 Metabolic pathways
R03038[c]	L-Alanine:tRNA(Ala) ligase (AMP-forming)	GRMZM2G082271	6.1.1.7	[c] : 1 C00002 + 1 C00041 + 1 C01635 <==> 1 C00020 + 1 C00013 + 1 C00886 + 1 C00008	[c]:ATP + L-Alanine + tRNA(Ala) <==> AMP + Pyrophosphate + L-Alanyl-tRNA	PATH: rn00970 Aminoacyl-tRNA biosynthesis
R03045[c]	3-Hydroxypropionyl-CoA hydro-lyase	(GRMZM2G132903 and GRMZM2G132903) or GRMZM2G094655	4.2.1.17	[c] : 1 C05668 <==> 1 C00894 + 1 C00001	[c]:3-Hydroxypropionyl-CoA <==> Propenoyl-CoA + H2O	PATH: rn00410 beta-Alanine metabolism , PATH: rn00640 Propanoate metabolism , PATH: rn01100 Metabolic pathways
R03050[c]	2-Acetolactate pyruvate-lyase (carboxylating)	GRMZM2G143357	2.2.1.6	[c] : 1 C05125 + 1 C00022 --> 1 C00900 + 1 C00068	[c]: 2-(alpha-Hydroxyethyl)thiamine diphosphate + Pyruvate --> 2-Acetolactate + Thiamin diphosphate	PATH: rn00650 Butanoate metabolism
R03051[c]	2,3-Dihydroxy-3-methylbutanoate:NADP+ oxidoreductase (isomerizing)	GRMZM2G004382	1.1.1.86	[c] : 1 C00900 + 1 C00005 + 1 C00008 --> 1 C04039 + 1 C00006	[c]: 2-Acetolactate + NADPH + H+ --> 2,3-Dihydroxy-3-methylbutanoate + NADP+	PATH: rn00770 Pantothenate and CoA biosynthesis
R03055[c]	5,6-Dihydrothymine amidohydrolase	GRMZM2G020002	3.5.2.2	[c] : 1 C00906 + 1 C00001 <==> 1 C05100 + 1 C00008	[c]:5,6-Dihydrothymine + H2O <==> 3-Ureidoisobutyrate	PATH: rn00240 Pyrimidine metabolism , PATH: rn01100 Metabolic pathways
R03057[c]	(7E,9E,11Z,14Z)-(5S,6S)-5,6-Epoxyicosa-7,9,11,14-tetraenoate hydrolase	GRMZM2G155580	3.3.2.6	[c] : 1 C00909 + 1 C00001 --> 1 C02165	[c]: Leukotriene A4 + H2O --> Leukotriene B4	PATH: rn00590 Arachidonic acid metabolism , PATH: rn01100 Metabolic pathways
R03067[c]	2-Amino-4-hydroxy-6-hydroxymethyl-7,8-dihydropteridine- diphosphate:4-aminobenzoate 2-amino-4-hydroxydihydropteridine-6-methenyltransferase	GRMZM2G095806	2.5.1.15	[c] : 1 C04807 + 1 C00568 <==> 1 C00013 + 1 C00921	[c]:2-Amino-7,8-dihydro-4-hydroxy-6-(diphosphooxymethyl)pteridine + 4-Aminobenzoate <==> Pyrophosphate + Dihydropteroate	PATH: rn00790 Folate biosynthesis , PATH: rn01100 Metabolic pathways
R03075[c]	1-O-(4-Hydroxy-3,5-dimethoxycinnamoyl)-beta-D-glucose:choline 1-O-(4-Hydroxy-3,5-dimethoxycinnamoyl)transferase	GRMZM2G347743	3.4.16.- or 2.3.1.91	[c] : 1 C01175 + 1 C00114 --> 1 C00031 + 1 C00933	[c]: 1-O-Sinapoyl-beta-D-glucose + Choline --> D-Glucose + Sinapoylcholine	PATH: rn00940 Phenylpropanoid biosynthesis
R03083[c]	2-Dehydro-3-deoxy-D-arabino-heptonate 7-phosphate phosphate-lyase (cyclyzing)	GRMZM2G051129	4.2.3.4	[c] : 1 C04691 --> 1 C00944 + 1 C00009	[c]: 2-Dehydro-3-deoxy-D-arabino-heptonate 7-phosphate --> 3-Dehydroquinate + Orthophosphate	PATH: rn00400 Phenylalanine, tyrosine and tryptophan biosynthesis , PATH: rn01100 Metabolic pathways
R03084[c]	3-Dehydroquinate hydro-lyase	GRMZM2G064302 or GRMZM2G048371	4.2.1.11	[c] : 1 C00944 <==> 1 C02637 + 1 C00001	[c]:3-Dehydroquinate <==> 3-Dehydroshikimate + H2O	PATH: rn00400 Phenylalanine, tyrosine and tryptophan biosynthesis , PATH: rn01100 Metabolic pathways
R03093[c]	3-Indoleacetonitrile aminohydrolase	GRMZM2G111225 or GRMZM2G111225 or GRMZM2G178517	3.5.5.1	[c] : 1 C02938 + 2 C00001 --> 1 C00954 + 1 C00014	[c]: 3-Indoleacetonitrile + 2 H2O --> Indole-3-acetate + NH3	PATH: rn00380 Tryptophan metabolism
R03104[c]	3-Mercaptolactate:NAD+ oxidoreductase	GRMZM2G173192	1.1.1.27	[c] : 1 C00957 + 1 C00004 + 1 C00008 --> 1 C05823 + 1 C00003	[c]: Mercaptopyruvate + NADH --> 3-Mercaptolactate + NAD+	PATH: rn00270 Cysteine and methionine metabolism
R03123[c]	cis-3,4-leucopelargonidin:NADP+ 4-oxidoreductase	GRMZM2G013726	1.1.1.219	[c] : 1 C00974 + 1 C00005 + 1 C00008 --> 1 C03648 + 1 C00006	[c]: Dihydrokaempferol + NADPH + H+ --> cis-3,4-Leucopelargonidin + NADP+	PATH: rn00941 Flavonoid biosynthesis , PATH: rn01100 Metabolic pathways
R03126[c]	dihydroflavonol,2-oxoglutarate:oxygen oxidoreductase	GRMZM2G069298 and GRMZM2G069298	1.14.11.23	[c] : 1 C00974 + 1 C00026 + 1 C00007 --> 1 C05903 + 1 C00042 + 1 C00011 + 1 C00001 + 1 C00008	[c]: Dihydrokaempferol + 2-Oxoglutarate + Oxygen --> Kaempferol + Succinate + CO2 + H2O	PATH: rn00941 Flavonoid biosynthesis , PATH: rn01100 Metabolic pathways
R03132[c]	O3-Acetyl-L-serine acetate-lyase (adding hydrogen sulfide)	GRMZM2G128744 or GRMZM2G082185 or (GRMZM2G005887 and GRMZM2G082185) or GRMZM2G036708	2.5.1.47	[c] : 1 C00979 + 1 C00320 --> 1 C05824 + 1 C00033 + 2 C00008	[c]: O-Acetyl-L-serine + Thiosulfate --> S-Sulfo-L-cysteine + Acetate	PATH: rn00270 Cysteine and methionine metabolism
R03139[c]	primary-amine oxidase	(GRMZM2G147884 and GRMZM2G359298) or GRMZM2G042660	1.4.3.21	[c] : 1 C00986 + 1 C00007 + 1 C00001 --> 1 C05665 + 1 C00014 + 1 C00027	[c]: 1,3-Diaminopropane + Oxygen + H2O --> beta-Aminopropion aldehyde + NH3 + H2O2	PATH: rn00410 beta-Alanine metabolism
R03140[p]	D-Ribulose 1,5-bisphosphate oxygenase	(GRMZM2G113033 and GRMZM2G113033) and (GRMZM2G113033 and GRMZM2G113033) and (GRMZM2G113033 and GRMZM2G113033) and (GRMZM2G113033 and GRMZM2G113033) and (GRMZM2G448344 and GRMZM2G448344)	4.1.1.39	[p] : 1 C01182 + 1 C00007 --> 1 C00197 + 1 C00988 + 2 C00008	[p]: D-Ribulose 1,5-bisphosphate + Oxygen --> 3-Phospho-D-glycerate + 2-Phosphoglycolate	PATH: rn00630 Glyoxylate and dicarboxylate metabolism , PATH: rn01100 Metabolic pathways
R03174[c]	(S)-2-methylbutanoyl-CoA:enzyme N6-(dihydrolipoyl)lysine S-(2-methylbutanoyl)transferase	GRMZM2G043762	2.3.1.168	[c] : 1 C00010 + 1 C15979 --> 1 C15980 + 1 C15973	[c]: S-(2-Methylbutanoyl)-dihydrolipoamide + CoA --> 2-Methylbutanoyl-CoA + Dihydrolipoamide	PATH: rn00280 Valine, leucine and isoleucine degradation , PATH: rn01100 Metabolic pathways
R03194[c]	S-Adenosyl-L-methionine:uroporphyrin-III C-methyltransferase	GRMZM2G105604	2.1.1.107	[c] : 2 C00019 + 1 C01051 --> 2 C00021 + 1 C02463 + 1 C00008	[c]:2 S-Adenosyl-L-methionine + Uroporphyrinogen III --> 2 S-Adenosyl-L-homocysteine + Precorrin 2	PATH: rn00860 Porphyrin and chlorophyll metabolism , PATH: rn01100 Metabolic pathways
R03199[c]	(S)-2,3-Epoxysqualene mutase (cyclizing, lanosterol-forming)	GRMZM2G023798	5.4.99.7	[c] : 1 C01054 --> 1 C01724	[c]: (S)-2,3-Epoxysqualene --> Lanosterol	PATH: rn00100 Steroid biosynthesis , PATH: rn01100 Metabolic pathways
R03200[c]	(S)-2,3-Epoxysqualene mutase (cyclizing, cycloartenol-forming)	GRMZM2G065494 or GRMZM2G023798 or GRMZM2G023798 or GRMZM2G023798 or GRMZM2G065494 or GRMZM2G023798	5.4.99.8	[c] : 1 C01054 --> 1 C01902	[c]: (S)-2,3-Epoxysqualene --> Cycloartenol	PATH: rn00100 Steroid biosynthesis , PATH: rn01100 Metabolic pathways
R03209[c]	6-Carboxyhyxanoate:CoA ligase (AMP-forming)	(GRMZM2G397055 and GRMZM2G442658) or GRMZM2G397055 or GRMZM2G152975 or GRMZM2G397055 or (GRMZM2G379044 and GRMZM2G152981)	1.1.1.1	[c] : 1 C00002 + 1 C02656 + 1 C00010 --> 1 C00020 + 1 C00013 + 1 C01063 + 1 C00008	[c]: ATP + 6-Carboxyhexanoate + CoA --> AMP + Pyrophosphate + 6-Carboxyhexanoyl-CoA	PATH: rn00780 Biotin metabolism , PATH: rn01100 Metabolic pathways
R03210[c]	6-Carboxyhexanoyl-CoA:L-alanine C-carboxyhexanoyltransferase (decarboxylating)	GRMZM2G110932	2.3.1.47	[c] : 1 C01063 + 1 C00041 + 1 C00008 --> 1 C01092 + 1 C00010 + 1 C00011	[c]: 6-Carboxyhexanoyl-CoA + L-Alanine --> 8-Amino-7-oxononanoate + CoA + CO2	PATH: rn00780 Biotin metabolism , PATH: rn01100 Metabolic pathways
R03220[c]	Coproporphyrinogen:oxygen oxidoreductase(decarboxylating)	GRMZM2G032282	1.3.3.3	[c] : 1 C03263 + 1 C00007 + 2 C00008 --> 1 C01079 + 2 C00011 + 2 C00001	[c]: Coproporphyrinogen III + Oxygen --> Protoporphyrinogen IX + 2 CO2 + 2 H2O	PATH: rn00860 Porphyrin and chlorophyll metabolism , PATH: rn01100 Metabolic pathways
R03222[c]	Protoporphyrinogen-IX:oxygen oxidoreductase	GRMZM2G039396 and GRMZM2G364901	1.3.3.4	[c] : 1 C01079 + 1 C00007 --> 1 C02191 + 2 C00001 + 2 C00008	[c]:2 Protoporphyrinogen IX + 3 Oxygen --> 2 Protoporphyrin + 6 H2O	PATH: rn00860 Porphyrin and chlorophyll metabolism , PATH: rn01100 Metabolic pathways
R03223[c]	2-Methyl-4-amino-5-hydroxymethylpyrimidine-diphosphate:4-methyl-5- (2-phosphoethyl)-thiazole 2-methyl-4-aminopyridine-5-methenyltransferase	GRMZM2G401934	2.5.1.3	[c] : 1 C04752 + 1 C04327 + 1 C00008 --> 1 C00013 + 1 C01081	[c]: 2-Methyl-4-amino-5-hydroxymethylpyrimidine diphosphate + 4-Methyl-5-(2-phosphoethyl)-thiazole --> Pyrophosphate + Thiamin monophosphate	PATH: rn00730 Thiamine metabolism , PATH: rn01100 Metabolic pathways
R03243[c]	5-Amino-2-oxopentanoate:2-oxoglutarate aminotransferase	GRMZM2G170595	2.6.1.9	[c] : 1 C01100 + 1 C00026 <==> 1 C01267 + 1 C00025 + 2 C00008	[c]:L-Histidinol phosphate + 2-Oxoglutarate <==> 3-(Imidazol-4-yl)-2-oxopropyl phosphate + L-Glutamate	PATH: rn00340 Histidine metabolism , PATH: rn01100 Metabolic pathways
R03245[c]	ATP:(R)-5-phosphomevalonate phosphotransferase	GRMZM2G019260	2.7.4.2	[c] : 1 C00002 + 1 C01107 --> 1 C00008 + 1 C01143	[c]: ATP + (R)-5-Phosphomevalonate --> ADP + (R)-5-Diphosphomevalonate	PATH: rn00900 Terpenoid backbone biosynthesis , PATH: rn01100 Metabolic pathways
R03254[c]	2-Dehydro-3-deoxy-D-octonate-8-phosphate D-arabinose-5-phosphate-lyase (pyruvate-phosphorylating)	GRMZM2G168510	2.5.1.55	[c] : 1 C04478 + 1 C00009 --> 1 C00074 + 1 C01112 + 1 C00001	[c]: Phosphoenolpyruvate + D-Arabinose 5-phosphate + H2O --> 3-Deoxy-D-manno-octulosonate 8-phosphate + Orthophosphate	PATH: rn00540 Lipopolysaccharide biosynthesis , PATH: rn01100 Metabolic pathways
R03260[c]	O-Succinyl-L-homoserine succinate-lyase (adding cysteine)	GRMZM2G113873	2.5.1.48	[c] : 1 C01118 + 1 C00097 --> 1 C02291 + 1 C00042 + 1 C00008	[c]: O-Succinyl-L-homoserine + L-Cysteine --> L-Cystathionine + Succinate	PATH: rn00270 Cysteine and methionine metabolism , PATH: rn01100 Metabolic pathways
R03269[c]	N-[(R)-4'-Phosphopantothenoyl]-L-cysteine carboxy-lyase	GRMZM2G407396	4.1.1.36	[c] : 1 C04352 + 1 C00008 --> 1 C01134 + 1 C00011	[c]: (R)-4'-Phosphopantothenoyl-L-cysteine --> Pantetheine 4'-phosphate + CO2	PATH: rn00770 Pantothenate and CoA biosynthesis , PATH: rn01100 Metabolic pathways
R03270[c]		(GRMZM2G033894 and GRMZM2G361693) and (GRMZM2G127546 and GRMZM2G088565)	1.2.4.1	[c] : 1 C05125 + 1 C15972 --> 1 C16255 + 1 C00068	[c]: 2-(alpha-Hydroxyethyl)thiamine diphosphate + Lipoamide --> S-Acetyldihydrolipoamide + Thiamin diphosphate	PATH: rn00010 Glycolysis / Gluconeogenesis , PATH: rn00020 Citrate cycle (TCA cycle) , PATH: rn00620 Pyruvate metabolism
R03284[c]		GRMZM2G043887 or GRMZM2G002178	4.1.2.5 or 4.1.2.-	[c] : 1 C01149 + 1 C00037 --> 1 C01259	[c]: 3-Hydroxy-N6,N6,N6-trimethyl-L-lysine --> 4-Trimethylammoniobutanal + Glycine	PATH: rn00310 Lysine degradation
R03291[c]	trans-4-Hydroxy-L-proline:NAD+ 5-oxidoreductase	GRMZM2G068665	1.5.1.2	[c] : 1 C04281 + 1 C00004 + 2 C00008 --> 1 C01157 + 1 C00003	[c]: L-1-Pyrroline-3-hydroxy-5-carboxylate + NADH + 2H+ --> trans-4-Hydroxy-L-proline + NAD+	PATH: rn00330 Arginine and proline metabolism , PATH: rn01100 Metabolic pathways
R03293[c]	trans-4-Hydroxy-L-proline:NADP+ 5-oxidoreductase	GRMZM2G068665	1.5.1.2	[c] : 1 C04281 + 1 C00005 + 2 C00008 --> 1 C01157 + 1 C00006	[c]: L-1-Pyrroline-3-hydroxy-5-carboxylate + NADPH + 2H+ --> trans-4-Hydroxy-L-proline + NADP+	PATH: rn00330 Arginine and proline metabolism , PATH: rn01100 Metabolic pathways
R03313[c]	L-Glutamate-5-semialdehyde:NADP+ 5-oxidoreductase (phosphorylationg)	GRMZM2G375504	1.2.1.41	[c] : C01165 + C00009 + C00006 <==> C03287 + C00005 + C00080	[c]:L-Glutamate 5-semialdehyde + Orthophosphate + NADP+ <==> L-Glutamyl 5-phosphate + NADPH + H+	PATH: rn00330 Arginine and proline metabolism , PATH: rn01100 Metabolic pathways
R03316[m]		GRMZM2G142863 and GRMZM2G142863	1.2.4.2	[m] : 1 C05381 + 1 C15972 --> 1 C16254 + 1 C00068	[m]: 3-Carboxy-1-hydroxypropyl-ThPP + Enzyme N6-(lipoyl)lysine --> [Dihydrolipoyllysine-residue succinyltransferase]S-succinyldihydrolipoyllysine + Thiamin diphosphate	PATH: rn00020 Citrate cycle (TCA cycle)
R03321[c]	beta-D-Glucose 6-phosphate ketol-isomerase	GRMZM2G036650	5.3.1.9	[c] : 1 C01172 <==> 1 C05345	[c]:beta-D-Glucose 6-phosphate <==> beta-D-Fructose 6-phosphate	PATH: rn00010 Glycolysis / Gluconeogenesis , PATH: rn01100 Metabolic pathways
R03323[c]	1-O-Sinapoyl-beta-D-glucose:(S)-malate O-sinapoyltransferase	GRMZM2G347743	3.4.16.- or 2.3.1.92	[c] : 1 C01175 + 1 C00149 --> 1 C00031 + 1 C02887	[c]: 1-O-Sinapoyl-beta-D-glucose + (S)-Malate --> D-Glucose + Sinapoyl malate	PATH: rn00940 Phenylpropanoid biosynthesis
R03346[c]	Nicotinate D-ribonucleotide phosphohydrolase	GRMZM2G102404 and GRMZM2G037379	3.1.3.5	[c] : 1 C01185 + 1 C00001 <==> 1 C05841 + 1 C00009	[c]:Nicotinate D-ribonucleotide + H2O <==> Nicotinate D-ribonucleoside + Orthophosphate	PATH: rn00760 Nicotinate and nicotinamide metabolism
R03347[c]		GRMZM2G075124 or GRMZM2G178787 or (GRMZM2G068193 and GRMZM2G068193) or GRMZM2G158359 or GRMZM2G070520 or GRMZM2G013236 or GRMZM2G035843 or GRMZM2G138676 or GRMZM2G158359 or GRMZM2G030673 or GRMZM2G300133 or (GRMZM2G062761 and GRMZM2G081310) or (GRMZM2G121790 and GRMZM2G109624) or GRMZM2G121228 or GRMZM2G173928 or GRMZM2G066867 or GRMZM2G422576 or GRMZM2G030673 or GRMZM2G009843 or (GRMZM2G144042 a…	2.7.1.-	[c] : 1 C05841 + 1 C00002 --> 1 C01185 + 1 C00008 + 2 C00008	[c]: Nicotinate D-ribonucleoside + ATP --> Nicotinate D-ribonucleotide + ADP	PATH: rn00760 Nicotinate and nicotinamide metabolism
R03348[c]	Nicotinate-nucleotide:pyrophosphate phosphoribosyltransferase (carboxylating)	AC233910.1_FG007	2.4.2.19	[c] : 3 C03722 + 5 C00119 + 6 C00080 --> 3 C01185 + 6 C00013 + 13 C00237	[c]: 3 Pyridine-2,3-dicarboxylate + 5 5-Phospho-alpha-D-ribose 1-diphosphate + 6 H+ --> 3 Nicotinate D-ribonucleotide + 6 Pyrophosphate + 13 CO2	PATH: rn00760 Nicotinate and nicotinamide metabolism , PATH: rn01100 Metabolic pathways
R03351[c]	CTP:3-deoxy-D-manno-octulosonate cytidylyltransferase	GRMZM2G119256	2.7.7.38	[c] : 1 C00063 + 1 C01187 --> 1 C00013 + 1 C04121	[c]: CTP + 3-Deoxy-D-manno-octulosonate --> Pyrophosphate + CMP-3-deoxy-D-manno-octulosonate	PATH: rn00540 Lipopolysaccharide biosynthesis , PATH: rn01100 Metabolic pathways
R03355[c]	beta-D-Galactosyl-1,4-beta-D-glucosylceramide galactohydrolase	GRMZM2G130375 or GRMZM2G032496	3.2.1.23	[c] : 1 C01290 + 1 C00001 --> 1 C01190 + 1 C00124	[c]: beta-D-Galactosyl-1,4-beta-D-glucosylceramide + H2O --> Glucosylceramide + beta-D-Galactose	PATH: rn00600 Sphingolipid metabolism , PATH: rn01100 Metabolic pathways
R03362[c]	ATP:1-phosphatidyl-1D-myo-inositol 3-phosphotransferase	GRMZM2G103721	2.7.1.137	[c] : 1 C00002 + 1 C01194 --> 1 C00008 + 1 C04549 + 2 C00008	[c]: ATP + 1-Phosphatidyl-D-myo-inositol --> ADP + 1-Phosphatidyl-1D-myo-inositol 3-phosphate	PATH: rn00562 Inositol phosphate metabolism , PATH: rn01100 Metabolic pathways , PATH: rn04070 Phosphatidylinositol signaling system
R03367[c]		GRMZM2G042269	4.1.1.-	[c] : 1 C01197 + 1 C00008 <==> 1 C06224 + 1 C00011	[c]:3,4-Dihydroxy-trans-cinnamate <==> 3,4-Dihydroxystyrene + CO2	PATH: rn00940 Phenylpropanoid biosynthesis
R03393[c]	D-myo-Inositol-1,4-bisphosphate 1-phosphohydrolase	GRMZM2G152757	3.1.3.57	[c] : 1 C01220 + 1 C00001 --> 1 C03546 + 1 C00009	[c]: 1D-myo-Inositol 1,4-bisphosphate + H2O --> myo-Inositol 4-phosphate + Orthophosphate	PATH: rn00562 Inositol phosphate metabolism , PATH: rn01100 Metabolic pathways , PATH: rn04070 Phosphatidylinositol signaling system
R03408[c]		GRMZM2G410515	1.14.99.-	[c] : 1 C01227 + 1 C00007 + 1 C00005 + 1 C00008 --> 1 C05139 + 1 C00006 + 1 C00001	[c]: 3beta-Hydroxyandrost-5-en-17-one + H+ + Oxygen + NADPH --> 16alpha-Hydroxydehydroepiandrosterone + NADP+ + H2O	PATH: rn00140 Steroid hormone biosynthesis
R03418[c]	1-alpha-D-Galactosyl-myo-inositol:raffinose galactosyltransferase	GRMZM2G150906	2.4.1.67	[c] : 1 C01235 + 1 C00492 --> 1 C00137 + 1 C01613	[c]: 1-alpha-D-Galactosyl-myo-inositol + Raffinose --> myo-Inositol + Stachyose	PATH: rn00052 Galactose metabolism
R03425[m]	glycine:lipoylprotein oxidoreductase (decarboxylating and acceptor-aminomethylating)	GRMZM2G104310 or GRMZM2G104310	1.4.4.2	[m] : 1 C00037 + 1 C02051 --> 1 C01242 + 1 C00011	[m]: Glycine + Lipoylprotein --> S-Aminomethyldihydrolipoylprotein + CO2	PATH: rn00260 Glycine, serine and threonine metabolism , PATH: rn01100 Metabolic pathways
R03427[c]	D-myo-Inositol 1,3,4-trisphosphate 1-phosphohydrolase	GRMZM2G152757	3.1.3.57	[c] : 1 C01243 + 1 C00001 --> 1 C04063 + 1 C00009	[c]: 1D-myo-Inositol 1,3,4-trisphosphate + H2O --> D-myo-Inositol 3,4-bisphosphate + Orthophosphate	PATH: rn00562 Inositol phosphate metabolism , PATH: rn01100 Metabolic pathways , PATH: rn04070 Phosphatidylinositol signaling system
R03443[c]	N-Acetyl-L-glutamate-5-semialdehyde:NADP+ 5-oxidoreductase (phosphrylating)	GRMZM2G038848	1.2.1.38	[c] : 1 C01250 + 1 C00009 + 1 C00006 <==> 1 C04133 + 1 C00005 + 1 C00008	[c]:N-Acetyl-L-glutamate 5-semialdehyde + Orthophosphate + NADP+ <==> N-Acetyl-L-glutamate 5-phosphate + NADPH + H+	PATH: rn00330 Arginine and proline metabolism , PATH: rn01100 Metabolic pathways
R03457[c]	D-erythro-1-(Imidazol-4-yl)glycerol 3-phosphate hydro-lyase	GRMZM2G094255	4.2.1.19	[c] : 1 C04666 --> 1 C01267 + 1 C00001	[c]: D-erythro-1-(Imidazol-4-yl)glycerol 3-phosphate --> 3-(Imidazol-4-yl)-2-oxopropyl phosphate + H2O	PATH: rn00340 Histidine metabolism , PATH: rn01100 Metabolic pathways
R03458[c]	5-amino-6-(5-phosphoribitylamino)uracil:NADP+ 1'-oxidoreductase	GRMZM2G090068 or GRMZM2G320099	1.1.1.193	[c] : 1 C01268 + 1 C00005 + 1 C00008 --> 1 C04454 + 1 C00006	[c]: 5-Amino-6-(5'-phosphoribosylamino)uracil + NADPH + H+ --> 5-Amino-6-(5'-phosphoribitylamino)uracil + NADP+	PATH: rn00740 Riboflavin metabolism , PATH: rn01100 Metabolic pathways
R03459[c]	2,5-Diamino-6-hydroxy-4-(5-phosphoribosylamino)-pyrimidine 2-aminohydrolase	GRMZM2G090068 or GRMZM2G320099	3.5.4.26	[c] : 1 C01304 + 1 C00001 + 1 C00008 --> 1 C01268 + 1 C00014	[c]: 2,5-Diamino-6-hydroxy-4-(5'-phosphoribosylamino)pyrimidine + H2O --> 5-Amino-6-(5'-phosphoribosylamino)uracil + NH3	PATH: rn00740 Riboflavin metabolism , PATH: rn01100 Metabolic pathways
R03460[c]	Phosphoenolpyruvate:3-phosphoshikimate 5-O-(1-carboxyvinyl)-transferase	GRMZM2G058659	2.5.1.19	[c] : 1 C00074 + 1 C03175 <==> 1 C00009 + 1 C01269	[c]:Phosphoenolpyruvate + Shikimate 3-phosphate <==> Orthophosphate + 5-O-(1-Carboxyvinyl)-3-phosphoshikimate	PATH: rn00400 Phenylalanine, tyrosine and tryptophan biosynthesis , PATH: rn01100 Metabolic pathways
R03469[c]	ATP:1-phosphatidyl-1D-myo-inositol-4-phosphate 5-phosphotransferase	(GRMZM2G050309 and GRMZM2G050309 and GRMZM2G092595 and GRMZM2G157147 and GRMZM2G163826 and GRMZM2G163826 and GRMZM2G050309 and GRMZM2G153722 and GRMZM2G163826 ) or GRMZM2G157147 or GRMZM2G157147	2.7.1.68	[c] : 1 C00002 + 1 C01277 --> 1 C00008 + 1 C04637 + 2 C00008	[c]: ATP + 1-Phosphatidyl-1D-myo-inositol 4-phosphate --> ADP + 1-Phosphatidyl-D-myo-inositol 4,5-bisphosphate	PATH: rn00562 Inositol phosphate metabolism , PATH: rn01100 Metabolic pathways , PATH: rn04070 Phosphatidylinositol signaling system
R03472[c]		GRMZM2G027663		[c] : C03373 --> C01279	[c]: Aminoimidazole ribotide --> 4-Amino-5-hydroxymethyl-2-methylpyrimidine	PATH: rn00730 Thiamine metabolism , PATH: rn01100 Metabolic pathways , ORTHOLOGY KO: K03147 thiamine biosynthesis protein ThiC
R03503[c]	ATP:2-amino-4-hydroxy-6-hydroxymethyl-7,8-dihydropteridine', "6'-pyrophosphotransferase	GRMZM2G095806	2.7.6.3	[c] : 1 C00002 + 1 C01300 <==> 1 C00020 + 1 C04807 + 2 C00008	[c]:ATP + 2-Amino-4-hydroxy-6-hydroxymethyl-7,8-dihydropteridine <==> AMP + 2-Amino-7,8-dihydro-4-hydroxy-6-(diphosphooxymethyl)pteridine	PATH: rn00790 Folate biosynthesis , PATH: rn01100 Metabolic pathways
R03504[c]	2-Amino-4-hydroxy-6-(D-erythro-1,2,3-trihydroxypropyl)-7,8- dihydropteridine glycolaldehyde-lyase	GRMZM2G015588	4.1.2.25	[c] : 1 C04874 --> 1 C00266 + 1 C01300	[c]: 2-Amino-4-hydroxy-6-(D-erythro-1,2,3-trihydroxypropyl)-7,8-dihydropteridine --> Glycolaldehyde + 2-Amino-4-hydroxy-6-hydroxymethyl-7,8-dihydropteridine	PATH: rn00790 Folate biosynthesis , PATH: rn01100 Metabolic pathways
R03508[c]	1-(2-Carboxyphenylamino)-1-deoxy-D-ribulose-5-phosphate carboxy-lyase(cyclizing)	GRMZM2G169516	4.1.1.48	[c] : 1 C01302 + 1 C00008 --> 1 C03506 + 1 C00011 + 1 C00001	[c]: 1-(2-Carboxyphenylamino)-1'-deoxy-D-ribulose 5'-phosphate --> Indoleglycerol phosphate + CO2 + H2O	PATH: rn00400 Phenylalanine, tyrosine and tryptophan biosynthesis , PATH: rn01100 Metabolic pathways
R03509[c]	N-(5-Phospho-beta-D-ribosyl)anthranilate ketol-isomerase	GRMZM2G122198 or GRMZM2G122198 or GRMZM2G152984	5.3.1.24	[c] : 1 C04302 --> 1 C01302	[c]: N-(5-Phospho-D-ribosyl)anthranilate --> 1-(2-Carboxyphenylamino)-1'-deoxy-D-ribulose 5'-phosphate	PATH: rn00400 Phenylalanine, tyrosine and tryptophan biosynthesis , PATH: rn01100 Metabolic pathways
R03522[c]	RX:glutathione R-transferase	GRMZM2G146246 or GRMZM2G146246 or GRMZM2G042040 or GRMZM2G146246 or GRMZM2G052625 or GRMZM2G028556 or GRMZM2G052625 or GRMZM2G028556 or GRMZM2G146246 or GRMZM2G146246 or GRMZM2G096153 or GRMZM2G129357	2.5.1.18	[c] : 1 C01322 + 1 C00051 --> 1 C00462 + 1 C02320	[c]: RX + Glutathione --> HX + R-S-Glutathione	PATH: rn00480 Glutathione metabolism
R03527[c]	D-Glucoside glucohydrolase	GRMZM2G146192 or (GRMZM2G015804 and GRMZM2G426467 and GRMZM2G015804 and AC234160.1_FG003 and GRMZM2G426467 and GRMZM2G426467) or (GRMZM2G115065 and GRMZM2G115065)	3.2.1.21	[c] : 1 C01798 + 1 C00001 --> 1 C01335 + 1 C00267	[c]: D-Glucoside + H2O --> ROH + alpha-D-Glucose	PATH: rn00500 Starch and sucrose metabolism
R03530[c]	ATP:dIDP phosphotransferase	GRMZM2G106099 or GRMZM2G013478	2.7.4.6	[c] : 1 C00002 + 1 C01344 <==> 1 C00008 + 1 C01345 + 1 C00008	[c]:ATP + dIDP <==> ADP + dITP	PATH: rn00230 Purine metabolism
R03531[c]	2'-Deoxyinosine-5'-triphosphate pyrophosphohydrolase	GRMZM2G020295	3.6.1.19	[c] : 1 C01345 + 1 C00001 --> 1 C06196 + 1 C00013 + 1 C00008	[c]: dITP + H2O --> 2'-Deoxyinosine 5'-phosphate + Pyrophosphate	PATH: rn00230 Purine metabolism
R03540[c]		GRMZM2G016958 or GRMZM2G001314 or GRMZM2G090779	3.5.1.-	[c] : 1 C01384 + 1 C00001 + 3 C00008 --> 1 C01596 + 1 C00001	[c]: Maleamate + H2O --> Maleic acid + NH3	PATH: rn00760 Nicotinate and nicotinamide metabolism
R03542[c]	alpha-Aminopropiononitrile aminohydrolase	GRMZM2G111225 or GRMZM2G111225 or GRMZM2G178517	3.5.5.1	[c] : 1 C05714 + 2 C00001 --> 1 C01401 + 1 C00014	[c]: alpha-Aminopropiononitrile + 2 H2O --> Alanine + NH3	PATH: rn00460 Cyanoamino acid metabolism
R03546[c]	Cyanate C-N-lyase	GRMZM2G134747	4.2.1.104	[c] : 1 C01417 + 1 C00288 + 1 C00008 <==> 1 C00011 + 1 C01563	[c]:Cyanate + H+ + HCO3- <==> CO2 + Carbamate	PATH: rn00910 Nitrogen metabolism
R03600[c]	Hydrogen-sulfide:ferredoxin oxidoreductase	GRMZM2G090338	1.8.7.1	[c] : 1 C01528 + 1 C00139 + 1 C00001 <==> 1 C05684 + 1 C00138	[c]:Selenite + Reduced ferredoxin + H2O <==> Selenide + Oxidized ferredoxin + H2O	PATH: rn00450 Selenoamino acid metabolism
R03601[c]	O3-Acetyl-L-serine acetate-lyase (adding hydrogen sulfide)	GRMZM2G128744 or (GRMZM2G082185 and GRMZM2G082185 and GRMZM2G082185 and GRMZM2G036708) or (GRMZM2G005887 and GRMZM2G082185)	2.5.1.47	[c] : 1 C00979 + 1 C01528 --> 1 C05688 + 1 C00033 + 1 C00008	[c]: O-Acetyl-L-serine + Selenide --> Selenocysteine + Acetate	PATH: rn00450 Selenoamino acid metabolism
R03616[c]	Galactosylglycerol galactohydrolase	GRMZM2G130375 or GRMZM2G032496	3.2.1.23	[c] : 1 C05401 + 1 C00001 --> 1 C01582 + 1 C00116	[c]: 3-beta-D-Galactosyl-sn-glycerol + H2O --> Galactose + Glycerol
R03634[c]		GRMZM2G053554	3.2.1.22	[c] : 1 C01613 + 1 C00001 --> 1 C00492 + 1 C00124	[c]: Stachyose + H2O --> Raffinose + D-Galactose	PATH: rn00052 Galactose metabolism
R03635[c]	Stachyose fructohydrolase	(GRMZM2G394450 and GRMZM2G394450) or GRMZM2G123633 or GRMZM2G123633	3.2.1.26	[c] : 1 C01613 + 1 C00001 --> 1 C05404 + 1 C00095	[c]: Stachyose + H2O --> D-Gal alpha 1->6D-Gal alpha 1->6D-Glucose + D-Fructose	PATH: rn00052 Galactose metabolism
R03636[c]	leucocyanidin:NADP+ 4-oxidoreductase	GRMZM2G013726	1.1.1.219	[c] : 1 C01617 + 1 C00005 + 1 C00008 --> 1 C05906 + 1 C00006	[c]: Taxifolin + NADPH --> Leucocyanidin + NADP+	PATH: rn00941 Flavonoid biosynthesis
R03640[c]	flavanone,2-oxoglutarate:oxygen oxidoreductase (3-hydroxylating)	GRMZM2G062396	1.14.11.9	[c] : C05631 + C00026 + C00007 --> C01617 + C00042 + C00011	[c]: Eriodictyol + 2-Oxoglutarate + Oxygen --> Taxifolin + Succinate + CO2	PATH: rn00941 Flavonoid biosynthesis
R03646[c]	L-Arginine:tRNA(Arg) ligase (AMP-forming)	GRMZM2G148709 and GRMZM2G148709	6.1.1.19	[c] : 1 C00002 + 1 C00062 + 1 C01636 <==> 1 C00020 + 1 C00013 + 1 C02163 + 1 C00008	[c]:ATP + L-Arginine + tRNA(Arg) <==> AMP + Pyrophosphate + L-Arginyl-tRNA(Arg)	PATH: rn00970 Aminoacyl-tRNA biosynthesis
R03648[c]	L-Asparagine:tRNA(Asn) ligase (AMP-forming)	GRMZM2G083836 or GRMZM2G083836 or GRMZM2G083836	6.1.1.22	[c] : 1 C00002 + 1 C00152 + 1 C01637 --> 1 C00020 + 1 C00013 + 1 C03402 + 2 C00008	[c]: ATP + L-Asparagine + tRNA(Asn) --> AMP + Pyrophosphate + L-Asparaginyl-tRNA(Asn)	PATH: rn00970 Aminoacyl-tRNA biosynthesis
R03650[c]	L-Cysteine:tRNA(Cys) ligase (AMP-forming)	GRMZM2G156565 and GRMZM2G002851 and GRMZM2G156565	6.1.1.16	[c] : 1 C00002 + 1 C00097 + 1 C01639 --> 1 C00020 + 1 C00013 + 1 C03125 + 1 C00008	[c]: ATP + L-Cysteine + tRNA(Cys) --> AMP + Pyrophosphate + L-Cysteinyl-tRNA(Cys)	PATH: rn00970 Aminoacyl-tRNA biosynthesis
R03652[c]	L-Glutamine:tRNA(Gln) ligase (AMP-forming)	GRMZM2G032049	6.1.1.18	[c] : 1 C00002 + 1 C00064 + 1 C01640 + 1 C00008 --> 1 C00020 + 1 C00013 + 1 C02282	[c]: ATP + L-Glutamine + tRNA(Gln) --> AMP + Pyrophosphate + Glutaminyl-tRNA(Gln)	PATH: rn00970 Aminoacyl-tRNA biosynthesis , PATH: rn01100 Metabolic pathways
R03654[c]	Glycine:tRNA(Gly) ligase (AMP-forming)	GRMZM2G041797 or AC233883.1_FG003	6.1.1.14	[c] : 1 C00002 + 1 C00037 + 1 C01642 --> 1 C00020 + 1 C00013 + 1 C02412 + 2 C00008	[c]: ATP + Glycine + tRNA(Gly) --> AMP + Pyrophosphate + Glycyl-tRNA(Gly)	PATH: rn00970 Aminoacyl-tRNA biosynthesis
R03655[c]	L-Histidine:tRNA(His) ligase (AMP-forming)	GRMZM2G017671 or GRMZM2G158228	6.1.1.21	[c] : 1 C00002 + 1 C00135 + 1 C01643 --> 1 C00020 + 1 C00013 + 1 C02988 + 2 C00008	[c]: ATP + L-Histidine + tRNA(His) --> AMP + Pyrophosphate + L-Histidyl-tRNA(His)	PATH: rn00970 Aminoacyl-tRNA biosynthesis
R03656[c]	L-Isoleucine:tRNA(Ile) ligase (AMP-forming)	GRMZM2G348666	6.1.1.5	[c] : 1 C00002 + 1 C00407 + 1 C01644 --> 1 C00020 + 1 C00013 + 1 C03127 + 1 C00008	[c]: ATP + L-Isoleucine + tRNA(Ile) --> AMP + Pyrophosphate + L-Isoleucyl-tRNA(Ile)	PATH: rn00290 Valine, leucine and isoleucine biosynthesis , PATH: rn00970 Aminoacyl-tRNA biosynthesis
R03658[c]	L-Lysine:tRNALys ligase (AMP-forming)	GRMZM2G386714 or GRMZM2G155899	6.1.1.6	[c] : 1 C00002 + 1 C00047 + 1 C01646 + 3 C00008 --> 1 C00020 + 1 C00013 + 1 C01931	[c]: ATP + L-Lysine + tRNA(Lys) --> AMP + Pyrophosphate + L-Lysyl-tRNA(Lys)	PATH: rn00970 Aminoacyl-tRNA biosynthesis
R03659[c]	L-Methionine:tRNAMet ligase (AMP-forming)	GRMZM2G029055 or GRMZM2G143450	6.1.1.10	[c] : 1 C00002 + 1 C00073 + 1 C01647 --> 1 C00020 + 1 C00013 + 1 C02430 + 1 C00008	[c]: ATP + L-Methionine + tRNA(Met) --> AMP + Pyrophosphate + L-Methionyl-tRNA(Met)	PATH: rn00970 Aminoacyl-tRNA biosynthesis
R03660[c]	L-Phenylalanine:tRNA(Ala) ligase (AMP-forming)	GRMZM2G700926 or GRMZM2G078756 or GRMZM2G101463	6.1.1.20	[c] : 1 C00002 + 1 C00079 + 1 C01648 --> 1 C00020 + 1 C00013 + 1 C03511 + 2 C00008	[c]: ATP + L-Phenylalanine + tRNA(Phe) --> AMP + Pyrophosphate + L-Phenylalanyl-tRNA(Phe)	PATH: rn00970 Aminoacyl-tRNA biosynthesis
R03661[c]	L-Proline:tRNA(Pro) ligase (AMP-forming)	GRMZM2G107089	6.1.1.15	[c] : 1 C00002 + 1 C00148 + 1 C01649 --> 1 C00020 + 1 C00013 + 1 C02702 + 1 C00008	[c]: ATP + L-Proline + tRNA(Pro) --> AMP + Pyrophosphate + L-Prolyl-tRNA(Pro)	PATH: rn00970 Aminoacyl-tRNA biosynthesis
R03662[c]	L-Serine:tRNA(Ser) ligase (AMP-forming)	GRMZM2G172101	6.1.1.11	[c] : 1 C00002 + 1 C00065 + 1 C01650 --> 1 C00020 + 1 C00013 + 1 C02553 + 2 C00008	[c]: ATP + L-Serine + tRNA(Ser) --> AMP + Pyrophosphate + L-Seryl-tRNA(Ser)	PATH: rn00970 Aminoacyl-tRNA biosynthesis
R03663[c]	L-Threonine:tRNA(Thr) ligase (AMP-forming)	GRMZM2G120750	6.1.1.3	[c] : 1 C00002 + 1 C00188 + 1 C01651 --> 1 C00020 + 1 C00013 + 1 C02992 + 2 C00008	[c]: ATP + L-Threonine + tRNA(Thr) --> AMP + Pyrophosphate + L-Threonyl-tRNA(Thr)	PATH: rn00970 Aminoacyl-tRNA biosynthesis
R03664[c]	L-Tryptophan -tRNA(Trp) ligase (AMP-forming)	GRMZM2G002603	6.1.1.2	[c] : 1 C00002 + 1 C00078 + 1 C01652 --> 1 C00020 + 1 C00013 + 1 C03512 + 1 C00008	[c]: ATP + L-Tryptophan + tRNA(Trp) --> AMP + Pyrophosphate + L-Tryptophanyl-tRNA(Trp)	PATH: rn00380 Tryptophan metabolism , PATH: rn00970 Aminoacyl-tRNA biosynthesis
R03665[c]	L-Valine:tRNAVal ligase (AMP-forming)	GRMZM2G117870 or GRMZM2G005710	6.1.1.9	[c] : 1 C00002 + 1 C00183 + 1 C01653 --> 1 C00020 + 1 C00013 + 1 C02554 + 1 C00008	[c]: ATP + L-Valine + tRNA(Val) --> AMP + Pyrophosphate + L-Valyl-tRNA(Val)	PATH: rn00290 Valine, leucine and isoleucine biosynthesis , PATH: rn00970 Aminoacyl-tRNA biosynthesis
R03719[c]	3alpha,7alpha,12alpha-trihydroxy-5beta-cholanoyl-CoA:propanoyl-CoA C-acyltransferase; choloyl-CoA:propanoyl-CoA C-acyltransferase	GRMZM2G062029 or (GRMZM2G062029 and GRMZM2G062029)	2.3.1.16	[c] : C00010 + C05467 --> C00100 + C01794	[c]: CoA + 3alpha,7alpha,12alpha-Trihydroxy-5beta-24-oxocholestanoyl-CoA --> Propanoyl-CoA + Choloyl-CoA	PATH: rn00120 Primary bile acid biosynthesis , PATH: rn01100 Metabolic pathways
R03738[c]	3-alpha(S)-Strictosidine tryptamine-lyase	GRMZM2G143494 or GRMZM2G143494	4.3.3.2	[c] : 1 C00398 + 1 C01852 --> 1 C03470 + 1 C00001	[c]: Tryptamine + Secologanin --> 3-alpha(S)-Strictosidine + H2O	PATH: rn00901 Indole alkaloid biosynthesis , PATH: rn01100 Metabolic pathways
R03777[x]	Octanoyl-CoA:oxygen 2-oxidoreductase	GRMZM2G014136 or GRMZM2G014136 or GRMZM2G052389 or GRMZM2G002959 or GRMZM2G052389 or GRMZM2G099666 or GRMZM2G001297	1.3.3.6	[x] : 1 C01944 + 1 C00016 --> 1 C05276 + 1 C01352	[x]: Octanoyl-CoA + Oxygen --> trans-Oct-2-enoyl-CoA + H2O2	PATH: rn00071 Fatty acid metabolism , PATH: rn01100 Metabolic pathways
R03778[x]	Octanoyl-CoA:acetyl-CoA C-acyltransferase	GRMZM2G062029 or (GRMZM2G062029 and GRMZM2G062029)	2.3.1.16	[x] : 1 C01944 + 1 C00024 <==> 1 C00010 + 1 C05265	[x]:Octanoyl-CoA + Acetyl-CoA <==> CoA + 3-Oxodecanoyl-CoA	PATH: rn00062 Fatty acid elongation in mitochondria , PATH: rn00071 Fatty acid metabolism , PATH: rn01100 Metabolic pathways
R03806[c]	(Gibberellin-44),2-oxoglutarate:oxygen oxidoreductase	AC203966.5_FG005 or AC203966.5_FG005 or AC203966.5_FG005	1.14.11.12	[c] : C06095 + C00026 + C00007 --> C02034 + C00042 + C00011 + C00001	[c]: Gibberellin A44 diacid + 2-Oxoglutarate + Oxygen --> Gibberellin A19 + Succinate + CO2 + H2O	PATH: rn00904 Diterpenoid biosynthesis
R03807[c]	(gibberellin-44),2-oxoglutarate:oxygen oxidoreductase	AC203966.5_FG005 or AC203966.5_FG005 or AC203966.5_FG005	1.14.11.12	[c] : C02034 --> C02035 + C00011	[c]: Gibberellin A19 --> Gibberellin A20 + CO2	PATH: rn00904 Diterpenoid biosynthesis
R03809[c]	(gibberellin-1),2-oxoglutarate:oxygen oxidoreductase (2beta-hydroxylating)	GRMZM2G022679 or GRMZM2G022679	1.14.11.13	[c] : 65 C02035 + 84 C00026 + 65 C00007 --> 70 C06096 + 65 C00042 + 65 C00011	[c]: 65 Gibberellin A20 + 84 2-Oxoglutarate + 65 Oxygen <=> 70 Gibberellin A29 + 65 Succinate + 65 CO2	PATH: rn00904 Diterpenoid biosynthesis
R03815[c]	dihydrolipoylprotein:NAD+ oxidoreductase	GRMZM2G145595 or AC191387.3_FG009	1.8.1.4	[c] : 1 C02972 + 1 C00003 --> 1 C02051 + 1 C00004 + 1 C00008	[c]: Dihydrolipoylprotein + NAD+ --> Lipoylprotein + NADH + H+	PATH: rn00260 Glycine, serine and threonine metabolism
R03824[c]		GRMZM2G062151 or AC209987.4_FG002 or GRMZM2G075161 or GRMZM2G159353 or GRMZM2G159353 or GRMZM2G470442 or GRMZM2G075161 or GRMZM2G075161 or AC205536.3_FG003 or GRMZM2G143235 or GRMZM2G159353 or GRMZM2G159353 or GRMZM2G159353 or GRMZM2G159353 or GRMZM2G159353 or GRMZM2G159353 or GRMZM2G159353 or GRMZM2G159353 or GRMZM2G159353 or GRMZM2G159353 or GRMZM2G159353 or GRMZM2G159353 or GRMZM2G159353 or GR…	EC:1.14.-.-	[c] : 1 C05435 --> 1 C02094	[c]: gamma-Carotene + Reduced acceptor + H+ --> beta-Carotene + Acceptor	PATH: rn00906 Carotenoid biosynthesis , PATH: rn01100 Metabolic pathways , ORTHOLOGY KO: K06443 lycopene beta cyclase [EC:1.14.-.-]
R03847[c]		GRMZM2G006119	1.1.1.146	[c] : C02140 + C00003 --> C05490 + C00004 + C00080	[c]: Corticosterone + NAD+ --> 11-Dehydrocorticosterone + NADH + H+
R03848[c]	Corticosterone:NADP+ 11-oxidoreductase	GRMZM2G006119	1.1.1.146	[c] : 1 C02140 + 1 C00006 --> 1 C05490 + 1 C00005 + 1 C00008	[c]: Corticosterone + NADP+ --> 11-Dehydrocorticosterone + NADPH + H+	PATH: rn00140 Steroid hormone biosynthesis
R03857[x]	Lauroyl-CoA:(acceptor) 2,3-oxidoreductase	GRMZM2G014136 or GRMZM2G014136 or GRMZM2G052389 or GRMZM2G002959 or GRMZM2G052389 or GRMZM2G099666 or GRMZM2G001297	1.3.3.6	[x] : 1 C01832 + 1 C00016 --> 1 C03221 + 1 C01352	[x]: Lauroyl-CoA + Oxygen --> 2-trans-Dodecenoyl-CoA + H2O2	PATH: rn00071 Fatty acid metabolism , PATH: rn01100 Metabolic pathways
R03858[x]	Lauroyl-CoA:acetyl-CoA C-acyltransferase	GRMZM2G062029 or GRMZM2G062029 or GRMZM2G062029	2.3.1.16	[x] : 1 C01832 + 1 C00024 <==> 1 C00010 + 1 C05261	[x]:Lauroyl-CoA + Acetyl-CoA <==> CoA + 3-Oxotetradecanoyl-CoA	PATH: rn00062 Fatty acid elongation in mitochondria , PATH: rn00071 Fatty acid metabolism , PATH: rn01100 Metabolic pathways
R03867[c]	(5-Glutamyl)-peptide:amino-acid 5-glutamyltransferase	GRMZM2G139600	2.3.2.2	[c] : 1 C02166 + 1 C00045 --> 1 C05951 + 1 C03363	[c]: Leukotriene C4 + H2O --> Leukotriene D4 + Glutamate	PATH: rn00590 Arachidonic acid metabolism , PATH: rn01100 Metabolic pathways
R03869[c]	(S)-Methylmalonate semialdehyde:NAD+ oxidoreductase	GRMZM2G130440	1.2.1.3	[c] : 1 C06002 + 1 C00003 + 1 C00001 --> 1 C02170 + 1 C00004 + 2 C00008	[c]: (S)-Methylmalonate semialdehyde + NAD+ + H2O --> Methylmalonate + NADH	PATH: rn00280 Valine, leucine and isoleucine degradation
R03877[c]	Magnesium-protoporphyrin IX chelatase	GRMZM2G323024	6.6.1.1	[c] : 1 C00002 + 1 C02191 + 1 C00305 + 1 C00001 --> 1 C00008 + 1 C00009 + 1 C03516 + 4 C00008	[c]: ATP + Protoporphyrin + Magnesium + H2O --> ADP + Orthophosphate + Magnesium protoporphyrin + 2 H+	PATH: rn00860 Porphyrin and chlorophyll metabolism , PATH: rn01100 Metabolic pathways
R03916[c]	(5-Glutamyl)-peptide:amino-acid 5-glutamyltransferase	GRMZM2G139600	2.3.2.2	[c] : C02320 + C00001 --> C05729 + C00025	[c]: R-S-Glutathione + H2O --> R-S-Alanylglycine + L-Glutamate	PATH: rn00480 Glutathione metabolism
R03918[c]	Sinapyl alcohol:NADP+ oxidoreductase	GRMZM2G110175 or GRMZM2G110175	1.1.1.195	[c] : 1 C05610 + 1 C00005 + 1 C00008 --> 1 C02325 + 1 C00006	[c]: Sinapoyl aldehyde + NADPH --> Sinapyl alcohol + NADP+	PATH: rn00940 Phenylpropanoid biosynthesis , PATH: rn01100 Metabolic pathways
R03919[c]	Donor:hydrogen-peroxide oxidoreductase	GRMZM2G085967 or GRMZM2G471357 or GRMZM2G025441 or GRMZM2G442008 or GRMZM2G010640 or GRMZM2G063435 or GRMZM2G089982 or GRMZM2G089982 or GRMZM2G095404 or GRMZM2G103342 or GRMZM2G089982 or GRMZM2G089982 or GRMZM2G136042 or GRMZM2G115209 or AC205413.4_FG001 or AC230013.2_FG002 or GRMZM2G023840 or GRMZM2G116846 or GRMZM2G116846 or GRMZM2G085967 or GRMZM2G061230 or GRMZM2G103169 or GRMZM2G410175 or GR…	1.11.1.7	[c] : C02325 --> C05615	[c]: Sinapyl alcohol --> Lignin	PATH: rn00940 Phenylpropanoid biosynthesis , PATH: rn01100 Metabolic pathways
R03920[c]	ATP:D-fructose 6-phosphotransferase	GRMZM2G086845 or GRMZM2G072091 or (GRMZM2G086845 and GRMZM2G072091 and GRMZM2G072091) or GRMZM2G086845 or GRMZM2G051677 or GRMZM2G432801 or GRMZM2G432801 or GRMZM2G432801 or GRMZM2G171373	2.7.1.4	[c] : 1 C00002 + 1 C02336 --> 1 C00008 + 1 C05345 + 2 C00008	[c]: ATP + beta-D-Fructose --> ADP + beta-D-Fructose 6-phosphate	PATH: rn00500 Starch and sucrose metabolism , PATH: rn00520 Amino sugar and nucleotide sugar metabolism
R03921[c]	Sucrose 6-phosphate fructohydrolase	(GRMZM2G394450 and GRMZM2G394450) or GRMZM2G123633 or GRMZM2G123633	3.2.1.26	[c] : 1 C02336 + 1 C00668 --> 1 C16688 + 1 C00001	[c]: Sucrose 6-phosphate + H2O --> beta-D-Fructose + alpha-D-Glucose 6-phosphate	PATH: rn00500 Starch and sucrose metabolism
R03940[c]	10-Formyltetrahydrofolate:L-methionyl-tRNA N-formyltransferase	GRMZM2G019437	2.1.2.9	[c] : 1 C02430 + 1 C00234 --> 1 C00101 + 1 C03294 + 1 C00008	[c]: L-Methionyl-tRNA(Met) + 10-Formyltetrahydrofolate --> Tetrahydrofolate + N-Formylmethionyl-tRNA	PATH: rn00670 One carbon pool by folate , PATH: rn00970 Aminoacyl-tRNA biosynthesis
R03943[c]		GRMZM2G105755 or GRMZM2G003038 or GRMZM2G136599 or AC198353.5_FG004 or GRMZM2G160752 or GRMZM2G037624 or GRMZM2G003038	2.1.1.-	[c] : 1 C02442 + 1 C00019 --> 1 C06199 + 1 C00021	[c]: N-Methyltyramine + S-Adenosyl-L-methionine --> Hordenine + S-Adenosyl-L-homocysteine	PATH: rn00350 Tyrosine metabolism
R03955[c]		GRMZM2G105755 or GRMZM2G003038 or GRMZM2G136599 or AC198353.5_FG004 or GRMZM2G160752 or GRMZM2G037624 or GRMZM2G003038	2.1.1.-	[c] : 1 C02470 + 2 C00008 --> 1 C05830	[c]: Xanthurenic acid --> 8-Methoxykynurenate	PATH: rn00380 Tryptophan metabolism
R03968[c]	2-Isopropylmalate hydro-lyase	GRMZM2G057231	4.2.1.33	[c] : 1 C02504 <==> 1 C02631 + 1 C00001	[c]:(2S)-2-Isopropylmalate <==> 2-Isopropylmaleate + H2O	PATH: rn00290 Valine, leucine and isoleucine biosynthesis , PATH: rn01100 Metabolic pathways
R03970[c]	(5-Glutamyl)-peptide:amino-acid 5-glutamyltransferase	GRMZM2G139600	2.3.2.2	[c] : 1 C02512 + 1 C00025 + 2 C00008 --> 1 C05711 + 1 C00001	[c]: 3-Cyano-L-alanine + L-Glutamate --> gamma-Glutamyl-beta-cyanoalanine + H2O	PATH: rn00460 Cyanoamino acid metabolism
R03971[c]	gamma-Glutamyl-beta-aminopropiononitrile amidohydrolase	GRMZM2G139600	2.3.2.2	[c] : C02512 + C00302 --> C06114 + C00001 + C00011	[c]: 3-Cyano-L-alanine + Glutamate --> gamma-Glutamyl-beta-aminopropiononitrile + H2O + CO2	PATH: rn00460 Cyanoamino acid metabolism
R03990[x]	Tetradecanoyl-CoA:(acceptor) 2,3-oxidoreductase	GRMZM2G014136 or GRMZM2G014136 or GRMZM2G052389 or GRMZM2G002959 or GRMZM2G052389 or GRMZM2G099666 or GRMZM2G001297	1.3.3.6	[x] : 1 C02593 + 1 C00016 --> 1 C05273 + 1 C01352	[x]: Tetradecanoyl-CoA + Oxygen --> trans-Tetradec-2-enoyl-CoA + H2O2	PATH: rn00071 Fatty acid metabolism , PATH: rn01100 Metabolic pathways
R04001[c]	3-Isopropylmalate hydro-lyase	GRMZM2G057231 and GRMZM2G010044	4.2.1.33	[c] : 1 C04411 <==> 1 C02631 + 1 C00001	[c]:(2R,3S)-3-Isopropylmalate <==> 2-Isopropylmaleate + H2O	PATH: rn00290 Valine, leucine and isoleucine biosynthesis , PATH: rn01100 Metabolic pathways
R04004[c]		GRMZM2G110175 or GRMZM2G110175	1.1.1.195	[c] : C02646 + C00006 <==> C05608 + C00005	[c]:4-Coumaryl alcohol + NADP+ <==> 4-Hydroxycinnamyl aldehyde + NADPH
R04007[c]	Donor:hydrogen-peroxide oxidoreductase	GRMZM2G085967 or GRMZM2G471357 or GRMZM2G025441 or GRMZM2G442008 or GRMZM2G010640 or GRMZM2G063435 or GRMZM2G089982 or GRMZM2G089982 or GRMZM2G095404 or GRMZM2G103342 or GRMZM2G089982 or GRMZM2G089982 or GRMZM2G136042 or GRMZM2G115209 or AC205413.4_FG001 or AC230013.2_FG002 or GRMZM2G023840 or GRMZM2G116846 or GRMZM2G116846 or GRMZM2G085967 or GRMZM2G061230 or GRMZM2G103169 or GRMZM2G410175 or GR…	1.11.1.7	[c] : C02646 --> C05615	[c]: 4-Coumaryl alcohol --> Lignin	PATH: rn00940 Phenylpropanoid biosynthesis , PATH: rn01100 Metabolic pathways
R04008[c]		GRMZM2G042269	4.1.1.-	[c] : C02647 + C00011 <==> C05935	[c]:4-Guanidinobutanal + CO2 <==> 2-Oxoarginine
R04019[c]	Digalactosylceramide galactohydrolase	GRMZM2G053554	3.2.1.22	[c] : 1 C06126 + 1 C00001 --> 1 C02686 + 1 C00124	[c]: Digalactosylceramide + H2O --> Galactosylceramide + Galactose	PATH: rn00600 Sphingolipid metabolism
R04027[c]	primary-amine oxidase	(GRMZM2G147884 and GRMZM2G359298) or GRMZM2G042660	1.4.3.21	[c] : 1 C02723 + 1 C00007 --> 1 C06178 + 1 C00027 + 1 C00014	[c]: N-Methylputrescine + Oxygen --> 1-Methylpyrrolinium + H2O2 + NH3	PATH: rn00960 Tropane, piperidine and pyridine alkaloid , biosynthesis , PATH: rn01100 Metabolic pathways
R04035[c]	Phosphoribosyl-ATP pyrophosphohydrolase	GRMZM2G082214	3.6.1.31	[c] : 1 C02739 + 1 C00001 --> 1 C02741 + 1 C00013 + 2 C00008	[c]: Phosphoribosyl-ATP + H2O --> Phosphoribosyl-AMP + Pyrophosphate	PATH: rn00340 Histidine metabolism , PATH: rn01100 Metabolic pathways
R04037[c]	1-(5-phospho-D-ribosyl)-AMP 1,6-hydrolase	GRMZM2G082214	3.6.1.31	[c] : 1 C02741 + 1 C00001 --> 1 C04896	[c]: Phosphoribosyl-AMP + H2O --> 5-(5-Phospho-D-ribosylaminoformimino)-1-(5-phosphoribosyl)-imidazole-4-carboxamide	PATH: rn00340 Histidine metabolism , PATH: rn01100 Metabolic pathways
R04065[c]	Imidazole acetaldehyde:NAD+ oxidoreductase	GRMZM2G130440	1.2.1.3)	[c] : 1 C05130 + 1 C00003 + 1 C00001 --> 1 C02835 + 1 C00004 + 2 C00008	[c]: Imidazole-4-acetaldehyde + NAD+ + H2O --> Imidazole-4-acetate + NADH + H+	PATH: rn00340 Histidine metabolism
R04094[c]	Thioglucoside glucohydrolase	(GRMZM2G163544 and GRMZM2G362362) or GRMZM2G163544	3.2.1.147	[c] : 1 C05837 + 1 C00001 --> 1 C02938 + 1 C00031 + 1 C00059 + 1 C00087 + 1 C00008	[c]: Glucobrassicin + H2O --> 3-Indoleacetonitrile + D-Glucose + Sulfate + Sulfur	PATH: rn00380 Tryptophan metabolism
R04095[c]	3-Methylbutanoyl-CoA:(acceptor) 2,3-oxidoreductase	GRMZM2G001297	1.3.99.3	[c] : 1 C02939 + 1 C00016 --> 1 C03069 + 1 C01352	[c]: 3-Methylbutanoyl-CoA + FAD --> 3-Methylcrotonyl-CoA + FADH2	PATH: rn00280 Valine, leucine and isoleucine degradation , PATH: rn01100 Metabolic pathways
R04097[c]	3-methylbutanoyl-CoA:enzyme N6-(dihydrolipoyl)lysine S-(3-methylbutanoyl)transferase	GRMZM2G043762	2.3.1.168	[c] : 1 C00010 + 1 C15975 --> 1 C02939 + 1 C15973	[c]: S-(3-Methylbutanoyl)-dihydrolipoamide + CoA --> 3-Methylbutanoyl-CoA + Dihydrolipoamide	PATH: rn00280 Valine, leucine and isoleucine degradation , PATH: rn01100 Metabolic pathways
R04109[c]	L-glutamate-semialdehyde: NADP+ oxidoreductase(L-glutamyl-tRNA(Glu)-forming)	GRMZM2G177412 and GRMZM2G107402 and GRMZM2G177412	1.2.1.70	[c] : C02987 + C00005 + C00080 --> C03741 + C01641 + C00006	[c]: L-Glutamyl-tRNA(Glu) + NADPH + H+ --> (S)-4-Amino-5-oxopentanoate + tRNA(Glu) + NADP+	PATH: rn00860 Porphyrin and chlorophyll metabolism , PATH: rn01100 Metabolic pathways
R04125[c]	S-aminomethyldihydrolipoylprotein:(6S)-tetrahydrofolate aminomethyltransferase (ammonia-forming)	GRMZM2G076673	2.1.2.10	[c] : 1 C01242 + 1 C00101 <==> 1 C02972 + 1 C00143 + 1 C00014	[c]:Tetrahydrofolate + S-Aminomethyldihydrolipoylprotein <==> 5,10-Methylenetetrahydrofolate + NH3 + Dihydrolipoylprotein	PATH: rn00260 Glycine, serine and threonine metabolism , PATH: rn00670 One carbon pool by folate , PATH: rn01100 Metabolic pathways
R04134[c]		GRMZM2G146885	5.3.3.-	[c] : 1 C05600 --> 1 C03063	[c]: 2-Hydroxyhepta-2,4-dienedioate --> 2-Oxohept-3-enedioate	PATH: rn00350 Tyrosine metabolism
R04137[c]	3-Hydroxyisopentyl-CoA hydro-lyase	(GRMZM2G132903 and GRMZM2G132903) or GRMZM2G033491 or GRMZM2G094655	4.2.1.17	[c] : 1 C05998 <==> 1 C03069 + 1 C00001	[c]:3-Hydroxyisovaleryl-CoA <==> 3-Methylcrotonyl-CoA + H2O	PATH: rn00280 Valine, leucine and isoleucine degradation
R04138[c]	3-Methylcrotonoyl-CoA:carbon-dioxide ligase (ADP-forming)	GRMZM2G702490	6.4.1.4	[c] : 1 C00002 + 1 C03069 + 1 C00288 --> 1 C00008 + 1 C00009 + 1 C03231 + 2 C00008	[c]: ATP + 3-Methylcrotonyl-CoA + HCO3- --> ADP + Orthophosphate + 3-Methylglutaconyl-CoA	PATH: rn00280 Valine, leucine and isoleucine degradation , PATH: rn01100 Metabolic pathways
R04144[c]	5-Phospho-D-ribosylamine:glycine ligase (ADP-forming)	GRMZM2G003875	6.3.4.13	[c] : 1 C00002 + 1 C03090 + 1 C00037 --> 1 C00008 + 1 C00009 + 1 C03838 + 2 C00008	[c]: ATP + 5-Phosphoribosylamine + Glycine --> ADP + Orthophosphate + 5'-Phosphoribosylglycinamide	PATH: rn00230 Purine metabolism , PATH: rn01100 Metabolic pathways
R04172[c]		GRMZM2G042269	4.1.1.-	[c] : 1 C03227 --> 1 C05636 + 1 C00011	[c]: 3-Hydroxy-L-kynurenine --> 3-Hydroxykynurenamine + CO2	PATH: rn00380 Tryptophan metabolism
R04173[c]	3-Phosphoserine:2-oxoglutarate aminotransferase	GRMZM2G300801	2.6.1.52	[c] : 1 C01005 + 1 C00026 + 1 C00008 <==> 1 C03232 + 1 C00025	[c]:O-Phospho-L-serine + 2-Oxoglutarate <==> 3-Phosphonooxypyruvate + L-Glutamate	PATH: rn00260 Glycine, serine and threonine metabolism , PATH: rn01100 Metabolic pathways
R04198[c]	2,3,4,5-Tetrahydrodipicolinate:NAD+ oxidoreductase	GRMZM2G044247	1.3.1.26	[c] : 1 C03340 + 1 C00004 + 1 C00008 --> 1 C03972 + 1 C00003	[c]: L-2,3-Dihydrodipicolinate + NADH + H+ --> 2,3,4,5-Tetrahydrodipicolinate + NAD+	PATH: rn00300 Lysine biosynthesis , PATH: rn01100 Metabolic pathways
R04199[c]	2,3,4,5-Tetrahydrodipicolinate:NADP+ oxidoreductase	GRMZM2G044247	1.3.1.26	[c] : 1 C03340 + 1 C00005 + 1 C00008 --> 1 C03972 + 1 C00006	[c]: L-2,3-Dihydrodipicolinate + NADPH + H+ --> 2,3,4,5-Tetrahydrodipicolinate + NADP+	PATH: rn00300 Lysine biosynthesis , PATH: rn01100 Metabolic pathways
R04204[c]	(2S,3S)-3-Hydroxy-2-methylbutanoyl-CoA hydro-liase	(GRMZM2G132903 and GRMZM2G132903) or GRMZM2G033491 or GRMZM2G094655	4.2.1.17	[c] : 1 C03345 + 1 C00001 --> 1 C04405	[c]: 2-Methylbut-2-enoyl-CoA + H2O --> (2S,3S)-3-Hydroxy-2-methylbutanoyl-CoA	PATH: rn00280 Valine, leucine and isoleucine degradation , PATH: rn01100 Metabolic pathways
R04209[c]	1-(5-phospho-D-ribosyl)-5-amino-4-imidazolecarboxylate carboxy-lyase	GRMZM2G133121	4.1.1.21	[c] : 1 C04751 + 2 C00008 <==> 1 C03373 + 1 C00011	[c]:1-(5-Phospho-D-ribosyl)-5-amino-4-imidazolecarboxylate <==> Aminoimidazole ribotide + CO2	PATH: rn00230 Purine metabolism , PATH: rn01100 Metabolic pathways
R04223[c]		GRMZM2G042269	4.1.1.-	[c] : 1 C03453 + 1 C00001 + 1 C00008 --> 1 C03589 + 1 C00011	[c]: (Z)-5-Oxohex-2-enedioate + H2O --> 4-Hydroxy-2-oxopentanoate + CO2	PATH: rn00362 Benzoate degradation via hydroxylation , PATH: rn00628 Fluorene degradation , PATH: rn01100 Metabolic pathways
R04224[c]	(S)-3-Hydroxyisobutyryl-CoA hydro-lyase	(GRMZM2G132903 and GRMZM2G132903) or GRMZM2G033491 or GRMZM2G094655	4.2.1.17	[c] : 1 C03460 + 1 C00001 --> 1 C06000	[c]: 2-Methylprop-2-enoyl-CoA + H2O --> (S)-3-Hydroxyisobutyryl-CoA	PATH: rn00280 Valine, leucine and isoleucine degradation , PATH: rn01100 Metabolic pathways
R04225[c]	(S)-3-Methyl-2-oxopentanoate:[dihydrolipoyllysine-residue (2-methylpropanoyl)transferase] lipoyllysine 2-oxidoreductase (decarboxylating, acceptor-2-methylpropanoylating)	(GRMZM2G088689 and GRMZM2G037614 and GRMZM2G037614 and GRMZM2G088689) or GRMZM2G088689	1.2.4.4	[c] : 1 C15979 + 1 C00011 --> 1 C00671 + 1 C15972 + 1 C00008	[c]: 3-Methyl-2-oxopentanoate + Lipoamide --> S-(2-Methylbutanoyl)-dihydrolipoamide + CO2	PATH: rn01100 Metabolic pathways
R04242[c]		ACG46729	3.4.19.9	[c] : 3 C03541 + 2 C00008 --> 1 C05930 + 3 C00101	[c]: Tetrahydrofolyl-[Glu](n) --> Poly-L-glutamate + Tetrahydrofolate	PATH: rn00790 Folate biosynthesis
R04247[c]	CTP:ethanolamine-phosphate cytidylyltransferase	GRMZM2G103281	2.7.7.14	[c] : 1 C00063 + 1 C03557 --> 1 C00013 + 1 C05673	[c]: CTP + (2-Aminoethyl)phosphonate --> Pyrophosphate + CMP-2-aminoethylphosphonate	PATH: rn00440 Phosphonate and phosphinate metabolism , PATH: rn01100 Metabolic pathways
R04254[c]		GRMZM2G075145	2.3.1.-	[c] : C03561 --> C06143 + C00010	[c]: (R)-3-Hydroxybutanoyl-CoA --> Poly-beta-hydroxybutyrate + CoA	PATH: rn00650 Butanoate metabolism
R04254[m]		GRMZM2G075145	2.3.1.-	[m] : C03561 --> C06143 + C00010	[m]: (R)-3-Hydroxybutanoyl-CoA --> Poly-beta-hydroxybutyrate + CoA	PATH: rn00650 Butanoate metabolism
R04254[p]		GRMZM2G075145	2.3.1.-	[p] : C03561 --> C06143 + C00010	[p]: (R)-3-Hydroxybutanoyl-CoA --> Poly-beta-hydroxybutyrate + CoA	PATH: rn00650 Butanoate metabolism
R04254[x]		GRMZM2G075145	2.3.1.-	[x] : C03561 --> C06143 + C00010	[x]: (R)-3-Hydroxybutanoyl-CoA --> Poly-beta-hydroxybutyrate + CoA	PATH: rn00650 Butanoate metabolism
R04257[c]		(GRMZM2G062151 or AC209987.4_FG002 or GRMZM2G075161 or GRMZM2G159353 or GRMZM2G159353 or GRMZM2G470442 or GRMZM2G075161 or GRMZM2G143235 or GRMZM2G159353 or GRMZM2G159353 or GRMZM2G159353 or GRMZM2G159353 or GRMZM2G159353 or GRMZM2G159353 or GRMZM2G159353 or GRMZM2G159353 or GRMZM2G159353 or GRMZM2G159353 or GRMZM2G159353 or GRMZM2G159353 or GRMZM2G159353 or GRMZM2G159353 or GRMZM2G159353 or GRMZ…	1.14.-.-	[c] : 1 C03582 --> 1 C05901	[c]: 3,4',5-Trihydroxystilbene --> 3,3',4'5-Tetrahydroxystilbene	PATH: rn00945 Stilbenoid, diarylheptanoid and gingerol biosynthesis
R04276[c]	leucocyanidin,2-oxoglutarate:oxygen oxidoreductase	GRMZM2G345717 or GRMZM2G345717	1.14.11.19	[c] : 1 C03648 + 1 C00026 + 1 C00007 --> 1 C05904 + 1 C00042 + 1 C00011 + 1 C00001 + 3 C00008	[c]: cis-3,4-Leucopelargonidin + 2-Oxoglutarate + Oxygen --> Pelargonidin + Succinate + CO2 + 2 H2O	PATH: rn00941 Flavonoid biosynthesis , PATH: rn01100 Metabolic pathways
R04292[c]	glycerone phosphate:iminosuccinate alkyltransferase (cyclizing)	GRMZM2G142836		[c] : C05840 + C00111 --> C03722 + 2 C00001 + C00009	[c]: Iminoaspartate + Glycerone phosphate --> Pyridine-2,3-dicarboxylate + 2 H2O + Orthophosphate	PATH: rn00760 Nicotinate and nicotinamide metabolism , PATH: rn01100 Metabolic pathways
R04300[c]	4-(2-Aminoethyl)-1,2-benzenediol:oxygen oxidoreductase(deaminating)(flavin-containing)	(GRMZM2G147884 and GRMZM2G359298) or GRMZM2G042660	1.4.3.21	[c] : 1 C03758 + 1 C00001 + 1 C00007 --> 1 C04043 + 1 C00014 + 1 C00027	[c]: 4-(2-Aminoethyl)-1,2-benzenediol + H2O + Oxygen --> 3,4-Dihydroxyphenylacetaldehyde + NH3 + H2O2	PATH: rn00350 Tyrosine metabolism , PATH: rn00950 Isoquinoline alkaloid biosynthesis , PATH: rn01100 Metabolic pathways
R04313[c]		GRMZM2G107289 or GRMZM2G086801 or GRMZM2G077463	3.1.2.-	[c] : C05546 + C00001 --> C03793 + C00017	[c]: Protein N6,N6,N6-trimethyl-L-lysine + H2O --> N6,N6,N6-Trimethyl-L-lysine + Protein	PATH: rn00310 Lysine degradation
R04326[c]		GRMZM2G155626	2.1.2.2	[c] : 1 C03838 + 1 C00445 + 1 C00001 <==> 1 C04376 + 1 C00101 + 2 C00008	[c]:5'-Phosphoribosylglycinamide + 5,10-Methenyltetrahydrofolate + H2O <==> 5'-Phosphoribosyl-N-formylglycinamide + Tetrahydrofolate	PATH: rn00670 One carbon pool by folate , PATH: rn01100 Metabolic pathways
R04355[p]	Acyl-[acyl-carrier-protein]:malonyl-[acyl-carrier-protein] C-acyltransferase (decarboxylating)	GRMZM2G022563	2.3.1.180	[p] : 1 C03939 + 1 C01209 + 1 C00008 --> 1 C05744 + 1 C00011 + 1 C00229	[p]: Acetyl-[acyl-carrier protein] + Malonyl-[acyl-carrier protein] --> Acetoacetyl-[acp] + CO2 + Acyl-carrier protein	PATH: rn00061 Fatty acid biosynthesis , PATH: rn01100 Metabolic pathways
R04360[c]		GRMZM2G403313	2.3.1.180	[c] : 1 C03715 + 1 C00005 + 1 C00008 --> 1 C03968 + 1 C00006	[c]: O-Alkylglycerone phosphate + NADPH --> 1-Alkyl-sn-glycero-3-phosphate + NADP+	PATH: rn00565 Ether lipid metabolism , PATH: rn01100 Metabolic pathways
R04361[c]	Acetyl-CoA:1-alkyl-sn-glycero-3-phosphate 2-O-acetyltransferase	GRMZM2G033926	1.1.1.101	[c] : 1 C00040 + 1 C03968 --> 1 C00010 + 1 C05977	[c]: Acyl-CoA + 1-Alkyl-sn-glycero-3-phosphate --> CoA + 2-Acyl-1-alkyl-sn-glycero-3-phosphate	PATH: rn00565 Ether lipid metabolism , PATH: rn01100 Metabolic pathways
R04377[c]		GRMZM2G430680 or GRMZM2G021422 or GRMZM2G404762 or GRMZM2G404762 or GRMZM2G051262 or GRMZM2G068378 or GRMZM2G068710 or GRMZM2G404762 or GRMZM2G430680 or GRMZM2G404762 or GRMZM2G404762 or GRMZM2G075265 or GRMZM2G130046 or GRMZM2G130046 or GRMZM2G100652 or GRMZM2G056036 or GRMZM2G000937 or GRMZM2G048762 or GRMZM2G023884	2.3.1.51	[c] : 1 C04046 + 1 C00029 --> 1 C06040 + 1 C00015 + 1 C00008	[c]: 3-D-Glucosyl-1,2-diacylglycerol + UDP-glucose --> Diglucosyl-diacylglycerol + UDP	PATH: rn00561 Glycerolipid metabolism , PATH: rn01100 Metabolic pathways
R04378[c]	1-(5'-Phosphoribosyl)-5-amino-4-imidazolecarboxamide:pyrophosphate", 'phosphoribosyltransferase	[GRMZM2G131907 or GRMZM2G179810 or GRMZM2G131907 or (GRMZM2G131907 or GRMZM2G170101)] or GRMZM2G089021	2.4.1.-	[c] : 1 C04677 + 1 C00013 <==> 1 C04051 + 1 C00119	[c]:1-(5'-Phosphoribosyl)-5-amino-4-imidazolecarboxamide + Pyrophosphate <==> 5-Amino-4-imidazolecarboxyamide + 5-Phospho-alpha-D-ribose 1-diphosphate	PATH: rn00230 Purine metabolism
R04405[c]	5-Methyltetrahydropteroyltri-L-glutamate:L-homocysteine S-methyltransferase	GRMZM2G453616	2.4.2.7 or 2.4.2.8	[c] : 1 C04489 + 1 C00155 --> 1 C04144 + 1 C00073	[c]: 5-Methyltetrahydropteroyltri-L-glutamate + L-Homocysteine --> Tetrahydropteroyltri-L-glutamate + L-Methionine	PATH: rn00270 Cysteine and methionine metabolism , PATH: rn01100 Metabolic pathways
R04426[c]	3-Isopropylmalate:NAD+ oxidoreductase	GRMZM2G145805,GRMZM2G145805	2.1.1.14	[c] : 1 C04411 + 1 C00003 <==> 1 C04236 + 1 C00004 + 1 C00008	[c]:(2R,3S)-3-Isopropylmalate + NAD+ <==> (2S)-2-Isopropyl-3-oxosuccinate + NADH + H+	PATH: rn00290 Valine, leucine and isoleucine biosynthesis , PATH: rn01100 Metabolic pathways
R04432[c]	Propanoyl-CoA:(acceptor) 2,3-oxidoreductase	GRMZM2G001297	1.3.99.3	[c] : C04253 + C00100 <==> C04570 + C00894	[c]:Electron-transferring flavoprotein + Propanoyl-CoA <==> Reduced electron-transferring flavoprotein + Propenoyl-CoA	PATH: rn00640 Propanoate metabolism , PATH: rn01100 Metabolic pathways
R04440[c]	(R)-2,3-Dihydroxy-3-methylbutanoate:NADP+ oxidoreductase (isomerizing)	GRMZM2G004382	1.1.1.86	[c] : 1 C04272 + 1 C00006 <==> 1 C04181 + 1 C00005 + 1 C00008	[c]:(R)-2,3-Dihydroxy-3-methylbutanoate + NADP+ <==> 3-Hydroxy-3-methyl-2-oxobutanoic acid + NADPH	PATH: rn00290 Valine, leucine and isoleucine biosynthesis , PATH: rn01100 Metabolic pathways
R04441[c]	(R)-2,3-Dihydroxy-3-methylbutanoate hydro-lyase	GRMZM2G014069	4.2.1.9	[c] : 1 C04272 --> 1 C00141 + 1 C00001	[c]: (R)-2,3-Dihydroxy-3-methylbutanoate --> 3-Methyl-2-oxobutanoic acid + H2O	PATH: rn00290 Valine, leucine and isoleucine biosynthesis , PATH: rn01100 Metabolic pathways
R04448[c]	ATP:4-methyl-5-(2-hydroxyethyl)-thiazole 2-phosphotransferase	GRMZM2G094558	2.7.1.50	[c] : 1 C00002 + 1 C04294 --> 1 C00008 + 1 C04327 + 2 C00008	[c]: ATP + 5-(2-Hydroxyethyl)-4-methylthiazole --> ADP + 4-Methyl-5-(2-phosphoethyl)-thiazole	PATH: rn00730 Thiamine metabolism , PATH: rn01100 Metabolic pathways
R04457[c]		GRMZM2G033219		[c] : 1 C04732 + 1 C15556 --> 1 C04332 + 2 C00001 + 1 C00009 + 1 C00008	[c]: 5-Amino-6-(1-D-ribitylamino)uracil + 3,4-Dihydroxy-2-butanone 4-phosphate --> 6,7-Dimethyl-8-(1-D-ribityl)lumazine + 2 H2O + Orthophosphate	PATH: rn00740 Riboflavin metabolism , PATH: rn01100 Metabolic pathways , ORTHOLOGY KO: K00794 riboflavin synthase beta chain [EC:2.5.1.-]
R04463[c]	5'-Phosphoribosylformylglycinamide:L-glutamine amido-ligase", '(ADP-forming)	GRMZM2G000622	6.3.5.3	[c] : C00002 + C04376 + C00064 + C00001 --> C00008 + C00009 + C04640 + C00025	[c]: ATP + 5'-Phosphoribosyl-N-formylglycinamide + L-Glutamine + H2O --> ADP + Orthophosphate + 2-(Formamido)-N1-(5'-phosphoribosyl)acetamidine + L-Glutamate	PATH: rn00230 Purine metabolism , PATH: rn01100 Metabolic pathways
R04470[c]	Digalactosyl-diacylglycerol galactohydrolase	GRMZM2G053554	3.2.1.22	[c] : 1 C06037 + 1 C00001 --> 1 C03692 + 1 C00124	[c]: Digalactosyl-diacylglycerol + H2O --> 1,2-Diacyl-3-beta-D-galactosyl-sn-glycerol + Galactose	PATH: rn00561 Glycerolipid metabolism
R04506[c]	3alpha,7alpha-Dihydroxy-5beta-cholestan-26-al:NAD+ oxidoreductase	GRMZM2G130440	1.2.1.3	[c] : 1 C05445 + 1 C00003 + 1 C00001 --> 1 C04554 + 1 C00004 + 2 C00008	[c]: 3alpha,7alpha-Dihydroxy-5beta-cholestan-26-al + NAD+ + H2O --> 3alpha,7alpha-Dihydroxy-5beta-cholestanate + NADH + H+
R04509[c]	ATP:4-amino-2-methyl-5-phosphomethylpyrimidine phosphotransferase	GRMZM2G401934	2.5.1.3	[c] : 1 C00002 + 1 C04556 --> 1 C00008 + 1 C04752 + 1 C00008	[c]: ATP + 4-Amino-2-methyl-5-phosphomethylpyrimidine --> ADP + 2-Methyl-4-amino-5-hydroxymethylpyrimidine diphosphate	PATH: rn00730 Thiamine metabolism , PATH: rn01100 Metabolic pathways
R04513[c]	Phosphatidylinositol-3,4,5-trisphosphate 3-phosphohydrolase	GRMZM2G132468 or GRMZM2G132468	3.1.3.67	[c] : 1 C05981 + 1 C00001 --> 1 C04637 + 1 C00009	[c]: Phosphatidylinositol-3,4,5-trisphosphate + H2O --> 1-Phosphatidyl-D-myo-inositol 4,5-bisphosphate + Orthophosphate	PATH: rn00562 Inositol phosphate metabolism , PATH: rn04070 Phosphatidylinositol signaling system
R04515[c]		GRMZM2G042269	4.1.1.-	[c] : 1 C04575 + 1 C00001 <==> 1 C05411 + 1 C00011	[c]:(4R,5S)-4,5,6-Trihydroxy-2,3-dioxohexanoate + H2O <==> L-Xylonate + CO2	PATH: rn00040 Pentose and glucuronate interconversions , PATH: rn00053 Ascorbate and aldarate metabolism
R04546[c]	Propanoyl-CoA:acetyl-CoA C-acyltransferase	GRMZM2G062029 or (GRMZM2G062029 and GRMZM2G062029)	2.3.1.16	[c] : 1 C00100 + 1 C05337 + 2 C00008 --> 1 C00010 + 1 C04644	[c]: CoA + 3alpha,7alpha-Dihydroxy-5beta-cholestanoyl-CoA --> Propanoyl-CoA + Chenodeoxycholoyl-CoA
R04547[c]		GRMZM2G449033	1.3.99.-	[c] : 1 C04644 + 1 C00016 --> 1 C05447 + 1 C01352	[c]: 3alpha,7alpha-Dihydroxy-5beta-cholestanoyl-CoA + FAD --> 3alpha,7alpha-Dihydroxy-5beta-cholest-24-enoyl-CoA + FADH2
R04559[c]	1-(5'-Phosphoribosyl)-5-amino-4-(N-succinocarboxamide)-imidazole", 'AMP-lyase	GRMZM2G359070 and GRMZM2G359070	4.3.2.2	[c] : 1 C04823 <==> 1 C00122 + 1 C04677	[c]:1-(5'-Phosphoribosyl)-5-amino-4-(N-succinocarboxamide)-imidazole <==> Fumarate + 1-(5'-Phosphoribosyl)-5-amino-4-imidazolecarboxamide	PATH: rn00230 Purine metabolism , PATH: rn01100 Metabolic pathways
R04560[c]	10-Formyltetrahydrofolate:5'-phosphoribosyl-5-amino-4-", 'imidazolecarboxamide formyltransferase	GRMZM2G368902	2.1.2.3	[c] : 1 C00234 + 1 C04677 --> 1 C00101 + 1 C04734	[c]: 10-Formyltetrahydrofolate + 1-(5'-Phosphoribosyl)-5-amino-4-imidazolecarboxamide --> Tetrahydrofolate + 1-(5'-Phosphoribosyl)-5-formamido-4-imidazolecarboxamide	PATH: rn00230 Purine metabolism , PATH: rn00670 One carbon pool by folate , PATH: rn01100 Metabolic pathways
R04591[c]	1-(5-Phosphoribosyl)-5-amino-4-carboxyimidazole:L-aspartate ligase (ADP-forming)	GRMZM2G078894	6.3.2.6	[c] : 1 C00002 + 1 C04751 + 1 C00049 <==> 1 C00008 + 1 C00009 + 1 C04823 + 2 C00008	[c]:ATP + 1-(5-Phospho-D-ribosyl)-5-amino-4-imidazolecarboxylate + L-Aspartate <==> ADP + Orthophosphate + 1-(5'-Phosphoribosyl)-5-amino-4-(N-succinocarboxamide)-imidazole	PATH: rn00230 Purine metabolism , PATH: rn01100 Metabolic pathways
R04592[c]		GRMZM2G449033	1.3.99.-	[c] : 1 C04760 + 1 C00016 --> 1 C05460 + 1 C01352	[c]: 3alpha,7alpha,12alpha-Trihydroxy-5beta-cholestanoyl-CoA + FAD --> 3alpha,7alpha,12alpha-Trihydroxy-5beta-cholest-24-enoyl-CoA + FADH2
R04621[c]		GRMZM2G097605 or (GRMZM2G306348) or (GRMZM2G319573 and GRMZM2G026991 and GRMZM2G315176 and GRMZM2G138041 and GRMZM2G055807) or GRMZM2G451856 or GRMZM2G097106 or GRMZM2G100067 or GRMZM2G467886 or GRMZM2G057394 or GRMZM2G146041 or GRMZM2G043724 or AC194970.5_FG009	3.6.1.-	[c] : 1 C05925 + 1 C00001 --> 1 C04874 + 1 C00009	[c]: Dihydroneopterin phosphate + H2O --> 2-Amino-4-hydroxy-6-(D-erythro-1,2,3-trihydroxypropyl)-7,8-dihydropteridine + Orthophosphate	PATH: rn00790 Folate biosynthesis
R04638[c]		GRMZM2G097605 or (GRMZM2G306348) or (GRMZM2G319573 and GRMZM2G026991 and GRMZM2G315176 and GRMZM2G138041 and GRMZM2G055807) or GRMZM2G451856 or GRMZM2G097106 or GRMZM2G100067 or GRMZM2G467886 or GRMZM2G057394 or GRMZM2G146041 or GRMZM2G043724 or AC194970.5_FG009	3.6.1.-	[c] : 1 C04895 + 1 C00001 --> 1 C05925 + 1 C00013 + 1 C00008	[c]: 2-Amino-4-hydroxy-6-(erythro-1,2,3-trihydroxypropyl)dihydropteridine triphosphate + H2O --> Dihydroneopterin phosphate + Pyrophosphate	PATH: rn00790 Folate biosynthesis
R04639[c]	2-Amino-4-hydroxy-6-(erythro-1,2,3-trihydroxypropyl) dihydropteridine triphosphate hydrolase	GRMZM2G062420	3.5.4.16	[c] : 1 C06148 --> 1 C04895 + 1 C00001	[c]: 2,5-Diamino-6-(5'-triphosphoryl-3',4'-trihydroxy-2'-oxopentyl)-amino-4-oxopyrimidine --> 2-Amino-4-hydroxy-6-(erythro-1,2,3-trihydroxypropyl)dihydropteridine triphosphate + H2O	PATH: rn00790 Folate biosynthesis , PATH: rn01100 Metabolic pathways
R04640[c]	N-(5'-Phospho-D-ribosylformimino)-5-amino-1-", "(5''-phospho-D-ribosyl)-4-imidazolecarboxamide ketol-isomerase	GRMZM2G036543	5.3.1.16	[c] : 1 C04896 + 1 C00008 --> 1 C04916	[c]: 5-(5-Phospho-D-ribosylaminoformimino)-1-(5-phosphoribosyl)-imidazole-4-carboxamide --> N-(5'-Phospho-D-1'-ribulosylformimino)-5-amino-1-(5''-phospho-D-ribosyl)-4-imidazolecarboxamide	PATH: rn00340 Histidine metabolism , PATH: rn01100 Metabolic pathways
R04666[c]	3-Ureidoisobutyrate amidohydrolase	GRMZM2G077673	3.5.1.6	[c] : 1 C05100 + 1 C00001 --> 1 C05145 + 1 C00011 + 1 C00014	[c]: 3-Ureidoisobutyrate + H2O --> 3-Aminoisobutanoate + CO2 + NH3	PATH: rn00240 Pyrimidine metabolism , PATH: rn01100 Metabolic pathways
R04671[c]	4alpha-Methylcholesta-8-en-3beta-ol delta7-delta8-isomerase	GRMZM2G003853	5.3.3.5	[c] : 1 C05110 --> 1 C05111	[c]: 4alpha-Methylcholesta-8-en-3beta-ol --> Methostenol
R04672[c]	(S)-2-Acetolactate pyruvate-lyase (carboxylating)	GRMZM2G143357	2.2.1.6	[c] : 1 C06010 + 1 C00068 --> 1 C05125 + 1 C00022	[c]: 2-(alpha-Hydroxyethyl)thiamine diphosphate + Pyruvate --> (S)-2-Acetolactate + Thiamin diphosphate	PATH: rn00290 Valine, leucine and isoleucine biosynthesis , PATH: rn01100 Metabolic pathways
R04673[c]	(S)-2-Aceto-2-hydroxybutanoate pyruvate-lyase (carboxylating)	GRMZM2G143357	2.2.1.6	[c] : 1 C00109 + 1 C05125 --> 1 C06006 + 1 C00068	[c]: 2-Oxobutanoate + 2-(alpha-Hydroxyethyl)thiamine diphosphate --> (S)-2-Aceto-2-hydroxybutanoate + Thiamin diphosphate	PATH: rn00290 Valine, leucine and isoleucine biosynthesis , PATH: rn01100 Metabolic pathways
R04711[c]	S-adenosyl-L-methionine:3-hexaprenyl-4,5-dihydroxylate O-methyltransferase	GRMZM2G052418	2.1.1.114	[c] : 1 C00019 + 1 C05200 --> 1 C00021 + 1 C05313 + 1 C00008	[c]: S-Adenosyl-L-methionine + 3-Hexaprenyl-4,5-dihydroxybenzoate --> S-Adenosyl-L-homocysteine + 3-Hexaprenyl-4-hydroxy-5-methoxybenzoate	PATH: rn00130 Ubiquinone and other terpenoid-quinone biosynthesis
R04726[c]	dodecanoyl-[acyl-carrier-protein]:malonyl-[acyl-carrier-protein] C-acyltransferase (decarboxylating)	GRMZM2G022563,GRMZM2G007757		[c] : 1 C05223 + 1 C01209 + 1 C00008 --> 1 C05759 + 1 C00011 + 1 C00229	[c]: Dodecanoyl-[acyl-carrier protein] + Malonyl-[acyl-carrier protein] --> 3-Oxotetradecanoyl-[acp] + CO2 + Acyl-carrier protein	PATH: rn00061 Fatty acid biosynthesis , PATH: rn01100 Metabolic pathways
R04726[p]	dodecanoyl-[acyl-carrier-protein]:malonyl-[acyl-carrier-protein] C-acyltransferase (decarboxylating)	GRMZM2G022563	2.3.1.180	[p] : 1 C05223 + 1 C01209 + 1 C00008 --> 1 C05759 + 1 C00011 + 1 C00229	[p]: Dodecanoyl-[acyl-carrier protein] + Malonyl-[acyl-carrier protein] --> 3-Oxotetradecanoyl-[acp] + CO2 + Acyl-carrier protein	PATH: rn00061 Fatty acid biosynthesis , PATH: rn01100 Metabolic pathways
R04732[c]		GRMZM2G042269	4.1.1.-	[c] : 1 C05516 --> 1 C05239 + 1 C00237	[c]: 5-Amino-4-imidazole carboxylate --> 5-Aminoimidazole + CO2	PATH: rn00230 Purine metabolism
R04737[x]	(S)-3-Hydroxyhexadecanoyl-CoA:NAD+ oxidoreductase	GRMZM2G132903 and GRMZM2G132903	4.2.1.17	[x] : 1 C05258 + 1 C00003 <==> 1 C05259 + 1 C00004 + 1 C00008	[x]:(S)-3-Hydroxyhexadecanoyl-CoA + NAD+ <==> 3-Oxopalmitoyl-CoA + NADH	PATH: rn00062 Fatty acid elongation in mitochondria , PATH: rn00071 Fatty acid metabolism , PATH: rn01100 Metabolic pathways
R04739[x]	(S)-3-Hydroxytetradecanoyl-CoA:NAD+ oxidoreductase	GRMZM2G132903 and GRMZM2G132903	4.2.1.17	[x] : 1 C05260 + 1 C00003 <==> 1 C05261 + 1 C00004 + 1 C00008	[x]:(S)-3-Hydroxytetradecanoyl-CoA + NAD+ <==> 3-Oxotetradecanoyl-CoA + NADH	PATH: rn00062 Fatty acid elongation in mitochondria , PATH: rn00071 Fatty acid metabolism , PATH: rn01100 Metabolic pathways
R04741[x]	(S)-3-hydroxydodecanoyl-CoA:NAD+ oxidoreductase	GRMZM2G132903 and GRMZM2G132903	4.2.1.17	[x] : 1 C05262 + 1 C00003 <==> 1 C05263 + 1 C00004 + 1 C00008	[x]:(S)-3-Hydroxydodecanoyl-CoA + NAD+ <==> 3-Oxododecanoyl-CoA + NADH	PATH: rn00062 Fatty acid elongation in mitochondria , PATH: rn00071 Fatty acid metabolism , PATH: rn01100 Metabolic pathways
R04742[x]	Decanoyl-CoA:acetyl-CoA C-acyltransferase	GRMZM2G062029 or (GRMZM2G062029 and GRMZM2G062029)	2.3.1.16	[x] : 1 C05274 + 1 C00024 <==> 1 C00010 + 1 C05263	[x]:Decanoyl-CoA + Acetyl-CoA <==> CoA + 3-Oxododecanoyl-CoA	PATH: rn00062 Fatty acid elongation in mitochondria , PATH: rn00071 Fatty acid metabolism , PATH: rn01100 Metabolic pathways
R04743[x]	(S)-hydroxydecanoyl-CoA:NAD+ oxidoreductase	GRMZM2G132903 and GRMZM2G132903	4.2.1.17	[x] : 1 C05264 + 1 C00003 <==> 1 C05265 + 1 C00004 + 1 C00008	[x]:(S)-Hydroxydecanoyl-CoA + NAD+ <==> 3-Oxodecanoyl-CoA + NADH	PATH: rn00062 Fatty acid elongation in mitochondria , PATH: rn00071 Fatty acid metabolism , PATH: rn01100 Metabolic pathways
R04745[x]	(S)-hydroxyoctanoyl-CoA:NAD+ oxidoreductase	GRMZM2G132903 and GRMZM2G132903	4.2.1.17	[x] : 1 C05266 + 1 C00003 <==> 1 C05267 + 1 C00004 + 1 C00008	[x]:(S)-Hydroxyoctanoyl-CoA + NAD+ <==> 3-Oxooctanoyl-CoA + NADH	PATH: rn00062 Fatty acid elongation in mitochondria , PATH: rn00071 Fatty acid metabolism , PATH: rn01100 Metabolic pathways
R04747[x]	Hexanoyl-CoA:acetyl-CoA C-acyltransferase	GRMZM2G062029 or (GRMZM2G062029 and GRMZM2G062029)	2.3.1.16	[x] : 1 C05270 + 1 C00024 <==> 1 C00010 + 1 C05267	[x]:Hexanoyl-CoA + Acetyl-CoA <==> CoA + 3-Oxooctanoyl-CoA	PATH: rn00062 Fatty acid elongation in mitochondria , PATH: rn00071 Fatty acid metabolism , PATH: rn01100 Metabolic pathways
R04748[x]	(S)-hydroxyhexanoyl-CoA:NAD+ oxidoreductase	GRMZM2G132903 and GRMZM2G132903	4.2.1.17	[x] : 1 C05268 + 1 C00003 <==> 1 C05269 + 1 C00004 + 1 C00008	[x]:(S)-Hydroxyhexanoyl-CoA + NAD+ <==> 3-Oxohexanoyl-CoA + NADH	PATH: rn00062 Fatty acid elongation in mitochondria , PATH: rn00071 Fatty acid metabolism , PATH: rn01100 Metabolic pathways
R04751[x]	Hexanoyl-CoA:(acceptor) 2,3-oxidoreductase	GRMZM2G014136 or GRMZM2G014136 or GRMZM2G052389 or GRMZM2G002959 or GRMZM2G052389 or GRMZM2G099666 or GRMZM2G001297	1.3.3.6	[x] : 1 C05270 + 1 C00016 --> 1 C05271 + 1 C01352	[x]: Hexanoyl-CoA + Oxygen --> trans-Hex-2-enoyl-CoA + H2O2	PATH: rn00071 Fatty acid metabolism , PATH: rn01100 Metabolic pathways
R04754[x]	Decanoyl-CoA:(acceptor) 2,3-oxidoreductase	GRMZM2G014136 or GRMZM2G014136 or GRMZM2G052389 or GRMZM2G002959 or GRMZM2G052389 or GRMZM2G099666 or GRMZM2G001297	1.3.3.6	[x] : 1 C05274 + 1 C00016 --> 1 C05275 + 1 C01352	[x]: Decanoyl-CoA + Oxygen --> trans-Dec-2-enoyl-CoA + H2O2	PATH: rn00071 Fatty acid metabolism , PATH: rn01100 Metabolic pathways
R04757[c]		GRMZM2G006119	1.1.1.146	[c] : C05284 + C00003 --> C05285 + C00004 + C00080	[c]: 11beta-Hydroxyandrost-4-ene-3,17-dione + NAD+ --> Adrenosterone + NADH + H+
R04758[c]	11beta-Hydroxyandrost-4-ene-3,17-dione:NADP+ 11-oxidoreductase	GRMZM2G006119	1.1.1.146	[c] : 1 C05284 + 1 C00006 --> 1 C05285 + 1 C00005 + 1 C00008	[c]: 11beta-Hydroxyandrost-4-ene-3,17-dione + NADP+ --> Adrenosterone + NADPH + H+	PATH: rn00140 Steroid hormone biosynthesis
R04764[c]		GRMZM2G105755 or GRMZM2G003038 or GRMZM2G136599 or AC198353.5_FG004 or GRMZM2G160752 or GRMZM2G037624 or GRMZM2G003038 or GRMZM2G128648	2.1.1.-	[c] : 1 C05301 + 1 C00019 --> 1 C05302 + 1 C00021	[c]: 2-Hydroxyestradiol-17beta + S-Adenosyl-L-methionine --> 2-Methoxyestradiol-17beta + S-Adenosyl-L-homocysteine	PATH: rn00140 Steroid hormone biosynthesis
R04771[c]	ATP:L-selenomethione S-adenosyltransferase	GRMZM2G061135 or GRMZM2G117198	2.5.1.6	[c] : 1 C00002 + 1 C05335 + 1 C00001 --> 1 C00009 + 1 C00013 + 1 C05691 + 1 C00008	[c]: ATP + Selenomethionine + H2O --> Orthophosphate + Pyrophosphate + Se-Adenosylselenomethionine	PATH: rn00450 Selenoamino acid metabolism
R04772[c]	S-Adenosyl-L-methionine:L-methionine S-methyltransferase	GRMZM2G098039	2.1.1.12	[c] : 1 C00019 + 1 C05335 --> 1 C00021 + 1 C05690	[c]: S-Adenosyl-L-methionine + Selenomethionine --> S-Adenosyl-L-homocysteine + Se-Methylselenomethionine	PATH: rn00450 Selenoamino acid metabolism
R04773[c]	Selenomethionine:tRNAMet ligase (AMP-forming)	GRMZM2G029055 or GRMZM2G143450	6.1.1.10	[c] : 1 C00002 + 1 C05335 + 1 C01647 --> 1 C00020 + 1 C00013 + 1 C05336 + 1 C00008	[c]: ATP + Selenomethionine + tRNA(Met) --> AMP + Pyrophosphate + Selenomethionyl-tRNA(Met)	PATH: rn00450 Selenoamino acid metabolism
R04777[c]		GRMZM2G075145	2.3.1.-	[c] : 1 C05338 + 1 C00037 --> 1 C05596 + 1 C00010 + 1 C00008	[c]: 4-Hydroxyphenylacetyl-CoA + Glycine --> 4-Hydroxyphenylacetylglycine + CoA	PATH: rn00350 Tyrosine metabolism
R04779[c]	ATP:D-fructose-6-phosphate 1-phosphotransferase	GRMZM2G443985 or GRMZM2G443985 or GRMZM2G443985 or GRMZM2G080375	2.7.1.11	[c] : 1 C00002 + 1 C05345 --> 1 C00008 + 1 C05378 + 2 C00008	[c]: ATP + beta-D-Fructose 6-phosphate --> ADP + beta-D-Fructose 1,6-bisphosphate	PATH: rn00010 Glycolysis / Gluconeogenesis , PATH: rn00030 Pentose phosphate pathway , PATH: rn00051 Fructose and mannose metabolism , PATH: rn01100 Metabolic pathways
R04779[p]	ATP:D-fructose-6-phosphate 1-phosphotransferase	GRMZM2G127717 or GRMZM2G443985 or GRMZM2G443985 or GRMZM2G443985 or GRMZM2G080375	2.7.1.11	[p] : 1 C00002 + 1 C05345 --> 1 C00008 + 1 C05378 + 2 C00008	[p]: ATP + beta-D-Fructose 6-phosphate --> ADP + beta-D-Fructose 1,6-bisphosphate	PATH: rn00010 Glycolysis / Gluconeogenesis , PATH: rn00030 Pentose phosphate pathway , PATH: rn00051 Fructose and mannose metabolism , PATH: rn01100 Metabolic pathways
R04780[c]	beta-D-Fructose 1,6-bisphosphate 1-phosphohydrolase	GRMZM2G322953	3.1.3.11	[c] : 1 C05378 + 1 C00001 --> 1 C05345 + 1 C00009	[c]: beta-D-Fructose 1,6-bisphosphate + H2O --> beta-D-Fructose 6-phosphate + Orthophosphate	PATH: rn00010 Glycolysis / Gluconeogenesis , PATH: rn00030 Pentose phosphate pathway , PATH: rn00051 Fructose and mannose metabolism , PATH: rn01100 Metabolic pathways
R04780[p]	beta-D-Fructose 1,6-bisphosphate 1-phosphohydrolase	GRMZM2G306732	3.1.3.11	[p] : 1 C05378 + 1 C00001 --> 1 C05345 + 1 C00009	[p]: beta-D-Fructose 1,6-bisphosphate + H2O --> beta-D-Fructose 6-phosphate + Orthophosphate	PATH: rn00010 Glycolysis / Gluconeogenesis , PATH: rn00030 Pentose phosphate pathway , PATH: rn00051 Fructose and mannose metabolism , PATH: rn01100 Metabolic pathways
R04783[c]	3-Ketolactose galactohydrolase	GRMZM2G130375 or GRMZM2G032496	3.2.1.23	[c] : 1 C05403 + 1 C00001 <==> 1 C05394 + 1 C00221	[c]:3-Ketolactose + H2O <==> 3-Keto-beta-D-galactose + beta-D-Glucose
R04784[c]		GRMZM2G042269	4.1.1.-	[c] : 1 C04575 + 1 C00001 <==> 1 C05412 + 1 C00011	[c]:(4R,5S)-4,5,6-Trihydroxy-2,3-dioxohexanoate + H2O <==> L-Lyxonate + CO2	PATH: rn00040 Pentose and glucuronate interconversions , PATH: rn00053 Ascorbate and aldarate metabolism
R04786[c]		GRMZM2G410515	1.14.99.-	[c] : C05413 --> C05414 + C00282	[c]: Phytoene --> Phytofluene + Hydrogen	PATH: rn00906 Carotenoid biosynthesis , PATH: rn01100 Metabolic pathways
R04787[c]		GRMZM2G410515	1.14.99.-	[c] : C05414 <==> C05430	[c]:Phytofluene <==> zeta-Carotene	PATH: rn00906 Carotenoid biosynthesis , PATH: rn01100 Metabolic pathways
R04798[c]	zeta-Carotene, hydrogen-donor:oxygen oxidoreductase	GRMZM2G454952	1.14.99.30	[c] : C05430 --> C05431 + C00282	[c]: zeta-Carotene --> Neurosporene + Hydrogen	PATH: rn00906 Carotenoid biosynthesis , PATH: rn01100 Metabolic pathways
R04800[c]	Neurosporene, hydrogen-donor:oxygen oxidoreductase	GRMZM2G454952	1.14.99.30	[c] : C05431 + C00030 + C00007 --> C05432 + C00028 + 2 C00001	[c]: Neurosporene + Reduced acceptor + Oxygen --> Lycopene + Acceptor + 2 H2O	PATH: rn00906 Carotenoid biosynthesis , PATH: rn01100 Metabolic pathways
R04801[c]		(GRMZM2G062151 or AC209987.4_FG002 or GRMZM2G075161 or GRMZM2G159353 or GRMZM2G159353 or GRMZM2G470442 or GRMZM2G075161 or GRMZM2G143235 or GRMZM2G159353 or GRMZM2G159353 or GRMZM2G159353 or GRMZM2G159353 or GRMZM2G159353 or GRMZM2G159353 or GRMZM2G159353 or GRMZM2G159353 or GRMZM2G159353 or GRMZM2G159353 or GRMZM2G159353 or GRMZM2G159353 or GRMZM2G159353 or GRMZM2G159353 or GRMZM2G159353 or GRMZ…	1.14.-.-	[c] : 1 C05431 --> 1 C05434	[c]: Neurosporene + Acceptor + H+ --> beta-Zeacarotene + Reduced acceptor	PATH: rn00906 Carotenoid biosynthesis , ORTHOLOGY KO: K06443 lycopene beta cyclase [EC:1.14.-.-]
R04803[c]		GRMZM2G454952	1.14.99.30	[c] : C05434 + C00028 --> C05435 + C00282 + C00030	[c]: beta-Zeacarotene + Acceptor --> gamma-Carotene + Hydrogen + Reduced acceptor	COMMENT carotene 7,8-desaturase , RPAIR RP: RP00013 C00001_C00007 cofac , RP: RP04434 C05434_C05435 main
R04804[c]	delta8,24-Cholestadien-3beta-ol delta7-delta8-isomerase	GRMZM2G003853	5.3.3.5	[c] : 1 C05437 --> 1 C05439	[c]: Zymosterol --> 5alpha-Cholesta-7,24-dien-3beta-ol	PATH: rn00100 Steroid biosynthesis , PATH: rn01100 Metabolic pathways
R04805[c]		GRMZM2G397055 or GRMZM2G397055 or GRMZM2G397055 or GRMZM2G379044	1.1.1.1	[c] : 1 C05444 + 1 C00003 --> 1 C05445 + 1 C00004 + 1 C00008	[c]: 3alpha,7alpha,26-Trihydroxy-5beta-cholestane + NAD+ --> 3alpha,7alpha-Dihydroxy-5beta-cholestan-26-al + NADH
R04811[c]	Propanoyl-CoA:acetyl-CoA C-acyltransferase; 3alpha,7alpha-dihydroxy-5beta-cholanoyl-CoA:propanoyl-CoA; C-acyltransferase	GRMZM2G062029 or (GRMZM2G062029 and GRMZM2G062029)	2.3.1.16	[c] : C00010 + C05449 --> C00100 + C05461	[c]: CoA + 3alpha,7alpha-Dihydroxy-5beta-24-oxocholestanoyl-CoA --> Propanoyl-CoA + Chenodeoxyglycocholoyl-CoA	PATH: rn00120 Primary bile acid biosynthesis , PATH: rn01100 Metabolic pathways
R04839[c]		GRMZM2G006119	1.1.1.146	[c] : C05476 + C00003 --> C05478 + C00004 + C00080	[c]: Tetrahydrocorticosterone + NAD+ --> 3alpha,21-Dihydroxy-5beta-pregnane-11,20-dione + NADH + H+
R04840[c]	Tetrahydrocorticosterone:NADP+ 11-oxidoreductase	GRMZM2G006119	1.1.1.146	[c] : 1 C05476 + 1 C00006 --> 1 C05478 + 1 C00005 + 1 C00008	[c]: Tetrahydrocorticosterone + NADP+ --> 3alpha,21-Dihydroxy-5beta-pregnane-11,20-dione + NADPH + H+	PATH: rn00140 Steroid hormone biosynthesis
R04858[c]	S-Adenosyl-L-methionine:DNA (cytosine-5-)-methyltransferase	GRMZM2G025592 or (GRMZM2G333916 and GRMZM2G333916) or GRMZM2G333916 or GRMZM2G333916	2.1.1.37	[c] : 1 C00019 + 1 C00856 --> 1 C00021 + 1 C02967 + 1 C00008	[c]: S-Adenosyl-L-methionine + DNA cytosine --> S-Adenosyl-L-homocysteine + DNA 5-methylcytosine	PATH: rn00270 Cysteine and methionine metabolism , PATH: rn01100 Metabolic pathways
R04869[c]		GRMZM2G107289 or GRMZM2G086801 or GRMZM2G077463	3.1.2.-	[c] : 1 C06250 + 3 C00001 --> 1 C05552 + 1 C00012	[c]: Holo-[carboxylase] --> N6-D-Biotinyl-L-lysine + Peptide	PATH: rn00780 Biotin metabolism , PATH: rn01100 Metabolic pathways
R04880[c]	3,4-Dihydroxyphenylethyleneglycol:NAD+ oxidoreductase	GRMZM2G397055 or GRMZM2G397055 or GRMZM2G397055 or GRMZM2G379044	1.1.1.1	[c] : 1 C05576 + 1 C00003 <==> 1 C05577 + 1 C00004 + 1 C00008	[c]:3,4-Dihydroxyphenylethyleneglycol + NAD+ <==> 3,4-Dihydroxymandelaldehyde + NADH	PATH: rn00350 Tyrosine metabolism , PATH: rn01100 Metabolic pathways
R04885[c]		GRMZM2G042269	4.1.1.-	[c] : 1 C05604 --> 1 C05578 + 1 C00237	[c]: 2-Carboxy-2,3-dihydro-5,6-dihydroxyindole --> 5,6-Dihydroxyindole + CO2
R04903[c]	5-Hydroxyindoleacetaldehyde:NAD+ oxidoreductase	GRMZM2G130440	1.2.1.3	[c] : 1 C05634 + 1 C00003 + 1 C00001 --> 1 C05635 + 1 C00004 + 2 C00008	[c]: 5-Hydroxyindoleacetaldehyde + NAD+ + H2O --> 5-Hydroxyindoleacetate + H+ + NADH	PATH: rn00380 Tryptophan metabolism , PATH: rn01100 Metabolic pathways
R04910[c]		GRMZM2G105644 or AC226235.2_FG001 or GRMZM2G481843 or GRMZM2G326116	1.3.1.-	[c] : 1 C05641 + 1 C00005 + 1 C00008 --> 1 C05656 + 1 C00006	[c]: 5-(3'-Carboxy-3'-oxopropenyl)-4,6-dihydroxypicolinate + NADPH --> 5-(3'-Carboxy-3'-oxopropyl)-4,6-dihydroxypicolinate + NADP+	PATH: rn00380 Tryptophan metabolism
R04920[c]	CMP-2-aminoethylphosphonate:1,2-diacylglycerol ethanolaminephosphotransferase	GRMZM2G466281	2.7.8.1	[c] : 1 C05673 + 1 C00165 --> 1 C00055 + 1 C05675 + 1 C00008	[c]: CMP-2-aminoethylphosphonate + Diacylglycerol --> CMP + Diacylglyceryl-2-aminoethylphosphonate	PATH: rn00440 Phosphonate and phosphinate metabolism , PATH: rn01100 Metabolic pathways
R04928[c]	ATP:adenylylsulfate 3'-phosphotransferase	GRMZM2G178628	2.7.1.25	[c] : 1 C00002 + 1 C05686 --> 1 C00008 + 1 C05696 + 2 C00008	[c]: ATP + Adenylylselenate --> ADP + 3'-Phosphoadenylylselenate	PATH: rn00450 Selenoamino acid metabolism
R04929[c]	ATP:sulfate adenylyltransferase	GRMZM2G149952 or GRMZM2G149952	2.7.7.4	[c] : 1 C00002 + 1 C05697 <==> 1 C00013 + 1 C05686 + 1 C00008	[c]:ATP + Selenate <==> Pyrophosphate + Adenylylselenate	PATH: rn00450 Selenoamino acid metabolism
R04935[c]	(5-L-glutamyl)-peptide:Se-Methylselenocysteine 5-glutamyltransferase	GRMZM2G139600	2.3.2.2	[c] : 1 C03193 + 1 C05689 --> 1 C00012 + 1 C05695	[c]: (5-L-Glutamyl)-peptide + Se-Methylselenocysteine --> Peptide + gamma-Glutamyl-Se-methylselenocysteine	PATH: rn00450 Selenoamino acid metabolism
R04936[c]	Se-Adenosylselenohomocysteine hydrolase	GRMZM2G015295	3.3.1.1	[c] : 1 C05692 + 1 C00001 --> 1 C00212 + 1 C05698	[c]: Se-Adenosylselenohomocysteine + H2O --> Adenosine + Selenohomocysteine	PATH: rn00450 Selenoamino acid metabolism
R04939[c]		GRMZM2G105755 or GRMZM2G003038 or GRMZM2G136599 or AC198353.5_FG004 or GRMZM2G160752 or GRMZM2G037624 or GRMZM2G003038	2.1.1.-	[c] : C05693 + C05691 --> C05694 + C05692	[c]: R + Se-Adenosylselenomethionine --> CH3-R + Se-Adenosylselenohomocysteine	PATH: rn00450 Selenoamino acid metabolism
R04941[c]	Selenocystathionine L-homocysteine-lyase (deaminating)	GRMZM2G167156	4.4.1.8	[c] : 1 C05699 + 1 C00001 --> 1 C05698 + 1 C00014 + 1 C00022	[c]: Selenocystathionine + H2O --> Selenohomocysteine + NH3 + Pyruvate	PATH: rn00450 Selenoamino acid metabolism
R04944[c]	O-Phosphorylhomoserine succinate-lyase (adding cysteine)	GRMZM2G113873	2.5.1.48	[c] : 1 C05702 + 1 C05688 --> 1 C05699 + 1 C00009	[c]: O-Phosphorylhomoserine + Selenocysteine --> Selenocystathionine + Orthophosphate	PATH: rn00450 Selenoamino acid metabolism
R04945[c]	O-Acetylhomoserine succinate-lyase (adding cysteine)	GRMZM2G113873	2.5.1.48	[c] : 1 C05700 + 1 C05688 --> 1 C05699 + 1 C00033 + 1 C00008	[c]: O-Acetylhomoserine + Selenocysteine --> Selenocystathionine + Acetate	PATH: rn00450 Selenoamino acid metabolism
R04946[c]	O-Succinyl-L-homoserine succinate-lyase (adding cysteine)	GRMZM2G113873	2.5.1.48	[c] : 1 C05701 + 1 C05688 --> 1 C05699 + 1 C00042 + 1 C00008	[c]: O-Succinylhomoserine + Selenocysteine --> Selenocystathionine + Succinate	PATH: rn00450 Selenoamino acid metabolism
R04949[c]	Cyanoglycoside glucohydrolase	GRMZM2G146192 or (GRMZM2G015804 or GRMZM2G426467 or GRMZM2G015804 or AC234160.1_FG003 or GRMZM2G426467 or GRMZM2G426467) or (GRMZM2G115065 or GRMZM2G115065)	3.2.1.21	[c] : 1 C05713 + 1 C00001 --> 1 C05712 + 1 C00031	[c]: Cyanoglycoside + H2O --> Cyanohydrin + Glucose	PATH: rn00460 Cyanoamino acid metabolism
R04951[c]		GRMZM2G178958	3.4.11.5	[c] : 1 C05729 + 1 C00001 --> 1 C05726 + 1 C00037	[c]: R-S-Alanylglycine --> R-S-Alanine + Glycine	PATH: rn00480 Glutathione metabolism
R04952[c]	butyryl-[acyl-carrier protein]:malonyl-[acyl-carrier-protein] C-acyltransferase (decarboxylating)	GRMZM2G022563,GRMZM2G007757		[c] : 15 C05745 + 4 C01209 + 18 C00080 --> 4 C05746 + 4 C00011 + 15 C00229	[c]: 15 Butyryl-[acp] + 4 Malonyl-[acyl-carrier protein] + 18 H+ --> 4 3-Oxohexanoyl-[acp] + 4 CO2 + 15 Acyl-carrier protein	PATH: rn00061 Fatty acid biosynthesis , PATH: rn01100 Metabolic pathways
R04952[p]	butyryl-[acyl-carrier protein]:malonyl-[acyl-carrier-protein] C-acyltransferase (decarboxylating)	GRMZM2G022563	2.3.1.180	[p] : 15 C05745 + 4 C01209 + 18 C00080 --> 4 C05746 + 4 C00011 + 15 C00229	[p]: 15 Butyryl-[acp] + 4 Malonyl-[acyl-carrier protein] + 18 H+ --> 4 3-Oxohexanoyl-[acp] + 4 CO2 + 15 Acyl-carrier protein	PATH: rn00061 Fatty acid biosynthesis , PATH: rn01100 Metabolic pathways
R04954[c]	(3R)-3-Hydroxybutanoyl-[acyl-carrier-protein] hydro-lyase	NP_001150639	2.3.1.86	[c] : 1 C05747 <==> 1 C05748 + 1 C00001	[c]:(R)-3-Hydroxyhexanoyl-[acp] <==> trans-Hex-2-enoyl-[acp] + H2O	PATH: rn00061 Fatty acid biosynthesis , PATH: rn01100 Metabolic pathways
R04954[p]	(3R)-3-Hydroxybutanoyl-[acyl-carrier-protein] hydro-lyase	NP_001150639	2.3.1.86	[p] : 1 C05747 <==> 1 C05748 + 1 C00001	[p]:(R)-3-Hydroxyhexanoyl-[acp] <==> trans-Hex-2-enoyl-[acp] + H2O	PATH: rn00061 Fatty acid biosynthesis , PATH: rn01100 Metabolic pathways
R04957[c]	hexanoyl-[acyl-carrier protein]:malonyl-[acyl-carrier-protein] C-acyltransferase (decarboxylating)	GRMZM2G022563,GRMZM2G007757		[c] : 1 C05749 + 1 C01209 + 1 C00008 --> 1 C05750 + 1 C00011 + 1 C00229	[c]: Hexanoyl-[acp] + Malonyl-[acyl-carrier protein] --> 3-Oxooctanoyl-[acp] + CO2 + Acyl-carrier protein	PATH: rn00061 Fatty acid biosynthesis , PATH: rn01100 Metabolic pathways
R04957[p]	hexanoyl-[acyl-carrier protein]:malonyl-[acyl-carrier-protein] C-acyltransferase (decarboxylating)	GRMZM2G022563	2.3.1.180	[p] : 1 C05749 + 1 C01209 + 1 C00008 --> 1 C05750 + 1 C00011 + 1 C00229	[p]: Hexanoyl-[acp] + Malonyl-[acyl-carrier protein] --> 3-Oxooctanoyl-[acp] + CO2 + Acyl-carrier protein	PATH: rn00061 Fatty acid biosynthesis , PATH: rn01100 Metabolic pathways
R04960[c]	Octanoyl-[acyl-carrier protein]:malonyl-[acyl-carrier-protein] C-acyltransferase (decarboxylating)	GRMZM2G022563,GRMZM2G007757		[c] : 1 C05752 + 1 C01209 + 1 C00008 --> 1 C05753 + 1 C00011 + 1 C00229	[c]: Octanoyl-[acp] + Malonyl-[acyl-carrier protein] --> 3-Oxodecanoyl-[acp] + CO2 + Acyl-carrier protein	PATH: rn00061 Fatty acid biosynthesis , PATH: rn01100 Metabolic pathways
R04960[p]	Octanoyl-[acyl-carrier protein]:malonyl-[acyl-carrier-protein] C-acyltransferase (decarboxylating)	GRMZM2G022563	2.3.1.180	[p] : 1 C05752 + 1 C01209 + 1 C00008 --> 1 C05753 + 1 C00011 + 1 C00229	[p]: Octanoyl-[acp] + Malonyl-[acyl-carrier protein] --> 3-Oxodecanoyl-[acp] + CO2 + Acyl-carrier protein	PATH: rn00061 Fatty acid biosynthesis , PATH: rn01100 Metabolic pathways
R04963[c]	Decanoyl-[acyl-carrier protein]:malonyl-[acyl-carrier-protein] C-acyltransferase (decarboxylating)	GRMZM2G022563,GRMZM2G007757		[c] : 1 C05755 + 1 C01209 + 1 C00008 --> 1 C05756 + 1 C00011 + 1 C00229	[c]: Decanoyl-[acp] + Malonyl-[acyl-carrier protein] --> 3-Oxododecanoyl-[acp] + CO2 + Acyl-carrier protein	PATH: rn00061 Fatty acid biosynthesis , PATH: rn01100 Metabolic pathways
R04963[p]	Decanoyl-[acyl-carrier protein]:malonyl-[acyl-carrier-protein] C-acyltransferase (decarboxylating)	GRMZM2G022563	2.3.1.180	[p] : 1 C05755 + 1 C01209 + 1 C00008 --> 1 C05756 + 1 C00011 + 1 C00229	[p]: Decanoyl-[acp] + Malonyl-[acyl-carrier protein] --> 3-Oxododecanoyl-[acp] + CO2 + Acyl-carrier protein	PATH: rn00061 Fatty acid biosynthesis , PATH: rn01100 Metabolic pathways
R04968[c]	Tetradecanoyl-[acyl-carrier protein]:malonyl-[acyl-carrier-protein] C-acyltransferase (decarboxylating)	GRMZM2G022563,GRMZM2G007757		[c] : 1 C05761 + 1 C01209 + 1 C00008 --> 1 C05762 + 1 C00011 + 1 C00229	[c]: Tetradecanoyl-[acp] + Malonyl-[acyl-carrier protein] --> 3-Oxohexadecanoyl-[acp] + CO2 + Acyl-carrier protein	PATH: rn00061 Fatty acid biosynthesis , PATH: rn01100 Metabolic pathways
R04968[p]	Tetradecanoyl-[acyl-carrier protein]:malonyl-[acyl-carrier-protein] C-acyltransferase (decarboxylating)	GRMZM2G022563	2.3.1.180	[p] : 1 C05761 + 1 C01209 + 1 C00008 --> 1 C05762 + 1 C00011 + 1 C00229	[p]: Tetradecanoyl-[acp] + Malonyl-[acyl-carrier protein] --> 3-Oxohexadecanoyl-[acp] + CO2 + Acyl-carrier protein	PATH: rn00061 Fatty acid biosynthesis , PATH: rn01100 Metabolic pathways
R04982[c]		GRMZM2G140817 or GRMZM2G140817 or GRMZM2G140817 or GRMZM2G134270 or GRMZM2G065635 or GRMZM2G454425	1.14.13.-	[c] : 1 C05802 + 1 C00007 --> 1 C05803 + 1 C00001	[c]: 2-Hexaprenyl-6-methoxyphenol + Oxygen --> 2-Hexaprenyl-6-methoxy-1,4-benzoquinone + H2O	PATH: rn00130 Ubiquinone and other terpenoid-quinone biosynthesis
R04983[c]		GRMZM2G105755 or GRMZM2G003038 or GRMZM2G136599 or AC198353.5_FG004 or GRMZM2G160752 or GRMZM2G037624 or GRMZM2G003038	2.1.1.-	[c] : 1 C05803 + 1 C00019 --> 1 C05804 + 1 C00021	[c]: 2-Hexaprenyl-6-methoxy-1,4-benzoquinone + S-Adenosyl-L-methionine --> 2-Hexaprenyl-3-methyl-6-methoxy-1,4-benzoquinone + S-Adenosyl-L-homocysteine	PATH: rn00130 Ubiquinone and other terpenoid-quinone biosynthesis
R04990[c]	UDP-L-rhamnose:flavonol-3-O-D-glucoside L-rhamnosyltransferase	GRMZM2G105755 or GRMZM2G003038 or GRMZM2G136599 or AC198353.5_FG004 or GRMZM2G160752 or GRMZM2G037624 or GRMZM2G003038	2.1.1.-	[c] : 1 C05813 + 1 C00019 --> 1 C05814 + 1 C00021	[c]: 2-Octaprenyl-6-methoxy-1,4-benzoquinone + S-Adenosyl-L-methionine --> 2-Octaprenyl-3-methyl-6-methoxy-1,4-benzoquinone + S-Adenosyl-L-homocysteine	PATH: rn00130 Ubiquinone and other terpenoid-quinone biosynthesis
R04993[c]		GRMZM2G105755 or GRMZM2G003038 or GRMZM2G136599 or AC198353.5_FG004 or GRMZM2G160752 or GRMZM2G037624 or GRMZM2G003038	2.1.1.-	[c] : 1 C05818 + 1 C00019 --> 1 C00828 + 1 C00021	[c]: 2-Demethylmenaquinone + S-Adenosyl-L-methionine --> Menaquinone + S-Adenosyl-L-homocysteine	PATH: rn00130 Ubiquinone and other terpenoid-quinone biosynthesis , PATH: rn01100 Metabolic pathways
R04998[c]	beta-D-Glucosyl-2-coumarinate glucohydrolase	GRMZM2G146192 or (GRMZM2G015804 or GRMZM2G426467 or GRMZM2G015804 or AC234160.1_FG003 or GRMZM2G426467 or GRMZM2G426467) or (GRMZM2G115065 or GRMZM2G115065)	3.2.1.21	[c] : 1 C05839 + 1 C00001 --> 1 C05838 + 1 C00031	[c]: cis-beta-D-Glucosyl-2-hydroxycinnamate + H2O --> cis-2-Hydroxycinnamate + D-Glucose	PATH: rn00940 Phenylpropanoid biosynthesis , PATH: rn00946
R05027[c]		GRMZM2G174675	2.4.1.227	[c] : C05888 + C00043 --> C05889 + C00015	[c]: Undecaprenyl-diphospho-N-acetylmuramoyl-L-alanyl-D-glutamyl-L-lysyl-D-alanyl-D-alanine + UDP-N-acetyl-D-glucosamine --> Undecaprenyl-diphospho-N-acetylmuramoyl-(N-acetylglucosamine)-L-alanyl-D-glutamyl-L-lysyl-D-alanyl-D-alanine + UDP
R05028[c]		GRMZM2G024104 or GRMZM2G386046 or GRMZM2G050514	6.3.1.2	[c] : C00002 + C05889 + C00014 --> C00008 + C00009 + C05890	[c]: ATP + Undecaprenyl-diphospho-N-acetylmuramoyl-(N-acetylglucosamine)-L-alanyl-D-glutamyl-L-lysyl-D-alanyl-D-alanine + NH3 --> ADP + Orthophosphate + Undecaprenyl-diphospho-N-acetylmuramoyl-(N-acetylglucosamine)-L-alanyl-D-glutaminyl-L-lysyl-D-alanyl-D-alanine
R05030[c]	Undecaprenyl-diphospho-N-acetylmuramoyl-(N-acetylglucosamine)-L- alanyl-gamma-D-glutamyl-L-lysyl-D-alanyl-D-alanine:ammonia ligase (ADP-forming)	GRMZM2G024104 or GRMZM2G386046 or GRMZM2G050514	6.3.1.2	[c] : 1 C00002 + 1 C05893 + 1 C00014 + 1 C00008 --> 1 C00008 + 1 C00009 + 1 C05894	[c]: ATP + Undecaprenyl-diphospho-N-acetylmuramoyl-(N-acetylglucosamine)-L-alanyl-gamma-D-glutamyl-L-lysyl-D-alanyl-D-alanine + NH3 --> ADP + Orthophosphate + Undecaprenyl-diphospho-N-acetylmuramoyl-(N-acetylglucosamine)-L-alanyl-D-isoglutaminyl-L-lysyl-D-alanyl-D-alanine	PATH: rn00550 Peptidoglycan biosynthesis , PATH: rn01100 Metabolic pathways
R05032[c]	UDP-N-acetyl-D-glucosamine:undecaprenyl-diphospho-N-acetylmuramoyl- L-alanyl-gamma-D-glutamyl-meso-2,6-diaminopimeloyl-D-alanyl-D- alanine 4-beta-N-acetylglucosaminlytransferase	GRMZM2G174675	2.4.1.227	[c] : 1 C05897 + 1 C00043 --> 1 C05898 + 1 C00015 + 1 C00008	[c]: Undecaprenyl-diphospho-N-acetylmuramoyl-L-alanyl-D-glutamyl-meso-2,6-diaminopimeloyl-D-alanyl-D-alanine + UDP-N-acetyl-D-glucosamine --> Undecaprenyl-diphospho-N-acetylmuramoyl-(N-acetylglucosamine)-L-alanyl-D-glutamyl-meso-2,6-diaminopimeloyl-D-alanyl-D-alanine + UDP	PATH: rn00550 Peptidoglycan biosynthesis
R05033[c]		GRMZM2G024104 or GRMZM2G386046 or GRMZM2G050514	6.3.1.2	[c] : C00002 + C05898 + C00014 --> C00008 + C00009 + C05899	[c]: ATP + Undecaprenyl-diphospho-N-acetylmuramoyl-(N-acetylglucosamine)-L-alanyl-D-glutamyl-meso-2,6-diaminopimeloyl-D-alanyl-D-alanine + NH3 --> ADP + Orthophosphate + Undecaprenyl-diphospho-N-acetylmuramoyl-(N-acetylglucosamine)-L-alanyl-D-glutaminyl-meso-2,6-diaminopimeloyl-D-alanyl-D-alanine
R05035[c]	S-Adenosyl-L-methionine:kaempferol 3-O-methyltransferase;', "S-Adenosyl-L-methionine:3,5,7,4'-tetrahydroxyfavone", '3-O-methyltransferase	AC196475.3_FG004	2.1.1.76	[c] : C00019 + C05903 --> C00021 + C05902	[c]: S-Adenosyl-L-methionine + Kaempferol --> S-Adenosyl-L-homocysteine + 3-Methoxyapigenin
R05036[c]	leucocyanidin,2-oxoglutarate:oxygen oxidoreductase	GRMZM2G345717 or GRMZM2G345717	1.14.11.19	[c] : 1 C05906 + 1 C00026 + 1 C00007 --> 1 C05905 + 1 C00042 + 1 C00011 + 1 C00001 + 3 C00008	[c]: Leucocyanidin + 2-Oxoglutarate + Oxygen --> Cyanidin + Succinate + CO2 + 2 H2O	PATH: rn00941 Flavonoid biosynthesis
R05037[c]	leucocyanidin,2-oxoglutarate:oxygen oxidoreductase	GRMZM2G345717 or GRMZM2G345717	1.14.11.19	[c] : 32 C05909 + 28 C00026 + 28 C00007 --> 28 C05908 + 43 C00042 + 28 C00011 + 28 C00001 + 80 C00080	[c]: 32 Leucodelphinidin + 28 2-Oxoglutarate + 28 Oxygen --> 28 Delphinidin + 43 Succinate + 28 CO2 + 28 H2O + 80 H+	PATH: rn00941 Flavonoid biosynthesis
R05038[c]	leucodelphinidin:NADP+ 4-oxidoreductase	GRMZM2G013726	1.1.1.219	[c] : 1 C02906 + 1 C00005 + 1 C00008 --> 1 C05909 + 1 C00006	[c]: Dihydromyricetin + NADPH + H+ --> Leucodelphinidin + NADP+	PATH: rn00941 Flavonoid biosynthesis
R05039[c]	flavanone,2-oxoglutarate:oxygen oxidoreductase (3-hydroxylating)	GRMZM2G062396	1.14.11.9	[c] : C05911 + C00026 + C00007 --> C02906 + C00042 + C00011	[c]: Pentahydroxyflavanone + 2-Oxoglutarate + Oxygen --> Dihydromyricetin + Succinate + CO2	PATH: rn00941 Flavonoid biosynthesis
R05046[c]	formamidopyrimidine nucleoside triphosphate amidohydrolase	GRMZM2G062420	3.5.4.16	[c] : 1 C05922 + 1 C00001 --> 1 C05923 + 1 C00058 + 2 C00008	[c]: Formamidopyrimidine nucleoside triphosphate + H2O --> 2,5-Diaminopyrimidine nucleoside triphosphate + Formate	PATH: rn00790 Folate biosynthesis , PATH: rn01100 Metabolic pathways
R05048[c]	2,5-Diaminopyrimidine nucleoside triphosphate mutase	GRMZM2G062420	3.5.4.16	[c] : 1 C05923 --> 1 C06148	[c]: 2,5-Diaminopyrimidine nucleoside triphosphate --> 2,5-Diamino-6-(5'-triphosphoryl-3',4'-trihydroxy-2'-oxopentyl)-amino-4-oxopyrimidine	PATH: rn00790 Folate biosynthesis , PATH: rn01100 Metabolic pathways
R05050[c]	N4-Acetylaminobutanal:NAD+ oxidoreductase	GRMZM2G130440	1.2.1.3	[c] : C05936 + C00003 + C00001 --> C02946 + C00004 + C00080	[c]: N4-Acetylaminobutanal + NAD+ + H2O --> 4-Acetamidobutanoate + NADH + H+	PATH: rn00330 Arginine and proline metabolism , PATH: rn01100 Metabolic pathways
R05066[c]	3-Hydroxy-2-methylpropanoate:NAD+ oxidoreductase	GRMZM2G132903 and GRMZM2G132903	4.2.1.17	[c] : 1 C06001 + 1 C00003 <==> 1 C06002 + 1 C00004 + 1 C00008	[c]:(S)-3-Hydroxyisobutyrate + NAD+ <==> (S)-Methylmalonate semialdehyde + NADH + H+	PATH: rn00280 Valine, leucine and isoleucine degradation , PATH: rn01100 Metabolic pathways
R05068[c]	(R)-2,3-Dihydroxy-3-methylpentanoate:NADP+ oxidoreductase (isomerizing)	GRMZM2G004382	1.1.1.86	[c] : C06007 + C00006 <==> C14463 + C00005 + C00080	[c]:(R)-2,3-Dihydroxy-3-methylpentanoate + NADP+ <==> (R)-3-Hydroxy-3-methyl-2-oxopentanoate + NADPH + H+	PATH: rn00290 Valine, leucine and isoleucine biosynthesis , PATH: rn01100 Metabolic pathways
R05070[c]	(R)-2,3-Dihydroxy-3-methylpentanoate hydro-lyase	GRMZM2G014069	4.2.1.9	[c] : 1 C06007 --> 1 C00671 + 1 C00001	[c]: (R)-2,3-Dihydroxy-3-methylpentanoate --> (S)-3-Methyl-2-oxopentanoic acid + H2O	PATH: rn00290 Valine, leucine and isoleucine biosynthesis , PATH: rn01100 Metabolic pathways
R05085[c]	O-Phospho-4-hydroxy-L-threonine:2-oxoglutarate aminotransferase	GRMZM2G300801	2.6.1.52	[c] : 1 C06055 + 1 C00026 <==> 1 C06054 + 1 C00025	[c]:O-Phospho-4-hydroxy-L-threonine + 2-Oxoglutarate <==> 2-Oxo-3-hydroxy-4-phosphobutanoate + L-Glutamate	PATH: rn00750 Vitamin B6 metabolism , PATH: rn01100 Metabolic pathways
R05086[c]	O-Phospho-4-hydroxy-L-threonine phospho-lyase (adding water)	GRMZM2G050570 or GRMZM2G050570	4.2.3.1	[c] : 1 C06055 + 1 C00001 --> 1 C06056 + 1 C00009	[c]: O-Phospho-4-hydroxy-L-threonine + H2O --> 4-Hydroxy-L-threonine + Orthophosphate	PATH: rn00750 Vitamin B6 metabolism
R05092[c]	ent-Copalyl-diphosphate diphosphate-lyase	GRMZM2G093603	4.2.3.19	[c] : 1 C06089 --> 1 C06090 + 1 C00013	[c]: ent-Copalyl diphosphate --> ent-Kaurene + Pyrophosphate	PATH: rn00904 Diterpenoid biosynthesis , PATH: rn01100 Metabolic pathways
R05097[c]	(gibberellin-44),2-oxoglutarate:oxygen oxidoreductase	AC203966.5_FG005 or AC203966.5_FG005 or AC203966.5_FG005	1.14.11.12	[c] : C06094 + C00026 + C00007 --> C06095 + C00042 + C00011	[c]: Gibberellin A53 + 2-Oxoglutarate + Oxygen --> Gibberellin A44 diacid + Succinate + CO2	PATH: rn00904 Diterpenoid biosynthesis
R05119[c]	3-Butyn-1-al:NAD+ oxidoreductase	GRMZM2G130440	1.2.1.3	[c] : 1 C06145 + 1 C00003 + 1 C00001 --> 1 C06144 + 1 C00004 + 2 C00008	[c]: 3-Butyn-1-al + NAD+ + H2O --> 3-Butynoate + NADH	PATH: rn00650 Butanoate metabolism
R05196[c]	1,4-alpha-D-Glucan:1,4-alpha-D-glucan 4-alpha-D-glycosyltransferase	GRMZM2G013811	2.4.1.25	[c] : C00208 --> C00718 + C00293	[c]: Maltose --> Amylose + Glucose	PATH: rn00500 Starch and sucrose metabolism , PATH: rn01100 Metabolic pathways
R05196[p]	1,4-alpha-D-Glucan:1,4-alpha-D-glucan 4-alpha-D-glycosyltransferase	GRMZM2G013811	2.4.1.25	[p] : C00208 --> C00718 + C00293	[p]: Maltose --> Amylose + Glucose	PATH: rn00500 Starch and sucrose metabolism , PATH: rn01100 Metabolic pathways
R05201[c]		GRMZM2G105755 or GRMZM2G003038 or GRMZM2G136599 or AC198353.5_FG004 or GRMZM2G160752 or GRMZM2G037624 or GRMZM2G003038	2.1.1.-	[c] : C06453 + C03167 --> C06452 + C05776	[c]: Methylcobalamin + Phosphonoacetaldehyde --> 2-Hydroxypropylphosphonate + Vitamin B12
R05265[c]		(GRMZM2G062151 or AC209987.4_FG002 or GRMZM2G075161 or GRMZM2G159353 or GRMZM2G159353 or GRMZM2G470442 or GRMZM2G075161 or GRMZM2G143235 or GRMZM2G159353 or GRMZM2G159353 or GRMZM2G159353 or GRMZM2G159353 or GRMZM2G159353 or GRMZM2G159353 or GRMZM2G159353 or GRMZM2G159353 or GRMZM2G159353 or GRMZM2G159353 or GRMZM2G159353 or GRMZM2G159353 or GRMZM2G159353 or GRMZM2G159353 or GRMZM2G159353 or GRMZ…	1.14.-.-	[c] : 1 C02235 + 1 C00007 + 2 C00008 --> 1 C02814 + 1 C00088 + 1 C00001	[c]: 4-Nitrocatechol + Oxygen + 3 H+ --> Benzene-1,2,4-triol + Nitrite + H2O	PATH: rn00361 gamma-Hexachlorocyclohexane degradation
R05341[c]		(GRMZM2G062151 or AC209987.4_FG002 or GRMZM2G075161 or GRMZM2G159353 or GRMZM2G159353 or GRMZM2G470442 or GRMZM2G075161 or GRMZM2G143235 or GRMZM2G159353 or GRMZM2G159353 or GRMZM2G159353 or GRMZM2G159353 or GRMZM2G159353 or GRMZM2G159353 or GRMZM2G159353 or GRMZM2G159353 or GRMZM2G159353 or GRMZM2G159353 or GRMZM2G159353 or GRMZM2G159353 or GRMZM2G159353 or GRMZM2G159353 or GRMZM2G159353 or GRMZ…	1.14.-.-	[c] : 1 C05432 <==> 1 C05435	[c]:Lycopene <==> gamma-Carotene	PATH: rn00906 Carotenoid biosynthesis , PATH: rn01100 Metabolic pathways , ORTHOLOGY KO: K06443 lycopene beta cyclase [EC:1.14.-.-]
R05352[c]		GRMZM2G431708 or (GRMZM2G041694)	1.1.-.-	[c] : C07112 --> C07113 + 2 C05359 + 2 C00080	[c]: 1-Phenylethanol --> Acetophenone + 2 e- + 2 H+	PATH: rn00642 Ethylbenzene degradation
R05376[c]		GRMZM2G042269	4.1.1.-	[c] : 1 C06640 --> 1 C06641 + 1 C00237	[c]: Bis(4'-chlorophenyl)acetate --> Bis(4'-chlorophenyl)methane + CO2	PATH: rn00351 1,1,1-Trichloro-2,2-bis(4-chlorophenyl)ethane (DDT) , degradation
R05395[c]		GRMZM2G105644 or AC226235.2_FG001 or GRMZM2G481843 or GRMZM2G326116	1.3.1.-	[c] : 1 C06649 + 1 C00003 --> 1 C06650 + 1 C00004 + 1 C00008	[c]: cis-2,3-Dihydrodiol 1,1,1-Trichloro-2,2-bis(4'-chlorophenyl)ethane + NAD+ --> 2,3-Dihydroxy 1,1,1-Trichloro-2,2-bis(4'-chlorophenyl)ethane + NADH + H+	PATH: rn00351 1,1,1-Trichloro-2,2-bis(4-chlorophenyl)ethane (DDT) , degradation
R05396[c]		GRMZM2G105644 or AC226235.2_FG001 or GRMZM2G481843 or GRMZM2G326116	1.3.1.-	[c] : 1 C06649 + 1 C00006 --> 1 C06650 + 1 C00005 + 1 C00008	[c]: cis-2,3-Dihydrodiol 1,1,1-Trichloro-2,2-bis(4'-chlorophenyl)ethane + NADP+ --> 2,3-Dihydroxy 1,1,1-Trichloro-2,2-bis(4'-chlorophenyl)ethane + NADPH + H+	PATH: rn00351 1,1,1-Trichloro-2,2-bis(4-chlorophenyl)ethane (DDT) , degradation
R05492[c]		GRMZM2G410515	1.14.99.-	[c] : 1 C04623 + 1 C00007 --> 1 C06649	[c]: 1,1,1-Trichloro-2,2-bis(4-chlorophenyl)ethane + Oxygen --> cis-2,3-Dihydrodiol 1,1,1-Trichloro-2,2-bis(4'-chlorophenyl)ethane	PATH: rn00351 1,1,1-Trichloro-2,2-bis(4-chlorophenyl)ethane (DDT) , degradation
R05494[c]		(GRMZM2G062151 or AC209987.4_FG002 or GRMZM2G075161 or GRMZM2G159353 or GRMZM2G159353 or GRMZM2G470442 or GRMZM2G075161 or GRMZM2G143235 or GRMZM2G159353 or GRMZM2G159353 or GRMZM2G159353 or GRMZM2G159353 or GRMZM2G159353 or GRMZM2G159353 or GRMZM2G159353 or GRMZM2G159353 or GRMZM2G159353 or GRMZM2G159353 or GRMZM2G159353 or GRMZM2G159353 or GRMZM2G159353 or GRMZM2G159353 or GRMZM2G159353 or GRMZ…	1.14.-.-	[c] : 1 C07715 + 1 C00007 --> 1 C06711 + 1 C00001	[c]: Fluorene + Oxygen + 2 H+ + 2 e- --> Fluoren-9-ol + H2O	PATH: rn00628 Fluorene degradation , PATH: rn01100 Metabolic pathways
R05506[c]		GRMZM2G062029 or (GRMZM2G062029 and GRMZM2G062029)	2.3.1.16	[c] : 1 C07118 + 1 C00010 --> 1 C00512 + 1 C00024	[c]: Benzoyl acetyl-CoA + CoA --> S-Benzoate coenzyme A + Acetyl-CoA	PATH: rn00642 Ethylbenzene degradation
R05549[c]		GRMZM2G053554	3.2.1.22	[c] : 1 C05404 + 1 C00001 --> 1 C00124 + 1 C05402	[c]: D-Gal alpha 1->6D-Gal alpha 1->6D-Glucose + H2O --> D-Galactose + Melibiose	PATH: rn00052 Galactose metabolism
R05553[c]	4-amino-4-deoxychorismate pyruvate-lyase	GRMZM2G069596	4.1.3.38	[c] : 1 C11355 --> 1 C00568 + 1 C00022 + 1 C00008	[c]: 4-Amino-4-deoxychorismate --> 4-Aminobenzoate + Pyruvate	PATH: rn00790 Folate biosynthesis
R05555[c]	Farnesyl diphosphate:Isopentenyl diphosphate farnesyl transferase	GRMZM2G146437 or GRMZM2G146437 or GRMZM2G112728 or GRMZM2G097283 or GRMZM2G112728 or GRMZM2G178859	2.5.1.-	[c] : 1 C00448 + 1 C00129 <==> 1 C11356 + 1 C00013	[c]:trans,trans-Farnesyl diphosphate + Isopentenyl diphosphate <==> trans,trans,cis-Geranylgeranyl diphosphate + Pyrophosphate	PATH: rn00900 Terpenoid backbone biosynthesis
R05556[c]	Geranylgeranyl diphosphate:Isopentenyl diphosphate geranylgeranyl transferase	GRMZM2G112728 or GRMZM2G097283 or GRMZM2G112728 or GRMZM2G033219 or GRMZM2G178859	2.5.1.-	[c] : C11356 + C00129 <==> C05859 + C00013	[c]:trans,trans,cis-Geranylgeranyl diphosphate + Isopentenyl diphosphate <==> Dehydrodolichol diphosphate + Pyrophosphate	PATH: rn00900 Terpenoid backbone biosynthesis
R05583[c]		GRMZM2G431708 or (GRMZM2G041694)	1.1.-.-	[c] : C09824 + C00028 --> C09825 + C00030	[c]: 2,6-Dihydroxycyclohexane-1-carboxyl-CoA + Acceptor --> 6-Oxo-2-hydroxycyclohexane-1-carboxyl-CoA + Reduced acceptor	PATH: rn00632 Benzoate degradation via CoA ligation
R05586[c]		GRMZM2G075145	2.3.1.-	[c] : 1 C06715 + 1 C00010 --> 1 C00527 + 1 C00024	[c]: 3-Oxopimeloyl-CoA + CoA --> Glutaryl-CoA + Acetyl-CoA	PATH: rn00632 Benzoate degradation via CoA ligation
R05591[c]	Nitrile aminohydrolase	GRMZM2G111225 or GRMZM2G111225 or GRMZM2G178517	3.5.5.1	[c] : 1 C09814 + 2 C00001 --> 1 C00180 + 1 C00014	[c]: Benzonitrile + 2 H2O --> Benzoate + NH3	PATH: rn00632 Benzoate degradation via CoA ligation
R05593[c]		GRMZM2G007489 or GRMZM2G143955 or GRMZM2G344476	3.1.2.-	[c] : 1 C09825 + 1 C00001 --> 1 C06714 + 1 C00008	[c]: 6-Oxo-2-hydroxycyclohexane-1-carboxyl-CoA + H2O --> 3-Hydroxypimeloyl-CoA	PATH: rn00632 Benzoate degradation via CoA ligation
R05595[c]		(GRMZM2G132903 and GRMZM2G132903) or GRMZM2G033491 or GRMZM2G094655	4.2.1.17	[c] : 1 C00877 + 1 C00001 --> 1 C05116	[c]: Crotonoyl-CoA + H2O --> 3-Hydroxybutanoyl-CoA
R05616[c]		GRMZM2G112728 or GRMZM2G097283 or GRMZM2G112728 or GRMZM2G033219 or GRMZM2G178859	2.5.1.-	[c] : 1 C01230 + 1 C00156 --> 1 C13425 + 1 C00013	[c]: all-trans-Hexaprenyl diphosphate + 4-Hydroxybenzoate --> 3-Hexaprenyl-4-hydroxybenzoate + Pyrophosphate	PATH: rn00130 Ubiquinone and other terpenoid-quinone biosynthesis
R05617[c]		GRMZM2G112728 or GRMZM2G097283 or GRMZM2G112728 or GRMZM2G033219 or GRMZM2G178859	2.5.1.-	[c] : 37 C03657 + 14 C04146 <==> 47 C05818 + 14 C00013 + 27 C00011 + 121 C00080	[c]:37 1,4-Dihydroxy-2-naphthoate + 14 all-trans-Octaprenyl diphosphate <==> 47 2-Demethylmenaquinone + 14 Pyrophosphate + 27 CO2 + 121 H+	PATH: rn00130 Ubiquinone and other terpenoid-quinone biosynthesis , PATH: rn01100 Metabolic pathways
R05618[c]	chlorophyll chlorophyllidohydrolase	GRMZM2G170734 or GRMZM2G127421	3.1.1.14	[c] : 1 C05306 + 1 C00001 --> 1 C02139 + 1 C01389 + 2 C00008	[c]: Chlorophyll a + H2O --> Chlorophyllide + Phytol	PATH: rn00860 Porphyrin and chlorophyll metabolism
R05634[c]	ATP:4-(Cytidine 5'-diphospho)-2-C-methyl-D-erythritol", '2-phosphotransferase	AC213654.3_FG002	2.7.1.148	[c] : 1 C11435 + 1 C00002 --> 1 C11436 + 1 C00008 + 2 C00008	[c]: 4-(Cytidine 5'-diphospho)-2-C-methyl-D-erythritol + ATP --> 2-Phospho-4-(cytidine 5'-diphospho)-2-C-methyl-D-erythritol + ADP	PATH: rn00900 Terpenoid backbone biosynthesis , PATH: rn01100 Metabolic pathways
R05636[c]	1-Deoxy-D-xylulose-5-phosphate pyruvate-lyase (carboxylating)	GRMZM2G137151 or GRMZM2G137151	2.2.1.7	[c] : 1 C00022 + 1 C00118 + 1 C00008 --> 1 C11437 + 1 C00011	[c]: Pyruvate + (2R)-2-Hydroxy-3-(phosphonooxy)-propanal --> 1-Deoxy-D-xylulose 5-phosphate + CO2	PATH: rn00900 Terpenoid backbone biosynthesis , PATH: rn01100 Metabolic pathways
R05648[c]		GRMZM2G043887 or GRMZM2G002178	4.1.2.5 or 4.1.2.-	[c] : 1 C11426 + 1 C00001 --> 1 C11427 + 1 C00022	[c]: cis-4-(1'-Hydroxynaphth-2'-yl)-2-oxobut-3-enoate + H2O --> 1-Hydroxy-2-naphthaldehyde + Pyruvate	PATH: rn00626 Naphthalene and anthracene degradation , PATH: rn01100 Metabolic pathways
R05657[c]		GRMZM2G105755 or GRMZM2G003038 or GRMZM2G136599 or AC198353.5_FG004 or GRMZM2G160752 or GRMZM2G037624 or GRMZM2G003038	2.1.1.-	[c] : C11432 + C05694 --> C11433 + C05693	[c]: 1-Phenanthrol + CH3-R --> 1-Methoxyphenanthrene + R	PATH: rn00626 Naphthalene and anthracene degradation
R05662[c]	UDP-N-acetyl-D-glucosamine:N-acetyl-alpha-D-muramyl(oyl-L-Ala-gamma- D-Glu-L-Lys-D-Ala-D-Ala)-diphosphoundecaprenol 4-beta-N-acetylglucosaminlytransferase	GRMZM2G174675	2.4.1.227	[c] : 1 C04851 + 1 C00043 <==> 1 C05893 + 1 C00015 + 1 C00008	[c]:MurAc(oyl-L-Ala-D-gamma-Glu-L-Lys-D-Ala-D-Ala)-diphospho-undecaprenol + UDP-N-acetyl-D-glucosamine <==> Undecaprenyl-diphospho-N-acetylmuramoyl-(N-acetylglucosamine)-L-alanyl-gamma-D-glutamyl-L-lysyl-D-alanyl-D-alanine + UDP	PATH: rn00550 Peptidoglycan biosynthesis , PATH: rn01100 Metabolic pathways
R05688[c]	1-Deoxy-D-xylulose-5-phosphate isomeroreductase	GRMZM2G056975	1.1.1.267	[c] : 1 C11437 + 1 C00005 + 1 C00008 --> 1 C11434 + 1 C00006	[c]: 1-Deoxy-D-xylulose 5-phosphate + NADPH + H+ --> 2-C-Methyl-D-erythritol 4-phosphate + NADP+	PATH: rn00900 Terpenoid backbone biosynthesis , PATH: rn01100 Metabolic pathways
R05692[c]	GDP-L-fucose:NADP+ 4-oxidoreductase (3,5-epimerizing)	GRMZM2G029856 or GRMZM2G029856	1.1.1.271	[c] : 1 C01222 + 1 C00005 + 1 C00008 --> 1 C00325 + 1 C00006	[c]: GDP-4-dehydro-6-deoxy-D-mannose + NADPH + H+ --> GDP-L-fucose + NADP+	PATH: rn00051 Fructose and mannose metabolism , PATH: rn00520 Amino sugar and nucleotide sugar metabolism , PATH: rn01100 Metabolic pathways
R05723[c]	leucocyanidin,2-oxoglutarate:oxygen oxidoreductase	GRMZM2G345717 or GRMZM2G345717	1.14.11.19	[c] : C05906 + C00026 + C00007 --> C01617 + C00042 + C00011 + C00001	[c]: Leucocyanidin + 2-Oxoglutarate + Oxygen --> Taxifolin + Succinate + CO2 + H2O	PATH: rn00941 Flavonoid biosynthesis
R05765[c]	geranyl-diphosphate diphosphate-lyase (cyclizing, pinene-forming)	GRMZM2G061023	4.2.3.14	[c] : 1 C00341 --> 1 C06308 + 1 C00013	[c]: Geranyl diphosphate --> (-)-alpha-Pinene + Pyrophosphate	PATH: rn00902 Monoterpenoid biosynthesis , PATH: rn01100 Metabolic pathways
R05766[c]	geranyl-diphosphate diphosphate-lyase (cyclizing, pinene-forming)	GRMZM2G061023	4.2.3.14	[c] : 1 C00341 --> 1 C06307 + 1 C00013	[c]: Geranyl diphosphate --> (-)-beta-Pinene + Pyrophosphate	PATH: rn00902 Monoterpenoid biosynthesis
R05775[c]	UDP-6-sulfo-6-deoxyglucose sulfohydrolase	GRMZM2G053322	3.13.1.1	[c] : 1 C00029 + 1 C00094 --> 1 C11521 + 1 C00001	[c]: UDP-glucose + HSO3- --> UDP-6-sulfoquinovose + H2O	PATH: rn00520 Amino sugar and nucleotide sugar metabolism , PATH: rn00561 Glycerolipid metabolism
R05825[c]	polyneuridine aldehyde hydrolase (decarboxylating)	GRMZM2G047613 or (GRMZM2G047613 and GRMZM2G047613) or GRMZM2G022934	3.1.1.78	[c] : 1 C11632 + 1 C00001 --> 1 C11633 + 1 C00011 + 1 C00132	[c]: Polyneuridine aldehyde + H2O --> 16-Epivellosimine + CO2 + Methanol	PATH: rn00901 Indole alkaloid biosynthesis
R05841[c]		GRMZM2G075145	2.3.1.-	[c] : 1 C00582 + 1 C00037 <==> 1 C05598 + 1 C00010 + 1 C00008	[c]:Phenylacetyl-CoA + Glycine <==> Phenylacetylglycine + CoA	PATH: rn00360 Phenylalanine metabolism
R05883[c]		GRMZM2G137409	1.17.4.3	[c] : C11453 + C02315 --> C11811 + C00001 + C02582	[c]: 2-C-Methyl-D-erythritol 2,4-cyclodiphosphate + Protein dithiol --> 1-Hydroxy-2-methyl-2-butenyl 4-diphosphate + H2O + Protein disulfide
R05884[c]	isopentenyl-diphosphate:NAD(P)+ oxidoreductase	GRMZM2G027059	1.17.1.2	[c] : 1 C11811 + 1 C00005 + 1 C00008 --> 1 C00129 + 1 C00006 + 1 C00001	[c]: 1-Hydroxy-2-methyl-2-butenyl 4-diphosphate + NADPH + H+ --> Isopentenyl diphosphate + NADP+ + H2O	PATH: rn00900 Terpenoid backbone biosynthesis , PATH: rn01100 Metabolic pathways
R05916[c]		GRMZM2G022310	2.4.1.198	[c] : C00043 + C01194 --> C00015 + G00143	[c]: UDP-N-acetyl-D-glucosamine + 1-Phosphatidyl-D-myo-inositol --> UDP + G00143	PATH: rn00563 Glycosylphosphatidylinositol(GPI)-anchor biosynthesis , PATH: rn01100 Metabolic pathways
R05919[c]		GRMZM2G430680 or GRMZM2G021422 or GRMZM2G404762 or GRMZM2G404762 or GRMZM2G051262 or GRMZM2G068378 or GRMZM2G068710 or GRMZM2G404762 or GRMZM2G430680 or GRMZM2G404762 or GRMZM2G404762 or GRMZM2G075265 or GRMZM2G130046 or GRMZM2G130046 or GRMZM2G100652 or GRMZM2G056036 or GRMZM2G000937 or GRMZM2G048762 or GRMZM2G023884	2.4.1.-	[c] : C03862 + G00145 --> C00110 + G00146	[c]: Dolichyl phosphate D-mannose + G00145 --> Dolichyl phosphate + G00146	PATH: rn00563 Glycosylphosphatidylinositol(GPI)-anchor biosynthesis , PATH: rn01100 Metabolic pathways , ORTHOLOGY KO: K05284 phosphatidylinositol glycan, class M [EC:2.4.1.-] , KO: K07541 phosphatidylinositol glycan, class X
R05922[c]		GRMZM2G430680 or GRMZM2G021422 or GRMZM2G404762 or GRMZM2G404762 or GRMZM2G051262 or GRMZM2G068378 or GRMZM2G068710 or GRMZM2G404762 or GRMZM2G430680 or GRMZM2G404762 or GRMZM2G404762 or GRMZM2G075265 or GRMZM2G130046 or GRMZM2G130046 or GRMZM2G100652 or GRMZM2G056036 or GRMZM2G000937 or GRMZM2G048762 or GRMZM2G023884	2.4.1.-	[c] : C03862 + G00148 --> C00110 + G00149	[c]: Dolichyl phosphate D-mannose + G00148 --> Dolichyl phosphate + G00149	PATH: rn00563 Glycosylphosphatidylinositol(GPI)-anchor biosynthesis , PATH: rn01100 Metabolic pathways , ORTHOLOGY KO: K05286 phosphatidylinositol glycan, class B [EC:2.4.1.-]
R05961[c]		GRMZM2G053554	3.2.1.22	[c] : C00001 + G00093 <==> C00984 + G00092	[c]:H2O + Globotriaosylceramide <==> alpha-D-Galactose + Lactosylceramide	PATH: rn00603 Glycosphingolipid biosynthesis - globo series
R05963[c]		GRMZM2G134251 or GRMZM2G121514	3.2.1.52	[c] : C00001 + G00094 <==> C01132 + G00093	[c]:H2O + Globoside <==> N-Acetyl-D-galactosamine + Globotriaosylceramide	PATH: rn00603 Glycosphingolipid biosynthesis - globo series
R05968[c]		GRMZM2G404762	2.4.1.69	[c] : C00325 + G00097 <==> C00035 + G00099	[c]:GDP-L-fucose + Galactosylgloboside <==> GDP + Globo-H	PATH: rn00603 Glycosphingolipid biosynthesis - globo series , PATH: rn01100 Metabolic pathways
R05969[c]	UDP-N-acetyl-D-glucosamine:dolichyl-phosphate N-acetyl-D-glucosamine phosphotransferase	GRMZM2G137707 or GRMZM2G137707	2.7.8.15	[c] : 1 C00043 + 1 C00110 --> 1 C00105 + 1 C04500	[c]: UDP-N-acetyl-D-glucosamine + Dolichyl phosphate --> UMP + N-Acetyl-D-glucosaminyldiphosphodolichol	PATH: rn00510 N-Glycan biosynthesis , PATH: rn01100 Metabolic pathways
R05970[c]		GRMZM2G050705 or GRMZM2G059393	2.4.1.141	[c] : C00043 + G00001 --> C00015 + G00002	[c]: UDP-N-acetyl-D-glucosamine + N-Acetyl-D-glucosaminyldiphosphodolichol --> UDP + N,N'-Chitobiosyldiphosphodolichol	PATH: rn00510 N-Glycan biosynthesis , PATH: rn01100 Metabolic pathways
R05972[c]		GRMZM2G049484	2.4.1.142	[c] : G10614 + G00002 --> C00035 + G00003	[c]: GDP-D-mannose + N,N'-Chitobiosyldiphosphodolichol --> GDP + G00003	PATH: rn00510 N-Glycan biosynthesis , PATH: rn01100 Metabolic pathways
R05976[c]		GRMZM2G032409 or GRMZM2G462325	2.4.1.119	[c] : C03021 + G00008 --> C00621 + G00009	[c]: Protein asparagine + G00008 --> Dolichyl diphosphate + G00009	PATH: rn00510 N-Glycan biosynthesis , PATH: rn01100 Metabolic pathways
R05979[c]		GRMZM2G126468	3.2.1.106	[c] : C00001 + G00009 --> C00031 + G00171	[c]: H2O + G00009 --> D-Glucose + G00171	PATH: rn00510 N-Glycan biosynthesis , PATH: rn01100 Metabolic pathways
R05982[c]		GRMZM2G150201	3.2.1.113	[c] : G00011 + 4 C00001 <==> G00012 + 4 C00159	[c]:G00011 + 4 H2O <==> G00012 + 4 D-Mannose	PATH: rn00510 N-Glycan biosynthesis , PATH: rn01100 Metabolic pathways
R05983[c]		GRMZM2G426275	2.4.1.101	[c] : C00043 + G00012 <==> C00015 + G00013	[c]:UDP-N-acetyl-D-glucosamine + G00012 <==> UDP + G00013	PATH: rn00510 N-Glycan biosynthesis , PATH: rn01100 Metabolic pathways
R05984[c]		GRMZM2G075470	3.2.1.114	[c] : G00013 + 2 C00001 --> G00014 + 2 C00159	[c]: G00013 + 2 H2O --> G00014 + 2 D-Mannose	PATH: rn00510 N-Glycan biosynthesis , PATH: rn01100 Metabolic pathways
R06004[c]		GRMZM2G134251 or GRMZM2G121514	3.2.1.52	[c] : G00109 + C00001 --> G00108 + C01132	[c]: GM2 + H2O --> GM3 + N-Acetyl-D-galactosamine	PATH: rn00604 Glycosphingolipid biosynthesis - ganglio series , PATH: rn01100 Metabolic pathways
R06010[c]		GRMZM2G130375 or GRMZM2G032496	3.2.1.23	[c] : G00110 + C00001 --> G00109 + C01582	[c]: GM1 + H2O --> GM2 + Galactose	PATH: rn00604 Glycosphingolipid biosynthesis - ganglio series , PATH: rn01100 Metabolic pathways
R06024[c]		GRMZM2G404762	2.4.1.69	[c] : C00325 + G00050 <==> C00035 + G00055	[c]:GDP-L-fucose + Paragloboside <==> GDP + IV2Fuc-nLc4Cer	PATH: rn00601 Glycosphingolipid biosynthesis - lacto and neolacto , series , PATH: rn01100 Metabolic pathways
R06027[c]		GRMZM2G430680 or GRMZM2G021422 or GRMZM2G404762 or GRMZM2G404762 or GRMZM2G051262 or GRMZM2G068378 or GRMZM2G068710 or GRMZM2G404762 or GRMZM2G430680 or GRMZM2G404762 or GRMZM2G404762 or GRMZM2G075265 or GRMZM2G130046 or GRMZM2G130046 or GRMZM2G100652 or GRMZM2G056036 or GRMZM2G000937 or GRMZM2G048762 or GRMZM2G023884	2.4.1.-	[c] : C00325 + G00051 <==> C00035 + G00052	[c]:GDP-L-fucose + nLc5Cer <==> GDP + Type II B antigen	PATH: rn00601 Glycosphingolipid biosynthesis - lacto and neolacto , series
R06031[c]		GRMZM2G404762	2.4.1.69	[c] : C00325 + G00057 <==> C00035 + G00058	[c]:GDP-L-fucose + G00057 <==> GDP + Type IIIH glycolipid	PATH: rn00601 Glycosphingolipid biosynthesis - lacto and neolacto , series , PATH: rn01100 Metabolic pathways
R06035[c]		GRMZM2G404762	2.4.1.69	[c] : C00325 + G00067 <==> C00035 + G00071	[c]:GDP-L-fucose + nLc6Cer <==> GDP + VI2Fuc-nLc6	PATH: rn00601 Glycosphingolipid biosynthesis - lacto and neolacto , series
R06041[c]		GRMZM2G404762	2.4.1.69	[c] : C00325 + G00073 <==> C00035 + G00074	[c]:GDP-L-fucose + G00073 <==> GDP + G00074	PATH: rn00601 Glycosphingolipid biosynthesis - lacto and neolacto , series
R06085[c]		GRMZM2G404762	2.4.1.69	[c] : C00325 + G00078 <==> C00035 + G04561	[c]:GDP-L-fucose + iso-nLc8Cer <==> GDP + Monofucosyllactoisooctaosylceramide	PATH: rn00601 Glycosphingolipid biosynthesis - lacto and neolacto , series
R06086[c]		GRMZM2G404762	2.4.1.69	[c] : C00325 + G04561 <==> C00035 + G00079	[c]:GDP-L-fucose + Monofucosyllactoisooctaosylceramide <==> GDP + G00079	PATH: rn00601 Glycosphingolipid biosynthesis - lacto and neolacto , series
R06156[c]		GRMZM2G404762	2.4.1.69	[c] : C00325 + G00037 <==> C00035 + G00044	[c]:GDP-L-fucose + Lc4Cer <==> GDP + IV2Fuc-Lc4Cer	PATH: rn00601 Glycosphingolipid biosynthesis - lacto and neolacto , series , PATH: rn01100 Metabolic pathways
R06170[c]	Galactoside alpha-1,2-L-fucosyltransferase	GRMZM2G404762	2.4.1.69	[c] : C00325 + G00038 --> C00035 + G00039	[c]: GDP-L-fucose + G00038 --> GDP + Type IB glycolipid	PATH: rn00601 Glycosphingolipid biosynthesis - lacto and neolacto , series
R06223[c]	squalene synthase	GRMZM2G108225 or GRMZM2G108225	2.5.1.21	[c] : 2 C00448 + 1 C00005 + 1 C00008 --> 1 C00751 + 2 C00013 + 1 C00006	[c]:2 trans,trans-Farnesyl diphosphate + NADPH + H+ --> Squalene + 2 Pyrophosphate + NADP+	PATH: rn01100 Metabolic pathways
R06258[c]		GRMZM2G430680 or GRMZM2G021422 or GRMZM2G404762 or GRMZM2G404762 or GRMZM2G051262 or GRMZM2G068378 or GRMZM2G068710 or GRMZM2G404762 or GRMZM2G430680 or GRMZM2G404762 or GRMZM2G404762 or GRMZM2G075265 or GRMZM2G130046 or GRMZM2G130046 or GRMZM2G100652 or GRMZM2G056036 or GRMZM2G000937 or GRMZM2G048762 or GRMZM2G023884	2.4.1.-	[c] : C03862 + G00006 --> C00110 + G10595	[c]: Dolichyl phosphate D-mannose + G00006 --> Dolichyl phosphate + G10595	PATH: rn00510 N-Glycan biosynthesis , PATH: rn01100 Metabolic pathways
R06259[c]		GRMZM2G430680 or GRMZM2G021422 or GRMZM2G404762 or GRMZM2G404762 or GRMZM2G051262 or GRMZM2G068378 or GRMZM2G068710 or GRMZM2G404762 or GRMZM2G430680 or GRMZM2G404762 or GRMZM2G404762 or GRMZM2G075265 or GRMZM2G130046 or GRMZM2G130046 or GRMZM2G100652 or GRMZM2G056036 or GRMZM2G000937 or GRMZM2G048762 or GRMZM2G023884	2.4.1.-	[c] : C03862 + G10595 --> C00110 + G10596	[c]: Dolichyl phosphate D-mannose + G10595 --> Dolichyl phosphate + G10596	PATH: rn00510 N-Glycan biosynthesis , PATH: rn01100 Metabolic pathways
R06261[c]		GRMZM2G430680 or GRMZM2G021422 or GRMZM2G404762 or GRMZM2G404762 or GRMZM2G051262 or GRMZM2G068378 or GRMZM2G068710 or GRMZM2G404762 or GRMZM2G430680 or GRMZM2G404762 or GRMZM2G404762 or GRMZM2G075265 or GRMZM2G130046 or GRMZM2G130046 or GRMZM2G100652 or GRMZM2G056036 or GRMZM2G000937 or GRMZM2G048762 or GRMZM2G023884	2.4.1.-	[c] : C03862 + G10597 --> C00110 + G00007	[c]: Dolichyl phosphate D-mannose + G10597 --> Dolichyl phosphate + G00007	PATH: rn00510 N-Glycan biosynthesis , PATH: rn01100 Metabolic pathways
R06262[c]		GRMZM2G430680 or GRMZM2G021422 or GRMZM2G404762 or GRMZM2G404762 or GRMZM2G051262 or GRMZM2G068378 or GRMZM2G068710 or GRMZM2G404762 or GRMZM2G430680 or GRMZM2G404762 or GRMZM2G404762 or GRMZM2G075265 or GRMZM2G130046 or GRMZM2G130046 or GRMZM2G100652 or GRMZM2G056036 or GRMZM2G000937 or GRMZM2G048762 or GRMZM2G023884	2.4.1.-	[c] : G10618 + G00007 --> C00110 + G10598	[c]: Dolichyl D-glucosyl phosphate + G00007 --> Dolichyl phosphate + G10598	PATH: rn00510 N-Glycan biosynthesis , PATH: rn01100 Metabolic pathways
R06263[c]		GRMZM2G430680 or GRMZM2G021422 or GRMZM2G404762 or GRMZM2G404762 or GRMZM2G051262 or GRMZM2G068378 or GRMZM2G068710 or GRMZM2G404762 or GRMZM2G430680 or GRMZM2G404762 or GRMZM2G404762 or GRMZM2G075265 or GRMZM2G130046 or GRMZM2G130046 or GRMZM2G100652 or GRMZM2G056036 or GRMZM2G000937 or GRMZM2G048762 or GRMZM2G023884	2.4.1.-	[c] : G10618 + G10598 --> C00110 + G10599	[c]: Dolichyl D-glucosyl phosphate + G10598 --> Dolichyl phosphate + G10599	PATH: rn00510 N-Glycan biosynthesis , PATH: rn01100 Metabolic pathways
R06264[c]		GRMZM2G430680 or GRMZM2G021422 or GRMZM2G404762 or GRMZM2G404762 or GRMZM2G051262 or GRMZM2G068378 or GRMZM2G068710 or GRMZM2G404762 or GRMZM2G430680 or GRMZM2G404762 or GRMZM2G404762 or GRMZM2G075265 or GRMZM2G130046 or GRMZM2G130046 or GRMZM2G100652 or GRMZM2G056036 or GRMZM2G000937 or GRMZM2G048762 or GRMZM2G023884	2.4.1.-	[c] : G10618 + G10599 --> C00110 + G00008	[c]: Dolichyl D-glucosyl phosphate + G10599 --> Dolichyl phosphate + G00008	PATH: rn00510 N-Glycan biosynthesis , PATH: rn01100 Metabolic pathways
R06265[c]	magnesium-protoporphyrin-IX 13-monomethyl ester,NADPH:oxygen oxidoreductase (hydroxylating)	GRMZM2G043109	1.14.13.81	[c] : 1 C04536 + 1 C00005 + 1 C00007 + 1 C00008 <==> 1 C11829 + 1 C00006 + 1 C00001	[c]:Magnesium protoporphyrin monomethyl ester + NADPH + H+ + Oxygen <==> 13(1)-Hydroxy-magnesium-protoporphyrin IX 13-monomethyl ester + NADP+ + H2O	PATH: rn00860 Porphyrin and chlorophyll metabolism , PATH: rn01100 Metabolic pathways
R06266[c]	magnesium-protoporphyrin-IX 13-monomethyl ester,NADPH:oxygen oxidoreductase (hydroxylating)	GRMZM2G043109	1.14.13.81	[c] : 1 C11829 + 1 C00005 + 1 C00007 + 1 C00008 <==> 1 C11830 + 1 C00006 + 2 C00001	[c]:13(1)-Hydroxy-magnesium-protoporphyrin IX 13-monomethyl ester + NADPH + H+ + Oxygen <==> 13(1)-Oxo-magnesium-protoporphyrin IX 13-monomethyl ester + NADP+ + 2 H2O	PATH: rn00860 Porphyrin and chlorophyll metabolism , PATH: rn01100 Metabolic pathways
R06267[c]	magnesium-protoporphyrin-IX 13-monomethyl ester,NADPH:oxygen oxidoreductase (hydroxylating)	GRMZM2G043109	1.14.13.81	[c] : 1 C11830 + 1 C00005 + 1 C00007 <==> 1 C11831 + 1 C00006 + 2 C00001	[c]:13(1)-Oxo-magnesium-protoporphyrin IX 13-monomethyl ester + NADPH + H+ + Oxygen <==> Divinylprotochlorophyllide + NADP+ + 2 H2O	PATH: rn00860 Porphyrin and chlorophyll metabolism , PATH: rn01100 Metabolic pathways
R06284[c]	chlorophyllide-a:phytyl-diphosphate phytyltransferase	GRMZM2G162672	2.5.1.62	[c] : 1 C02139 + 1 C05427 + 2 C00008 --> 1 C05306 + 1 C00013	[c]: Chlorophyllide + Phytyl diphosphate --> Chlorophyll a + Pyrophosphate	PATH: rn00860 Porphyrin and chlorophyll metabolism , PATH: rn01100 Metabolic pathways
R06291[c]	ent-kaur-16-ene,NADPH:oxygen oxidoreductase (hydroxylating)	GRMZM2G059308	1.14.13.78	[c] : 1 C06090 + 1 C00007 + 1 C00005 + 1 C00008 --> 1 C11872 + 1 C00001 + 1 C00006	[c]: ent-Kaurene + Oxygen + NADPH + H+ --> Kaur-16-en-18-ol + H2O + NADP+	PATH: rn00904 Diterpenoid biosynthesis , PATH: rn01100 Metabolic pathways
R06292[c]	ent-Kaur-16-ene,NADPH:oxygen oxidoreductase (hydroxylating)	GRMZM2G059308	1.14.13.78	[c] : 1 C11872 + 1 C00007 + 1 C00005 + 1 C00008 --> 1 C11873 + 2 C00001 + 1 C00006	[c]: Kaur-16-en-18-ol + Oxygen + H+ + NADPH --> Kaur-16-en-18-al + 2 H2O + NADP+	PATH: rn00904 Diterpenoid biosynthesis , PATH: rn01100 Metabolic pathways
R06293[c]	ent-Kaur-16-ene,NADPH:oxygen oxidoreductase (hydroxylating)	GRMZM2G059308	1.14.13.78	[c] : 1 C11873 + 1 C00007 + 1 C00005 --> 1 C11874 + 1 C00001 + 1 C00006	[c]: Kaur-16-en-18-al + Oxygen + NADPH --> Kaur-16-en-18-oic acid + H2O + NADP+	PATH: rn00904 Diterpenoid biosynthesis , PATH: rn01100 Metabolic pathways
R06294[c]	ent-Kaur-16-en-19-oate,NADPH:oxygen oxidoreductase (hydroxylating)	GRMZM2G089803	1.14.13.79	[c] : 1 C11874 + 1 C00007 + 1 C00005 + 1 C00008 --> 1 C11875 + 1 C00001 + 1 C00006	[c]: Kaur-16-en-18-oic acid + Oxygen + H+ + NADPH --> ent-7alpha-Hydroxykaur-16-en-19-oic acid + H2O + NADP+	PATH: rn00904 Diterpenoid biosynthesis , PATH: rn01100 Metabolic pathways
R06295[c]	ent-Kaur-16-en-19-oate,NADPH:oxygen oxidoreductase (hydroxylating)	GRMZM2G089803	1.14.13.79	[c] : C11875 + C00007 + C00080 + C00005 --> C06093 + 2 C00001 + C00006	[c]: ent-7alpha-Hydroxykaur-16-en-19-oic acid + Oxygen + H+ + NADPH --> Gibberellin A12 aldehyde + 2 H2O + NADP+	PATH: rn00904 Diterpenoid biosynthesis , PATH: rn01100 Metabolic pathways
R06296[c]	ent-Kaur-16-en-19-oate,NADPH:oxygen oxidoreductase (hydroxylating)	GRMZM2G089803	1.14.13.79	[c] : 1 C11875 + 1 C00007 + 1 C00005 + 1 C00008 --> 1 C11876 + 1 C00001 + 1 C00006	[c]: ent-7alpha-Hydroxykaur-16-en-19-oic acid + Oxygen + H+ + NADPH --> 6beta,7beta-Dihydroxykaurenoic acid + H2O + NADP+	PATH: rn00904 Diterpenoid biosynthesis
R06297[c]	ent-Kaur-16-en-19-oate,NADPH:oxygen oxidoreductase (hydroxylating)	GRMZM2G089803	1.14.13.79	[c] : C06093 + C00007 + C00005 --> C11857 + C00001 + C00006	[c]: Gibberellin A12 aldehyde + Oxygen + NADPH --> Gibberellin A12 + H2O + NADP+	PATH: rn00904 Diterpenoid biosynthesis , PATH: rn01100 Metabolic pathways
R06322[c]	(gibberellin-44),2-oxoglutarate:oxygen oxidoreductase	AC203966.5_FG005 or AC203966.5_FG005 or AC203966.5_FG005	1.14.11.12	[c] : C11857 + C00026 + C00007 --> C11860 + C00042 + C00011	[c]: Gibberellin A12 + 2-Oxoglutarate + Oxygen --> Gibberellin A15 open lactone + Succinate + CO2	PATH: rn00904 Diterpenoid biosynthesis , PATH: rn01100 Metabolic pathways
R06323[c]	(gibberellin-44),2-oxoglutarate:oxygen oxidoreductase	AC203966.5_FG005 or AC203966.5_FG005 or AC203966.5_FG005	1.14.11.12	[c] : C11860 + C00026 + C00007 --> C11861 + C00042 + C00011 + C00001	[c]: Gibberellin A15 open lactone + 2-Oxoglutarate + Oxygen --> Gibberellin A24 + Succinate + CO2 + H2O	PATH: rn00904 Diterpenoid biosynthesis , PATH: rn01100 Metabolic pathways
R06326[c]	(gibberellin-44),2-oxoglutarate:oxygen oxidoreductase	AC203966.5_FG005 or AC203966.5_FG005 or AC203966.5_FG005	1.14.11.12	[c] : C11861 --> C11863 + C00011	[c]: Gibberellin A24 --> Gibberellin A9 + CO2	PATH: rn00904 Diterpenoid biosynthesis , PATH: rn01100 Metabolic pathways
R06336[c]	(gibberellin-20),2-oxoglutarate:oxygen oxidoreductase (3beta-hydroxylating)	GRMZM2G036340 and GRMZM2G036340	1.14.11.15	[c] : 70 C11863 + 89 C00026 + 70 C00007 --> 75 C11864 + 70 C00042 + 70 C00011	[c]: 70 Gibberellin A9 + 89 2-Oxoglutarate + 70 Oxygen --> 75 Gibberellin A4 + 70 Succinate + 70 CO2	PATH: rn00904 Diterpenoid biosynthesis
R06337[c]	(gibberellin-1),2-oxoglutarate:oxygen oxidoreductase (2beta-hydroxylating)	GRMZM2G022679 or GRMZM2G022679	1.14.11.13	[c] : 70 C11863 + 89 C00026 + 70 C00007 --> 75 C11865 + 70 C00042 + 70 C00011	[c]: 70 Gibberellin A9 + 89 2-Oxoglutarate + 70 Oxygen --> 75 Gibberellin A51 + 70 Succinate + 70 CO2	PATH: rn00904 Diterpenoid biosynthesis
R06338[c]	(gibberellin-1),2-oxoglutarate:oxygen oxidoreductase (2beta-hydroxylating)	GRMZM2G022679 or GRMZM2G022679	1.14.11.13	[c] : 65 C11864 + 84 C00026 + 65 C00007 --> 70 C11868 + 65 C00042 + 65 C00011	[c]: 65 Gibberellin A4 + 84 2-Oxoglutarate + 65 Oxygen --> 70 Gibberellin A34 + 65 Succinate + 65 CO2	PATH: rn00904 Diterpenoid biosynthesis
R06364[c]	CDPethanolamine:1-alkyl-2-acylglycerol ethanolaminephosphotransferase	GRMZM2G466281	2.7.8.1	[c] : C00570 + C03201 --> C00055 + C04475	[c]: CDP-ethanolamine + 1-Alkyl-2-acylglycerol --> CMP + 1-Alkyl-2-acylglycerophosphoethanolamine	PATH: rn00565 Ether lipid metabolism , PATH: rn01100 Metabolic pathways
R06366[c]	Aldehyde:NAD+ oxidoreductase	GRMZM2G130440	1.2.1.3	[c] : 1 C02576 + 1 C00001 + 1 C00003 --> 1 C11924 + 1 C00004 + 2 C00008	[c]: Perillyl aldehyde + H2O + NAD+ --> Perillic acid + NADH + H+	PATH: rn00903 Limonene and pinene degradation
R06370[c]		GRMZM2G431708 or (GRMZM2G041694)	1.1.-.-	[c] : C11934 + C00028 --> C11935 + C00030	[c]: 2-Hydroxy-4-isopropenylcyclohexane-1-carboxyl-CoA + Acceptor --> 4-Isopropenyl-2-oxy-cyclohexanecarboxyl-CoA + Reduced acceptor	PATH: rn00903 Limonene and pinene degradation
R06401[c]	alpha-Pinene dehydrogenase	(GRMZM2G062151 or AC209987.4_FG002 or GRMZM2G075161 or GRMZM2G159353 or GRMZM2G159353 or GRMZM2G470442 or GRMZM2G075161 or GRMZM2G143235 or GRMZM2G159353 or GRMZM2G159353 or GRMZM2G159353 or GRMZM2G159353 or GRMZM2G159353 or GRMZM2G159353 or GRMZM2G159353 or GRMZM2G159353 or GRMZM2G159353 or GRMZM2G159353 or GRMZM2G159353 or GRMZM2G159353 or GRMZM2G159353 or GRMZM2G159353 or GRMZM2G159353 or GRMZ…	1.14.-.-	[c] : C09880 + C00030 --> C11938 + C00001 + C00028	[c]: alpha-Pinene + Reduced acceptor --> Myrtenol + H2O + Acceptor	PATH: rn00903 Limonene and pinene degradation
R06402[c]	Myrtenol dehydrogenase	GRMZM2G431708 or (GRMZM2G041694)	1.1.-.-	[c] : C11938 + C00007 + C00028 --> C11939 + 2 C00001 + C00030	[c]: Myrtenol + Oxygen + Acceptor --> Myrtenal + 2 H2O + Reduced acceptor	PATH: rn00903 Limonene and pinene degradation
R06404[c]	alpha-Pinene monooxygenase	(GRMZM2G062151 or AC209987.4_FG002 or GRMZM2G075161 or GRMZM2G159353 or GRMZM2G159353 or GRMZM2G470442 or GRMZM2G075161 or GRMZM2G143235 or GRMZM2G159353 or GRMZM2G159353 or GRMZM2G159353 or GRMZM2G159353 or GRMZM2G159353 or GRMZM2G159353 or GRMZM2G159353 or GRMZM2G159353 or GRMZM2G159353 or GRMZM2G159353 or GRMZM2G159353 or GRMZM2G159353 or GRMZM2G159353 or GRMZM2G159353 or GRMZM2G159353 or GRMZ…	1.14.-.-	[c] : 1 C09880 + 1 C00007 --> 1 C11941 + 1 C00001	[c]: alpha-Pinene + Oxygen + H+ --> Pinocarveol + H2O	PATH: rn00903 Limonene and pinene degradation
R06405[c]	Pinocarveol dehydrogenase	GRMZM2G431708 or (GRMZM2G041694)	1.1.-.-	[c] : 1 C11941 --> 1 C09884	[c]: Pinocarveol --> Pinocarvone + H+	PATH: rn00903 Limonene and pinene degradation
R06411[c]	cis-2-Methyl-5-isopropylhexa-2,5-dienoyl-CoA hydro-lyase	(GRMZM2G132903 and GRMZM2G132903) or GRMZM2G033491 or GRMZM2G094655	4.2.1.17	[c] : 1 C11946 + 1 C00001 --> 1 C11947	[c]: cis-2-Methyl-5-isopropylhexa-2,5-dienoyl-CoA + H2O --> 3-Hydroxy-2,6-dimethyl-5-methylene-heptanoyl-CoA	PATH: rn00903 Limonene and pinene degradation
R06412[c]	trans-2-Methyl-5-isopropylhexa-2,5-dienoyl-CoA hydro-lyase	(GRMZM2G132903 and GRMZM2G132903) or GRMZM2G033491 or GRMZM2G094655	4.2.1.17	[c] : 1 C11945 + 1 C00001 --> 1 C11947	[c]: trans-2-Methyl-5-isopropylhexa-2,5-dienoyl-CoA + H2O --> 3-Hydroxy-2,6-dimethyl-5-methylene-heptanoyl-CoA	PATH: rn00903 Limonene and pinene degradation
R06413[c]	3-Hydroxy-2,6-dimethyl-5-methylene-heptanoyl-CoA dehydrogenase	GRMZM2G431708 or (GRMZM2G041694)	1.1.-.-	[c] : 1 C11947 + 1 C00003 --> 1 C11948 + 1 C00004 + 1 C00008	[c]: 3-Hydroxy-2,6-dimethyl-5-methylene-heptanoyl-CoA + NAD+ --> 2,6-Dimethyl-5-methylene-3-oxo-heptanoyl-CoA + NADH + H+	PATH: rn00903 Limonene and pinene degradation
R06414[c]	2,6-Dimethyl-5-methylene-3-oxo-heptanoyl-CoA C-acetyltransferase	GRMZM2G075145	2.3.1.-	[c] : 1 C11948 + 1 C00010 --> 1 C11949 + 1 C00100	[c]: 2,6-Dimethyl-5-methylene-3-oxo-heptanoyl-CoA + CoA --> 3-Isopropylbut-3-enoyl-CoA + Propanoyl-CoA	PATH: rn00903 Limonene and pinene degradation
R06415[c]	3-Isopropylbut-3-enoyl-CoA thioesterase	GRMZM2G007489 or GRMZM2G143955 or GRMZM2G344476	3.1.2.-	[c] : 1 C11949 + 1 C00001 --> 1 C11950 + 1 C00010 + 1 C00008	[c]: 3-Isopropylbut-3-enoyl-CoA + H2O --> 3-Isopropylbut-3-enoic acid + CoA	PATH: rn00903 Limonene and pinene degradation
R06447[c]	di-trans,poly-cis-Decaprenyl-diphosphate:isopentenyl-diphosphate undecaprenylcistransferase	GRMZM2G146437 or GRMZM2G146437	2.5.1.-	[c] : 5 C11356 + 2 C00129 --> 2 C04574 + 5 C00013	[c]: 5 trans,trans,cis-Geranylgeranyl diphosphate + 2 Isopentenyl diphosphate --> 2 di-trans,poly-cis-Undecaprenyl diphosphate + 5 Pyrophosphate	PATH: rn00900 Terpenoid backbone biosynthesis
R06513[c]	dTDPglucose 4,6-hydro-lyase	GRMZM2G044027 or GRMZM2G347717	4.2.1.46	[c] : 1 C00842 <==> 1 C11907 + 1 C00001	[c]:dTDP-glucose <==> 4,6-Dideoxy-4-oxo-dTDP-D-glucose + H2O	PATH: rn00521 Streptomycin biosynthesis , PATH: rn00523 Polyketide sugar unit biosynthesis , PATH: rn01055 Biosynthesis of vancomycin group antibiotics
R06516[c]	sphingosine-1-phosphate palmitaldehyde-lyase (phosphoethanolamine-forming)	GRMZM2G044337	4.1.2.27	[c] : 1 C06124 --> 1 C00346 + 1 C06123	[c]: Sphingosine 1-phosphate --> Ethanolamine phosphate + Hexadecanal	PATH: rn00600 Sphingolipid metabolism , PATH: rn01100 Metabolic pathways
R06519[c]		(GRMZM2G062151 or AC209987.4_FG002 or GRMZM2G075161 or GRMZM2G159353 or GRMZM2G159353 or GRMZM2G470442 or GRMZM2G075161 or GRMZM2G143235 or GRMZM2G159353 or GRMZM2G159353 or GRMZM2G159353 or GRMZM2G159353 or GRMZM2G159353 or GRMZM2G159353 or GRMZM2G159353 or GRMZM2G159353 or GRMZM2G159353 or GRMZM2G159353 or GRMZM2G159353 or GRMZM2G159353 or GRMZM2G159353 or GRMZM2G159353 or GRMZM2G159353 or GRMZ…	1.14.-.-	[c] : C12126 + C00030 + C00007 --> C00195 + C00028 + 2 C00001	[c]: Dihydroceramide + Reduced acceptor + Oxygen --> N-Acylsphingosine + Acceptor + 2 H2O	PATH: rn00600 Sphingolipid metabolism , PATH: rn01100 Metabolic pathways
R06537[c]	flavonoid,NADPH:oxygen oxidoreductase (3'-hydroxylating)	GRMZM2G025832	1.14.13.21	[c] : 1 C01477 + 1 C00005 + 1 C00007 + 1 C00008 --> 1 C01514 + 1 C00006 + 1 C00001	[c]: Apigenin + NADPH + H+ + Oxygen --> Luteolin + NADP+ + H2O	PATH: rn00941 Flavonoid biosynthesis , PATH: rn00944 Flavone and flavonol biosynthesis , PATH: rn01100 Metabolic pathways
R06538[c]	flavonoid,NADPH:oxygen oxidoreductase (3'-hydroxylating)	GRMZM2G025832	1.14.13.21	[c] : 1 C05903 + 1 C00005 + 1 C00007 + 1 C00008 --> 1 C00389 + 1 C00006 + 1 C00001	[c]: Kaempferol + NADPH + H+ + Oxygen --> Quercetin + NADP+ + H2O	PATH: rn00941 Flavonoid biosynthesis , PATH: rn00944 Flavone and flavonol biosynthesis , PATH: rn01100 Metabolic pathways
R06539[c]	dihydroflavonol,2-oxoglutarate:oxygen oxidoreductase	GRMZM2G069298 and GRMZM2G069298	1.14.11.23	[c] : 1 C02906 + 1 C00026 + 1 C00007 --> 1 C10107 + 1 C00042 + 1 C00011 + 1 C00001 + 1 C00008	[c]: Dihydromyricetin + 2-Oxoglutarate + Oxygen --> Myricetin + Succinate + CO2 + H2O	PATH: rn00941 Flavonoid biosynthesis
R06540[c]	leucocyanidin,2-oxoglutarate:oxygen oxidoreductase	GRMZM2G345717 or GRMZM2G345717	1.14.11.19	[c] : C03648 + C00026 + C00007 --> C00974 + C00042 + C00011 + C00001	[c]: cis-3,4-Leucopelargonidin + 2-Oxoglutarate + Oxygen --> Dihydrokaempferol + Succinate + CO2 + H2O	PATH: rn00941 Flavonoid biosynthesis
R06541[c]	flavan-3-ol:NADP+ oxidoreductase	GRMZM2G097841	1.3.1.77	[c] : 1 C05904 + 1 C00005 + 4 C00008 --> 1 C12128 + 1 C00006	[c]: Pelargonidin + 2 NADP+ --> (-)-Epiafzelechin + 2 NADPH + H+	PATH: rn00941 Flavonoid biosynthesis
R06542[c]	flavan-3-ol:NADP+ oxidoreductase	GRMZM2G097841	1.3.1.77	[c] : 1 C05905 + 1 C00005 + 4 C00008 --> 1 C09727 + 1 C00006	[c]: Cyanidin + 2 NADP+ --> (-)-Epicatechin + 2 NADPH + H+	PATH: rn00941 Flavonoid biosynthesis
R06543[c]	flavan-3-ol:NADP+ oxidoreductase	GRMZM2G097841	1.3.1.77	[c] : 1 C05908 + 1 C00005 + 4 C00008 --> 1 C12136 + 1 C00006	[c]: Delphinidin + 2 NADP+ --> (-)-Epigallocatechin + 2 NADPH + H+	PATH: rn00941 Flavonoid biosynthesis
R06556[c]	flavanone lyase (decyclizing)	GRMZM2G155329 or GRMZM2G155329	5.5.1.6	[c] : 1 C08650 <==> 1 C09762	[c]:Isoliquiritigenin <==> Liquiritigenin	PATH: rn00941 Flavonoid biosynthesis
R06568[c]	malonyl-CoA:4-coumaroyl-CoA malonyltransferase (cyclizing, reducing)	GRMZM2G105644 or AC226235.2_FG001 or GRMZM2G481843 or GRMZM2G326116	1.3.1.-	[c] : 27 C00223 + 31 C00083 + 21 C00005 + 80 C00080 --> 21 C08650 + 58 C00010 + 21 C00011 + 21 C00006 + 21 C00001	[c]: 27 p-Coumaroyl-CoA + 31 Malonyl-CoA + 21 NADPH + 80 H+ <=> 21 Isoliquiritigenin + 58 CoA + 21 CO2 + 21 NADP+ + 21 H2O	PATH: rn00941 Flavonoid biosynthesis
R06611[c]	UDPglucose:flavonol 3-O-D-glucosyltransferase	GRMZM2G165390	2.4.1.91	[c] : 1 C05903 + 1 C00029 --> 1 C12249 + 1 C00015 + 1 C00008	[c]: Kaempferol + UDP-glucose --> Kaempferol 3-O-glucoside + UDP	PATH: rn00944 Flavone and flavonol biosynthesis
R06735[c]	acetyl-CoA:tropine O-acetyltransferase	GRMZM2G075145	2.3.1.-	[c] : 1 C00024 + 1 C00729 --> 1 C00010 + 1 C12452	[c]: Tropine --> Acetyltropine	PATH: rn00960 Tropane, piperidine and pyridine alkaloid , biosynthesis
R06736[c]	acetyl-CoA:pseudotropine O-acetyltransferase	GRMZM2G075145	2.3.1.-	[c] : 1 C00024 + 1 C02066 --> 1 C00010 + 1 C12453	[c]: Pseudotropine --> Acetylpseudotropine	PATH: rn00960 Tropane, piperidine and pyridine alkaloid , biosynthesis
R06740[c]	primary-amine oxidase	(GRMZM2G147884 and GRMZM2G359298) or GRMZM2G042660	1.4.3.21	[c] : 1 C01672 + 1 C00001 + 1 C00007 --> 1 C12455 + 1 C00014 + 1 C00027	[c]: Cadaverine + H2O + Oxygen --> 5-Aminopentanal + NH3 + H2O2	PATH: rn00960 Tropane, piperidine and pyridine alkaloid , biosynthesis , PATH: rn01100 Metabolic pathways
R06853[c]		GRMZM2G431708 or (GRMZM2G041694)	1.1.-.-	[c] : 1 C02814 --> 1 C07103	[c]: Benzene-1,2,4-triol --> 2-Hydroxy-1,4-benzoquinone	PATH: rn00361 gamma-Hexachlorocyclohexane degradation
R06854[c]		GRMZM2G431708 or (GRMZM2G041694)	1.1.-.-	[c] : 1 C07103 --> 1 C00472 + 1 C00001	[c]: 2-Hydroxy-1,4-benzoquinone --> p-Benzoquinone + H2O	PATH: rn00361 gamma-Hexachlorocyclohexane degradation
R06858[c]		GRMZM2G112728 or GRMZM2G097283 or GRMZM2G112728 or GRMZM2G033219 or GRMZM2G178859	2.5.1.-	[c] : 1 C03657 + 1 C05427 --> 1 C13309 + 1 C00011 + 1 C00013 + 1 C00008	[c]: 1,4-Dihydroxy-2-naphthoate + Phytyl diphosphate --> 2-Phytyl-1,4-naphthoquinone + CO2 + Pyrophosphate	PATH: rn00130 Ubiquinone and other terpenoid-quinone biosynthesis , PATH: rn01100 Metabolic pathways
R06859[c]		GRMZM2G105755 or GRMZM2G003038 or GRMZM2G136599 or AC198353.5_FG004 or GRMZM2G160752 or GRMZM2G037624 or GRMZM2G003038	2.1.1.-	[c] : 1 C13309 + 1 C00019 --> 1 C02059 + 1 C00021	[c]: 2-Phytyl-1,4-naphthoquinone + S-Adenosyl-L-methionine --> Phylloquinone + S-Adenosyl-L-homocysteine	PATH: rn00130 Ubiquinone and other terpenoid-quinone biosynthesis , PATH: rn01100 Metabolic pathways
R06867[c]	UDP-sulfoquinovose:diacylglycerol alpha-D-sulfoquinovosyltransferase	GRMZM2G430680 or GRMZM2G021422 or GRMZM2G404762 or GRMZM2G404762 or GRMZM2G051262 or GRMZM2G068378 or GRMZM2G068710 or GRMZM2G404762 or GRMZM2G430680 or GRMZM2G404762 or GRMZM2G404762 or GRMZM2G075265 or GRMZM2G130046 or GRMZM2G130046 or GRMZM2G100652 or GRMZM2G056036 or GRMZM2G000937 or GRMZM2G048762 or GRMZM2G023884	2.4.1.-	[c] : 1 C11521 + 1 C00641 --> 1 C13508 + 1 C00015 + 1 C00008	[c]: UDP-6-sulfoquinovose + Diacylglycerol --> Sulfoquinovosyldiacylglycerol + UDP	PATH: rn00561 Glycerolipid metabolism , PATH: rn01100 Metabolic pathways , ORTHOLOGY KO: K06119 sulfoquinovosyltransferase [EC:2.4.1.-]
R06872[c]	Acyl-CoA:sn-glycerol-3-phosphate 2-O-acyltransferase	GRMZM2G075145	2.3.1.-	[c] : C00093 + C00040 --> C03974 + C00010	[c]: sn-Glycerol 3-phosphate + Acyl-CoA --> 2-Acyl-sn-glycerol 3-phosphate + CoA	PATH: rn00564 Glycerophospholipid metabolism , ORTHOLOGY KO: K00680
R06895[c]	coproporphyrinogen-III:S-adenosyl-L-methionine oxidoreductase(decarboxylating)	GRMZM2G105436	1.3.99.22	[c] : 1 C03263 + 1 C00019 --> 1 C01079 + 2 C00011 + 1 C00073 + 1 C05198 + 1 C00008	[c]: Coproporphyrinogen III + 2 S-Adenosyl-L-methionine --> Protoporphyrinogen IX + 2 CO2 + 2 L-Methionine + 2 5'-Deoxyadenosine	PATH: rn00860 Porphyrin and chlorophyll metabolism , PATH: rn01100 Metabolic pathways
R06905[c]		GRMZM2G449033	1.3.99.-	[c] : 1 C14116 --> 1 C14117 + 2 C00008	[c]: Naphthyl-2-methyl-succinyl-CoA --> Naphthyl-2-methylene-succinyl-CoA + 2 H+	PATH: rn00624 1- and 2-Methylnaphthalene degradation
R06907[c]		GRMZM2G431708 or (GRMZM2G041694)	1.1.-.-	[c] : 1 C14118 --> 1 C14119 + 2 C00008	[c]: Naphthyl-2-hydroxymethyl-succinyl CoA --> Naphthyl-2-oxomethyl-succinyl-CoA + 2 H+	PATH: rn00624 1- and 2-Methylnaphthalene degradation
R06908[c]		GRMZM2G075145	2.3.1.-	[c] : 1 C14119 + 1 C00010 --> 1 C14120 + 1 C00091	[c]: Naphthyl-2-oxomethyl-succinyl-CoA + CoA --> 2-Naphthoyl-CoA + Succinyl-CoA	PATH: rn00624 1- and 2-Methylnaphthalene degradation
R06917[c]	alcohol:NAD+ oxidoreductase	GRMZM2G397055 or GRMZM2G397055 or GRMZM2G397055 or GRMZM2G379044	1.1.1.1	[c] : 1 C14089 + 1 C00003 --> 1 C14090 + 1 C00004 + 1 C00008	[c]: 1-Hydroxymethylnaphthalene + NAD+ --> 1-Naphthaldehyde + NADH + H+	PATH: rn00624 1- and 2-Methylnaphthalene degradation
R06920[c]		GRMZM2G431708 or (GRMZM2G041694)	1.1.-.-	[c] : 1 C14092 --> 1 C14093 + 2 C00008	[c]: cis-1,2-Dihydroxy-1,2-dihydro-8-carboxynaphthalene --> 1,2-Dihydroxy-8-carboxynaphthalene	PATH: rn00624 1- and 2-Methylnaphthalene degradation
R06925[c]		GRMZM2G042269	4.1.1.-	[c] : 1 C14097 + 1 C00008 --> 1 C00805 + 1 C00011	[c]: 2-Hydroxyisophthalic acid --> Salicylate + CO2	PATH: rn00624 1- and 2-Methylnaphthalene degradation
R06927[c]	alcohol:NAD+ oxidoreductase	GRMZM2G397055 or GRMZM2G397055 or GRMZM2G397055 or GRMZM2G379044	1.1.1.1	[c] : 1 C02909 + 1 C00003 --> 1 C14099 + 1 C00004 + 1 C00008	[c]: (2-Naphthyl)methanol + NAD+ --> 2-Naphthaldehyde + NADH + H+	PATH: rn00624 1- and 2-Methylnaphthalene degradation
R06940[c]		GRMZM2G016958 or GRMZM2G001314 or GRMZM2G090779	3.5.1.-	[c] : 1 C11519 + 1 C00001 --> 1 C00571 + 1 C00058	[c]: N-Cyclohexylformamide + H2O --> Cyclohexylamine + Formate	PATH: rn00930 Caprolactam degradation
R06942[c]	(3S)-3-hydroxyacyl-CoA hydro-lyase	(GRMZM2G132903 and GRMZM2G132903) or GRMZM2G033491 or GRMZM2G094655	4.2.1.17	[c] : 1 C14144 + 1 C00001 --> 1 C14145	[c]: 5-Carboxy-2-pentenoyl-CoA + H2O --> (3S)-3-Hydroxyadipyl-CoA	PATH: rn00930 Caprolactam degradation , PATH: rn01100 Metabolic pathways
R06960[c]		(GRMZM2G062151 or AC209987.4_FG002 or GRMZM2G075161 or GRMZM2G159353 or GRMZM2G159353 or GRMZM2G470442 or GRMZM2G075161 or GRMZM2G143235 or GRMZM2G159353 or GRMZM2G159353 or GRMZM2G159353 or GRMZM2G159353 or GRMZM2G159353 or GRMZM2G159353 or GRMZM2G159353 or GRMZM2G159353 or GRMZM2G159353 or GRMZM2G159353 or GRMZM2G159353 or GRMZM2G159353 or GRMZM2G159353 or GRMZM2G159353 or GRMZM2G159353 or GRMZ…	1.14.-.-	[c] : 1 C05431 --> 1 C14146	[c]: Neurosporene --> alpha-Zeacarotene
R06961[c]		GRMZM2G454952	1.14.99.30	[c] : 1 C14146 --> 1 C08586	[c]: alpha-Zeacarotene --> delta-Carotene
R06962[c]		(GRMZM2G062151 or AC209987.4_FG002 or GRMZM2G075161 or GRMZM2G159353 or GRMZM2G159353 or GRMZM2G470442 or GRMZM2G075161 or GRMZM2G143235 or GRMZM2G159353 or GRMZM2G159353 or GRMZM2G159353 or GRMZM2G159353 or GRMZM2G159353 or GRMZM2G159353 or GRMZM2G159353 or GRMZM2G159353 or GRMZM2G159353 or GRMZM2G159353 or GRMZM2G159353 or GRMZM2G159353 or GRMZM2G159353 or GRMZM2G159353 or GRMZM2G159353 or GRMZ…	1.14.-.-	[c] : 1 C08586 --> 1 C05433	[c]: delta-Carotene --> alpha-Carotene	PATH: rn00906 Carotenoid biosynthesis , PATH: rn01100 Metabolic pathways , ORTHOLOGY KO: K06443 lycopene beta cyclase [EC:1.14.-.-]
R06963[c]		(GRMZM2G062151 or AC209987.4_FG002 or GRMZM2G075161 or GRMZM2G159353 or GRMZM2G159353 or GRMZM2G470442 or GRMZM2G075161 or GRMZM2G143235 or GRMZM2G159353 or GRMZM2G159353 or GRMZM2G159353 or GRMZM2G159353 or GRMZM2G159353 or GRMZM2G159353 or GRMZM2G159353 or GRMZM2G159353 or GRMZM2G159353 or GRMZM2G159353 or GRMZM2G159353 or GRMZM2G159353 or GRMZM2G159353 or GRMZM2G159353 or GRMZM2G159353 or GRMZ…	1.14.-.-	[c] : 1 C05432 --> 1 C08586	[c]: Lycopene --> delta-Carotene	PATH: rn00906 Carotenoid biosynthesis , PATH: rn01100 Metabolic pathways , ORTHOLOGY KO: K06444 lycopene epsilon cyclase [EC:1.14.-.-]
R06965[c]		(GRMZM2G062151 or AC209987.4_FG002 or GRMZM2G075161 or GRMZM2G159353 or GRMZM2G159353 or GRMZM2G470442 or GRMZM2G075161 or GRMZM2G143235 or GRMZM2G159353 or GRMZM2G159353 or GRMZM2G159353 or GRMZM2G159353 or GRMZM2G159353 or GRMZM2G159353 or GRMZM2G159353 or GRMZM2G159353 or GRMZM2G159353 or GRMZM2G159353 or GRMZM2G159353 or GRMZM2G159353 or GRMZM2G159353 or GRMZM2G159353 or GRMZM2G159353 or GRMZ…	1.14.-.-	[c] : C05435 --> C05433	[c]: gamma-Carotene --> alpha-Carotene
R06983[c]	S-(hydroxymethyl)glutathione dehydrogenase	GRMZM2G397055 or GRMZM2G397055 or GRMZM2G397055 or GRMZM2G379044	1.1.1.1	[c] : 1 C14180 + 1 C00003 --> 1 C01031 + 1 C00004 + 1 C00008	[c]: S-(Hydroxymethyl)glutathione + NAD+ --> S-Formylglutathione + NADH + H+	PATH: rn00680 Methane metabolism
R07002[c]	(1R)-hydroxy-(2R)-glutathionyl-1,2-dihydronaphthalene glutathione-lyase (epoxide-forming)	GRMZM2G146246 or GRMZM2G146246 or GRMZM2G042040 or GRMZM2G146246 or GRMZM2G052625 or GRMZM2G028556 or GRMZM2G052625 or GRMZM2G028556 or GRMZM2G146246 or GRMZM2G146246 or GRMZM2G096153 or GRMZM2G129357	2.5.1.18	[c] : 1 C14786 + 1 C00051 --> 1 C14791	[c]: (1R,2S)-Naphthalene 1,2-oxide + Glutathione --> (1R)-Hydroxy-(2R)-glutathionyl-1,2-dihydronaphthalene	PATH: rn00980 Metabolism of xenobiotics by cytochrome P450
R07003[c]	(1R)-glutathionyl-(2R)-hydroxy-1,2-dihydronaphthalene glutathione-lyase (epoxide-forming)	GRMZM2G146246 or GRMZM2G146246 or GRMZM2G042040 or GRMZM2G146246 or GRMZM2G052625 or GRMZM2G028556 or GRMZM2G052625 or GRMZM2G028556 or GRMZM2G146246 or GRMZM2G146246 or GRMZM2G096153 or GRMZM2G129357	2.5.1.18	[c] : 1 C14787 + 1 C00051 --> 1 C14793	[c]: (1S,2R)-Naphthalene 1,2-oxide + Glutathione --> (1R)-Glutathionyl-(2R)-hydroxy-1,2-dihydronaphthalene	PATH: rn00980 Metabolism of xenobiotics by cytochrome P450
R07004[c]	(1S)-hydroxy-(2S)-glutathionyl-1,2-dihydronaphthalene glutathione-lyase (epoxide-forming)	GRMZM2G146246 or GRMZM2G146246 or GRMZM2G042040 or GRMZM2G146246 or GRMZM2G052625 or GRMZM2G028556 or GRMZM2G052625 or GRMZM2G028556 or GRMZM2G146246 or GRMZM2G146246 or GRMZM2G096153 or GRMZM2G129357	2.5.1.18	[c] : 1 C14787 + 1 C00051 --> 1 C14792	[c]: (1S,2R)-Naphthalene 1,2-oxide + Glutathione --> (1S)-Hydroxy-(2S)-glutathionyl-1,2-dihydronaphthalene	PATH: rn00980 Metabolism of xenobiotics by cytochrome P450
R07023[c]	1-nitro-7-hydroxy-8-glutathionyl-7,8-dihydronaphthalene glutathione-lyase (epoxide-forming)	GRMZM2G146246 or GRMZM2G146246 or GRMZM2G042040 or GRMZM2G146246 or GRMZM2G052625 or GRMZM2G028556 or GRMZM2G052625 or GRMZM2G028556 or GRMZM2G146246 or GRMZM2G146246 or GRMZM2G096153 or GRMZM2G129357	2.5.1.18	[c] : 1 C14802 + 1 C00051 --> 1 C14803	[c]: 1-Nitronaphthalene-7,8-oxide + Glutathione --> 1-Nitro-7-hydroxy-8-glutathionyl-7,8-dihydronaphthalene	PATH: rn00980 Metabolism of xenobiotics by cytochrome P450
R07024[c]	1-nitro-7-glutathionyl-8-hydroxy-7,8-dihydronaphthalene glutathione-lyase (epoxide-forming)	GRMZM2G146246 or GRMZM2G146246 or GRMZM2G042040 or GRMZM2G146246 or GRMZM2G052625 or GRMZM2G028556 or GRMZM2G052625 or GRMZM2G028556 or GRMZM2G146246 or GRMZM2G146246 or GRMZM2G096153 or GRMZM2G129357	2.5.1.18	[c] : 1 C14802 + 1 C00051 --> 1 C14804	[c]: 1-Nitronaphthalene-7,8-oxide + Glutathione --> 1-Nitro-7-glutathionyl-8-hydroxy-7,8-dihydronaphthalene	PATH: rn00980 Metabolism of xenobiotics by cytochrome P450
R07025[c]	1-nitro-5-hydroxy-6-glutathionyl-5,6-dihydronaphthalene glutathione-lyase (epoxide-forming)	GRMZM2G146246 or GRMZM2G146246 or GRMZM2G042040 or GRMZM2G146246 or GRMZM2G052625 or GRMZM2G028556 or GRMZM2G052625 or GRMZM2G028556 or GRMZM2G146246 or GRMZM2G146246 or GRMZM2G096153 or GRMZM2G129357	2.5.1.18	[c] : 1 C14800 + 1 C00051 --> 1 C14805	[c]: 1-Nitronaphthalene-5,6-oxide + Glutathione --> 1-Nitro-5-hydroxy-6-glutathionyl-5,6-dihydronaphthalene	PATH: rn00980 Metabolism of xenobiotics by cytochrome P450
R07026[c]	1-nitro-5-glutathionyl-6-hydroxy-5,6-dihydronaphthalene glutathione-lyase (epoxide-forming)	GRMZM2G146246 or GRMZM2G146246 or GRMZM2G042040 or GRMZM2G146246 or GRMZM2G052625 or GRMZM2G028556 or GRMZM2G052625 or GRMZM2G028556 or GRMZM2G146246 or GRMZM2G146246 or GRMZM2G096153 or GRMZM2G129357	2.5.1.18	[c] : 1 C14800 + 1 C00051 --> 1 C14806	[c]: 1-Nitronaphthalene-5,6-oxide + Glutathione --> 1-Nitro-5-glutathionyl-6-hydroxy-5,6-dihydronaphthalene	PATH: rn00980 Metabolism of xenobiotics by cytochrome P450
R07034[c]	Glutathione: 5-HPETE oxidoreductase	GRMZM2G135893 or GRMZM2G012479 or GRMZM2G135893 or GRMZM2G329144 or GRMZM2G135893 or GRMZM2G135893 or GRMZM2G012479	1.11.1.9	[c] : 2 C00051 + 1 C05356 --> 1 C00127 + 1 C04805 + 1 C00001	[c]:2 Glutathione + 5(S)-HPETE --> Oxidized glutathione + 5(S)-HETE + H2O	PATH: rn00590 Arachidonic acid metabolism
R07035[c]	Glutathione: 15-HPETE oxidoreductase	GRMZM2G135893 or GRMZM2G012479 or GRMZM2G135893 or GRMZM2G329144 or GRMZM2G135893 or GRMZM2G135893 or GRMZM2G012479	1.11.1.9	[c] : 2 C00051 + 1 C05966 --> 1 C00127 + 1 C04742 + 1 C00001	[c]:2 Glutathione + 15(S)-HPETE --> Oxidized glutathione + (15S)-15-Hydroxy-5,8,11-cis-13-trans-eicosatetraenoate + H2O	PATH: rn00590 Arachidonic acid metabolism
R07069[c]	3,4-dihydro-3-hydroxy-4-S-glutathionyl bromobenzene glutathione-lyase (epoxide-forming)	GRMZM2G146246 or GRMZM2G146246 or GRMZM2G042040 or GRMZM2G146246 or GRMZM2G052625 or GRMZM2G028556 or GRMZM2G052625 or GRMZM2G028556 or GRMZM2G146246 or GRMZM2G146246 or GRMZM2G096153 or GRMZM2G129357	2.5.1.18	[c] : 1 C14839 + 1 C00051 --> 1 C14847	[c]: Bromobenzene-3,4-oxide + Glutathione --> 3,4-Dihydro-3-hydroxy-4-S-glutathionyl bromobenzene	PATH: rn00980 Metabolism of xenobiotics by cytochrome P450
R07070[c]	2,3-dihydro-2-S-glutathionyl-3-hydroxy bromobenzene glutathione-lyase (epoxide-forming)	GRMZM2G146246 or GRMZM2G146246 or GRMZM2G042040 or GRMZM2G146246 or GRMZM2G052625 or GRMZM2G028556 or GRMZM2G052625 or GRMZM2G028556 or GRMZM2G146246 or GRMZM2G146246 or GRMZM2G096153 or GRMZM2G129357	2.5.1.18	[c] : 1 C14840 + 1 C00051 --> 1 C14848	[c]: Bromobenzene-2,3-oxide + Glutathione --> 2,3-Dihydro-2-S-glutathionyl-3-hydroxy bromobenzene	PATH: rn00980 Metabolism of xenobiotics by cytochrome P450
R07083[c]	4,5-dihydro-4-hydroxy-5-S-glutathionyl-benzo[a]pyrene glutathione-lyase (epoxide-forming)	GRMZM2G146246 or GRMZM2G146246 or GRMZM2G042040 or GRMZM2G146246 or GRMZM2G052625 or GRMZM2G028556 or GRMZM2G052625 or GRMZM2G028556 or GRMZM2G146246 or GRMZM2G146246 or GRMZM2G096153 or GRMZM2G129357	2.5.1.18	[c] : 1 C14851 + 1 C00051 --> 1 C14855	[c]: Benzo[a]pyrene-4,5-oxide + Glutathione --> 4,5-Dihydro-4-hydroxy-5-S-glutathionyl-benzo[a]pyrene	PATH: rn00980 Metabolism of xenobiotics by cytochrome P450
R07084[c]	7,8-dihydro-7-hydroxy-8-S-glutathionyl-benzo[a]pyrene hydrolase	GRMZM2G146246 or GRMZM2G146246 or GRMZM2G042040 or GRMZM2G146246 or GRMZM2G052625 or GRMZM2G028556 or GRMZM2G052625 or GRMZM2G028556 or GRMZM2G146246 or GRMZM2G146246 or GRMZM2G096153 or GRMZM2G129357	2.5.1.18	[c] : 1 C14852 + 1 C00051 --> 1 C14856 + 1 C00001	[c]: Benzo[a]pyrene-7,8-diol + Glutathione --> 7,8-Dihydro-7-hydroxy-8-S-glutathionyl-benzo[a]pyrene + H2O	PATH: rn00980 Metabolism of xenobiotics by cytochrome P450
R07091[c]	S-(2,2-dichloro-1-hydroxy)ethyl-glutathione 2,2-dichloroacetaldehyde-lyase (glutathione-forming)	GRMZM2G146246 or GRMZM2G146246 or GRMZM2G042040 or GRMZM2G146246 or GRMZM2G052625 or GRMZM2G028556 or GRMZM2G052625 or GRMZM2G028556 or GRMZM2G146246 or GRMZM2G146246 or GRMZM2G096153 or GRMZM2G129357	2.5.1.18	[c] : 1 C14858 + 1 C00051 --> 1 C14861	[c]: 2,2-Dichloroacetaldehyde + Glutathione --> S-(2,2-Dichloro-1-hydroxy)ethyl glutathione	PATH: rn00980 Metabolism of xenobiotics by cytochrome P450
R07092[c]	1,1-dichloroethylene-epoxide:glutathione S-(chloroepoxyethyl)transferase [2-(S-glutathionyl)acetyl-chloride-forming]	GRMZM2G146246 or GRMZM2G146246 or GRMZM2G042040 or GRMZM2G146246 or GRMZM2G052625 or GRMZM2G028556 or GRMZM2G052625 or GRMZM2G028556 or GRMZM2G146246 or GRMZM2G146246 or GRMZM2G096153 or GRMZM2G129357	2.5.1.18	[c] : 1 C14857 + 1 C00051 --> 1 C14865 + 1 C01327 + 1 C00008	[c]: 1,1-Dichloroethylene epoxide + Glutathione --> 2-(S-Glutathionyl)acetyl chloride + HCl	PATH: rn00980 Metabolism of xenobiotics by cytochrome P450
R07093[c]	chloroacetyl-chloride:glutathione S-chloroacetyltransferase	GRMZM2G146246 or GRMZM2G146246 or GRMZM2G042040 or GRMZM2G146246 or GRMZM2G052625 or GRMZM2G028556 or GRMZM2G052625 or GRMZM2G028556 or GRMZM2G146246 or GRMZM2G146246 or GRMZM2G096153 or GRMZM2G129357	2.5.1.18	[c] : 1 C14859 + 1 C00051 --> 1 C14864 + 1 C01327 + 1 C00008	[c]: Chloroacetyl chloride + Glutathione --> S-(2-Chloroacetyl)glutathione + HCl	PATH: rn00980 Metabolism of xenobiotics by cytochrome P450
R07094[c]	2-(S-glutathionyl)acetyl-chloride:glutathione 2-(S-glutathionyl)acetyltransferase	GRMZM2G146246 or GRMZM2G146246 or GRMZM2G042040 or GRMZM2G146246 or GRMZM2G052625 or GRMZM2G028556 or GRMZM2G052625 or GRMZM2G028556 or GRMZM2G146246 or GRMZM2G146246 or GRMZM2G096153 or GRMZM2G129357	2.5.1.18	[c] : 1 C14865 + 1 C00051 --> 1 C14863 + 1 C01327 + 1 C00008	[c]: 2-(S-Glutathionyl)acetyl chloride + Glutathione --> 2-(S-Glutathionyl)acetyl glutathione + HCl	PATH: rn00980 Metabolism of xenobiotics by cytochrome P450
R07100[c]	trichloroethene:glutathione S-(1,2-dichlorovinyl)transferase	GRMZM2G146246 or GRMZM2G146246 or GRMZM2G042040 or GRMZM2G146246 or GRMZM2G052625 or GRMZM2G028556 or GRMZM2G052625 or GRMZM2G028556 or GRMZM2G146246 or GRMZM2G146246 or GRMZM2G096153 or GRMZM2G129357	2.5.1.18	[c] : 1 C06790 + 1 C00051 --> 1 C14868 + 1 C01327 + 1 C00008	[c]: Trichloroethene + Glutathione --> S-(1,2-Dichlorovinyl)glutathione + HCl	PATH: rn00980 Metabolism of xenobiotics by cytochrome P450
R07105[c]	Trichloroethanol:NAD+ oxidoreductase	GRMZM2G397055 or GRMZM2G397055 or GRMZM2G397055 or GRMZM2G379044	1.1.1.1	[c] : 1 C06899 + 1 C00004 + 1 C00008 --> 1 C07490 + 1 C00003 + 1 C00001	[c]: Chloral hydrate + NADH + H+ --> Trichloroethanol + NAD+ + H2O	PATH: rn00980 Metabolism of xenobiotics by cytochrome P450
R07113[c]	1,2-dibromoethane:glutathione ethylenetransferase (episulfonium-forming)	GRMZM2G146246 or GRMZM2G146246 or GRMZM2G042040 or GRMZM2G146246 or GRMZM2G052625 or GRMZM2G028556 or GRMZM2G052625 or GRMZM2G028556 or GRMZM2G146246 or GRMZM2G146246 or GRMZM2G096153 or GRMZM2G129357	2.5.1.18	[c] : 1 C11088 + 1 C00051 --> 1 C14874 + 2 C13645 + 1 C00008	[c]: 1,2-Dibromoethane + Glutathione --> Glutathione episulfonium ion + 2 Hydrobromic acid	PATH: rn00980 Metabolism of xenobiotics by cytochrome P450
R07116[c]	2-bromoacetaldehyde:glutathione S-(formylmethyl)transferase	GRMZM2G146246 or GRMZM2G146246 or GRMZM2G042040 or GRMZM2G146246 or GRMZM2G052625 or GRMZM2G028556 or GRMZM2G052625 or GRMZM2G028556 or GRMZM2G146246 or GRMZM2G146246 or GRMZM2G096153 or GRMZM2G129357	2.5.1.18	[c] : 1 C14870 + 1 C00051 --> 1 C14871 + 1 C13645 + 1 C00008	[c]: 2-Bromoacetaldehyde + Glutathione --> S-(Formylmethyl)glutathione + Hydrobromic acid	PATH: rn00980 Metabolism of xenobiotics by cytochrome P450
R07263[c]		GRMZM2G060156	4.1.3.36	[c] : 1 C03160 + 1 C00008 <==> 1 C15547 + 1 C00001	[c]:2-Succinylbenzoyl-CoA <==> 1,4-Dihydroxy-2-naphthoyl-CoA + H2O	PATH: rn00130 Ubiquinone and other terpenoid-quinone biosynthesis , PATH: rn01100 Metabolic pathways
R07281[c]	D-ribulose 5-phosphate formate-lyase (L-3,4-dihydroxybutan-2-one 4-phosphate-forming)	GRMZM2G105466 or GRMZM2G336908	3.5.4.25	[c] : 1 C00199 --> 1 C15556 + 1 C00058 + 1 C00008	[c]: D-Ribulose 5-phosphate --> 3,4-Dihydroxy-2-butanone 4-phosphate + Formate	PATH: rn00740 Riboflavin metabolism
R07384[c]		GRMZM2G466281	2.7.8.1	[c] : 1 C04756 + 1 C00055 + 1 C00008 <==> 1 C03454 + 1 C00570	[c]:O-1-Alk-1-enyl-2-acyl-sn-glycero-3-phosphoethanolamine + CMP <==> 1-Alkenyl-2-acylglycerol + CDP-ethanolamine	PATH: rn00565 Ether lipid metabolism , PATH: rn01100 Metabolic pathways
R07385[c]		GRMZM2G159125 and GRMZM2G133943 and GRMZM2G066485 and GRMZM2G061969 and GRMZM2G133943 and GRMZM2G133943 and GRMZM2G061969	3.1.4.4	[c] : 1 C04756 + 1 C00001 --> 1 C15647 + 1 C00189 + 1 C00008	[c]: O-1-Alk-1-enyl-2-acyl-sn-glycero-3-phosphoethanolamine + H2O --> 2-Acyl-1-(1-alkenyl)-sn-glycero-3-phosphate + Ethanolamine	PATH: rn00565 Ether lipid metabolism
R07409[c]	choline,reduced-ferredoxin:oxygen oxidoreductase	GRMZM2G156162	1.14.15.7	[c] : 1 C00114 + 1 C00007 + 1 C00138 --> 1 C00576 + 1 C00001 + 1 C00139	[c]: Choline + Oxygen + 2 Reduced ferredoxin + 2 H+ --> Betaine aldehyde + 2 H2O + 2 Oxidized ferredoxin	PATH: rn00260 Glycine, serine and threonine metabolism
R07411[c]		GRMZM2G178859	2.5.1.-	[c] : 1 C00032 + 4 C00008 --> 1 C15672	[c]: Heme --> Heme O	PATH: rn00860 Porphyrin and chlorophyll metabolism
R07413[c]		GRMZM2G153666 or GRMZM2G160526	3.2.1.67	[c] : 1 C02273 + 1 C00001 --> 2 C00333	[c]: Digalacturonate + H2O --> 2 D-Galacturonate	PATH: rn00040 Pentose and glucuronate interconversions , PATH: rn01100 Metabolic pathways
R07429[c]	Campest-4-en-3-one,NADPH:steroid 5alpha-reductase	GRMZM2G449033	1.3.99.-	[c] : 1 C15785 + 1 C00005 + 1 C00008 --> 1 C15786 + 1 C00006	[c]: Campest-4-en-3-one + NADPH --> 5alpha-Campestan-3-one + NADP+	PATH: rn00905 Brassinosteroid biosynthesis , PATH: rn01100 Metabolic pathways
R07430[c]	6-Oxocampestanol,NADPH:brassinosteroid C22alpha-hydroxylase	GRMZM2G065635	1.14.13.-	[c] : 1 C15789 + 1 C00007 + 1 C00005 + 1 C00008 --> 1 C15790 + 1 C00006 + 1 C00001	[c]: 6-Oxocampestanol + Oxygen + NADPH --> Cathasterone + NADP+ + H2O	PATH: rn00905 Brassinosteroid biosynthesis , PATH: rn01100 Metabolic pathways
R07431[c]	6-Deoxo-cathasterone:brassinosteroid C23alpha-hydroxylase	GRMZM2G012391	1.14.-.-	[c] : C15790 + C00007 + C00030 --> C15791 + C00001 + C00028	[c]: Cathasterone + Oxygen + Reduced acceptor --> Teasterone + H2O + Acceptor	PATH: rn00905 Brassinosteroid biosynthesis , PATH: rn01100 Metabolic pathways
R07436[c]	p-coumaroyl-CoA:caffeoyl-CoA 3-hydroxylase	GRMZM2G140817 or GRMZM2G140817 or GRMZM2G140817	1.14.13.-	[c] : 1 C00223 --> 1 C00323	[c]: p-Coumaroyl-CoA --> Caffeoyl-CoA	PATH: rn00940 Phenylpropanoid biosynthesis , PATH: rn00941 Flavonoid biosynthesis , PATH: rn00945 Stilbenoid, diarylheptanoid and gingerol biosynthesis , PATH: rn01100 Metabolic pathways
R07437[c]	4-coumaryl alcohol:NADP+ oxidoreductase	GRMZM2G110175 or GRMZM2G110175	1.1.1.195	[c] : 1 C05608 + 1 C00005 + 1 C00008 --> 1 C02646 + 1 C00006	[c]: 4-Hydroxycinnamyl aldehyde + NADPH + H+ --> 4-Coumaryl alcohol + NADP+	PATH: rn00940 Phenylpropanoid biosynthesis , PATH: rn01100 Metabolic pathways
R07440[c]		GRMZM2G140817 or GRMZM2G140817 or GRMZM2G140817 or GRMZM2G134270 or GRMZM2G065635 or GRMZM2G454425 or AC210173.4_FG005	1.14.13.-	[c] : 1 C01494 + 1 C00005 + 1 C00007 + 1 C00008 --> 1 C05619 + 1 C00006 + 1 C00001	[c]: Ferulate + NADPH + H+ + Oxygen --> 5-Hydroxyferulate + NADP+ + H2O	PATH: rn00940 Phenylpropanoid biosynthesis , PATH: rn01100 Metabolic pathways
R07441[c]	sinapoyl aldehyde:NAD oxidoreductase	GRMZM2G071021		[c] : 1 C05610 + 1 C00003 + 1 C00001 --> 1 C00482 + 1 C00004 + 2 C00008	[c]: Sinapoyl aldehyde + NAD+ + H2O --> Sinapate + NADH + H+	PATH: rn00940 Phenylpropanoid biosynthesis
R07442[c]	sinapoyl aldehyde:NADP oxidoreductase	GRMZM2G071021		[c] : 1 C05610 + 1 C00006 + 1 C00001 --> 1 C00482 + 1 C00005 + 2 C00008	[c]: Sinapoyl aldehyde + NADP+ + H2O --> Sinapate + NADPH + H+	PATH: rn00940 Phenylpropanoid biosynthesis
R07443[c]	donor:hydrogen-peroxide oxidoreductase	(GRMZM2G085967 or GRMZM2G471357 or GRMZM2G025441 or GRMZM2G442008 or GRMZM2G010640 or GRMZM2G063435 or GRMZM2G089982 or GRMZM2G089982 or GRMZM2G095404 or GRMZM2G103342 or GRMZM2G089982 or GRMZM2G089982 or GRMZM2G136042 or GRMZM2G115209 or AC205413.4_FG001 or AC230013.2_FG002 or GRMZM2G023840 or GRMZM2G116846 or GRMZM2G116846 or GRMZM2G085967 or GRMZM2G061230 or GRMZM2G103169 or GRMZM2G410175 or G…	1.11.1.7 or 1.11.1.6	[c] : C12205 --> C15807	[c]: 5-Hydroxyconiferyl alcohol --> 5-Hydroxy-guaiacyl lignin	PATH: rn00940 Phenylpropanoid biosynthesis
R07444[c]	Teasterone:brassinosteroid C3-oxidoreductase	GRMZM2G143235		[c] : 1 C15791 <==> 1 C15792	[c]:Teasterone <==> 3-Dehydroteasterone	PATH: rn00905 Brassinosteroid biosynthesis , PATH: rn01100 Metabolic pathways
R07445[c]	Campesterol,NADPH:brassinosteroid C22alpha-hydroxylase	GRMZM2G065635		[c] : 1 C01789 + 1 C00007 + 1 C00005 + 1 C00008 --> 1 C15795 + 1 C00006 + 1 C00001	[c]: Campesterol + Oxygen + NADPH --> 22alpha-Hydroxy-campesterol + NADP+ + H2O	PATH: rn00905 Brassinosteroid biosynthesis
R07447[c]	22alpha-Hydroxy-campest-4-en-3-one,NADPH:steroid 5alpha-reductase	GRMZM2G449033		[c] : 1 C15796 + 1 C00005 + 1 C00008 --> 1 C15797 + 1 C00006	[c]: 22alpha-Hydroxy-campest-4-en-3-one + NADPH --> 22alpha-Hydroxy-5alpha-campestan-3-one + NADP+	PATH: rn00905 Brassinosteroid biosynthesis
R07448[c]	6-Deoxocathasterone:brassinosteroid C23alpha-hydroxylase	GRMZM2G012391		[c] : 1 C15798 + 1 C00007 --> 1 C15799 + 1 C00001	[c]: 6-Deoxocathasterone + Oxygen --> 6-Deoxoteasterone + H2O	PATH: rn00905 Brassinosteroid biosynthesis , PATH: rn01100 Metabolic pathways
R07449[c]	6-Deoxoteasterone:brassinosteroid C3-oxidoreductase	GRMZM2G143235		[c] : 1 C15799 <==> 1 C15800	[c]:6-Deoxoteasterone <==> 3-Dehydro-6-deoxoteasterone	PATH: rn00905 Brassinosteroid biosynthesis , PATH: rn01100 Metabolic pathways
R07450[c]	6-Deoxocastasterone:brassinosteroid C6-oxidase	GRMZM2G103773 or GRMZM2G103773	1.14.-.-	[c] : 1 C15802 + 1 C00007 --> 1 C15803 + 1 C00001	[c]: 6-Deoxocastasterone + Oxygen --> 6alpha-Hydroxy-castasterone + H2O	PATH: rn00905 Brassinosteroid biosynthesis , PATH: rn01100 Metabolic pathways
R07451[c]		GRMZM2G103773 or GRMZM2G103773	1.14.-.-	[c] : 1 C15803 --> 1 C15794	[c]: 6alpha-Hydroxy-castasterone --> Castasterone	PATH: rn00905 Brassinosteroid biosynthesis , PATH: rn01100 Metabolic pathways
R07452[c]	Campest-4-en-3-one,NADPH:brassinosteroid C22alpha-hydroxylase	GRMZM2G065635		[c] : 1 C15785 + 1 C00007 + 1 C00005 + 1 C00008 --> 1 C15796 + 1 C00006 + 1 C00001	[c]: Campest-4-en-3-one + Oxygen + NADPH --> 22alpha-Hydroxy-campest-4-en-3-one + NADP+ + H2O	PATH: rn00905 Brassinosteroid biosynthesis
R07453[c]	5alpha-Campestan-3-one,NADPH:brassinosteroid C22alpha-hydroxylase	GRMZM2G065635		[c] : 1 C15786 + 1 C00007 + 1 C00005 + 1 C00008 --> 1 C15797 + 1 C00006 + 1 C00001	[c]: 5alpha-Campestan-3-one + Oxygen + NADPH --> 22alpha-Hydroxy-5alpha-campestan-3-one + NADP+ + H2O	PATH: rn00905 Brassinosteroid biosynthesis
R07454[c]	Campesterol,NADPH:brassinosteroid C22alpha-hydroxylase	GRMZM2G065635		[c] : 1 C15787 + 1 C00007 + 1 C00005 + 1 C00008 --> 1 C15798 + 1 C00006 + 1 C00001	[c]: Campestanol + Oxygen + NADPH --> 6-Deoxocathasterone + NADP+ + H2O	PATH: rn00905 Brassinosteroid biosynthesis , PATH: rn01100 Metabolic pathways
R07455[c]	6-Deoxoteasterone:brassinosteroid C6-oxidase	GRMZM2G103773 or GRMZM2G103773	1.14.-.-	[c] : 1 C15799 + 1 C00007 --> 1 C15791 + 1 C00001	[c]: 6-Deoxoteasterone + Oxygen --> Teasterone + H2O	PATH: rn00905 Brassinosteroid biosynthesis
R07457[c]	3-Dehydro-6-deoxoteasterone:brassinosteroid C6-oxidase	GRMZM2G103773 or GRMZM2G103773	1.14.-.-	[c] : 1 C15800 + 1 C00007 --> 1 C15792 + 1 C00001	[c]: 3-Dehydro-6-deoxoteasterone + Oxygen --> 3-Dehydroteasterone + H2O	PATH: rn00905 Brassinosteroid biosynthesis
R07458[c]	6-Deoxotyphasterol:brassinosteroid C6-oxidase	GRMZM2G103773 or GRMZM2G103773	1.14.-.-	[c] : 1 C15801 + 1 C00007 --> 1 C15793 + 1 C00001	[c]: 6-Deoxotyphasterol + Oxygen --> Typhasterol + H2O	PATH: rn00905 Brassinosteroid biosynthesis
R07460[c]	L-cysteine:[ThiI] sulfurtransferase	GRMZM2G322314		[c] : 1 C15811 + 1 C00097 --> 1 C15812 + 1 C00041	[c]: C15811 + L-Cysteine --> C15812 + L-Alanine	PATH: rn00730 Thiamine metabolism
R07481[c]		GRMZM2G122810		[c] : 1 C01902 + 1 C00019 --> 1 C08830 + 1 C00021	[c]: Cycloartenol + S-Adenosyl-L-methionine --> 24-Methylenecycloartanol + S-Adenosyl-L-homocysteine	PATH: rn00100 Steroid biosynthesis , PATH: rn01100 Metabolic pathways
R07483[c]		GRMZM2G473533		[c] : 1 C11508 + 1 C00005 + 1 C00008 --> 1 C15776 + 1 C00006	[c]: 4alpha-Methyl-5alpha-ergosta-8,14,24(28)-trien-3beta-ol + NADPH + H+ --> 4alpha-Methylfecosterol + NADP+	PATH: rn00100 Steroid biosynthesis , PATH: rn01100 Metabolic pathways
R07484[c]		GRMZM2G003853		[c] : 1 C15776 --> 1 C11522	[c]: 4alpha-Methylfecosterol --> 24-Methylene lophenol	PATH: rn00100 Steroid biosynthesis , PATH: rn01100 Metabolic pathways
R07486[c]		GRMZM2G167085		[c] : 1 C15782 --> 1 C15783	[c]: delta7-Avenasterol --> 5-Dehydroavenasterol	PATH: rn00100 Steroid biosynthesis , ORTHOLOGY KO: K00227 lathosterol oxidase [EC:1.14.21.6]
R07487[c]		GRMZM2G027886		[c] : 1 C15783 --> 1 C08821	[c]: 5-Dehydroavenasterol --> Isofucosterol	PATH: rn00100 Steroid biosynthesis , ORTHOLOGY KO: K00213 7-dehydrocholesterol reductase [EC:1.3.1.21]
R07488[c]		GRMZM2G057000		[c] : 1 C08821 + 1 C00005 + 1 C00008 --> 1 C01753 + 1 C00006	[c]: Isofucosterol + NADPH + H+ --> Sitosterol + NADP+	PATH: rn00100 Steroid biosynthesis
R07489[c]		AC233853.1_FG003 or AC233853.1_FG003, or AC233853.1_FG003 or AC233853.1_FG003		[c] : 1 C01753 --> 1 C05442	[c]: Sitosterol --> Stigmasterol	PATH: rn00100 Steroid biosynthesis , ORTHOLOGY KO: K09832 cytochrome P450, family 710, subfamily A
R07491[c]		GRMZM2G167085		[c] : 1 C15777 --> 1 C15780	[c]: Episterol --> 5-Dehydroepisterol	PATH: rn00100 Steroid biosynthesis , PATH: rn01100 Metabolic pathways , ORTHOLOGY KO: K00227 lathosterol oxidase [EC:1.14.21.6]
R07492[c]		GRMZM2G027886		[c] : 1 C15780 --> 1 C15781	[c]: 5-Dehydroepisterol --> 24-Methylenecholesterol	PATH: rn00100 Steroid biosynthesis , PATH: rn01100 Metabolic pathways , ORTHOLOGY KO: K00213 7-dehydrocholesterol reductase [EC:1.3.1.21]
R07493[c]		GRMZM2G057000		[c] : 1 C15781 + 1 C00005 + 1 C00008 --> 1 C01789 + 1 C00006	[c]: 24-Methylenecholesterol + NADPH + H+ --> Campesterol + NADP+	PATH: rn00100 Steroid biosynthesis , PATH: rn01100 Metabolic pathways
R07498[c]		GRMZM2G057000		[c] : 1 C05437 + 1 C00005 + 1 C00008 --> 1 C03845 + 1 C00006	[c]: Zymosterol + NADPH + H+ --> 5alpha-Cholest-8-en-3beta-ol + NADP+	PATH: rn00100 Steroid biosynthesis , PATH: rn01100 Metabolic pathways
R07499[c]		GRMZM2G057000		[c] : 1 C05108 + 1 C00005 + 1 C00008 --> 1 C15915 + 1 C00006	[c]: 14-Demethyllanosterol + NADPH + H+ --> 4,4-Dimethyl-5alpha-cholesta-8-en-3beta-ol + NADP+	PATH: rn00100 Steroid biosynthesis
R07500[c]	phytyl-diphosphate:homogentisate phytyltransferase (decarboxylating)	GRMZM2G173358		[c] : 1 C05427 + 1 C00544 + 1 C00008 --> 1 C15882 + 1 C00013 + 1 C00011	[c]: Phytyl diphosphate + Homogentisate --> 2-Methyl-6-phytylquinol + Pyrophosphate + CO2	PATH: rn00130 Ubiquinone and other terpenoid-quinone biosynthesis , PATH: rn01100 Metabolic pathways
R07502[c]		GRMZM2G009785		[c] : 1 C15883 --> 1 C02483	[c]: 2,3-Dimethyl-5-phytylquinol --> gamma-Tocopherol	PATH: rn00130 Ubiquinone and other terpenoid-quinone biosynthesis , PATH: rn01100 Metabolic pathways , ORTHOLOGY KO: K09834 tocopherol cyclase
R07503[c]		GRMZM2G009785		[c] : 1 C15882 --> 1 C14151	[c]: 2-Methyl-6-phytylquinol --> delta-Tocopherol	PATH: rn00130 Ubiquinone and other terpenoid-quinone biosynthesis , PATH: rn01100 Metabolic pathways , ORTHOLOGY KO: K09834 tocopherol cyclase
R07504[c]	S-adenosyl-L-methionine:delta-tocopherol 5-O-methyltransferase	GRMZM2G035213		[c] : 1 C14151 + 1 C00019 --> 1 C14152 + 1 C00021	[c]: delta-Tocopherol + S-Adenosyl-L-methionine --> beta-Tocopherol + S-Adenosyl-L-homocysteine	PATH: rn00130 Ubiquinone and other terpenoid-quinone biosynthesis , PATH: rn01100 Metabolic pathways
R07507[c]		GRMZM2G057000		[c] : 1 C05107 + 1 C00005 + 1 C00008 --> 1 C01164 + 1 C00006	[c]: 7-Dehydrodesmosterol + NADPH + H+ --> Cholesta-5,7-dien-3beta-ol + NADP+	PATH: rn00100 Steroid biosynthesis , PATH: rn01100 Metabolic pathways
R07509[c]		GRMZM2G000531		[c] : 2 C05108 + 2 C00005 + 3 C00007 --> 2 C15808 + 2 C00006 + 2 C00001 + 4 C00080	[c]: 2 14-Demethyllanosterol + 2 NADPH + 3 Oxygen --> 2 4alpha-Methylzymosterol-4-carboxylate + 2 NADP+ + 2 H2O + 4 H+	PATH: rn00100 Steroid biosynthesis , PATH: rn01100 Metabolic pathways
R07530[c]		GRMZM2G454425	1.14.13.-	[c] : 1 C05433 --> 1 C08590	[c]: alpha-Carotene --> Zeinoxanthin	PATH: rn00906 Carotenoid biosynthesis , PATH: rn01100 Metabolic pathways
R07531[c]		GRMZM2G143202		[c] : 1 C08590 --> 1 C08601	[c]: Zeinoxanthin --> Lutein	PATH: rn00906 Carotenoid biosynthesis , PATH: rn01100 Metabolic pathways , ORTHOLOGY KO: K09837 carotenoid epsilon-ring hydroxylase
R07554[c]		GRMZM2G454425	1.14.13.-	[c] : 1 C15935 --> 1 C15937	[c]: (2'S)-Deoxymyxol 2'-(2,4-di-O-methyl-alpha-L-fucoside) --> (3R,2'S)-Myxol 2'-(2,4-di-O-methyl-alpha-L-fucoside)	PATH: rn00906 Carotenoid biosynthesis , ORTHOLOGY KO: K02294 beta-carotene hydroxylase [EC:1.14.13.-]
R07556[c]		GRMZM2G454425	1.14.13.-	[c] : 1 C15940 --> 1 C15941	[c]: (2'S)-Deoxymyxol 2'-alpha-L-fucoside --> (3R,2'S)-Myxol 2'-alpha-L-fucoside	PATH: rn00906 Carotenoid biosynthesis , ORTHOLOGY KO: K02294 beta-carotene hydroxylase [EC:1.14.13.-]
R07558[c]		GRMZM2G454425	1.14.13.-	[c] : 1 C02094 --> 1 C08591	[c]: beta-Carotene --> beta-Cryptoxanthin	PATH: rn00906 Carotenoid biosynthesis , PATH: rn01100 Metabolic pathways , ORTHOLOGY KO: K02294 beta-carotene hydroxylase [EC:1.14.13.-]
R07559[c]		GRMZM2G454425	1.14.13.-	[c] : 1 C08591 --> 1 C06098	[c]: beta-Cryptoxanthin --> Zeaxanthin	PATH: rn00906 Carotenoid biosynthesis , PATH: rn01100 Metabolic pathways , ORTHOLOGY KO: K02294 beta-carotene hydroxylase [EC:1.14.13.-]
R07561[c]		GRMZM2G454425	1.14.13.-	[c] : 1 C08592 --> 1 C15965	[c]: Echinenone --> 3'-Hydroxyechinenone	PATH: rn00906 Carotenoid biosynthesis , ORTHOLOGY KO: K02294 beta-carotene hydroxylase [EC:1.14.13.-]
R07562[c]		GRMZM2G454425	1.14.13.-	[c] : 1 C08592 --> 1 C15965	[c]: Echinenone --> 3-Hydroxyechinenone	PATH: rn00906 Carotenoid biosynthesis , ORTHOLOGY KO: K02294 beta-carotene hydroxylase [EC:1.14.13.-]
R07568[c]		GRMZM2G454425	1.14.13.-	[c] : 1 C08583 --> 1 C15967	[c]: Canthaxanthin --> Phoenicoxanthin	PATH: rn00906 Carotenoid biosynthesis , ORTHOLOGY KO: K02294 beta-carotene hydroxylase [EC:1.14.13.-]
R07569[c]		GRMZM2G454425	1.14.13.-	[c] : 1 C15965 --> 1 C15968	[c]: 3'-Hydroxyechinenone --> Adonixanthin	PATH: rn00906 Carotenoid biosynthesis , ORTHOLOGY KO: K02294 beta-carotene hydroxylase [EC:1.14.13.-]
R07570[c]		GRMZM2G454425	1.14.13.-	[c] : 1 C15966 --> 1 C15968	[c]: 3-Hydroxyechinenone --> Adonixanthin	PATH: rn00906 Carotenoid biosynthesis , ORTHOLOGY KO: K02294 beta-carotene hydroxylase [EC:1.14.13.-]
R07572[c]		GRMZM2G454425	1.14.13.-	[c] : 1 C15967 --> 1 C08580	[c]: Phoenicoxanthin --> Astaxanthin	PATH: rn00906 Carotenoid biosynthesis , ORTHOLOGY KO: K02294 beta-carotene hydroxylase [EC:1.14.13.-]
R07599[c]		(GRMZM2G088689 and GRMZM2G037614 and GRMZM2G037614 and GRMZM2G088689) or GRMZM2G088689	1.2.4.4	[c] : 1 C00141 + 1 C00068 + 1 C00008 --> 1 C15976 + 1 C00011	[c]: 3-Methyl-2-oxobutanoic acid + Thiamin diphosphate --> 2-Methyl-1-hydroxypropyl-ThPP + CO2	PATH: rn00280 Valine, leucine and isoleucine degradation , PATH: rn01100 Metabolic pathways
R07600[c]		(GRMZM2G088689 and GRMZM2G037614 and GRMZM2G037614 and GRMZM2G088689) or GRMZM2G088689	1.2.4.4	[c] : 1 C15976 + 1 C15972 --> 1 C15977 + 1 C00068	[c]: 2-Methyl-1-hydroxypropyl-ThPP + Enzyme N6-(lipoyl)lysine --> [Dihydrolipoyllysine-residue (2-methylpropanoyl)transferase] S-(2-methylpropanoyl)dihydrolipoyllysine + Thiamin diphosphate	PATH: rn00280 Valine, leucine and isoleucine degradation , PATH: rn01100 Metabolic pathways
R07601[c]		(GRMZM2G088689 and GRMZM2G037614 and GRMZM2G037614 and GRMZM2G088689) or GRMZM2G088689	1.2.4.4	[c] : 1 C00233 + 1 C00068 + 1 C00008 --> 1 C15974 + 1 C00011	[c]: 4-Methyl-2-oxopentanoate + Thiamin diphosphate --> 3-Methyl-1-hydroxybutyl-ThPP + CO2	PATH: rn00280 Valine, leucine and isoleucine degradation , PATH: rn01100 Metabolic pathways
R07602[c]		(GRMZM2G088689 and GRMZM2G037614 and GRMZM2G037614 and GRMZM2G088689) or GRMZM2G088689	1.2.4.4	[c] : 1 C15974 + 1 C15972 --> 1 C15975 + 1 C00068	[c]: 3-Methyl-1-hydroxybutyl-ThPP + Enzyme N6-(lipoyl)lysine --> [Dihydrolipoyllysine-residue (2-methylpropanoyl)transferase] S-(3-methylbutanoyl)dihydrolipoyllysine + Thiamin diphosphate	PATH: rn00280 Valine, leucine and isoleucine degradation , PATH: rn01100 Metabolic pathways
R07603[c]		(GRMZM2G088689 and GRMZM2G037614 and GRMZM2G037614 and GRMZM2G088689) or GRMZM2G088689	1.2.4.4	[c] : 1 C00671 + 1 C00068 + 1 C00008 --> 1 C15978 + 1 C00011	[c]: (S)-3-Methyl-2-oxopentanoic acid + Thiamin diphosphate --> 2-Methyl-1-hydroxybutyl-ThPP + CO2	PATH: rn00280 Valine, leucine and isoleucine degradation , PATH: rn01100 Metabolic pathways
R07604[c]		(GRMZM2G088689 and GRMZM2G037614 and GRMZM2G037614 and GRMZM2G088689) or GRMZM2G088689	1.2.4.4	[c] : 1 C15978 + 1 C15972 --> 1 C15979 + 1 C00068	[c]: 2-Methyl-1-hydroxybutyl-ThPP + Enzyme N6-(lipoyl)lysine --> [Dihydrolipoyllysine-residue (2-methylpropanoyl)transferase] S-(2-methylbutanoyl)dihydrolipoyllysine + Thiamin diphosphate	PATH: rn00280 Valine, leucine and isoleucine degradation , PATH: rn01100 Metabolic pathways
R07613[c]	LL-2,6-diaminoheptanedioate:2-oxoglutarate aminotransferase	GRMZM2G010328	2.6.1.83	[c] : 1 C00666 + 1 C00026 <==> 1 C03972 + 1 C00025 + 1 C00001 + 3 C00008	[c]:LL-2,6-Diaminoheptanedioate + 2-Oxoglutarate <==> 2,3,4,5-Tetrahydrodipicolinate + L-Glutamate + H2O	PATH: rn00300 Lysine biosynthesis
R07618[m]	enzyme N6-(dihydrolipoyl)lysine:NAD+ oxidoreductase	[(AC191387.3_FG009 or AC191387.3_FG009) or (GRMZM2G145595 or GRMZM2G152958)] or [GRMZM2G165176 or (GRMZM2G015132 and GRMZM2G015132 and GRMZM2G082664)]	1.8.1.4 or 2.3.1.12	[m] : 1 C15973 + 1 C00003 <==> 1 C15972 + 1 C00004 + 1 C00008	[m]:Enzyme N6-(dihydrolipoyl)lysine + NAD+ <==> Enzyme N6-(lipoyl)lysine + NADH + H+	PATH: rn00010 Glycolysis / Gluconeogenesis , PATH: rn00020 Citrate cycle (TCA cycle) , PATH: rn00280 Valine, leucine and isoleucine degradation , PATH: rn00620 Pyruvate metabolism , PATH: rn01100 Metabolic pathways
R07672[c]		GRMZM2G124434		[c] : 1 C00096 <==> 1 C15925	[c]:GDP-mannose <==> GDP-L-gulose	PATH: rn00053 Ascorbate and aldarate metabolism , PATH: rn00520 Amino sugar and nucleotide sugar metabolism
R07673[c]		GRMZM2G124434		[c] : 1 C15925 <==> 1 C02280	[c]:GDP-L-gulose <==> GDP-L-galactose	PATH: rn00053 Ascorbate and aldarate metabolism
R07674[c]		GRMZM2G034417		[c] : 1 C15926 + 1 C00001 --> 1 C01825 + 1 C00009	[c]: L-Galactose 1-phosphate + H2O --> L-Galactose + Orthophosphate	PATH: rn00053 Ascorbate and aldarate metabolism , PATH: rn01100 Metabolic pathways
R07675[c]		GRMZM2G126002		[c] : 1 C01825 + 1 C00003 --> 1 C01115 + 1 C00004 + 1 C00008	[c]: L-Galactose + NAD+ --> L-Galactono-1,4-lactone + NADH + H+	PATH: rn00053 Ascorbate and aldarate metabolism , PATH: rn01100 Metabolic pathways
R07678[c]		GRMZM2G057186		[c] : 1 C02280 + 1 C00009 --> 1 C15926 + 1 C00035 + 1 C00008	[c]: GDP-L-galactose + Orthophosphate --> L-Galactose 1-phosphate + GDP	PATH: rn00053 Ascorbate and aldarate metabolism , PATH: rn01100 Metabolic pathways
R07679[c]		GRMZM2G036634		[c] : 1 C00072 + 1 C00125 --> 1 C05422 + 1 C00126 + 2 C00008	[c]: Ascorbate + 2 Ferricytochrome c --> L-Dehydroascorbate + 2 Ferrocytochrome c + 2 H+	PATH: rn00053 Ascorbate and aldarate metabolism
R07687[c]		(GRMZM2G062151 or AC209987.4_FG002 or GRMZM2G075161 or GRMZM2G159353 or GRMZM2G159353 or GRMZM2G470442 or GRMZM2G075161 or GRMZM2G143235 or GRMZM2G159353 or GRMZM2G159353 or GRMZM2G159353 or GRMZM2G159353 or GRMZM2G159353 or GRMZM2G159353 or GRMZM2G159353 or GRMZM2G159353 or GRMZM2G159353 or GRMZM2G159353 or GRMZM2G159353 or GRMZM2G159353 or GRMZM2G159353 or GRMZM2G159353 or GRMZM2G159353 or GRMZ…	1.14.-.-	[c] : 1 C14315 + 1 C00007 --> 1 C16205	[c]: Anthracene + Oxygen + 2 H+ + 2 e- --> Anthracene-9,10-dihydrodiol	PATH: rn00626 Naphthalene and anthracene degradation
R07688[c]		GRMZM2G431708	1.1.-.-	[c] : 1 C16205 --> 1 C16206	[c]: Anthracene-9,10-dihydrodiol --> 9,10-Dihydroxyanthracene + 2 H+	PATH: rn00626 Naphthalene and anthracene degradation
R07697[c]		(GRMZM2G062151 or AC209987.4_FG002 or GRMZM2G075161 or GRMZM2G159353 or GRMZM2G159353 or GRMZM2G470442 or GRMZM2G075161 or GRMZM2G143235 or GRMZM2G159353 or GRMZM2G159353 or GRMZM2G159353 or GRMZM2G159353 or GRMZM2G159353 or GRMZM2G159353 or GRMZM2G159353 or GRMZM2G159353 or GRMZM2G159353 or GRMZM2G159353 or GRMZM2G159353 or GRMZM2G159353 or GRMZM2G159353 or GRMZM2G159353 or GRMZM2G159353 or GRMZ…	1.14.-.-	[c] : 1 C16200 + 1 C00007 --> 1 C00146 + 1 C12486	[c]: Phenylboronic acid + Oxygen --> Phenol + H2O	PATH: rn00626 Naphthalene and anthracene degradation
R07700[c]	aniline dioxygenase	(GRMZM2G062151 or AC209987.4_FG002 or GRMZM2G075161 or GRMZM2G159353 or GRMZM2G159353 or GRMZM2G470442 or GRMZM2G075161 or GRMZM2G143235 or GRMZM2G159353 or GRMZM2G159353 or GRMZM2G159353 or GRMZM2G159353 or GRMZM2G159353 or GRMZM2G159353 or GRMZM2G159353 or GRMZM2G159353 or GRMZM2G159353 or GRMZM2G159353 or GRMZM2G159353 or GRMZM2G159353 or GRMZM2G159353 or GRMZM2G159353 or GRMZM2G159353 or GRMZ…	1.14.-.-	[c] : 1 C00292 + 1 C00007 --> 1 C00090 + 1 C00014	[c]: Aniline + Oxygen --> Catechol + NH3	PATH: rn00626 Naphthalene and anthracene degradation
R07706[c]	nitrobenzene 1,2-dioxygenase	(GRMZM2G062151 or AC209987.4_FG002 or GRMZM2G075161 or GRMZM2G159353 or GRMZM2G159353 or GRMZM2G470442 or GRMZM2G075161 or GRMZM2G143235 or GRMZM2G159353 or GRMZM2G159353 or GRMZM2G159353 or GRMZM2G159353 or GRMZM2G159353 or GRMZM2G159353 or GRMZM2G159353 or GRMZM2G159353 or GRMZM2G159353 or GRMZM2G159353 or GRMZM2G159353 or GRMZM2G159353 or GRMZM2G159353 or GRMZM2G159353 or GRMZM2G159353 or GRMZ…	1.14.-.-	[c] : 1 C06813 + 1 C00007 + 1 C00008 --> 1 C00090 + 1 C00088	[c]: Nitrobenzene + Oxygen --> Catechol + Nitrite	PATH: rn00626 Naphthalene and anthracene degradation
R07759[c]		GRMZM2G115442	1.1.1.100	[c] : 1 C16216 + 1 C00005 + 1 C00008 --> 1 C16217 + 1 C00006	[c]: 3-Oxostearoyl-CoA + NADPH + H+ --> 3-Hydroxyoctadecanoyl-CoA + NADP+	PATH: rn01040 Biosynthesis of unsaturated fatty acids
R07760[c]		GRMZM2G151087		[c] : 1 C16217 --> 1 C16218 + 1 C00001	[c]: 3-Hydroxyoctadecanoyl-CoA --> (2E)-Octadecenoyl-CoA + H2O	PATH: rn01040 Biosynthesis of unsaturated fatty acids
R07761[c]		GRMZM2G481843		[c] : 1 C16218 + 1 C00005 + 1 C00008 --> 1 C00412 + 1 C00006	[c]: (2E)-Octadecenoyl-CoA + NADPH + H+ --> Stearoyl-CoA + NADP+	PATH: rn01040 Biosynthesis of unsaturated fatty acids
R07762[c]		GRMZM2G152105 or GRMZM2G007757	2.3.1.179	[c] : 1 C05764 + 1 C01209 + 1 C00008 --> 1 C16219 + 1 C00229 + 1 C00011	[c]: Hexadecanoyl-[acp] + Malonyl-[acyl-carrier protein] --> 3-Oxostearoyl-[acp] + Acyl-carrier protein + CO2	PATH: rn00061 Fatty acid biosynthesis , PATH: rn01040 Biosynthesis of unsaturated fatty acids
R07763[c]		GRMZM2G115442	1.1.1.100	[c] : 1 C16219 + 1 C00005 + 1 C00008 --> 1 C16220 + 1 C00006	[c]: 3-Oxostearoyl-[acp] + NADPH + H+ --> 3-Hydroxyoctadecanoyl-[acp] + NADP+	PATH: rn00061 Fatty acid biosynthesis , PATH: rn01040 Biosynthesis of unsaturated fatty acids
R07764[c]		(GRMZM2G024482 and GRMZM2G055667) or GRMZM2G151087	4.2.1.-	[c] : 1 C16220 --> 1 C16221 + 1 C00001	[c]: 3-Hydroxyoctadecanoyl-[acp] --> (2E)-Octadecenoyl-[acp] + H2O	PATH: rn00061 Fatty acid biosynthesis , PATH: rn01040 Biosynthesis of unsaturated fatty acids
R07765[c]		GRMZM2G481843	1.3.1.-	[c] : 1 C16221 + 1 C00004 + 1 C00008 <==> 1 C04088 + 1 C00003	[c]:(2E)-Octadecenoyl-[acp] + NADH + H+ <==> Octadecanoyl-[acyl-carrier protein] + NAD+	PATH: rn00061 Fatty acid biosynthesis , PATH: rn01040 Biosynthesis of unsaturated fatty acids
R07766[c]	octanoyl-[acp]:protein N6-octanoyltransferase	GRMZM2G085483 or GRMZM2G038922	2.3.1.181	[c] : 1 C05752 + 1 C16240 --> 1 C16236 + 1 C00229	[c]: Octanoyl-[acp] + Apoprotein --> Protein N6-(octanoyl)lysine + Acyl-carrier protein	PATH: rn00785 Lipoic acid metabolism , PATH: rn01100 Metabolic pathways
R07767[c]	protein N6-(octanoyl)lysine:sulfur sulfurtransferase	GRMZM2G071714	2.8.1.8	[c] : 1 C16236 + 2 C00087 + 1 C00019 --> 1 C16237 + 1 C00073 + 1 C05198	[c]: Protein N6-(octanoyl)lysine + 2 Sulfur + 2 S-Adenosyl-L-methionine --> Protein N6-(lipoyl)lysine + 2 L-Methionine + 2 5'-Deoxyadenosine	PATH: rn00785 Lipoic acid metabolism , PATH: rn01100 Metabolic pathways
R07768[c]	octanoyl-[acp]:sulfur sulfurtransferase	GRMZM2G071714	2.8.1.8	[c] : 1 C05752 + 2 C00087 + 1 C00019 --> 1 C16239 + 1 C00073 + 1 C05198	[c]: Octanoyl-[acp] + 2 Sulfur + 2 S-Adenosyl-L-methionine --> Lipoyl-[acp] + 2 L-Methionine + 2 5'-Deoxyadenosine	PATH: rn00785 Lipoic acid metabolism , PATH: rn01100 Metabolic pathways
R07769[c]	lipoyl-[acp]:protein N6-lipoyltransferase	GRMZM2G085483 or GRMZM2G038922	2.3.1.181	[c] : 1 C16239 + 1 C16240 --> 1 C16237 + 1 C00229	[c]: Lipoyl-[acp] + Apoprotein --> Protein N6-(lipoyl)lysine + Acyl-carrier protein	PATH: rn00785 Lipoic acid metabolism , PATH: rn01100 Metabolic pathways
R07779[c]	bromoxynil,NADPH:oxygen oxidoreductase	GRMZM2G091456		[c] : 1 C04178 + 1 C00005 + 1 C00007 + 4 C00008 --> 1 C16248 + 1 C00006 + 1 C01326 + 1 C00001	[c]: 3,5-Dibromo-4-hydroxybenzonitrile + 2 NADPH + 2 H+ + Oxygen --> 2,6-Dibromohydroquinone + 2 NADP+ + Hydrogen cyanide + H2O	PATH: rn00627 1,4-Dichlorobenzene degradation
R07804[c]		AC226235.2_FG001 or GRMZM2G326116	1.3.1.-	[c] : 1 C07721 --> 1 C07717	[c]: (+)-(3S,4R)-cis-3,4-Dihydroxy-3,4-dihydrofluorene --> 3,4-Dihydroxyfluorene + 2 H+	PATH: rn00628 Fluorene degradation
R07807[c]		GRMZM2G130375 or GRMZM2G032496	3.2.1.23	[c] : G13032 + C00001 --> G06780 + C00124	[c]: G13032 + H2O --> G06780 + D-Galactose	PATH: rn00531 Glycosaminoglycan degradation , PATH: rn01100 Metabolic pathways
R07809[c]		GRMZM2G134251 or GRMZM2G121514	3.2.1.52	[c] : G13033 + C00001 --> G08421 + C01132	[c]: G13033 + H2O --> G08421 + N-Acetyl-D-galactosamine	PATH: rn00531 Glycosaminoglycan degradation , PATH: rn01100 Metabolic pathways
R07810[c]		GRMZM2G134251 or GRMZM2G121514	3.2.1.52	[c] : G06780 + C00001 --> G08421 + C01132	[c]: G06780 + H2O --> G08421 + N-Acetyl-D-galactosamine	PATH: rn00531 Glycosaminoglycan degradation , PATH: rn01100 Metabolic pathways
R07816[c]		GRMZM2G033592		[c] : G13038 + C00001 --> G13039 + C00140	[c]: G13038 + H2O --> G13039 + N-Acetyl-D-glucosamine	PATH: rn00531 Glycosaminoglycan degradation , PATH: rn01100 Metabolic pathways
R07826[c]	p-coumarate 3-hydroxylase	GRMZM2G140817 or GRMZM2G140817 or GRMZM2G140817	1.14.13.-	[c] : 1 C00811 --> 1 C01197	[c]: 4-Coumarate --> 3,4-Dihydroxy-trans-cinnamate	PATH: rn00940 Phenylpropanoid biosynthesis , PATH: rn00946 , PATH: rn01100 Metabolic pathways
R07840[c]		GRMZM2G012966		[c] : 1 C08586 --> 1 C16276	[c]: delta-Carotene --> epsilon-Carotene	PATH: rn00906 Carotenoid biosynthesis , PATH: rn01100 Metabolic pathways
R07850[c]		GRMZM2G143202		[c] : 1 C05433 --> 1 C15981	[c]: alpha-Carotene --> alpha-Cryptoxanthin	PATH: rn00906 Carotenoid biosynthesis
R07851[c]		GRMZM2G454425	1.14.13.-	[c] : 1 C15981 --> 1 C08601	[c]: alpha-Cryptoxanthin --> Lutein	PATH: rn00906 Carotenoid biosynthesis
R07855[c]	phenylacetonitrile aminohydrolase	GRMZM2G111225 or GRMZM2G111225 or GRMZM2G178517	3.5.5.1	[c] : 1 C16074 + 2 C00001 --> 1 C07086 + 1 C00014	[c]: Phenylacetonitrile + 2 H2O --> Phenylacetic acid + NH3	PATH: rn00643 Styrene degradation
R07856[c]		AC205536.3_FG003		[c] : 1 C05434 --> 1 C16291	[c]: beta-Zeacarotene --> 7,8-Dihydro-beta-carotene	PATH: rn00906 Carotenoid biosynthesis
R07863[c]	(9Z,11E,14Z)-(13S)-hydroperoxyoctadeca-9,11,14-trienoate 12,13-hydro-lyase	GRMZM2G033098		[c] : 1 C04785 --> 1 C04672 + 1 C00001	[c]: 13(S)-HPOT --> (9Z,15Z)-(13S)-12,13-Epoxyoctadeca-9,11,15-trienoic acid + H2O	PATH: rn00592 alpha-Linolenic acid metabolism , PATH: rn01100 Metabolic pathways
R07864[c]		GRMZM2G017616 or GRMZM2G109130 or GRMZM2G017616 or GRMZM2G017616 or GRMZM2G109130 or GRMZM2G009479	1.13.11.12	[c] : 1 C06427 + 1 C00007 --> 1 C16321	[c]: (9Z,12Z,15Z)-Octadecatrienoic acid + Oxygen --> 9(S)-HPOT	PATH: rn00592 alpha-Linolenic acid metabolism
R07865[c]		GRMZM2G033098		[c] : 1 C16321 --> 1 C16324 + 1 C00001	[c]: 9(S)-HPOT --> 9,10-EOT + H2O	PATH: rn00592 alpha-Linolenic acid metabolism
R07868[c]		GRMZM2G002178		[c] : 1 C16321 --> 1 C16322 + 1 C16323	[c]: 9(S)-HPOT --> 9-Oxononanoic acid + 3,6-Nonadienal	PATH: rn00592 alpha-Linolenic acid metabolism , ORTHOLOGY KO: K10528 hydroperoxide lyase [EC:4.1.2.-]
R07869[c]		GRMZM2G017616 or GRMZM2G109130 or GRMZM2G017616 or GRMZM2G017616 or GRMZM2G109130 or GRMZM2G009479	1.13.11.12	[c] : 1 C06427 + 1 C00007 --> 1 C04785	[c]: (9Z,12Z,15Z)-Octadecatrienoic acid + Oxygen --> 13(S)-HPOT	PATH: rn00592 alpha-Linolenic acid metabolism , PATH: rn01100 Metabolic pathways
R07870[c]		GRMZM2G002178		[c] : 1 C04785 --> 1 C16311 + 1 C16310	[c]: 13(S)-HPOT --> 12-Oxo-9(Z)-dodecenoic acid + 3-Hexenal	PATH: rn00592 alpha-Linolenic acid metabolism , ORTHOLOGY KO: K10528 hydroperoxide lyase [EC:4.1.2.-]
R07874[c]		GRMZM2G363554		[c] : 1 C12137 + 1 C00029 --> 1 C08725 + 1 C00015 + 1 C00008	[c]: Pelargonidin 3-O-glucoside + UDP-glucose --> Pelargonin + UDP	PATH: rn00942 Anthocyanin biosynthesis
R07887[c]		GRMZM2G096020		[c] : 1 C00002 + 1 C04780 + 1 C00010 --> 1 C00020 + 1 C00013 + 1 C16327 + 1 C00008	[c]: ATP + 8-[(1R,2R)-3-Oxo-2-{(Z)-pent-2-enyl}cyclopentyl]octanoate + CoA --> AMP + Pyrophosphate + OPC8-CoA	PATH: rn00592 alpha-Linolenic acid metabolism , PATH: rn01100 Metabolic pathways
R07888[c]		GRMZM2G014136,GRMZM2G014136,GRMZM2G052389,GRMZM2G002959,GRMZM2G052389,GRMZM2G099666		[c] : 1 C16327 + 1 C00016 --> 1 C16328 + 1 C01352	[c]: OPC8-CoA + FAD --> trans-2-Enoyl-OPC8-CoA + FADH2	PATH: rn00592 alpha-Linolenic acid metabolism , PATH: rn01100 Metabolic pathways
R07889[c]		GRMZM2G132903 and GRMZM2G132903	4.2.1.17	[c] : 1 C16328 + 1 C00001 --> 1 C16329	[c]: trans-2-Enoyl-OPC8-CoA + H2O --> 3-Hydroxy-OPC8-CoA	PATH: rn00592 alpha-Linolenic acid metabolism , PATH: rn01100 Metabolic pathways
R07890[c]		GRMZM2G132903 and GRMZM2G132903	4.2.1.17	[c] : 1 C16329 + 1 C00003 --> 1 C16330 + 1 C00004 + 1 C00008	[c]: 3-Hydroxy-OPC8-CoA + NAD+ --> 3-Oxo-OPC8-CoA + NADH + H+	PATH: rn00592 alpha-Linolenic acid metabolism , PATH: rn01100 Metabolic pathways
R07891[c]		GRMZM2G062029 or (GRMZM2G062029 and GRMZM2G062029)	2.3.1.16	[c] : 1 C00010 + 1 C16330 --> 1 C16331 + 1 C00024	[c]: CoA + 3-Oxo-OPC8-CoA --> OPC6-CoA + Acetyl-CoA	PATH: rn00592 alpha-Linolenic acid metabolism , PATH: rn01100 Metabolic pathways
R07892[c]		GRMZM2G014136,GRMZM2G014136,GRMZM2G052389,GRMZM2G002959,GRMZM2G052389,GRMZM2G099666		[c] : 1 C16331 + 1 C00016 --> 1 C16332 + 1 C01352	[c]: OPC6-CoA + FAD --> trans-2-Enoyl-OPC6-CoA + FADH2	PATH: rn00592 alpha-Linolenic acid metabolism , PATH: rn01100 Metabolic pathways
R07893[c]		GRMZM2G132903 and GRMZM2G132903	4.2.1.17	[c] : 1 C16332 + 1 C00001 --> 1 C16333	[c]: trans-2-Enoyl-OPC6-CoA + H2O --> 3-Hydroxy-OPC6-CoA	PATH: rn00592 alpha-Linolenic acid metabolism , PATH: rn01100 Metabolic pathways
R07894[c]		GRMZM2G132903 and GRMZM2G132903	4.2.1.17	[c] : 1 C16333 + 1 C00003 --> 1 C16334 + 1 C00004 + 1 C00008	[c]: 3-Hydroxy-OPC6-CoA + NAD+ --> 3-Oxo-OPC6-CoA + NADH + H+	PATH: rn00592 alpha-Linolenic acid metabolism , PATH: rn01100 Metabolic pathways
R07895[c]		GRMZM2G062029 or (GRMZM2G062029 and GRMZM2G062029)	2.3.1.16	[c] : 1 C00010 + 1 C16334 --> 1 C16335 + 1 C00024	[c]: CoA + 3-Oxo-OPC6-CoA --> OPC4-CoA + Acetyl-CoA	PATH: rn00592 alpha-Linolenic acid metabolism , PATH: rn01100 Metabolic pathways
R07896[c]		GRMZM2G014136,GRMZM2G014136,GRMZM2G052389,GRMZM2G002959,GRMZM2G052389,GRMZM2G099666		[c] : 1 C16335 + 1 C00016 --> 1 C16336 + 1 C01352	[c]: OPC4-CoA + FAD --> trans-2-Enoyl-OPC4-CoA + FADH2	PATH: rn00592 alpha-Linolenic acid metabolism , PATH: rn01100 Metabolic pathways
R07897[c]		GRMZM2G132903 and GRMZM2G132903	4.2.1.17	[c] : 1 C16336 + 1 C00001 --> 1 C16337	[c]: trans-2-Enoyl-OPC4-CoA + H2O --> 3-Hydroxy-OPC4-CoA	PATH: rn00592 alpha-Linolenic acid metabolism , PATH: rn01100 Metabolic pathways
R07898[c]		GRMZM2G132903 and GRMZM2G132903	4.2.1.17	[c] : 1 C16337 + 1 C00003 --> 1 C16338 + 1 C00004 + 1 C00008	[c]: 3-Hydroxy-OPC4-CoA + NAD+ --> 3-Oxo-OPC4-CoA + NADH + H+	PATH: rn00592 alpha-Linolenic acid metabolism , PATH: rn01100 Metabolic pathways
R07899[c]		GRMZM2G062029 or (GRMZM2G062029 and GRMZM2G062029)	2.3.1.16	[c] : 1 C00010 + 1 C16338 --> 1 C16339 + 1 C00024	[c]: CoA + 3-Oxo-OPC4-CoA --> (+)-7-Isojasmonic acid CoA + Acetyl-CoA	PATH: rn00592 alpha-Linolenic acid metabolism , PATH: rn01100 Metabolic pathways
R07911[c]		GRMZM2G363554		[c] : 1 C12138 + 1 C00029 --> 1 C16312 + 1 C00015 + 1 C00008	[c]: Delphinidin 3-O-glucoside + UDP-glucose --> Delphin + UDP	PATH: rn00942 Anthocyanin biosynthesis
R07916[c]		GRMZM2G149317		[c] : 2 C00353 --> 1 C05413 + 2 C00008	[c]: Geranylgeranyl diphosphate --> Phytoene	PATH: rn00906 Carotenoid biosynthesis , PATH: rn01100 Metabolic pathways
R07934[c]		GRMZM2G014136,GRMZM2G014136,GRMZM2G052389,GRMZM2G002959,GRMZM2G052389,GRMZM2G099666		[c] : 1 C16168 + 1 C00016 --> 1 C16374 + 1 C01352	[c]: (6Z,9Z,12Z,15Z,18Z,21Z)-Tetracosahexaenoyl-CoA + FAD --> (2E,6Z,9Z,12Z,15Z,18Z,21Z)-Tetracosahepta-2,6,9,12,15,18,21-enoyl-CoA + FADH2	PATH: rn01040 Biosynthesis of unsaturated fatty acids
R07942[c]	1-methylxanthine:oxygen oxidoreductase	GRMZM2G050984		[c] : 1 C16358 + 1 C00001 + 1 C00007 --> 1 C16359 + 1 C00027	[c]: 1-Methylxanthine + H2O + Oxygen --> 1-Methyluric acid + H2O2	PATH: rn00232 Caffeine metabolism
R07950[c]		GRMZM2G014136,GRMZM2G014136,GRMZM2G052389,GRMZM2G002959,GRMZM2G052389,GRMZM2G099666		[c] : 1 C16172 + 1 C00016 --> 1 C16387 + 1 C01352	[c]: (6Z,9Z,12Z,15Z,18Z)-Tetracosapentaenoyl-CoA + FAD --> (2E,6Z,9Z,12Z,15Z,18Z)-Tetracosahexa-2,6,9,12,15,18-enoyl-CoA + FADH2	PATH: rn01040 Biosynthesis of unsaturated fatty acids
R07977[c]	1,7-dimethylxanthine:oxygen oxidoreductase	GRMZM2G050984		[c] : 1 C13747 + 1 C00007 + 1 C00001 --> 1 C16356 + 1 C00027	[c]: 1,7-Dimethylxanthine + Oxygen + H2O --> 1,7-Dimethyluric acid + H2O2	PATH: rn00232 Caffeine metabolism , PATH: rn01100 Metabolic pathways
R07978[c]	3,7-dimethylxanthine:oxygen oxidoreductase	GRMZM2G050984		[c] : 1 C07480 + 1 C00001 + 1 C00007 --> 1 C16360 + 1 C00027	[c]: Theobromine + H2O + Oxygen --> 3,7-Dimethyluric acid + H2O2	PATH: rn00232 Caffeine metabolism
R07979[c]	7-methylxanthine:oxygen oxidoreductase	GRMZM2G050984		[c] : 1 C16353 + 1 C00007 + 1 C00001 --> 1 C16355 + 1 C00027	[c]: 7-Methylxanthine + Oxygen + H2O --> 7-Methyluric acid + H2O2	PATH: rn00232 Caffeine metabolism
R07981[c]		GRMZM2G164141		[c] : 2 C16361 + 3 C00007 + 2 C00001 + 2 C00080 --> 2 C16362 + 2 C00011 + 2 C00027	[c]: 2 1,3,7-Trimethyluric acid + 3 Oxygen + 2 H2O + 2 H+ --> 2 3,6,8-Trimethylallantoin + 2 CO2 + 2 H2O2	PATH: rn00232 Caffeine metabolism
R07987[c]	malonyl-CoA:cinnamoyl-CoA malonyltransferase (cyclizing)	GRMZM2G380650 or GRMZM2G018724	2.3.1.74	[c] : 15 C00540 + 19 C00083 + 35 C00080 --> 12 C16404 + 34 C00010 + 12 C00011	[c]: 15 Cinnamoyl-CoA + 19 Malonyl-CoA + 35 H+ --> 12 Pinocembrin chalcone + 34 CoA + 12 CO2	PATH: rn00941 Flavonoid biosynthesis
R07988[c]	malonyl-CoA:caffeoyl-CoA malonyltransferase (cyclizing)	GRMZM2G380650 or GRMZM2G018724	2.3.1.74	[c] : 4 C00323 + 4 C00083 + 8 C00080 --> 3 C15525 + 8 C00010 + 3 C00011	[c]: 4 Caffeoyl-CoA + 4 Malonyl-CoA + 8 H+ --> 3 Eriodictyol chalcone + 8 CoA + 3 CO2	PATH: rn00941 Flavonoid biosynthesis
R07989[c]	malonyl-CoA:feruloyl-CoA malonyltransferase (cyclizing)	GRMZM2G380650 or GRMZM2G018724	2.3.1.74	[c] : 27 C00406 + 29 C00083 + 49 C00080 --> 21 C16405 + 56 C00010 + 21 C00011	[c]: 27 Feruloyl-CoA + 29 Malonyl-CoA + 49 H+ --> 21 Homoeriodictyol chalcone + 56 CoA + 21 CO2	PATH: rn00941 Flavonoid biosynthesis
R07990[c]	flavanone lyase (decyclizing)	GRMZM2G155329 or GRMZM2G155329	5.5.1.6	[c] : 1 C16404 --> 1 C09827	[c]: Pinocembrin chalcone --> Pinocembrin	PATH: rn00941 Flavonoid biosynthesis
R07993[c]	flavanone,2-oxoglutarate:oxygen oxidoreductase (3-hydroxylating)	GRMZM2G062396		[c] : C09827 + C00026 + C00007 --> C09826 + C00042 + C00011	[c]: Pinocembrin + 2-Oxoglutarate + Oxygen --> Pinobanksin + Succinate + CO2	PATH: rn00941 Flavonoid biosynthesis
R07995[c]	flavanone lyase (decyclizing)	GRMZM2G155329 or GRMZM2G155329	5.5.1.6	[c] : 1 C08578 --> 1 C09614	[c]: Butein --> Butin	PATH: rn00941 Flavonoid biosynthesis
R07996[c]	flavanone,2-oxoglutarate:oxygen oxidoreductase (3-hydroxylating)	GRMZM2G062396		[c] : C09762 + C00026 + C00007 --> C09751 + C00042 + C00011	[c]: Liquiritigenin + 2-Oxoglutarate + Oxygen --> Garbanzol + Succinate + CO2	PATH: rn00941 Flavonoid biosynthesis
R07997[c]	flavanone,2-oxoglutarate:oxygen oxidoreductase (3-hydroxylating)	GRMZM2G062396		[c] : C09614 + C00026 + C00007 --> C01378 + C00042 + C00011	[c]: Butin + 2-Oxoglutarate + Oxygen --> Fustin + Succinate + CO2	PATH: rn00941 Flavonoid biosynthesis
R07998[c]	5-deoxyleucopelargonidin:NADP+ 4-oxidoreductase	GRMZM2G013726		[c] : 1 C16415 + 1 C00006 --> 1 C09751 + 1 C00005 + 1 C00008	[c]: Garbanzol + NADPH + H+ --> 5-Deoxyleucopelargonidin + NADP+	PATH: rn00941 Flavonoid biosynthesis
R07999[c]	5-deoxyleucocyanidin:NADP+ 4-oxidoreductase	GRMZM2G013726		[c] : 1 C01378 + 1 C00005 + 1 C00008 --> 1 C09736 + 1 C00006	[c]: Fustin + NADPH + H+ --> Fisetinidol-4beta-ol + NADP+	PATH: rn00941 Flavonoid biosynthesis
R08002[c]	flavonoid,NADPH:oxygen oxidoreductase (3'-hydroxylating)	GRMZM2G025832	1.14.13.21	[c] : 1 C09762 + 1 C00005 + 1 C00007 + 1 C00008 --> 1 C09614 + 1 C00006 + 1 C00001	[c]: Liquiritigenin + NADPH + H+ + Oxygen --> Butin + NADP+ + H2O	PATH: rn00941 Flavonoid biosynthesis
R08032[c]	flavonoid,NADPH:oxygen oxidoreductase (3'-hydroxylating)	GRMZM2G025832	1.14.13.21	[c] : 1 C09751 + 1 C00005 + 1 C00007 + 1 C00008 --> 1 C01378 + 1 C00006 + 1 C00001	[c]: Garbanzol + NADPH + H+ + Oxygen --> Fustin + NADP+ + H2O	PATH: rn00941 Flavonoid biosynthesis
R08051[c]	2-Isopentenyl-diphosphate:ATP delta2-isopentenyltransferase	GRMZM2G018046 or GRMZM2G018046 or GRMZM2G018046 or GRMZM2G018046 or GRMZM2G018046	2.5.1.27	[c] : 1 C00235 + 1 C00002 --> 1 C16424 + 1 C00013	[c]: Dimethylallyl diphosphate + ATP --> Isopentenyladenosine-5'-triphosphate + Pyrophosphate	PATH: rn00908 Zeatin biosynthesis , PATH: rn01100 Metabolic pathways , ORTHOLOGY KO: K10760 adenylate isopentenyltransferase (cytokinin synthase)
R08052[c]	2-Isopentenyl-diphosphate:ADP delta2-isopentenyltransferase	GRMZM2G018046 or GRMZM2G018046 or GRMZM2G018046 or GRMZM2G018046 or GRMZM2G018046	2.5.1.27	[c] : 1 C00235 + 1 C00008 --> 1 C16426 + 1 C00013	[c]: Dimethylallyl diphosphate + ADP --> Isopnetenyladenosine-5'-diphosphate + Pyrophosphate	PATH: rn00908 Zeatin biosynthesis , ORTHOLOGY KO: K10760 adenylate isopentenyltransferase (cytokinin synthase)
R08053[c]		GRMZM2G022904 or GRMZM2G022904		[c] : C16424 + C03024 + C00007 --> C16428 + C03161 + C00001	[c]: Isopentenyladenosine-5'-triphosphate + Reduced flavoprotein + Oxygen --> trans-Zeatin riboside triphosphate + Oxidized flavoprotein + H2O	PATH: rn00908 Zeatin biosynthesis , PATH: rn01100 Metabolic pathways , ORTHOLOGY KO: K10717 cytokinin trans-hydroxylase
R08054[c]		GRMZM2G022904 or GRMZM2G022904		[c] : C16426 + C03024 + C00007 --> C16429 + C03161 + C00001	[c]: Isopnetenyladenosine-5'-diphosphate + Reduced flavoprotein + Oxygen --> trans-Zeatin riboside diphosphate + Oxidized flavoprotein + H2O	PATH: rn00908 Zeatin biosynthesis , ORTHOLOGY KO: K10717 cytokinin trans-hydroxylase
R08055[c]		GRMZM2G022904 or GRMZM2G022904		[c] : C04713 + C03024 + C00007 --> C16430 + C03161 + C00001	[c]: N6-(delta2-Isopentenyl)-adenosine 5'-monophosphate + Reduced flavoprotein + Oxygen --> trans-Zeatin riboside monophosphate + Oxidized flavoprotein + H2O	PATH: rn00908 Zeatin biosynthesis , ORTHOLOGY KO: K10717 cytokinin trans-hydroxylase
R08075[c]		GRMZM2G156127 or GRMZM2G173926	2.4.1.-	[c] : 1 C00371 + 1 C00029 --> 1 C16443 + 1 C00015 + 1 C00008	[c]: Zeatin + UDP-glucose --> trans-Zeatin-7-beta-D-glucoside + UDP	PATH: rn00908 Zeatin biosynthesis
R08076[c]		GRMZM2G169628 or GRMZM2G178209 or GRMZM2G178209	2.4.1.-	[c] : 1 C02029 + 1 C00029 --> 1 C16448 + 1 C00015 + 1 C00008	[c]: Dihydrozeatin + UDP-glucose --> Dihydrozeatin-O-glucoside + UDP	PATH: rn00908 Zeatin biosynthesis
R08082[c]	dihydroflavonol,2-oxoglutarate:oxygen oxidoreductase	GRMZM2G069298 and GRMZM2G069298	1.14.11.23	[c] : C09826 + C00026 + C00007 --> C10044 + C00042 + C00011 + C00001	[c]: Pinobanksin + 2-Oxoglutarate + Oxygen --> Galangin + Succinate + CO2 + H2O	PATH: rn00941 Flavonoid biosynthesis
R08091[c]	7-methyl-3-oxo-6-octenoyl-CoA:acetyl-CoA C-acyltransferase	GRMZM2G062029 or (GRMZM2G062029 and GRMZM2G062029)	2.3.1.16	[c] : 1 C16466 + 1 C00010 --> 1 C16470 + 1 C00024	[c]: 7-Methyl-3-oxo-6-octenoyl-CoA + CoA --> 5-Methylhex-4-enoyl-CoA + Acetyl-CoA	PATH: rn00281 Geraniol degradation
R08093[c]	3-hydroxy-5-methylhex-4-enoyl-CoA hydro-lyase	GRMZM2G033491 or GRMZM2G094655	4.2.1.17	[c] : 1 C16468 + 1 C00001 --> 1 C16469	[c]: (2E)-5-Methylhexa-2,4-dienoyl-CoA + H2O --> 3-Hydroxy-5-methylhex-4-enoyl-CoA	PATH: rn00281 Geraniol degradation
R08095[c]	3-methylcrotonyl-CoA:acetyl-CoA C-acyltransferase	GRMZM2G062029 or (GRMZM2G062029 and GRMZM2G062029)	2.3.1.16	[c] : 1 C16471 + 1 C00010 --> 1 C03069 + 1 C00024	[c]: 5-Methyl-3-oxo-4-hexenoyl-CoA + CoA --> 3-Methylcrotonyl-CoA + Acetyl-CoA	PATH: rn00281 Geraniol degradation
R08105[c]		AC226235.2_FG001 or GRMZM2G326116	1.3.1.-	[c] : 1 C16483 + 1 C00003 --> 1 C16473 + 1 C00004 + 1 C00008	[c]: 4-Fluorocyclohexadiene-cis,cis-1,2-diol + NAD+ --> 4-Fluorocatechol + NADH + H+	PATH: rn00364 Fluorobenzoate degradation
R08120[c]	5-fluoromuconolactone lactonohydrolase	GRMZM2G035620	3.1.1.45	[c] : 1 C16477 + 1 C00001 --> 1 C02222 + 1 C16487 + 1 C00008	[c]: 5-Fluoromuconolactone + H2O --> 2-Maleylacetate + Hydrofluoric acid	PATH: rn00364 Fluorobenzoate degradation
R08121[c]	4-fluoromuconolactone lactonohydrolase	GRMZM2G035620	3.1.1.45	[c] : 1 C16476 + 1 C00001 --> 1 C02222 + 1 C16487 + 2 C00008	[c]: 4-Fluoromuconolactone + H2O --> 2-Maleylacetate + Hydrofluoric acid	PATH: rn00364 Fluorobenzoate degradation , PATH: rn01100 Metabolic pathways
R08157[c]		GRMZM2G007489	3.1.2.-	[c] : 1 C05752 + 1 C00001 --> 1 C00229 + 1 C06423 + 1 C00008	[c]: Octanoyl-[acp] + H2O --> Acyl-carrier protein + Octanoic acid	PATH: rn00061 Fatty acid biosynthesis
R08158[c]		GRMZM2G007489	3.1.2.-	[c] : 1 C05755 + 1 C00001 --> 1 C00229 + 1 C01571 + 1 C00008	[c]: Decanoyl-[acp] + H2O --> Acyl-carrier protein + Decanoic acid	PATH: rn00061 Fatty acid biosynthesis
R08159[c]		GRMZM2G007489	3.1.2.14 or 3.1.2.-	[c] : 1 C05761 + 1 C00001 --> 1 C00229 + 1 C06424 + 1 C00008	[c]: Tetradecanoyl-[acp] + H2O --> Acyl-carrier protein + Tetradecanoic acid	PATH: rn00061 Fatty acid biosynthesis
R08161[c]		(GRMZM2G316362 and GRMZM2G064056 and GRMZM2G064056 and GRMZM2G064056 and GRMZM2G064056) or GRMZM2G064056	1.14.19.2	[c] : C05764 + C00030 + C00007 --> C16520 + C00028 + 2 C00001	[c]: Hexadecanoyl-[acp] + Reduced acceptor + Oxygen --> Hexadecenoyl-[acyl-carrier protein] + Acceptor + 2 H2O	PATH: rn00061 Fatty acid biosynthesis
R08162[c]		GRMZM2G007489 or GRMZM2G143955	3.1.2.-	[c] : 1 C16520 + 1 C00001 --> 1 C00229 + 1 C08362 + 1 C00008	[c]: Hexadecenoyl-[acyl-carrier protein] + H2O --> Acyl-carrier protein + (9Z)-Hexadecenoic acid	PATH: rn00061 Fatty acid biosynthesis
R08163[c]		GRMZM2G007489 or GRMZM2G143955	3.1.2.-	[c] : 1 C04088 + 1 C00001 --> 1 C00229 + 1 C01530 + 1 C00008	[c]: Octadecanoyl-[acyl-carrier protein] + H2O --> Acyl-carrier protein + Octadecanoic acid	PATH: rn00061 Fatty acid biosynthesis
R08174[c]	Stearoyl-CoA hydrolase	GRMZM2G344476	3.1.2.2	[c] : 1 C00412 + 1 C00001 --> 1 C00010 + 1 C01530 + 1 C00008	[c]: Stearoyl-CoA + H2O --> CoA + Octadecanoic acid	PATH: rn01040 Biosynthesis of unsaturated fatty acids
R08175[c]	Icosanoyl-CoA hydrolase	GRMZM2G344476	3.1.2.2	[c] : 1 C02041 + 1 C00001 --> 1 C00010 + 1 C06425 + 1 C00008	[c]: Eicosanoyl-CoA + H2O --> CoA + Icosanoic acid	PATH: rn01040 Biosynthesis of unsaturated fatty acids
R08176[c]	Oleoyl-CoA hydrolase	GRMZM2G344476	3.1.2.2	[c] : 1 C00510 + 1 C00001 --> 1 C00010 + 1 C00712 + 1 C00008	[c]: Oleoyl-CoA + H2O --> CoA + (9Z)-Octadecenoic acid	PATH: rn01040 Biosynthesis of unsaturated fatty acids
R08177[c]	Linoleoyl-CoA hydrolase	GRMZM2G344476	3.1.2.2	[c] : 1 C02050 + 1 C00001 --> 1 C00010 + 1 C01595 + 1 C00008	[c]: Linoleoyl-CoA + H2O --> CoA + Linoleate	PATH: rn01040 Biosynthesis of unsaturated fatty acids
R08178[c]		GRMZM2G344476	3.1.2.2	[c] : 1 C16162 + 1 C00001 --> 1 C00010 + 1 C06427 + 1 C00008	[c]: (9Z,12Z,15Z)-Octadecatrienoyl-CoA + H2O --> CoA + (9Z,12Z,15Z)-Octadecatrienoic acid	PATH: rn01040 Biosynthesis of unsaturated fatty acids
R08179[c]		GRMZM2G344476	3.1.2.2	[c] : 1 C16165 + 1 C00001 --> 1 C00010 + 1 C06428 + 1 C00008	[c]: (5Z,8Z,11Z,14Z,17Z)-Icosapentaenoyl-CoA + H2O --> CoA + (5Z,8Z,11Z,14Z,17Z)-Icosapentaenoic acid	PATH: rn01040 Biosynthesis of unsaturated fatty acids
R08180[c]		GRMZM2G344476	3.1.2.2	[c] : 1 C16169 + 1 C00001 --> 1 C00010 + 1 C06429 + 1 C00008	[c]: (4Z,7Z,10Z,13Z,16Z,19Z)-Docosahexaenoyl-CoA + H2O --> CoA + (4Z,7Z,10Z,13Z,16Z,19Z)-Docosahexaenoic acid	PATH: rn01040 Biosynthesis of unsaturated fatty acids
R08181[c]		GRMZM2G344476	3.1.2.2	[c] : 1 C03035 + 1 C00001 --> 1 C00010 + 1 C06426 + 1 C00008	[c]: gamma-Linolenoyl-CoA + H2O --> CoA + (6Z,9Z,12Z)-Octadecatrienoic acid	PATH: rn01040 Biosynthesis of unsaturated fatty acids
R08182[c]		GRMZM2G344476	3.1.2.2	[c] : 1 C03595 + 1 C00001 --> 1 C00010 + 1 C03242 + 1 C00008	[c]: 8,11,14-Eicosatrienoyl-CoA + H2O --> CoA + (8Z,11Z,14Z)-Icosatrienoic acid	PATH: rn01040 Biosynthesis of unsaturated fatty acids
R08183[c]		GRMZM2G344476	3.1.2.2	[c] : 1 C02249 + 1 C00001 --> 1 C00010 + 1 C00219 + 1 C00008	[c]: Arachidonyl-CoA + H2O --> CoA + (5Z,8Z,11Z,14Z)-Icosatetraenoic acid	PATH: rn01040 Biosynthesis of unsaturated fatty acids
R08184[c]		GRMZM2G344476	3.1.2.-	[c] : 1 C16528 + 1 C00001 --> 1 C00010 + 1 C08281 + 1 C00008	[c]: Docosanoyl-CoA + H2O --> CoA + Docosanoic acid	PATH: rn01040 Biosynthesis of unsaturated fatty acids
R08185[c]		GRMZM2G344476	3.1.2.-	[c] : 1 C16529 + 1 C00001 --> 1 C00010 + 1 C08320 + 1 C00008	[c]: Tetracosanoyl-CoA + H2O --> CoA + Tetracosanoic acid	PATH: rn01040 Biosynthesis of unsaturated fatty acids
R08186[c]		GRMZM2G344476	3.1.2.-	[c] : 1 C16530 + 1 C00001 --> 1 C00010 + 1 C16526 + 1 C00008	[c]: Icosenoyl-CoA + H2O --> CoA + Icosenoic acid	PATH: rn01040 Biosynthesis of unsaturated fatty acids
R08187[c]		GRMZM2G344476	3.1.2.-	[c] : 1 C16531 + 1 C00001 --> 1 C00010 + 1 C08316 + 1 C00008	[c]: Docosenoyl-CoA + H2O --> CoA + (13Z)-Docosenoic acid	PATH: rn01040 Biosynthesis of unsaturated fatty acids
R08188[c]		GRMZM2G344476	3.1.2.-	[c] : 1 C16532 + 1 C00001 --> 1 C00010 + 1 C08323 + 1 C00008	[c]: Tetracosenoyl-CoA + H2O --> CoA + (15Z)-Tetracosenoic acid	PATH: rn01040 Biosynthesis of unsaturated fatty acids
R08189[c]		GRMZM2G344476	3.1.2.-	[c] : 1 C16166 + 1 C00001 --> 1 C00010 + 1 C16513 + 1 C00008	[c]: (7Z,10Z,13Z,16Z,19Z)-Docosapentaenoyl-CoA + H2O --> CoA + (7Z,10Z,13Z,16Z,19Z)-Docosa-7,10,13,16,19-pentaenoic acid	PATH: rn01040 Biosynthesis of unsaturated fatty acids
R08190[c]		GRMZM2G344476	3.1.2.-	[c] : 1 C16180 + 1 C00001 --> 1 C00010 + 1 C16525 + 1 C00008	[c]: (11Z,14Z)-Icosadienoyl-CoA + H2O --> CoA + Icosadienoic acid	PATH: rn01040 Biosynthesis of unsaturated fatty acids
R08191[c]		GRMZM2G344476	3.1.2.-	[c] : 1 C16170 + 1 C00001 --> 1 C00010 + 1 C16527 + 1 C00008	[c]: (7Z,10Z,13Z,16Z)-Docosatetraenoyl-CoA + H2O --> CoA + 7,10,13,16-Docosatetraenoic acid	PATH: rn01040 Biosynthesis of unsaturated fatty acids
R08192[c]		GRMZM2G344476	3.1.2.-	[c] : 1 C16179 + 1 C00001 --> 1 C00010 + 1 C16522 + 1 C00008	[c]: (11Z,14Z,17Z)-Icosatrienoyl-CoA + H2O --> CoA + Icosatrienoic acid	PATH: rn01040 Biosynthesis of unsaturated fatty acids
R08193[c]	N-Acetyl-D-glucosamine 1-phosphate 1,6-phosphomutase	GRMZM2G166597	5.4.2.3	[c] : 1 C00357 <==> 1 C04501	[c]:N-Acetyl-D-glucosamine 6-phosphate <==> N-Acetyl-alpha-D-glucosamine 1-phosphate	PATH: rn00520 Amino sugar and nucleotide sugar metabolism
R08221[c]	5'-deoxy-5-fluorocytidine aminohydrolase	GRMZM2G380088	3.5.4.5	[c] : 1 C16635 + 1 C00001 --> 1 C12739 + 1 C00014	[c]: 5'-Deoxy-5-fluorocytidine + H2O --> 5'-Deoxy-5-fluorouridine + NH3	PATH: rn00983 Drug metabolism - other enzymes
R08227[c]	5,6-dihydro-5-fluorouracil amidohydrolase	GRMZM2G020002	3.5.2.2	[c] : C16630 + C00001 --> C16631	[c]: 5,6-Dihydro-5-fluorouracil + H2O --> alpha-Fluoro-beta-ureidopropionic acid	PATH: rn00983 Drug metabolism - other enzymes
R08228[c]	alpha-fluoro-beta-ureidopropionic acid amidohydrolase	GRMZM2G077673	3.5.1.6	[c] : C16631 + C00001 --> C16632 + C00011 + C00014	[c]: alpha-Fluoro-beta-ureidopropionic acid + H2O --> alpha-Fluoro-beta-alanine + CO2 + NH3	PATH: rn00983 Drug metabolism - other enzymes
R08231[c]	5-fluorouridine monophosphate:diphosphate phospho-alpha-D-ribosyl-transferase	GRMZM2G109472	2.4.2.10	[c] : 1 C07649 + 1 C00119 --> 1 C16634 + 1 C00013	[c]: 5-FU + 5-Phospho-alpha-D-ribose 1-diphosphate --> 5-Fluorouridine monophosphate + Pyrophosphate	PATH: rn00983 Drug metabolism - other enzymes
R08233[c]	ATP:5-fluorodeoxyuridine 5'-phosphotransferase	GRMZM2G048821	2.7.1.21	[c] : 1 C11736 + 1 C00002 --> 1 C04242 + 1 C00008 + 2 C00008	[c]: 5-Fluorodeoxyuridine + ATP --> 5-Fluorodeoxyuridine monophosphate + ADP	PATH: rn00983 Drug metabolism - other enzymes
R08235[c]	6-mercaptopurin:oxygen oxidoreductase	GRMZM2G050984	1.17.3.2	[c] : 2 C02380 + 2 C00001 + 3 C00007 --> 2 C16613 + 2 C00027	[c]: 2 6-Mercaptopurin + 2 H2O + 3 Oxygen --> 2 6-Thiourate + 3 H2O2	PATH: rn00983 Drug metabolism - other enzymes
R08237[c]	6-thioinosine 5'-monophosphate:diphosphate", 'phospho-D-ribosyltransferase	GRMZM2G089021	2.4.2.8	[c] : 1 C02380 + 1 C00119 --> 1 C04646 + 1 C00013	[c]: 6-Mercaptopurin + 5-Phospho-alpha-D-ribose 1-diphosphate --> 6-Thioinosine 5'-monophosphate + Pyrophosphate	PATH: rn00983 Drug metabolism - other enzymes
R08238[c]	6-methylthiopurine 5'-monophosphate ribonucleotide:diphosphate", 'phospho-D-ribosyltransferase	GRMZM2G089021	2.4.2.8	[c] : 1 C16614 + 1 C00119 --> 1 C16615 + 1 C00013	[c]: 6-Methylmercaptopurine + 5-Phospho-alpha-D-ribose 1-diphosphate --> 6-Methylthiopurine 5'-monophosphate ribonucleotide + Pyrophosphate	PATH: rn00983 Drug metabolism - other enzymes
R08240[c]	6-thioinosine 5'-monophosphate:NAD+ oxidoreductase	GRMZM2G100084 or GRMZM2G069772	1.1.1.205	[c] : 1 C04646 + 1 C00003 + 1 C00001 --> 1 C16618 + 1 C00004 + 1 C00008	[c]: 6-Thioinosine 5'-monophosphate + NAD+ + H2O --> 6-Thioxanthine 5'-monophosphate + NADH + H+	PATH: rn00983 Drug metabolism - other enzymes
R08243[c]	inosine triphosphate pyrophosphatase	GRMZM2G020295	3.6.1.19	[c] : 1 C16617 + 1 C00001 --> 1 C04646 + 1 C00013 + 2 C00008	[c]: 6-Mercaptopurine ribonucleoside triphosphate + H2O --> 6-Thioinosine 5'-monophosphate + Pyrophosphate	PATH: rn00983 Drug metabolism - other enzymes
R08244[c]	6-thioxanthine 5'-monophosphate:L-glutamine amido-ligase", '(AMP-forming)	GRMZM2G136283	6.3.5.2	[c] : C16618 + C00002 + C00064 + C00001 --> C16619 + C00020 + C00013 + C00025	[c]: 6-Thioxanthine 5'-monophosphate + ATP + L-Glutamine + H2O --> 6-Thioguanosine monophosphate + AMP + Pyrophosphate + L-Glutamate	PATH: rn00983 Drug metabolism - other enzymes
R08245[c]	6-thioguanosine monophosphate:diphosphate phospho-D-ribosyltransferase	GRMZM2G089021	2.4.2.8	[c] : 1 C07648 + 1 C00119 --> 1 C16619 + 1 C00013	[c]: Thioguanine + 5-Phospho-alpha-D-ribose 1-diphosphate --> 6-Thioguanosine monophosphate + Pyrophosphate	PATH: rn00983 Drug metabolism - other enzymes
R08266[c]	tamoxifen,NADPH:oxygen oxidoreductase (N-oxide-forming)	GRMZM2G089121	1.14.13.8	[c] : 1 C07108 + 1 C00007 + 1 C00005 --> 1 C16545 + 1 C00006 + 1 C00001	[c]: Tamoxifen + Oxygen + NADPH + H+ --> Tamoxifen N-oxide + NADP+ + H2O	PATH: rn00982 Drug metabolism - cytochrome P450
R08273[c]		GRMZM2G344476	3.1.2.-	[c] : 1 C16645 + 1 C00001 --> 1 C00010 + 1 C16533 + 1 C00008	[c]: (13Z,16Z)-Docosadi-13,16-enoyl-CoA + H2O --> CoA + 13,16-Docosadienoic acid	PATH: rn01040 Biosynthesis of unsaturated fatty acids
R08280[c]	4-glutathionyl cyclophosphamide hydrolase	GRMZM2G146246 or GRMZM2G146246 or GRMZM2G042040 or GRMZM2G146246 or GRMZM2G052625 or GRMZM2G028556 or GRMZM2G052625 or GRMZM2G028556 or GRMZM2G146246 or GRMZM2G146246 or GRMZM2G096153 or GRMZM2G129357	2.5.1.18	[c] : 1 C07645 + 1 C00051 --> 1 C11583 + 1 C00001	[c]: Aldophosphamide + Glutathione --> 4-Glutathionyl cyclophosphamide + H2O	PATH: rn00982 Drug metabolism - cytochrome P450
R08281[c]	alcophosphamide:NAD+ oxidoreductase	(GRMZM2G397055 and GRMZM2G442658) or GRMZM2G397055 or GRMZM2G152975 or GRMZM2G397055 or (GRMZM2G379044 and GRMZM2G152981)	1.1.1.1	[c] : 1 C07645 + 1 C00004 + 1 C00008 --> 1 C16551 + 1 C00003	[c]: Aldophosphamide + NADH + H+ --> Alcophosphamide + NAD+	PATH: rn00982 Drug metabolism - cytochrome P450
R08306[c]	2-phenyl-1,3-propanediol monocarbamate:NAD+ oxidoreductase	(GRMZM2G397055 and GRMZM2G442658) or GRMZM2G397055 or GRMZM2G152975 or GRMZM2G397055 or (GRMZM2G379044 and GRMZM2G152981)	1.1.1.1	[c] : 1 C16586 + 1 C00003 --> 1 C16587 + 1 C00004 + 1 C00008	[c]: 2-Phenyl-1,3-propanediol monocarbamate + NAD+ --> 3-Carbamoyl-2-phenylpropionaldehyde + NADH + H+	PATH: rn00982 Drug metabolism - cytochrome P450
R08310[c]	4-hydroxy-5-phenyltetrahydro-1,3-oxazin-2-one:NAD+ oxidoreductase	(GRMZM2G397055 and GRMZM2G442658) or GRMZM2G397055 or GRMZM2G152975 or GRMZM2G397055 or (GRMZM2G379044 and GRMZM2G152981)	1.1.1.1	[c] : 1 C16595 + 1 C00003 --> 1 C16596 + 1 C00004 + 1 C00008	[c]: 4-Hydroxy-5-phenyltetrahydro-1,3-oxazin-2-one + NAD+ --> 5-Phenyl-1,3-oxazinane-2,4-dione + NADH + H+	PATH: rn00982 Drug metabolism - cytochrome P450
R08359[c]	S-adenosylmethioninamine:cadaverine 3-aminopropyltransferase	GRMZM2G064163 or GRMZM2G064163	2.5.1.16	[c] : 1 C01137 + 1 C01672 --> 1 C00170 + 1 C16565	[c]: S-Adenosylmethioninamine + Cadaverine --> 5'-Methylthioadenosine + Aminopropylcadaverine	PATH: rn00480 Glutathione metabolism
R08363[c]	2'-deoxyribonucleoside-diphosphate:tryparedoxin-disulfide", "2'-oxidoreductase	GRMZM2G304362 and GRMZM2G323679	1.17.4.1	[c] : C03723 + C16663 --> C04232 + C16664 + C00001	[c]: Ribonucleoside diphosphate + Tryparedoxin --> 2'-Deoxyribonucleoside diphosphate + Tryparedoxin disulfide + H2O	PATH: rn00480 Glutathione metabolism
R08364[c]	2'-deoxyribonucleoside-diphosphate:trypanothione-disulfide", "2'-oxidoreductase	GRMZM2G304362 and GRMZM2G323679	1.17.4.1	[c] : 1 C03723 + 1 C02090 --> 1 C04232 + 1 C03170 + 1 C00001	[c]: Ribonucleoside diphosphate + Trypanothione --> 2'-Deoxyribonucleoside diphosphate + Trypanothione disulfide + H2O	PATH: rn00480 Glutathione metabolism , PATH: rn01100 Metabolic pathways
R08379[c]	retinol: NADP+ oxidoreductase	GRMZM2G041694	1.1.-.-	[c] : 1 C00473 + 1 C00006 <==> 1 C00376 + 1 C00005 + 1 C00008	[c]:Retinol + NADP+ <==> Retinal + NADPH + H+	PATH: rn00830 Retinol metabolism , PATH: rn01100 Metabolic pathways
R08383[c]		GRMZM2G041694	1.1.-.-	[c] : 1 C16682 + 1 C00006 <==> 1 C16681 + 1 C00005 + 1 C00008	[c]:9-cis-Retinol + NADP+ <==> 9-cis-Retinal + NADPH + H+	PATH: rn00830 Retinol metabolism
R05578[c]	L-Glutamate:tRNA(Glu) ligase (AMP-forming)	GRMZM2G057491 and GRMZM2G046932 and AC234196.1_FG004	6.1.1.17	[c]: 12 C01641 + 26 C00025 + 33 C00002 + 26 C00080 <==> 6 C02987 + 22 C00013 + 43 C00020	[c]: 12 tRNA(Glu) + 26 L-Glutamate + 33 ATP + 26 H+ <==> 6 L-Glutamyl-tRNA(Glu) + 22 Diphosphate + 43 AMP	PATH: rn00860 Porphyrin and chlorophyll metabolism , PATH: rn00970 Aminoacyl-tRNA biosynthesis , PATH: rn01100 Metabolic pathways
R04208[c]	2-(Formamido)-N1-(5-phosphoribosyl)acetamidine cyclo-ligase (ADP-forming)	GRMZM2G160925 and GRMZM2G079477	6.3.3.1	[c]: 1 C00002 + 1 C04640 <==> 1 C00008 + 1 C00009 + 1 C03373 + 2 C00008	[c]: ATP + 2-(Formamido)-N1-(5'-phosphoribosyl)acetamidine <==> ADP + Orthophosphate + Aminoimidazole ribotide	PATH: rn00230 Purine metabolism , PATH: rn01100 Metabolic pathways
R00737[c]	L-tyrosine ammonia-lyase (trans-p-hydroxycinnamate-forming)	ACG44219	4.3.1.25	[c]: 1 C00082 <==> 1 C00811 + 1 C00014	[c]: L-Tyrosine <==> 4-Coumarate + NH3	PATH: rn00910 Nitrogen metabolism , PATH: rn00940 Phenylpropanoid biosynthesis
R00185[c]	ATP:adenosine 5'-phosphotransferase	GRMZM2G135132 and GRMZM2G089767	2.7.1.20	[c]: 1 C00002 + 1 C00212 <==> 1 C00008 + 1 C00020 + 2 C00008	[c]: ATP + Adenosine <==> ADP + AMP	PATH: rn00230 Purine metabolism , PATH: rn01100 Metabolic pathways
R03657[c]	L-Leucine:tRNA(Leu) ligase (AMP-forming)	GRMZM2G071333	6.1.1.4	[c]: 1 C00002 + 1 C00123 + 1 C01645 <==> 1 C00020 + 1 C00013 + 1 C02047 + 1 C00008	[c]: ATP + L-Leucine + tRNA(Leu) <==> AMP + Diphosphate + L-Leucyl-tRNA	PATH: rn00290 Valine, leucine and isoleucine biosynthesis , PATH: rn00970 Aminoacyl-tRNA biosynthesis
R02466[c]	3-Sulfino-L-alanine carboxy-lyase	GRMZM2G098875 and GRMZM2G055452 and GRMZM2G355906 and GRMZM2G017110 and GRMZM2G101069	4.1.1.15	[c]: 1 C00606 + 1 C00008 <==> 1 C00519 + 1 C00011	[c]: 3-Sulfino-L-alanine <==> Hypotaurine + CO2	PATH: rn00430 Taurine and hypotaurine metabolism , PATH: rn01100 Metabolic pathways
R02519[c]	Homogentisate:oxygen 1,2-oxidoreductase (decyclizing)	GRMZM2G154093	1.13.11.5	[c]: 1 C00544 + 1 C00007 <==> 1 C01036 + 1 C00008	[c]: Homogentisate + Oxygen <==> 4-Maleylacetoacetate	PATH: rn00350 Tyrosine metabolism , PATH: rn00643 Styrene degradation , PATH: rn01100 Metabolic pathways
R04972[c]	Uroporphyrinogen I carboxy-lyase	GRMZM2G024738 and GRMZM2G025031 and GRMZM2G377609 and GRMZM2G046468	4.1.1.37	[c]: 1 C05766 + 4 C00008 <==> 1 C05768 + 4 C00011	[c]: Uroporphyrinogen I <==> Coproporphyrinogen I + 4 CO2	PATH: rn00860 Porphyrin and chlorophyll metabolism
R01354[c]	ATP:propanoate adenyltransferase	GRMZM2G162663 and GRMZM2G157269	6.2.1.1	[c]: 1 C00002 + 1 C00163 <==> 1 C00013 + 1 C05983	[c]: ATP + Propanoate <==> Diphosphate + Propionyladenylate	PATH: rn00640 Propanoate metabolism , PATH: rn01100 Metabolic pathways
R01547[c]	ATP:dAMP phosphotransferase	GRMZM2G316177 and GRMZM2G125193 and GRMZM2G147196 and GRMZM2G086882 and GRMZM2G173209 and GRMZM2G030628	2.7.4.3	[c]: 1 C00002 + 1 C00360 <==> 1 C00008 + 1 C00206 + 1 C00008	[c]: ATP + dAMP <==> ADP + dADP	PATH: rn00230 Purine metabolism , PATH: rn01100 Metabolic pathways
R00351[x]	acetyl-CoA:oxaloacetate C-acetyltransferase (thioester-hydrolysing)	GRMZM2G063851 and GRMZM2G064023	2.3.3.1	[x]: 1 C00158 + 1 C00010 + 1 C00008 <==> 1 C00024 + 1 C00001 + 1 C00036	[x]: Citrate + CoA <==> Acetyl-CoA + H2O + Oxaloacetate	PATH: rn00020 Citrate cycle (TCA cycle) , PATH: rn00630 Glyoxylate and dicarboxylate metabolism , PATH: rn01100 Metabolic pathways
R00351[m]	acetyl-CoA:oxaloacetate C-acetyltransferase (thioester-hydrolysing)	GRMZM2G063851 and GRMZM2G064023	2.3.3.1	[m]: 1 C00158 + 1 C00010 + 1 C00008 <==> 1 C00024 + 1 C00001 + 1 C00036	[m]: Citrate + CoA <==> Acetyl-CoA + H2O + Oxaloacetate	PATH: rn00020 Citrate cycle (TCA cycle) , PATH: rn00630 Glyoxylate and dicarboxylate metabolism , PATH: rn01100 Metabolic pathways
R00214[c]	(S)-malate:NAD+ oxidoreductase (decarboxylating)	ACR35772	1.1.1.39	[c]: 1 C00149 + 1 C00003 --> 1 C00022 + 1 C00011 + 1 C00004	[c]: (S)-Malate + NAD+ <==> Pyruvate + CO2 + NADH + H+	PATH: rn00620 Pyruvate metabolism , PATH: rn00710 Carbon fixation in photosynthetic organisms , PATH: rn01100 Metabolic pathways
R04969[c]	Hexadecanoyl-[acyl-carrier protein]:malonyl-CoA C-acyltransferase(decarboxylating, oxoacyl- and enoyl-reducing)	GRMZM2G070422 and GRMZM2G125052	1.3.1.9	[c]: 1 C05764 + 1 C00003 <==> 1 C05763 + 1 C00004 + 1 C00008	[c]: Hexadecanoyl-[acp] + NAD+ <==> trans-Hexadec-2-enoyl-[acp] + NADH + H+	PATH: rn00061 Fatty acid biosynthesis , PATH: rn01100 Metabolic pathways
R04969[p]	Hexadecanoyl-[acyl-carrier protein]:malonyl-CoA C-acyltransferase(decarboxylating, oxoacyl- and enoyl-reducing)	GRMZM2G070422 and GRMZM2G125052	1.3.1.9	[p]: 1 C05764 + 1 C00003 <==> 1 C05763 + 1 C00004 + 1 C00008	[p]: Hexadecanoyl-[acp] + NAD+ <==> trans-Hexadec-2-enoyl-[acp] + NADH + H+	PATH: rn00061 Fatty acid biosynthesis , PATH: rn01100 Metabolic pathways
R05071[c]	(S)-2-Acetolactate methylmutase	GRMZM2G004382	1.1.1.86	[c]: 1 C06010 <==> 1 C04181	[c]: (S)-2-Acetolactate <==> 3-Hydroxy-3-methyl-2-oxobutanoic acid	PATH: rn00290 Valine, leucine and isoleucine biosynthesis , PATH: rn01100 Metabolic pathways
R01470[c]	sn-Glycero-3-phosphoethanolamine glycerophosphohydrolase	NP_001150176	3.1.4.46	[c]: 1 C01233 + 1 C00001 <==> 1 C00189 + 1 C00093 + 1 C00008	[c]: sn-glycero-3-Phosphoethanolamine + H2O <==> Ethanolamine + sn-Glycerol 3-phosphate	PATH: rn00564 Glycerophospholipid metabolism
R06869[c]	S-Adenosyl-L-methionine:phosphodimethylethanolamine N-methyltransferase	GRMZM2G060886 and GRMZM2G170400 and GRMZM2G122296	2.1.1.103	[c]: 1 C00019 + 1 C13482 <==> 1 C00021 + 1 C00588	[c]: S-Adenosyl-L-methionine + Phosphodimethylethanolamine <==> S-Adenosyl-L-homocysteine + Choline phosphate	PATH: rn00564 Glycerophospholipid metabolism
R03361[c]	ATP:1-Phosphatidyl-1D-myo-inositol 4-phosphotransferase	GRMZM2G114162 and GRMZM2G176698 and GRMZM2G332410 and GRMZM2G398341	2.7.1.67	[c]: 1 C00002 + 1 C01194 <==> 1 C00008 + 1 C01277 + 2 C00008	[c]: ATP + 1-Phosphatidyl-D-myo-inositol <==> ADP + 1-Phosphatidyl-1D-myo-inositol 4-phosphate	PATH: rn00562 Inositol phosphate metabolism , PATH: rn01100 Metabolic pathways , PATH: rn04070 Phosphatidylinositol signaling system
R04859[c]	O3-Acetyl-L-serine acetate-lyase (adding hydrogen sulfide)	GRMZM2G133359 and GRMZM2G362803 and GRMZM2G036708 and GRMZM2G082185	2.5.1.47	[c]: 1 C00979 + 1 C00320 + 1 C00342 <==> 1 C00097 + 1 C00094 + 1 C00343 + 1 C00033 + 1 C00008	[c]: O-Acetyl-L-serine + Thiosulfate + Thioredoxin + H+ <==> L-Cysteine + Sulfite + Thioredoxin disulfide + Acetate	PATH: rn00270 Cysteine and methionine metabolism , PATH: rn01100 Metabolic pathways
R01063[p]	D-glyceraldehyde-3-phosphate:NADP+ oxidoreductase (phosphorylating)	GRMZM2G007263	1.2.1.13	[p]: 1 C00118 + 1 C00009 + 1 C00006 <==> 1 C00236 + 1 C00005 + 1 C00008	[p]: D-Glyceraldehyde 3-phosphate + Orthophosphate + NADP+ <==> 3-Phospho-D-glyceroyl phosphate + NADPH + H+	PATH: rn00010 Glycolysis / Gluconeogenesis , PATH: rn00710 Carbon fixation in photosynthetic organisms , PATH: rn01100 Metabolic pathways
R00372[x]	Glycine:2-oxoglutarate aminotransferase	ACN25448	3.1.4.46	[x]: 1 C00037 + 1 C00026 <==> 1 C00048 + 1 C00025	[x]: Glycine + 2-Oxoglutarate <==> Glyoxylate + L-Glutamate	PATH: rn00260 Glycine, serine and threonine metabolism , PATH: rn01100 Metabolic pathways
R00533[c]	Sulfite:oxygen oxidoreductase	GRMZM2G114739	1.8.3.1	[c]: 1 C00094 + 1 C00007 + 1 C00001 <==> 1 C00059 + 1 C00027 + 1 C00008	[c]: Sulfite + Oxygen + H2O <==> Sulfate + H2O2	PATH: rn00920 Sulfur metabolism
R05973[c]		GRMZM2G092190	2.4.1.132	[c]: G10614 + G00003 <==> G10620 + G00004	[c]: GDP-D-mannose + G00003 <==> GDP + G00004	PATH: rn00510 N-Glycan biosynthesis , PATH: rn01100 Metabolic pathways
R07396[c]		GRMZM2G139813 and GRMZM2G002652	2.6.1.5	[c]: 1 C01180 + 1 C00025 <==> 1 C00073 + 1 C00026	[c]: 4-Methylthio-2-oxobutanoic acid + L-Glutamate <==> L-Methionine + 2-Oxoglutarate	PATH: rn00270 Cysteine and methionine metabolism , PATH: rn01100 Metabolic pathways
R00709[m]	Isocitrate:NAD+ oxidoreductase (decarboxylating)	GRMZM2G408476 and GRMZM2G116872	1.1.1.41	[m]: 1 C00311 + 1 C00003 <==> 1 C00026 + 1 C00011 + 1 C00004	[m]: Isocitrate + NAD+ <==> 2-Oxoglutarate + CO2 + NADH + H+	PATH: rn00020 Citrate cycle (TCA cycle) , PATH: rn01100 Metabolic pathways
R03024[c]	4-Nitrophenyl phosphate phosphohydrolase	NP_001152355	3.1.3.41	[c]: 1 C03360 + 1 C00001 <==> 1 C00870 + 1 C00009 + 1 C00008	[c]: 4-Nitrophenyl phosphate + H2O <==> 4-Nitrophenol + Orthophosphate	PATH: rn00361 gamma-Hexachlorocyclohexane degradation
R01021[c]	ATP:choline phosphotransferase	GRMZM2G425249 and GRMZM2G014303	2.7.1.32	[c]: 1 C00002 + 1 C00114 <==> 1 C00008 + 1 C00588 + 2 C00008	[c]: ATP + Choline <==> ADP + Choline phosphate	PATH: rn00564 Glycerophospholipid metabolism , PATH: rn01100 Metabolic pathways
R00485[c]	L-Asparagine amidohydrolase	NP_001149875	3.5.1.1	[c]: 1 C00152 + 1 C00001 <==> 1 C00049 + 1 C00014	[c]: L-Asparagine + H2O <==> L-Aspartate + NH3	PATH: rn00250 Alanine, aspartate and glutamate metabolism , PATH: rn00460 Cyanoamino acid metabolism , PATH: rn00910 Nitrogen metabolism , PATH: rn01100 Metabolic pathways
R00897[c]	O3-acetyl-L-serine:hydrogen-sulfide 2-amino-2-carboxyethyltransferase; O3-acetyl-L-serine acetate-lyase (adding hydrogen sulfide)	GRMZM2G133359 and GRMZM2G362803 and GRMZM2G036708 and GRMZM2G082185	2.5.1.47	[c]: C00979 + C00283 <==> C00097 + C00033	[c]: O-Acetyl-L-serine + Hydrogen sulfide <==> L-Cysteine + Acetate	PATH: rn00270 Cysteine and methionine metabolism , PATH: rn00920 Sulfur metabolism , PATH: rn01100 Metabolic pathways
R02722[p]	L-serine hydro-lyase [adding 1-C-(indol-3-yl)glycerol 3-phosphate; L-tryptophan and glyceraldehyde-3-phosphate-forming]	GRMZM2G016592 and GRMZM2G169593	4.2.1.20	[p]: C00065 + C03506 <==> C00078 + C00118 + C00001	[p]: L-Serine + Indoleglycerol phosphate <==> L-Tryptophan + D-Glyceraldehyde 3-phosphate + H2O	PATH: rn00260 Glycine, serine and threonine metabolism , PATH: rn00400 Phenylalanine, tyrosine and tryptophan biosynthesis , PATH: rn01100 Metabolic pathways
R05970[p]		GRMZM2G124671 and GRMZM2G050705	2.4.1.141	[p]: C00043 + G00001 --> C00015 + G00002	[p]: UDP-N-acetyl-D-glucosamine + N-Acetyl-D-glucosaminyldiphosphodolichol <==> UDP +', "N,N'-Chitobiosyldiphosphodolichol	PATH: rn00510 N-Glycan biosynthesis , PATH: rn01100 Metabolic pathways
R07613[p]	LL-2,6-diaminoheptanedioate:2-oxoglutarate aminotransferase	GRMZM2G415117 and GRMZM2G119150 and GRMZM2G010328	2.6.1.83	[p]: 1 C00666 + 1 C00026 <==> 1 C03972 + 1 C00025 + 1 C00001 + 3 C00008	[p]: LL-2,6-Diaminoheptanedioate + 2-Oxoglutarate <==> 2,3,4,5-Tetrahydrodipicolinate + L-Glutamate + H2O	PATH: rn00300 Lysine biosynthesis
R08990[c]		GRMZM2G382534 and GRMZM2G090051 and GRMZM2G025222	1.14.13.-	[c]: 1 C18037 <==> 1 C09190	[c]: 5-Deoxystrigol <==> Strigol	PATH: rn00906 Carotenoid biosynthesis
R03876[c]	Ubiquitin:protein-lysine N -ligase (AMP-forming)	GRMZM2G164358 and GRMZM2G121303 and GRMZM2G005365 and GRMZM2G461586 and GRMZM2G312110 and GRMZM2G101852 and GRMZM2G124915 and GRMZM2G051101 and GRMZM2G309063 and GRMZM2G146354 and GRMZM2G324540 and GRMZM2G037698 and GRMZM2G149108 and GRMZM2G126795 and GRMZM2G061624 and GRMZM2G135337 and GRMZM2G163398 and GRMZM2G063931 and GRMZM2G070047 and GRMZM2G312693 and GRMZM2G153924 and GRMZM2G103216 and GRM…	6.3.2.19	[c]: C00002 + C00496 + C02188 <==> C00020 + C00013 + C03635	[c]: ATP + Ubiquitin + Protein lysine <==> AMP + Diphosphate + Protein N-ubiquityllysine
R03632[c]	ATP:protamine O-phosphotransferase	GRMZM2G164160 and GRMZM2G160428 and GRMZM2G104658 and GRMZM2G172132 and GRMZM2G052142 and GRMZM2G080041 and GRMZM2G058305 and GRMZM2G025387 and GRMZM2G041314 and AC233871.1_FG003 and GRMZM2G047479 and AC210013.4_FG014 and GRMZM2G145740 and GRMZM2G006404 and GRMZM2G099425 and GRMZM2G016660 and AC205122.4_FG004 and GRMZM2G141903 and GRMZM2G456059 and GRMZM2G137468 and GRMZM2G091338 and GRMZM2G14009…	2.7.11.1	[c]: C00002 + C01609 <==> C00008 + C02729	[c]: ATP + Protamine <==> ADP + O-Phosphoprotamine
R02418[m]	Ubiquitin-C-terminal-thiolester hydrolase	GRMZM2G154621 and GRMZM2G376074 and GRMZM2G071441 and GRMZM2G147667 and GRMZM2G451357 and GRMZM2G106222 and GRMZM2G164418 and GRMZM2G016323 and GRMZM2G072146 and GRMZM2G049568 and GRMZM2G113821 and GRMZM2G036186 and GRMZM2G009655 and GRMZM2G173119 and GRMZM2G447056	3.1.2.15	[m]: C04090 + C00001 <==> C00496 + C00145	[m]: Ubiquitin C-terminal thiolester + H2O <==> Ubiquitin + Thiol
R02418[c]	Ubiquitin-C-terminal-thiolester hydrolase	GRMZM2G154621 and GRMZM2G376074 and GRMZM2G071441 and GRMZM2G147667 and GRMZM2G451357 and GRMZM2G106222 and GRMZM2G164418 and GRMZM2G016323 and GRMZM2G072146 and GRMZM2G049568 and GRMZM2G113821 and GRMZM2G036186 and GRMZM2G009655 and GRMZM2G173119 and GRMZM2G447056	3.1.2.15	[c]: C04090 + C00001 <==> C00496 + C00145	[c]: Ubiquitin C-terminal thiolester + H2O <==> Ubiquitin + Thiol
R08782[c]	all-trans-nonaprenyl-diphosphate:homogentisate nonaprenyltransferase (decarboxylating)	GRMZM2G058173 and GRMZM2G054803 and GRMZM2G146437 and GRMZM2G163809 and GRMZM2G112728 and GRMZM2G115077 and GRMZM2G080497 and GRMZM2G143480	2.5.1.-	[c]: 1 C00544 + 1 C04145 + 1 C00008 <==> 1 C17570 + 1 C00013 + 1 C00011	[c]: Homogentisate + all-trans-Nonaprenyl diphosphate <==> 2-Methyl-6-solanyl-1,4-benzoquinol + Diphosphate + CO2	PATH: rn00130 Ubiquinone and other terpenoid-quinone biosynthesis
R08900[p]	UDP-N-acetyl-D-glucosamine:ribostamycin N-acetyl-D-glucosaminyltransferase	GRMZM2G048762 and GRMZM2G018923 and GRMZM2G021422 and GRMZM2G092190 and GRMZM2G119241 and GRMZM2G051262 and GRMZM2G000937 and GRMZM2G100652 and GRMZM2G465764	2.4.1.-	[p]: 1 C00043 + 1 C01759 <==> 1 C00015 + 1 C17587	[p]: UDP-N-acetyl-D-glucosamine + Ribostamycin <==> UDP +', "2'''-N-Acetyl-6'''-deamino-6'''-hydroxyneomycin C
R05644[c]		GRMZM2G158901 and GRMZM2G130351 and GRMZM2G044317 and GRMZM2G367857	2.7.7.-	[c]: 1 C00002 + 1 C07838 <==> 1 C00013 + 1 C06397	[c]: ATP + D-glycero-D-manno-Heptose 1-phosphate <==> Diphosphate + ADP-D-glycero-D-manno-heptose	PATH: rn00540 Lipopolysaccharide biosynthesis , PATH: rn01100 Metabolic pathways
R00281[p]	NADH:acceptor oxidoreductase	GRMZM2G051613 and GRMZM2G018941 and GRMZM2G006085 and GRMZM2G030510 and GRMZM2G008464 and GRMZM2G097040 and GRMZM2G126038 and GRMZM2G145854 and GRMZM2G041028 and GRMZM2G080044 and GRMZM2G172997 and GRMZM2G322328 and GRMZM2G145972 and GRMZM2G014382 and GRMZM2G040209 and GRMZM2G059556 and GRMZM2G115621 and GRMZM2G143651 and GRMZM2G396397	1.6.99.3	[p]: C00028 + C00004 + C00080 <==> C00030 + C00003	[p]: Acceptor + NADH + H+ <==> Reduced acceptor + NAD+
R00644[m]	L-ascorbate:hydrogen-peroxide oxidoreductase	GRMZM2G047968 and GRMZM2G120517 and GRMZM2G006791 and GRMZM2G054300 and GRMZM2G093346 and GRMZM2G150356 and GRMZM2G137839 and GRMZM2G460406 and GRMZM2G081160 and GRMZM2G014397 and GRMZM2G332922 and GRMZM2G004211 and GRMZM2G120517	1.11.1.11	[m]: 1 C00072 + 1 C00001 <==> 1 C05422 + 1 C00001 + 2 C00008	[m]: Ascorbate + H2O2 <==> Dehydroascorbate + 2 H2O	PATH: rn00053 Ascorbate and aldarate metabolism , PATH: rn00480 Glutathione metabolism
R04273[c]	Peptidylproline cis-trans-isomerase	GRMZM2G007486 and GRMZM2G057329 and GRMZM2G153991 and GRMZM2G115757 and GRMZM2G031204 and GRMZM2G118687 and GRMZM2G397044 and GRMZM2G076544 and GRMZM2G087570 and GRMZM2G048277 and GRMZM2G170397 and GRMZM2G094100 and GRMZM2G146190 and GRMZM2G096585 and GRMZM2G336858 and GRMZM2G015784 and GRMZM2G329306 and GRMZM2G095333 and GRMZM2G084547 and GRMZM2G024811 and GRMZM2G357667	5.2.1.8	[c]: 1 C03798 <==> 1 C03633	[c]: Peptidylproline (omega=180) <==> Peptidylproline (omega=0)
R00444[m]	nucleoside-triphosphate:RNA nucleotidyltransferase (DNA-directed); nucleoside-triphosphate:RNA nucleotidyltransferase (RNA-directed)	GRMZM2G388892 and GRMZM2G098764 and GRMZM2G151706 and GRMZM2G138407 and GRMZM2G061890 and GRMZM2G153797	2.7.7.6	[m]: C00201 + C00046 <==> C00013 + C00046	[m]: Nucleoside triphosphate + RNA <==> Diphosphate + RNA
R06088[c]		(GRMZM2G034575 and GRMZM2G163129 and GRMZM2G428518) and GRMZM2G174249	3.2.1.20 and 3.2.1.26	[c]: G00370 + C00001 <==> C02336 + C00267	[c]: Neohancoside D + H2O <==> beta-D-Fructose + alpha-D-Glucose
R03020[m]	tRNA-uridine uracilmutase	GRMZM2G095782 and AC216010.3_FG001 and GRMZM2G151200 and GRMZM2G112352	5.4.99.12	[m]: 1 C00868 <==> 1 C02764	[m]: tRNA uridine <==> tRNA pseudouridine
R08549[c]	2-Oxoglutarate dehydrogenase complex	(GRMZM2G151169 and GRMZM2G142863 and GRMZM2G151041 and GRMZM2G151041) or (GRMZM2G073774 and GRMZM2G145595 and GRMZM2G152958 and GRMZM2G152958 and AC191387.3_FG009)	1.2.4.2 or 1.8.1.4	[c]: 1 C00026 + 1 C00010 + 1 C00003 <==> 1 C00091 + 1 C00011 + 1 C00004	[c]: 2-Oxoglutarate + CoA + NAD+ <==> Succinyl-CoA + CO2 + NADH + H+	PATH: rn01100 Metabolic pathways
R08558[c]		GRMZM2G152981 and GRMZM2G024303 and GRMZM2G135526 and GRMZM2G154007	1.1.1.1	[c]: 1 C00114 + 1 C00006 <==> 1 C00576 + 1 C00005 + 1 C00008	[c]: Choline + NADP+ <==> Betaine aldehyde + NADPH + H+	PATH: rn00260 Glycine, serine and threonine metabolism
R08143[c]		GRMZM2G468693 and GRMZM2G059958 and GRMZM2G355021 and GRMZM2G149786 and GRMZM2G173792	1.-.-.-	[c]: 1 C02633 <==> 1 C16500	[c]: 20-Hydroxyecdysone <==> 20,26-Dihydroxyecdysone	PATH: rn00981 Insect hormone biosynthesis
R08987[c]		GRMZM2G099729 and GRMZM2G115198 and GRMZM2G160752 and AC198353.5_FG004 and GRMZM2G124284 and GRMZM2G083745 and GRMZM2G037624 and GRMZM2G136599	2.1.1.-	[c]: 1 C18072 + 1 C00019 <==> 1 C18073 + 1 C00021	[c]: N1,N5,N10-Tri-(hydroxyferuloyl)-spermidine + S-Adenosyl-L-methionine <==> N1,N5-Tri-di(hydroxyferuloyl)-N10-sinapoyl-spermidine + S-Adenosyl-L-homocysteine	PATH: rn00940 Phenylpropanoid biosynthesis
R00527[c]	S-Formylglutathione hydrolase	GRMZM2G046558	3.1.2.12	[c]: 1 C01031 + 1 C00001 <==> 1 C00058 + 1 C00051 + 1 C00008	[c]: S-Formylglutathione + H2O <==> Formate + Glutathione	PATH: rn00680 Methane metabolism
R08766[m]	3-(4-hydroxyphenyl)lactate hydro-lyase (4-coumarate-forming)	GRMZM2G024482 and GRMZM2G055667 and GRMZM2G151087	4.2.1.-	[m]: 1 C03672 <==> 1 C00811 + 1 C00001	[m]: 3-(4-Hydroxyphenyl)lactate <==> 4-Coumarate + H2O	PATH: rn00130 Ubiquinone and other terpenoid-quinone biosynthesis
R03840[c]	ATP:5'-dephosphopolynucleotide 5'-phosphotransferase	GRMZM2G111510	2.7.1.78	[c]: 1 C00002 + 1 C02374 <==> 1 C00008 + 1 C02128 + 2 C00008	[c]: ATP + 5'-Dephospho-DNA <==> ADP + 5'-Phospho-DNA
R02248[c]	Polynucleotide 3'-phosphohydrolase	GRMZM2G111510	3.1.3.32	[c]: 1 C03463 + 1 C00001 <==> 1 C00419 + 1 C00009	[c]: 3'-Phosphopolynucleotide + H2O <==> Polynucleotide + Orthophosphate
R04496[c]	S-Adenosyl-L-methionine:protein-C-terminal-S-farnesyl-L-cysteine O-methyltransferase	GRMZM2G004320	2.1.1.100	[c]: 1 C00019 + 1 C04506 <==> 1 C00021 + 1 C04748	[c]: S-Adenosyl-L-methionine + Protein C-terminal S-farnesyl-L-cysteine <==> S-Adenosyl-L-homocysteine + Protein C-terminal S-farnesyl-L-cysteine methyl ester
R02569[m]	acetyl-CoA:enzyme N6-(dihydrolipoyl)lysine S-acetyltransferase	GRMZM2G036534 and GRMZM2G165176	2.3.1.12	[m]: 1 C00024 + 1 C15973 <==> 1 C00010 + 1 C16255	[m]: Acetyl-CoA + Enzyme N6-(dihydrolipoyl)lysine <==> CoA + [Dihydrolipoyllysine-residue acetyltransferase] S-acetyldihydrolipoyllysine	PATH: rn00010 Glycolysis / Gluconeogenesis , PATH: rn00020 Citrate cycle (TCA cycle) , PATH: rn00620 Pyruvate metabolism
R00598[m]	S-Adenosyl-L-methionine:tRNA guanine N2-methyltransferase; S-Adenosyl-L-methionine:tRNA (guanine-N2-)-methyltransferase	GRMZM2G077079 and GRMZM2G109885	2.1.1.32	[m]: C00019 + C01977 <==> C00021 + C04158	[m]: S-Adenosyl-L-methionine + tRNA guanine <==> S-Adenosyl-L-homocysteine + tRNA containing N2-methylguanine
R03992[c]	Tetradecanoyl-CoA:glycylpeptide N-tetradecanoyltransferase	GRMZM2G023667 and GRMZM2G108318	2.3.1.97	[c]: C02593 + C02038 <==> C00010 + C03881	[c]: Tetradecanoyl-CoA + Glycylpeptide <==> CoA + N-Tetradecanoylglycylpeptide
R06954[c]	xanthoxin:NAD+ oxidoreductase	GRMZM2G332976	1.1.1.288	[c]: 1 C13453 + 1 C00003 <==> 1 C13455 + 1 C00004 + 1 C00008	[c]: Xanthoxin + NAD+ <==> Abscisic aldehyde + NADH + H+	PATH: rn00906 Carotenoid biosynthesis , PATH: rn01100 Metabolic pathways
R03599[c]	Selenocysteine reductase	GRMZM2G060470	4.4.1.16	[c]: C05688 + C00030 <==> C01528 + C00041 + C00028	[c]: Selenocysteine + Reduced acceptor <==> Selenide + L-Alanine + Acceptor	PATH: rn00450 Selenoamino acid metabolism , PATH: rn01100 Metabolic pathways
R07381[m]	Plasmenylethanolamine ethanolamine phosphohydrolase	GRMZM2G479112	3.1.4.3	[m]: 1 C04756 + 1 C00001 <==> 1 C03454 + 1 C00346 + 1 C00008	[m]: O-1-Alk-1-enyl-2-acyl-sn-glycero-3-phosphoethanolamine + H2O <==> 1-Alkenyl-2-acylglycerol + Ethanolamine phosphate	PATH: rn00565 Ether lipid metabolism , PATH: rn01100 Metabolic pathways
R00248[m]	L-Glutamate:NADP+ oxidoreductase (deaminating)	GRMZM2G427097 and GRMZM2G015289	1.4.1.3 and 1.4.1.4	[m]: 1 C00025 + 1 C00006 + 1 C00001 + 1 C00008 <==> 1 C00026 + 1 C00014 + 1 C00005	[m]: L-Glutamate + NADP+ + H2O <==> 2-Oxoglutarate + NH3 + NADPH + H+	PATH: rn00250 Alanine, aspartate and glutamate metabolism , PATH: rn00330 Arginine and proline metabolism , PATH: rn00471 D-Glutamine and D-glutamate metabolism , PATH: rn00910 Nitrogen metabolism , PATH: rn01100 Metabolic pathways
R07350[c]	n-alkanal:NADP+ 2-oxidoreductase	GRMZM2G026855	1.3.1.74	[c]: C15596 + C00006 <==> C15597 + C00005 + C00080	[c]: n-Alkanal + NADP+ <==> Alk-2-enal + NADPH + H+
R07641[c]		GRMZM2G061990 and GRMZM2G700683 and GRMZM2G029573	6.3.5.5	[c]: 2 C00002 + 1 C00288 + 1 C00014 <==> 2 C00008 + 1 C00009 + 1 C00169 + 1 C00008	[c]: 2 ATP + HCO3- + NH3 <==> 2 ADP + Orthophosphate + Carbamoyl phosphate
R06159[c]		GRMZM2G007939 and GRMZM2G035749 and GRMZM2G035749	3.2.1.2	[c]: G10545 <==> G10495 + G00275	[c]: Starch <==> 1,4-alpha-D-Glucan + Maltose
R08694[c]	(1->4)-alpha-D-galacturonan lyase; Poly(1,4-alpha-D-galacturonate)lyase	GRMZM2G131912 and GRMZM2G412207 and GRMZM2G005562	4.2.2.2	[c]: C00470 <==> C04810 + C00470	[c]: Pectate <==> Oligosaccharide with 4-deoxy-alpha-D-gluc-4-enuronosyl group + Pectate
R04238[c]	Aminoacyl-tRNA aminoacylhydrolase	AC205502.4_FG003 and GRMZM2G143499	3.1.1.29	[c]: 1 C03880 + 1 C00001 <==> 1 C03523 + 1 C00066 + 1 C00008	[c]: N-Substituted aminoacyl-tRNA + H2O <==> N-Substituted amino acid + tRNA
R08469[c]	S-Adenosyl-L-methionine:2-(3-carboxy-3-aminopropyl)-L-histidine methyltransferase	GRMZM2G102548	2.1.1.98	[c]: 1 C00019 + 1 C16720 <==> 1 C00021 + 1 C01573	[c]: S-Adenosyl-L-methionine + Peptide 2-[3-carboxy-3-(dimethylammonio)propyl]-L-histidine <==> S-Adenosyl-L-homocysteine + Peptide diphthine
R04319[c]	trans-2,3-didehydroacyl-CoA:NADP+ 4-oxidoreductase	GRMZM2G005107 and GRMZM2G025243	1.3.1.34	[c]: 1 C00658 + 1 C00006 + 3 C00008 <==> 1 C04512 + 1 C00005	[c]: trans-2,3-Dehydroacyl-CoA + NADP+ <==> trans,trans-2,3,4,5-Tetradehydroacyl-CoA + NADPH + H+
R08707[c]	N-linked-glycopeptide-(N-acetyl-beta-D-glucosaminyl)-L-asparagine amidohydrolase	GRMZM2G474236	3.5.1.52	[c]: 1 C04375 + 1 C00001 <==> 1 C01239 + 1 C02871 + 1 C00008	[c]: 4-N-(N-Acetyl-D-glucosaminyl)-protein + H2O <==> N-Acetyl-beta-D-glucosaminylamine + Peptide L-aspartate
R07815[m]	acetyl-CoA:heparan-alpha-D-glucosaminide N-acetyltransferase	GRMZM2G302045	2.3.1.78	[m]: C00024 + G13037 <==> C00010 + G13038	[m]: Acetyl-CoA + G13037 <==> CoA + G13038	PATH: rn00531 Glycosaminoglycan degradation , PATH: rn01100 Metabolic pathways
R04867[m]	S-Adenosyl-L-methionine:cytochrome-c-L-lysine N6-methyltransferase	GRMZM2G473138	2.1.1.43	[m]: 1 C00019 + 1 C05545 <==> 1 C00021 + 1 C05546	[m]: S-Adenosyl-L-methionine + Protein N6,N6-dimethyl-L-lysine <==> S-Adenosyl-L-homocysteine + Protein N6,N6,N6-trimethyl-L-lysine	PATH: rn00310 Lysine degradation
R07360[p]	S-prenyl-L-cysteine:oxygen oxidoreductase	AC234201.1_FG003	1.8.3.5	[p]: 1 C06751 + 1 C00007 + 1 C00001 <==> 1 C15604 + 1 C00097 + 1 C00027	[p]: Prenyl-L-cysteine + Oxygen + H2O <==> Prenal + L-Cysteine + H2O2
R07140[c]	S-(hydroxymethyl)glutathione:NADP+ oxidoreductase	GRMZM2G154007	1.1.1.284	[c]: 1 C14180 + 1 C00006 <==> 1 C01031 + 1 C00005 + 1 C00008	[c]: S-(Hydroxymethyl)glutathione + NADP+ <==> S-Formylglutathione + NADPH + H+
R00082[c]	Ferrocytochrome c2:oxygen oxidoreductase	ACG24703	1.9.3.1	[c]: C00007 + 4 C01000 <==> 4 C00997 + 2 C00001	[c]: Oxygen + 4 Ferrocytochrome c2 <==> 4 Ferricytochrome c2 + 2 H2O
R00164[c]	Phosphoprotein phosphohydrolase	GRMZM2G104076 and GRMZM2G091061 and GRMZM2G019812 and GRMZM2G047376 and GRMZM2G544441 and AC233870.1_FG001 and GRMZM2G158734 and GRMZM2G114172 and GRMZM2G420926 and GRMZM2G382077 and GRMZM2G016930 and GRMZM2G041822 and GRMZM2G133464 and GRMZM2G038195 and GRMZM2G119546 and GRMZM2G108355 and GRMZM2G180691 and GRMZM2G109496 and GRMZM2G170798	3.1.3.16	[c]: C00562 + C00001 <==> C00017 + C00009	[c]: Phosphoprotein + H2O <==> Protein + Orthophosphate
R03402[c]	(9Z)-(13S)-12,13-Epoxyoctadeca-9,11,15-trienoate isomerase	GRMZM2G415793 and GRMZM2G077316	5.3.99.6	[c]: 1 C04672 <==> 1 C01226	[c]: (9Z,15Z)-(13S)-12,13-Epoxyoctadeca-9,11,15-trienoic acid <==> 12-OPDA	PATH: rn00592 alpha-Linolenic acid metabolism , PATH: rn01100 Metabolic pathways
R00082[p]	Ferrocytochrome c2:oxygen oxidoreductase	ACG24703	1.9.3.1	[p]: C00007 + 4 C01000 <==> 4 C00997 + 2 C00001	[p]: Oxygen + 4 Ferrocytochrome c2 <==> 4 Ferricytochrome c2 + 2 H2O
R08550[c]	protein N6-(dihydrolipoyl)lysine:NAD+ oxidoreductase	GRMZM2G073774 and GRMZM2G145595 and GRMZM2G152958 and GRMZM2G152958 and AC191387.3_FG009	1.8.1.4	[c]: 1 C16832 + 1 C00003 <==> 1 C16237 + 1 C00004 + 1 C00008	[c]: Protein N6-(dihydrolipoyl)lysine + NAD+ <==> Protein N6-(lipoyl)lysine + NADH + H+
R08360[c]	tryparedoxin:hydroperoxide oxidoreductase	(GRMZM2G012276 and AC233850.1_FG006 and GRMZM2G139680) or (GRMZM2G022547 and GRMZM2G034896)	1.11.1.15 or 1.11.1.-	[c]: C16663 + C15498 <==> C16664 + C00001 + C01335	[c]: Tryparedoxin + ROOH <==> Tryparedoxin disulfide + H2O + ROH	PATH: rn00480 Glutathione metabolism
R08893[c]		GRMZM2G109743 and GRMZM2G041694 and GRMZM2G074454 and GRMZM2G431708	1.1.-.-	[c]: 1 C17580 + 1 C00019 <==> 1 C17581 + 1 C00073 + 1 C05198	[c]: 2-Deoxy-scyllo-inosamine + S-Adenosyl-L-methionine <==> 3-Amino-2,3-dideoxy-scyllo-inosose + L-Methionine +', "5'-Deoxyadenosine
R02161[c]	Ubiquinol:ferricytochrome-c oxidoreductase	AC214350.3_FG007	1.10.2.2	[c]: 1 C00390 + 1 C00125 <==> 1 C00399 + 1 C00126 + 2 C00008	[c]: Ubiquinol + 2 Ferricytochrome c <==> Ubiquinone + 2 Ferrocytochrome c + 2 H+
R08409[c]	Plastoquinol:oxidized-plastocyanin oxidoreductase	GRMZM2G162748 and GRMZM2G038365	1.10.99.1	[c]: C16695 + 2 C03162 <==> C10385 + 2 C03025	[c]: Plastoquinol-9 + 2 Oxidized plastocyanin <==> Plastoquinone-9 + 2 Reduced plastocyanin
R08218[c]	L-serine:tRNASec ligase (AMP-forming)	GRMZM2G172101 and GRMZM2G169160	6.1.1.11	[c]: 1 C00002 + 1 C00065 + 1 C16636 <==> 1 C00020 + 1 C00013 + 1 C06481 + 2 C00008	[c]: ATP + L-Serine + tRNA(Sec) <==> AMP + Diphosphate + L-Seryl-tRNA(Sec)	PATH: rn00970 Aminoacyl-tRNA biosynthesis
R04718[c]	S-Adenosyl-L-methionine:histone-arginine Nw-methyltransferase	GRMZM2G169927 and GRMZM2G042572 and GRMZM2G057448	2.1.1.125	[c]: 1 C00019 + 1 C05206 <==> 1 C00021 + 1 C05320	[c]: S-Adenosyl-L-methionine + Histone L-arginine <==> S-Adenosyl-L-homocysteine + Histone N(omega)-methyl-L-arginine
R01754[c]	ATP:L-arabinose 1-phosphotransferase	GRMZM2G165931	2.7.1.46	[c]: 1 C00002 + 1 C00259 <==> 1 C00008 + 1 C03906 + 2 C00008	[c]: ATP + L-Arabinose <==> ADP + beta-L-Arabinose 1-phosphate	PATH: rn00520 Amino sugar and nucleotide sugar metabolism , PATH: rn01100 Metabolic pathways
R03552[c]	Acetyl-CoA:histone acetyltransferase	GRMZM2G044126 and GRMZM2G046021	2.3.1.48	[c]: 1 C00024 + 1 C02415 <==> 1 C00010 + 1 C01997 + 1 C00008	[c]: Acetyl-CoA + Histone-L-lysine <==> CoA + Histone N6-acetyl-L-lysine
R01868[c]	(S)-dihydroorotate:quinone oxidoreductase	GRMZM2G043776	1.3.5.2	[c]: 1 C00337 + 1 C00472 <==> 1 C00295 + 1 C00530	[c]: (S)-Dihydroorotate + Quinone <==> Orotate + Hydroquinone	PATH: rn00240 Pyrimidine metabolism , PATH: rn01100 Metabolic pathways
R08901[c]	2'''-N-acetyl-6'''-deamino-6'''-hydroxyneomycin C acetylhydrolase	GRMZM2G180982 and GRMZM2G001314 and GRMZM2G016958 and GRMZM2G003789 and GRMZM2G394311	3.5.1.-	[c]: C17587 + C00001 <==> C17588 + C00033	[c]: 2'''-N-Acetyl-6'''-deamino-6'''-hydroxyneomycin C + H2O <==> 6'''-Deamino-6'''-hydroxyneomycin C + Acetate
R01385[c]	UDP-glucuronate 4-epimerase	GRMZM2G170336 and GRMZM2G017678 and GRMZM2G163610 and AC212361.3_FG010 and AC206185.3_FG002 and AC212667.3_FG005	5.1.3.6	[c]: 1 C00167 <==> 1 C00617	[c]: UDP-glucuronate <==> UDP-D-galacturonate	PATH: rn00500 Starch and sucrose metabolism , PATH: rn00520 Amino sugar and nucleotide sugar metabolism , PATH: rn01100 Metabolic pathways
R05776[c]	S-adenosyl-L-methionine:24-methylenelophenol C-methyltransferase	GRMZM2G126682 and GRMZM2G075701 and GRMZM2G014789	2.1.1.143	[c]: 1 C00019 + 1 C11522 <==> 1 C00021 + 1 C11523	[c]: S-Adenosyl-L-methionine + 24-Methylene lophenol <==> S-Adenosyl-L-homocysteine + 24-Ethylidene lophenol	PATH: rn00100 Steroid biosynthesis
R03435[c]	1-Phosphatidyl-1D-myo-inositol-4,5-bisphosphate inositoltrisphosphohydrolase	GRMZM2G157760	3.1.4.11	[c]: 1 C04637 + 1 C00001 <==> 1 C01245 + 1 C00641 + 1 C00008	[c]: 1-Phosphatidyl-D-myo-inositol 4,5-bisphosphate + H2O <==> D-myo-Inositol 1,4,5-trisphosphate + 1,2-Diacyl-sn-glycerol	PATH: rn00562 Inositol phosphate metabolism , PATH: rn01100 Metabolic pathways , PATH: rn04070 Phosphatidylinositol signaling system
R03683[c]	Hemoglobin:oxygen oxidoreductase (alpha-methylene-oxydizing, hydroxylating)	GRMZM2G157936 and GRMZM2G101004 and GRMZM2G043277	1.14.99.3	[c]: C01708 + C01352 + 3 C00007 <==> C06258 + C00500 + C00237 + C14819 + C00016 + 3 C00001	[c]: Hemoglobin + FADH2 + 3 Oxygen <==> Globin + Biliverdin + CO + Fe3+ + FAD + 3 H2O	PATH: rn00860 Porphyrin and chlorophyll metabolism
R00275[c]	superoxide:superoxide oxidoreductase	GRMZM2G042080	1.15.1.1	[c]: 2 C00704 + 2 C00080 <==> C00027 + C00007	[c]: 2 O2.- + 2 H+ <==> H2O2 + Oxygen
R04096[c]	3-Methylbutanoyl-CoA:(acceptor) oxidoreductase	GRMZM2G052630 and GRMZM2G381051	1.3.99.10	[c]: C02939 + C00028 <==> C03069 + C00030	[c]: 3-Methylbutanoyl-CoA + Acceptor <==> 3-Methylcrotonyl-CoA + Reduced acceptor
R08551[c]	cytochrome P-450 reductase	GRMZM2G168858	1.6.2.4	[c]: C03161 + C00005 + C00080 <==> C03024 + C00006	[c]: Oxidized flavoprotein + NADPH + H+ <==> Reduced flavoprotein + NADP+
R00670[c]	L-ornithine carboxy-lyase (putrescine-forming)	GRMZM2G052288 and GRMZM2G001405	4.1.1.17	[c]: 1 C00077 <==> 1 C00134 + 1 C00011	[c]: L-Ornithine <==> Putrescine + CO2	PATH: rn00330 Arginine and proline metabolism , PATH: rn00480 Glutathione metabolism , PATH: rn01100 Metabolic pathways
R07297[c]	5'-ribonucleotide phosphohydrolase	GRMZM2G025072 and GRMZM2G078656	3.1.3.5	[c]: 1 C02520 + 1 C00001 <==> 1 C00911 + 1 C00009	[c]: 5'-Ribonucleotide + H2O <==> Ribonucleoside + Orthophosphate
R01341[c]	(S)-2-Hydroxy-acid:oxygen 2-oxidoreductase	GRMZM2G129246 and GRMZM2G076145 and GRMZM2G076239	1.1.3.15	[c]: 1 C02613 + 1 C00007 <==> 1 C00161 + 1 C00027	[c]: (S)-2-Hydroxy acid + Oxygen <==> 2-Oxo acid + H2O2
R08931[c]	dTDP-4-amino-2,3,4,6-tetradeoxy-D-glucose:2-oxoglutarate aminotransferase	GRMZM2G067265	2.6.1.-	[c]: C18032 + C00025 <==> C18033 + C00026	[c]: dTDP-4-oxo-2,3,6-trideoxy-D-glucose + L-Glutamate <==> dTDP-4-amino-2,3,4,6-tetradeoxy-D-glucose + 2-Oxoglutarate	PATH: rn00523 Polyketide sugar unit biosynthesis
[truncated: 739 more rows]

## Sheet: Sheet1
C00013	C00013_c	Diphosphate	c	-3
C00001	C00001_c	H2O	c	0
C00009	C00009_c	Orthophosphate	c	-2
C00022	C00022_c	Pyruvate	c	-1
C00900	C00900_c	2-Acetolactate	c	-1
C00011	C00011_c	CO2	c	0
C00027	C00027_x	H2O2	x	0
[truncated: 2,122 more rows]

## Sheet: Intracell_rxn
PS					Intracellular Transport Rxn	Flux @ PS	Flux @ R	Flux @ PR		Color	Abbreviation
[truncated: 145 more rows]

[truncated: 2 more sheets: InTr_rxn_orf, InTr_orf_BLAST]
