# Supplementary material for: Zea mays iRS1563: A Comprehensive Genome-Scale Metabolic Reconstruction of Maize Metabolism
Source: PLoS One. 2011 Jul 6;6(7):e21784. doi: 10.1371/journal.pone.0021784 (PMC3131064; doi:10.1371/journal.pone.0021784)
Supplement: File S6 — SBML file of Zea mays iRS1563 model. (XML) [file pone.0021784.s006.xml]

<?xml version="1.0" encoding="UTF-8"?>
<sbml xmlns="http://www.sbml.org/sbml/level2" level="2" version="1" xmlns:html="http://www.w3.org/1999/xhtml">
<model id="iRS1563" name="iRS1563">
	<notes>
		<html:p>Zea mays iRS1563: a comprehensive genome-scale model of maize metabolism</html:p>
		<html:p>Rajib Saha, Patrick F. Suthers and Costas D. Maranas</html:p>
	</notes>
<listOfCompartments>
	<compartment id="e" name="Extra_organism"/>
	<compartment id="c" name="Cytosol" outside="e"/>
	<compartment id="m" name="Mitochondrion"  outside="e"/>
      	<compartment id="p" name="Plastid"  outside="e"/>
      	<compartment id="x" name="Peroxisome"  outside="e"/>
      	<compartment id="v" name="Vacuole" outside="e"/>
</listOfCompartments>
<listOfSpecies>
	<species id="C00013_c" name=" Diphosphate" compartment="c" charge="-3"/>
	<species id="C00001_c" name=" H2O" compartment="c" charge="0"/>
	<species id="C00009_c" name=" Orthophosphate" compartment="c" charge="-2"/>
	<species id="C00022_c" name=" Pyruvate" compartment="c" charge="-1"/>
	<species id="C00900_c" name=" 2-Acetolactate" compartment="c" charge="-1"/>
	<species id="C00011_c" name=" CO2" compartment="c" charge="0"/>
	<species id="C00027_x" name=" H2O2" compartment="x" charge="0"/>
	<species id="C00007_x" name=" Oxygen" compartment="x" charge="0"/>
	<species id="C00001_x" name=" H2O" compartment="x" charge="0"/>
	<species id="C01083_c" name=" alpha,alpha-Trehalose" compartment="c" charge="0"/>
	<species id="C00031_c" name=" D-Glucose" compartment="c" charge="0"/>
	<species id="C00068_c" name=" Thiamin diphosphate" compartment="c" charge="-2"/>
	<species id="C00008_c" name=" ADP" compartment="c" charge="-3"/>
	<species id="C05125_c" name=" 2-(alpha-Hydroxyethyl)thiamine diphosphate" compartment="c" charge="-2"/>
	<species id="C00064_p" name=" L-Glutamine" compartment="p" charge="0"/>
	<species id="C00026_p" name=" 2-Oxoglutarate" compartment="p" charge="-2"/>
	<species id="C00138_p" name="Reduced ferredoxin" compartment="p" charge="0"/>
	<species id="C00025_p" name=" L-Glutamate" compartment="p" charge="-1"/>
	<species id="C00139_p" name="Oxidized ferredoxin" compartment="p" charge="0"/>
	<species id="C01674_c" name=" Chitobiose" compartment="c" charge="0"/>
	<species id="C00140_c" name=" N-Acetyl-D-glucosamine" compartment="c" charge="0"/>
	<species id="C01182_p" name=" D-Ribulose 1,5-bisphosphate" compartment="p" charge="-4"/>
	<species id="C00011_p" name=" CO2" compartment="p" charge="0"/>
	<species id="C00001_p" name=" H2O" compartment="p" charge="0"/>
	<species id="C00197_p" name=" 3-Phospho-D-glycerate" compartment="p" charge="-3"/>
	<species id="C00185_c" name=" Cellobiose" compartment="c" charge="0"/>
	<species id="C00221_c" name=" beta-D-Glucose" compartment="c" charge="0"/>
	<species id="C00208_c" name=" Maltose" compartment="c" charge="0"/>
	<species id="C00267_c" name=" alpha-D-Glucose" compartment="c" charge="0"/>
	<species id="C00208_p" name=" Maltose" compartment="p" charge="0"/>
	<species id="C00267_p" name=" alpha-D-Glucose" compartment="p" charge="0"/>
	<species id="C00430_c" name=" 5-Aminolevulinate" compartment="c" charge="0"/>
	<species id="C00931_c" name=" Porphobilinogen" compartment="c" charge="0"/>
	<species id="C00007_c" name=" Oxygen" compartment="c" charge="0"/>
	<species id="C01020_c" name=" 6-Hydroxynicotinate" compartment="c" charge="-1"/>
	<species id="C01059_c" name=" 2,5-Dihydroxypyridine" compartment="c" charge="0"/>
	<species id="C04332_c" name=" 6,7-Dimethyl-8-(1-D-ribityl)lumazine" compartment="c" charge="-1"/>
	<species id="C00255_c" name=" Riboflavin" compartment="c" charge="-1"/>
	<species id="C04732_c" name=" 5-Amino-6-(1-D-ribitylamino)uracil" compartment="c" charge="0"/>
	<species id="C00072_c" name=" Ascorbate" compartment="c" charge="-1"/>
	<species id="C05422_c" name=" Dehydroascorbate" compartment="c" charge="-1"/>
	<species id="C01024_c" name=" Hydroxymethylbilane" compartment="c" charge="-8"/>
	<species id="C00014_c" name=" NH3" compartment="c" charge="1"/>
	<species id="C00002_c" name=" ATP" compartment="c" charge="-3"/>
	<species id="C00003_c" name=" NAD+" compartment="c" charge="-1"/>
	<species id="C00004_c" name=" NADH" compartment="c" charge="-2"/>
	<species id="C01041_c" name=" Monodehydroascorbate" compartment="c" charge="-1"/>
	<species id="C00996_c" name="Ferricytochrome b5" compartment="c" charge="0"/>
	<species id="C00080_c" name=" H+" compartment="c" charge="0"/>
	<species id="C00999_c" name="Ferrocytochrome b5" compartment="c" charge="0"/>
	<species id="C00051_c" name=" Glutathione" compartment="c" charge="-1"/>
	<species id="C00006_c" name=" NADP+" compartment="c" charge="-3"/>
	<species id="C00127_c" name=" Glutathione disulfide" compartment="c" charge="-2"/>
	<species id="C00005_c" name=" NADPH" compartment="c" charge="-4"/>
	<species id="C00020_c" name=" AMP" compartment="c" charge="-2"/>
	<species id="C00002_p" name=" ATP" compartment="p" charge="-3"/>
	<species id="C00008_p" name=" ADP" compartment="p" charge="-3"/>
	<species id="C00020_p" name=" AMP" compartment="p" charge="-2"/>
	<species id="C00882_c" name=" Dephospho-CoA" compartment="c" charge="-2"/>
	<species id="C00010_c" name=" CoA" compartment="c" charge="-4"/>
	<species id="C00086_c" name=" Urea" compartment="c" charge="0"/>
	<species id="C00288_c" name=" HCO3-" compartment="c" charge="-1"/>
	<species id="C00001_m" name=" H2O" compartment="m" charge="0"/>
	<species id="C00011_m" name=" CO2" compartment="m" charge="0"/>
	<species id="C00080_m" name=" H+" compartment="m" charge="0"/>
	<species id="C00288_m" name=" HCO3-" compartment="m" charge="-1"/>
	<species id="C00080_p" name=" H+" compartment="p" charge="0"/>
	<species id="C00288_p" name=" HCO3-" compartment="p" charge="-1"/>
	<species id="C00169_c" name=" Carbamoyl phosphate" compartment="c" charge="-2"/>
	<species id="C00014_p" name=" NH3" compartment="p" charge="1"/>
	<species id="C00009_p" name=" Orthophosphate" compartment="p" charge="-2"/>
	<species id="C00169_p" name=" Carbamoyl phosphate" compartment="p" charge="-2"/>
	<species id="C00015_c" name=" UDP" compartment="c" charge="-3"/>
	<species id="C00075_c" name=" UTP" compartment="c" charge="-4"/>
	<species id="C00015_p" name=" UDP" compartment="p" charge="-3"/>
	<species id="C00075_p" name=" UTP" compartment="p" charge="-4"/>
	<species id="C00105_c" name=" UMP" compartment="c" charge="-2"/>
	<species id="C00250_c" name=" Pyridoxal" compartment="c" charge="0"/>
	<species id="C00018_c" name=" Pyridoxal phosphate" compartment="c" charge="-2"/>
	<species id="C00013_c" name=" Diphosphate" compartment="c" charge="-3"/>
	<species id="C00019_c" name=" S-Adenosyl-L-methionine" compartment="c" charge="1"/>
	<species id="C00073_c" name=" L-Methionine" compartment="c" charge="0"/>
	<species id="C01137_c" name=" S-Adenosylmethioninamine" compartment="c" charge="2"/>
	<species id="C01234_c" name=" 1-Aminocyclopropane-1-carboxylate" compartment="c" charge="0"/>
	<species id="C00170_c" name=" 5-Methylthioadenosine" compartment="c" charge="0"/>
	<species id="C00212_c" name=" Adenosine" compartment="c" charge="0"/>
	<species id="C06197_c" name=" P1,P3-Bis(5-adenosyl) triphosphate" compartment="c" charge="-3"/>
	<species id="C00147_c" name=" Adenine" compartment="c" charge="0"/>
	<species id="C00119_c" name=" 5-Phospho-alpha-D-ribose 1-diphosphate" compartment="c" charge="-5"/>
	<species id="C00021_c" name=" S-Adenosyl-L-homocysteine" compartment="c" charge="0"/>
	<species id="C00155_c" name=" L-Homocysteine" compartment="c" charge="0"/>
	<species id="C00074_c" name=" Phosphoenolpyruvate" compartment="c" charge="-3"/>
	<species id="C00074_p" name=" Phosphoenolpyruvate" compartment="p" charge="-3"/>
	<species id="C00022_p" name=" Pyruvate" compartment="p" charge="-1"/>
	<species id="C00013_p" name=" Diphosphate" compartment="p" charge="-3"/>
	<species id="C00022_m" name=" Pyruvate" compartment="m" charge="-1"/>
	<species id="C00010_m" name=" CoA" compartment="m" charge="-4"/>
	<species id="C00003_m" name=" NAD+" compartment="m" charge="-1"/>
	<species id="C00024_m" name=" Acetyl-CoA" compartment="m" charge="-4"/>
	<species id="C00004_m" name=" NADH" compartment="m" charge="-2"/>
	<species id="C00010_p" name=" CoA" compartment="p" charge="-4"/>
	<species id="C00003_p" name=" NAD+" compartment="p" charge="-1"/>
	<species id="C00024_p" name=" Acetyl-CoA" compartment="p" charge="-4"/>
	<species id="C00004_p" name=" NADH" compartment="p" charge="-2"/>
	<species id="C00149_c" name=" (S)-Malate" compartment="c" charge="-2"/>
	<species id="C00149_p" name=" (S)-Malate" compartment="p" charge="-2"/>
	<species id="C00006_p" name=" NADP+" compartment="p" charge="-3"/>
	<species id="C00005_p" name=" NADPH" compartment="p" charge="-4"/>
	<species id="C03981_c" name=" 2-Hydroxyethylenedicarboxylate" compartment="c" charge="-2"/>
	<species id="C00237_c" name=" CO" compartment="c" charge="1"/>
	<species id="C05993_c" name=" Acetyl adenylate" compartment="c" charge="-1"/>
	<species id="C00024_c" name=" Acetyl-CoA" compartment="c" charge="-4"/>
	<species id="C05993_m" name=" Acetyl adenylate" compartment="m" charge="-1"/>
	<species id="C00020_m" name=" AMP" compartment="m" charge="-2"/>
	<species id="C00008_m" name=" ADP" compartment="m" charge="-3"/>
	<species id="C00332_c" name=" Acetoacetyl-CoA" compartment="c" charge="-4"/>
	<species id="C00332_m" name=" Acetoacetyl-CoA" compartment="m" charge="-4"/>
	<species id="C00332_p" name=" Acetoacetyl-CoA" compartment="p" charge="-4"/>
	<species id="C00024_x" name=" Acetyl-CoA" compartment="x" charge="-4"/>
	<species id="C00010_x" name=" CoA" compartment="x" charge="-4"/>
	<species id="C00332_x" name=" Acetoacetyl-CoA" compartment="x" charge="-4"/>
	<species id="C00025_c" name=" L-Glutamate" compartment="c" charge="-1"/>
	<species id="C03287_c" name=" L-Glutamyl 5-phosphate" compartment="c" charge="-2"/>
	<species id="C03287_p" name=" L-Glutamyl 5-phosphate" compartment="p" charge="-2"/>
	<species id="C00026_c" name=" 2-Oxoglutarate" compartment="c" charge="-2"/>
	<species id="C00025_m" name=" L-Glutamate" compartment="m" charge="-1"/>
	<species id="C00026_m" name=" 2-Oxoglutarate" compartment="m" charge="-2"/>
	<species id="C00014_m" name=" NH3" compartment="m" charge="1"/>
	<species id="C01165_c" name=" L-Glutamate 5-semialdehyde" compartment="c" charge="0"/>
	<species id="C01879_c" name=" 5-Oxoproline" compartment="c" charge="-1"/>
	<species id="C00064_c" name=" L-Glutamine" compartment="c" charge="0"/>
	<species id="C00002_m" name=" ATP" compartment="m" charge="-3"/>
	<species id="C00009_m" name=" Orthophosphate" compartment="m" charge="-2"/>
	<species id="C00064_m" name=" L-Glutamine" compartment="m" charge="0"/>
	<species id="C00857_c" name=" Deamino-NAD+" compartment="c" charge="-2"/>
	<species id="C00041_c" name=" L-Alanine" compartment="c" charge="0"/>
	<species id="C00041_p" name=" L-Alanine" compartment="p" charge="0"/>
	<species id="C00624_c" name=" N-Acetyl-L-glutamate" compartment="c" charge="-2"/>
	<species id="C00334_c" name=" 4-Aminobutanoate" compartment="c" charge="0"/>
	<species id="C00311_c" name=" Isocitrate" compartment="c" charge="-3"/>
	<species id="C00311_m" name=" Isocitrate" compartment="m" charge="-3"/>
	<species id="C00006_m" name=" NADP+" compartment="m" charge="-3"/>
	<species id="C00005_m" name=" NADPH" compartment="m" charge="-4"/>
	<species id="C00311_x" name=" Isocitrate" compartment="x" charge="-3"/>
	<species id="C00006_x" name=" NADP+" compartment="x" charge="-3"/>
	<species id="C00026_x" name=" 2-Oxoglutarate" compartment="x" charge="-2"/>
	<species id="C00011_x" name=" CO2" compartment="x" charge="0"/>
	<species id="C00005_x" name=" NADPH" compartment="x" charge="-4"/>
	<species id="C00029_c" name=" UDP-glucose" compartment="c" charge="-2"/>
	<species id="C00167_c" name=" UDP-glucuronate" compartment="c" charge="-3"/>
	<species id="C00103_c" name=" D-Glucose 1-phosphate" compartment="c" charge="-2"/>
	<species id="C00052_c" name=" UDP-D-galactose" compartment="c" charge="-2"/>
	<species id="C00965_c" name=" 1,3-beta-D-Glucan" compartment="c" charge="0"/>
	<species id="C02191_c" name=" Protoporphyrin" compartment="c" charge="-2"/>
	<species id="C14818_c" name=" Fe2+" compartment="c" charge="2"/>
	<species id="C00032_c" name=" Heme" compartment="c" charge="-2"/>
	<species id="C00033_m" name=" Acetate" compartment="m" charge="-1"/>
	<species id="C00013_m" name=" Diphosphate" compartment="m" charge="-3"/>
	<species id="C00035_c" name=" GDP" compartment="c" charge="-3"/>
	<species id="C00144_c" name=" GMP" compartment="c" charge="-2"/>
	<species id="C00044_c" name=" GTP" compartment="c" charge="-4"/>
	<species id="C00036_c" name=" Oxaloacetate" compartment="c" charge="-2"/>
	<species id="C00149_m" name=" (S)-Malate" compartment="m" charge="-2"/>
	<species id="C00036_m" name=" Oxaloacetate" compartment="m" charge="-2"/>
	<species id="C00036_p" name=" Oxaloacetate" compartment="p" charge="-2"/>
	<species id="C00149_x" name=" (S)-Malate" compartment="x" charge="-2"/>
	<species id="C00003_x" name=" NAD+" compartment="x" charge="-1"/>
	<species id="C00036_x" name=" Oxaloacetate" compartment="x" charge="-2"/>
	<species id="C00004_x" name=" NADH" compartment="x" charge="-2"/>
	<species id="C00008_x" name=" ADP" compartment="x" charge="-3"/>
	<species id="C00158_c" name=" Citrate" compartment="c" charge="-3"/>
	<species id="C00049_c" name=" L-Aspartate" compartment="c" charge="-1"/>
	<species id="C00049_m" name=" L-Aspartate" compartment="m" charge="-1"/>
	<species id="C00049_p" name=" L-Aspartate" compartment="p" charge="-1"/>
	<species id="C00048_c" name=" Glyoxylate" compartment="c" charge="-1"/>
	<species id="C00037_c" name=" Glycine" compartment="c" charge="0"/>
	<species id="C00042_m" name=" Succinate" compartment="m" charge="-2"/>
	<species id="C00091_m" name=" Succinyl-CoA" compartment="m" charge="-5"/>
	<species id="C04256_c" name=" N-Acetyl-D-glucosamine 1-phosphate" compartment="c" charge="0"/>
	<species id="C00043_c" name=" UDP-N-acetyl-D-glucosamine" compartment="c" charge="-2"/>
	<species id="C04501_c" name=" N-Acetyl-alpha-D-glucosamine 1-phosphate" compartment="c" charge="-2"/>
	<species id="C00058_c" name=" Formate" compartment="c" charge="-1"/>
	<species id="C01304_c" name=" 2,5-Diamino-6-(5-phosphoribosylamino)-4-pyrimidineone" compartment="c" charge="-2"/>
	<species id="C05922_c" name=" Formamidopyrimidine nucleoside triphosphate" compartment="c" charge="-3"/>
	<species id="C00680_c" name=" meso-2,6-Diaminoheptanedioate" compartment="c" charge="0"/>
	<species id="C00047_c" name=" L-Lysine" compartment="c" charge="1"/>
	<species id="C00048_x" name=" Glyoxylate" compartment="x" charge="-1"/>
	<species id="C00160_x" name=" Glycolate" compartment="x" charge="-1"/>
	<species id="C00042_x" name=" Succinate" compartment="x" charge="-2"/>
	<species id="C03082_c" name=" 4-Phospho-L-aspartate" compartment="c" charge="-2"/>
	<species id="C05840_c" name=" Iminoaspartate" compartment="c" charge="-2"/>
	<species id="C00027_c" name=" H2O2" compartment="c" charge="0"/>
	<species id="C01419_c" name=" Cys-Gly" compartment="c" charge="0"/>
	<species id="C00669_c" name=" gamma-L-Glutamyl-L-cysteine" compartment="c" charge="-1"/>
	<species id="C00446_c" name=" alpha-D-Galactose 1-phosphate" compartment="c" charge="-2"/>
	<species id="C00053_c" name=" 3-Phosphoadenylyl sulfate" compartment="c" charge="-4"/>
	<species id="C00224_c" name=" Adenylyl sulfate" compartment="c" charge="-2"/>
	<species id="C00055_c" name=" CMP" compartment="c" charge="-2"/>
	<species id="C00475_c" name=" Cytidine" compartment="c" charge="0"/>
	<species id="C00112_c" name=" CDP" compartment="c" charge="-3"/>
	<species id="C00058_x" name=" Formate" compartment="x" charge="-1"/>
	<species id="C00059_c" name=" Sulfate" compartment="c" charge="-2"/>
	<species id="C00061_c" name=" FMN" compartment="c" charge="-3"/>
	<species id="C00062_c" name=" L-Arginine" compartment="c" charge="1"/>
	<species id="C00077_c" name=" L-Ornithine" compartment="c" charge="1"/>
	<species id="C00179_c" name=" Agmatine" compartment="c" charge="2"/>
	<species id="C00063_c" name=" CTP" compartment="c" charge="-4"/>
	<species id="C00169_m" name=" Carbamoyl phosphate" compartment="m" charge="-2"/>
	<species id="C00152_c" name=" L-Asparagine" compartment="c" charge="0"/>
	<species id="C01005_c" name=" O-Phospho-L-serine" compartment="c" charge="-3"/>
	<species id="C00065_c" name=" L-Serine" compartment="c" charge="0"/>
	<species id="C00979_c" name=" O-Acetyl-L-serine" compartment="c" charge="0"/>
	<species id="C00065_x" name=" L-Serine" compartment="x" charge="0"/>
	<species id="C00168_x" name=" Hydroxypyruvate" compartment="x" charge="-1"/>
	<species id="C00037_x" name=" Glycine" compartment="x" charge="0"/>
	<species id="C00132_c" name=" Methanol" compartment="c" charge="0"/>
	<species id="C00067_c" name=" Formaldehyde" compartment="c" charge="0"/>
	<species id="C00213_c" name=" Sarcosine" compartment="c" charge="0"/>
	<species id="C01081_c" name=" Thiamin monophosphate" compartment="c" charge="-1"/>
	<species id="C00068_m" name=" Thiamin diphosphate" compartment="m" charge="-2"/>
	<species id="C05381_m" name=" 3-Carboxy-1-hydroxypropyl-ThPP" compartment="m" charge="-3"/>
	<species id="C00162_c" name=" Fatty acid" compartment="c" charge="-1"/>
	<species id="C00071_c" name=" Aldehyde" compartment="c" charge="0"/>
	<species id="C01115_c" name=" L-Galactono-1,4-lactone" compartment="c" charge="0"/>
	<species id="C00125_c" name=" Ferricytochrome c" compartment="c" charge="-1"/>
	<species id="C00126_c" name=" Ferrocytochrome c" compartment="c" charge="-2"/>
	<species id="C00631_c" name=" 2-Phospho-D-glycerate" compartment="c" charge="-3"/>
	<species id="C00631_p" name=" 2-Phospho-D-glycerate" compartment="p" charge="-3"/>
	<species id="C00437_c" name=" N-Acetylornithine" compartment="c" charge="0"/>
	<species id="C00033_c" name=" Acetate" compartment="c" charge="-1"/>
	<species id="C00079_c" name=" L-Phenylalanine" compartment="c" charge="0"/>
	<species id="C00166_c" name=" Phenylpyruvate" compartment="c" charge="-1"/>
	<species id="C00423_c" name=" trans-Cinnamate" compartment="c" charge="-1"/>
	<species id="C02505_c" name=" 2-Phenylacetamide" compartment="c" charge="0"/>
	<species id="C00448_c" name=" trans,trans-Farnesyl diphosphate" compartment="c" charge="-3"/>
	<species id="C03428_c" name=" Presqualene diphosphate" compartment="c" charge="-3"/>
	<species id="C00186_c" name=" (S)-Lactate" compartment="c" charge="-1"/>
	<species id="C00232_c" name=" Succinate semialdehyde" compartment="c" charge="-1"/>
	<species id="C00042_c" name=" Succinate" compartment="c" charge="-2"/>
	<species id="C00449_c" name=" N6-(L-1,3-Dicarboxypropyl)-L-lysine" compartment="c" charge="0"/>
	<species id="C00081_c" name=" ITP" compartment="c" charge="-4"/>
	<species id="C00104_c" name=" IDP" compartment="c" charge="-3"/>
	<species id="C00130_c" name=" IMP" compartment="c" charge="-2"/>
	<species id="C00083_c" name=" Malonyl-CoA" compartment="c" charge="-5"/>
	<species id="C00083_p" name=" Malonyl-CoA" compartment="p" charge="-5"/>
	<species id="C00084_c" name=" Acetaldehyde" compartment="c" charge="0"/>
	<species id="C00354_c" name=" D-Fructose 1,6-bisphosphate" compartment="c" charge="-4"/>
	<species id="C00085_c" name=" D-Fructose 6-phosphate" compartment="c" charge="-2"/>
	<species id="C00354_p" name=" D-Fructose 1,6-bisphosphate" compartment="p" charge="-4"/>
	<species id="C00085_p" name=" D-Fructose 6-phosphate" compartment="p" charge="-2"/>
	<species id="C02591_c" name=" Sucrose 6-phosphate" compartment="c" charge="-2"/>
	<species id="C00088_c" name=" Nitrite" compartment="c" charge="-1"/>
	<species id="C00138_c" name="Reduced ferredoxin" compartment="c" charge="0"/>
	<species id="C00139_c" name="Oxidized ferredoxin" compartment="c" charge="0"/>
	<species id="C00088_p" name=" Nitrite" compartment="p" charge="-1"/>
	<species id="C00089_c" name=" Sucrose" compartment="c" charge="0"/>
	<species id="C00095_c" name=" D-Fructose" compartment="c" charge="0"/>
	<species id="C01177_c" name=" Inositol 1-phosphate" compartment="c" charge="-2"/>
	<species id="C00092_c" name=" D-Glucose 6-phosphate" compartment="c" charge="-2"/>
	<species id="C00116_c" name=" Glycerol" compartment="c" charge="0"/>
	<species id="C00093_c" name=" sn-Glycerol 3-phosphate" compartment="c" charge="-2"/>
	<species id="C00016_c" name=" FAD" compartment="c" charge="-2"/>
	<species id="C00111_c" name=" Glycerone phosphate" compartment="c" charge="-2"/>
	<species id="C01352_c" name=" FADH2" compartment="c" charge="-2"/>
	<species id="C00094_c" name=" Sulfite" compartment="c" charge="-1"/>
	<species id="C00283_c" name=" Hydrogen sulfide" compartment="c" charge="-1"/>
	<species id="C05345_c" name=" beta-D-Fructose 6-phosphate" compartment="c" charge="-2"/>
	<species id="C00636_c" name=" D-Mannose 1-phosphate" compartment="c" charge="-2"/>
	<species id="C00096_c" name=" GDP-mannose" compartment="c" charge="-2"/>
	<species id="C00464_c" name="Mannoglycan" compartment="c" charge="0"/>
	<species id="C01222_c" name=" GDP-4-dehydro-6-deoxy-D-mannose" compartment="c" charge="-2"/>
	<species id="C02280_c" name=" GDP-L-galactose" compartment="c" charge="-2"/>
	<species id="C02492_c" name=" 1,4-beta-D-Mannan" compartment="c" charge="0"/>
	<species id="C00957_c" name=" Mercaptopyruvate" compartment="c" charge="-1"/>
	<species id="C00302_c" name=" DL-Glutamate" compartment="c" charge="0"/>
	<species id="C00097_c" name=" L-Cysteine" compartment="c" charge="0"/>
	<species id="C05665_c" name=" 3-Aminopropanal" compartment="c" charge="1"/>
	<species id="C00099_c" name=" beta-Alanine" compartment="c" charge="0"/>
	<species id="C02642_c" name=" 3-Ureidopropionate" compartment="c" charge="-1"/>
	<species id="C00100_c" name=" Propanoyl-CoA" compartment="c" charge="-4"/>
	<species id="C00894_c" name=" Propenoyl-CoA" compartment="c" charge="-4"/>
	<species id="C03344_c" name=" 2-Methylacetoacetyl-CoA" compartment="c" charge="-4"/>
	<species id="C06002_c" name=" (S)-Methylmalonate semialdehyde" compartment="c" charge="-1"/>
	<species id="C00415_c" name=" Dihydrofolate" compartment="c" charge="-2"/>
	<species id="C00101_c" name=" Tetrahydrofolate" compartment="c" charge="-2"/>
	<species id="C00504_c" name=" Folate" compartment="c" charge="-2"/>
	<species id="C00234_c" name=" 10-Formyltetrahydrofolate" compartment="c" charge="-2"/>
	<species id="C00143_c" name=" 5,10-Methylenetetrahydrofolate" compartment="c" charge="-2"/>
	<species id="C00143_m" name=" 5,10-Methylenetetrahydrofolate" compartment="m" charge="-2"/>
	<species id="C00037_m" name=" Glycine" compartment="m" charge="0"/>
	<species id="C00101_m" name=" Tetrahydrofolate" compartment="m" charge="-2"/>
	<species id="C00065_m" name=" L-Serine" compartment="m" charge="0"/>
	<species id="C00498_c" name=" ADP-glucose" compartment="c" charge="-2"/>
	<species id="C00103_p" name=" D-Glucose 1-phosphate" compartment="p" charge="-2"/>
	<species id="C00498_p" name=" ADP-glucose" compartment="p" charge="-2"/>
	<species id="C00299_c" name=" Uridine" compartment="c" charge="0"/>
	<species id="C01103_c" name=" Orotidine 5-phosphate" compartment="c" charge="-3"/>
	<species id="C00106_c" name=" Uracil" compartment="c" charge="0"/>
	<species id="C00251_c" name=" Chorismate" compartment="c" charge="-2"/>
	<species id="C00108_c" name=" Anthranilate" compartment="c" charge="-1"/>
	<species id="C00109_c" name=" 2-Oxobutanoate" compartment="c" charge="-1"/>
	<species id="C06032_c" name=" D-erythro-3-Methylmalate" compartment="c" charge="-2"/>
	<species id="C00188_c" name=" L-Threonine" compartment="c" charge="0"/>
	<species id="C01118_c" name=" O-Succinyl-L-homoserine" compartment="c" charge="-1"/>
	<species id="C05984_c" name=" 2-Hydroxybutanoic acid" compartment="c" charge="-1"/>
	<species id="C00621_c" name=" Dolichyl diphosphate" compartment="c" charge="-3"/>
	<species id="C00110_c" name=" Dolichyl phosphate" compartment="c" charge="-2"/>
	<species id="C01246_c" name=" Dolichyl beta-D-glucosyl phosphate" compartment="c" charge="-1"/>
	<species id="C00118_c" name=" D-Glyceraldehyde 3-phosphate" compartment="c" charge="-2"/>
	<species id="C00118_p" name=" D-Glyceraldehyde 3-phosphate" compartment="p" charge="-2"/>
	<species id="C00111_p" name=" Glycerone phosphate" compartment="p" charge="-2"/>
	<species id="C00117_c" name=" D-Ribose 5-phosphate" compartment="c" charge="-2"/>
	<species id="C00121_c" name=" D-Ribose" compartment="c" charge="0"/>
	<species id="C00301_c" name=" ADP-ribose" compartment="c" charge="-2"/>
	<species id="C00199_c" name=" D-Ribulose 5-phosphate" compartment="c" charge="-2"/>
	<species id="C00117_p" name=" D-Ribose 5-phosphate" compartment="p" charge="-2"/>
	<species id="C00199_p" name=" D-Ribulose 5-phosphate" compartment="p" charge="-2"/>
	<species id="C00236_c" name=" 3-Phospho-D-glyceroyl phosphate" compartment="c" charge="-4"/>
	<species id="C00236_p" name=" 3-Phospho-D-glyceroyl phosphate" compartment="p" charge="-4"/>
	<species id="C05378_c" name=" beta-D-Fructose 1,6-bisphosphate" compartment="c" charge="-4"/>
	<species id="C05378_p" name=" beta-D-Fructose 1,6-bisphosphate" compartment="p" charge="-4"/>
	<species id="C02739_c" name=" 1-(5-Phospho-D-ribosyl)-ATP" compartment="c" charge="-5"/>
	<species id="C03090_c" name=" 5-Phosphoribosylamine" compartment="c" charge="-1"/>
	<species id="C04302_c" name=" N-(5-Phospho-D-ribosyl)anthranilate" compartment="c" charge="-3"/>
	<species id="C01909_c" name=" Dethiobiotin" compartment="c" charge="-1"/>
	<species id="C00087_c" name=" Sulfur" compartment="c" charge="0"/>
	<species id="C00120_c" name=" Biotin" compartment="c" charge="-1"/>
	<species id="C05198_c" name=" 5-Deoxyadenosine" compartment="c" charge="0"/>
	<species id="C00122_m" name=" Fumarate" compartment="m" charge="-2"/>
	<species id="C03794_c" name=" N6-(1,2-Dicarboxyethyl)-AMP" compartment="c" charge="-4"/>
	<species id="C00122_c" name=" Fumarate" compartment="c" charge="-2"/>
	<species id="C03406_c" name=" N-(L-Arginino)succinate" compartment="c" charge="-1"/>
	<species id="C00124_c" name=" D-Galactose" compartment="c" charge="0"/>
	<species id="C05402_c" name=" Melibiose" compartment="c" charge="0"/>
	<species id="C00492_c" name=" Raffinose" compartment="c" charge="0"/>
	<species id="C05401_c" name=" 3-beta-D-Galactosyl-sn-glycerol" compartment="c" charge="0"/>
	<species id="C05796_c" name=" Galactan" compartment="c" charge="0"/>
	<species id="C01143_c" name=" (R)-5-Diphosphomevalonate" compartment="c" charge="-3"/>
	<species id="C00129_c" name=" Isopentenyl diphosphate" compartment="c" charge="-3"/>
	<species id="C00235_c" name=" Dimethylallyl diphosphate" compartment="c" charge="-3"/>
	<species id="C00294_c" name=" Inosine" compartment="c" charge="0"/>
	<species id="C04734_c" name=" 1-(5-Phosphoribosyl)-5-formamido-4-imidazolecarboxamide" compartment="c" charge="-2"/>
	<species id="C00655_c" name=" Xanthosine 5-phosphate" compartment="c" charge="-2"/>
	<species id="C00262_c" name=" Hypoxanthine" compartment="c" charge="0"/>
	<species id="C00206_c" name=" dADP" compartment="c" charge="-3"/>
	<species id="C00131_c" name=" dATP" compartment="c" charge="-4"/>
	<species id="C00135_c" name=" L-Histidine" compartment="c" charge="0"/>
	<species id="C01152_c" name=" N(pi)-Methyl-L-histidine" compartment="c" charge="0"/>
	<species id="C00388_c" name=" 1H-Imidazole-4-ethanamine" compartment="c" charge="1"/>
	<species id="C00136_x" name=" Butanoyl-CoA" compartment="x" charge="-4"/>
	<species id="C00016_x" name=" FAD" compartment="x" charge="-2"/>
	<species id="C01352_x" name=" FADH2" compartment="x" charge="-2"/>
	<species id="C00877_x" name=" Crotonoyl-CoA" compartment="x" charge="-4"/>
	<species id="C05269_x" name=" 3-Oxohexanoyl-CoA" compartment="x" charge="-4"/>
	<species id="C00137_c" name=" myo-Inositol" compartment="c" charge="0"/>
	<species id="C00191_c" name=" D-Glucuronate" compartment="c" charge="-1"/>
	<species id="C03546_c" name=" myo-Inositol 4-phosphate" compartment="c" charge="-2"/>
	<species id="C04006_c" name=" 1D-myo-Inositol 3-phosphate" compartment="c" charge="-2"/>
	<species id="C01235_c" name=" alpha-D-Galactosyl-(1->3)-1D-myo-inositol" compartment="c" charge="0"/>
	<species id="C04039_c" name=" 2,3-Dihydroxy-3-methylbutanoate" compartment="c" charge="-1"/>
	<species id="C00141_c" name=" 3-Methyl-2-oxobutanoic acid" compartment="c" charge="-1"/>
	<species id="C02504_c" name=" (2S)-2-Isopropylmalate" compartment="c" charge="-2"/>
	<species id="C00445_c" name=" 5,10-Methenyltetrahydrofolate" compartment="c" charge="-1"/>
	<species id="C00440_c" name=" 5-Methyltetrahydrofolate" compartment="c" charge="-2"/>
	<species id="C00387_c" name=" Guanosine" compartment="c" charge="0"/>
	<species id="C00148_c" name=" L-Proline" compartment="c" charge="0"/>
	<species id="C03912_c" name=" (S)-1-Pyrroline-5-carboxylate" compartment="c" charge="-1"/>
	<species id="C01157_c" name=" trans-4-Hydroxy-L-proline" compartment="c" charge="0"/>
	<species id="C00151_c" name=" L-Amino acid" compartment="c" charge="0"/>
	<species id="C03740_c" name=" (5-L-Glutamyl)-L-amino acid" compartment="c" charge="-1"/>
	<species id="C00154_x" name=" Palmitoyl-CoA" compartment="x" charge="-4"/>
	<species id="C05272_x" name=" trans-Hexadec-2-enoyl-CoA" compartment="x" charge="-4"/>
	<species id="C00002_x" name=" ATP" compartment="x" charge="-3"/>
	<species id="C00249_x" name=" Hexadecanoic acid" compartment="x" charge="-1"/>
	<species id="C00020_x" name=" AMP" compartment="x" charge="-2"/>
	<species id="C00013_x" name=" Diphosphate" compartment="x" charge="-3"/>
	<species id="C00154_c" name=" Palmitoyl-CoA" compartment="c" charge="-4"/>
	<species id="C02934_c" name=" 3-Dehydrosphinganine" compartment="c" charge="1"/>
	<species id="C02291_c" name=" L-Cystathionine" compartment="c" charge="0"/>
	<species id="C00297_c" name=" Sulfide" compartment="c" charge="0"/>
	<species id="C00156_c" name=" 4-Hydroxybenzoate" compartment="c" charge="-1"/>
	<species id="C00028_c" name="Hydrogen-acceptor" compartment="c" charge="1"/>
	<species id="C00633_c" name=" 4-Hydroxybenzaldehyde" compartment="c" charge="0"/>
	<species id="C00030_c" name="Hydrogen-donor" compartment="c" charge="0"/>
	<species id="C00157_c" name=" Phosphatidylcholine" compartment="c" charge="0"/>
	<species id="C00416_c" name=" Phosphatidate" compartment="c" charge="-2"/>
	<species id="C00114_c" name=" Choline" compartment="c" charge="1"/>
	<species id="C00158_m" name=" Citrate" compartment="m" charge="-3"/>
	<species id="C05400_c" name=" Epimelibiose" compartment="c" charge="0"/>
	<species id="C00159_c" name=" D-Mannose" compartment="c" charge="0"/>
	<species id="C00356_c" name=" (S)-3-Hydroxy-3-methylglutaryl-CoA" compartment="c" charge="-5"/>
	<species id="C00164_c" name=" Acetoacetate" compartment="c" charge="-1"/>
	<species id="C01061_c" name=" 4-Fumarylacetoacetate" compartment="c" charge="-2"/>
	<species id="C05852_c" name=" 2-Hydroxyphenylacetate" compartment="c" charge="-1"/>
	<species id="C00438_c" name=" N-Carbamoyl-L-aspartate" compartment="c" charge="-2"/>
	<species id="C00327_c" name=" L-Citrulline" compartment="c" charge="0"/>
	<species id="C00077_m" name=" L-Ornithine" compartment="m" charge="1"/>
	<species id="C00327_m" name=" L-Citrulline" compartment="m" charge="0"/>
	<species id="C00077_p" name=" L-Ornithine" compartment="p" charge="1"/>
	<species id="C00327_p" name=" L-Citrulline" compartment="p" charge="0"/>
	<species id="C05712_c" name=" Cyanohydrin" compartment="c" charge="0"/>
	<species id="C00177_c" name=" Cyanide" compartment="c" charge="0"/>
	<species id="C00181_c" name=" D-Xylose" compartment="c" charge="0"/>
	<species id="C00310_c" name=" D-Xylulose" compartment="c" charge="0"/>
	<species id="C01164_c" name=" Cholesta-5,7-dien-3beta-ol" compartment="c" charge="0"/>
	<species id="C00187_c" name=" Cholesterol" compartment="c" charge="0"/>
	<species id="C01802_c" name=" Desmosterol" compartment="c" charge="0"/>
	<species id="C01102_c" name=" O-Phospho-L-homoserine" compartment="c" charge="-2"/>
	<species id="C00197_c" name=" 3-Phospho-D-glycerate" compartment="c" charge="-3"/>
	<species id="C03232_c" name=" 3-Phosphonooxypyruvate" compartment="c" charge="-3"/>
	<species id="C01182_c" name=" D-Ribulose 1,5-bisphosphate" compartment="c" charge="-4"/>
	<species id="C00345_c" name=" 6-Phospho-D-gluconate" compartment="c" charge="-3"/>
	<species id="C00345_p" name=" 6-Phospho-D-gluconate" compartment="p" charge="-3"/>
	<species id="C00231_c" name=" D-Xylulose 5-phosphate" compartment="c" charge="-2"/>
	<species id="C00231_p" name=" D-Xylulose 5-phosphate" compartment="p" charge="-2"/>
	<species id="C00214_c" name=" Thymidine" compartment="c" charge="0"/>
	<species id="C00364_c" name=" dTMP" compartment="c" charge="-2"/>
	<species id="C01172_c" name=" beta-D-Glucose 6-phosphate" compartment="c" charge="-2"/>
	<species id="C00223_c" name=" p-Coumaroyl-CoA" compartment="c" charge="-4"/>
	<species id="C06561_c" name=" Naringenin chalcone" compartment="c" charge="0"/>
	<species id="C05608_c" name=" 4-Hydroxycinnamyl aldehyde" compartment="c" charge="0"/>
	<species id="C00811_c" name=" 4-Coumarate" compartment="c" charge="-1"/>
	<species id="C00229_c" name=" Acyl-carrier protein" compartment="c" charge="0"/>
	<species id="C03939_c" name=" Acetyl-[acyl-carrier protein]" compartment="c" charge="0"/>
	<species id="C00229_p" name=" Acyl-carrier protein" compartment="p" charge="0"/>
	<species id="C03939_p" name=" Acetyl-[acyl-carrier protein]" compartment="p" charge="0"/>
	<species id="C05382_c" name=" Sedoheptulose 7-phosphate" compartment="c" charge="-2"/>
	<species id="C05382_p" name=" Sedoheptulose 7-phosphate" compartment="p" charge="-2"/>
	<species id="C05601_c" name=" 4-Hydroxy-2-oxo-heptanedioate" compartment="c" charge="-2"/>
	<species id="C00341_c" name=" Geranyl diphosphate" compartment="c" charge="-3"/>
	<species id="C00239_c" name=" dCMP" compartment="c" charge="-2"/>
	<species id="C00365_c" name=" dUMP" compartment="c" charge="-2"/>
	<species id="C00881_c" name=" Deoxycytidine" compartment="c" charge="0"/>
	<species id="C00705_c" name=" dCDP" compartment="c" charge="-3"/>
	<species id="C00243_c" name=" Lactose" compartment="c" charge="0"/>
	<species id="C05396_c" name=" Lactose 6-phosphate" compartment="c" charge="-2"/>
	<species id="C03193_c" name=" (5-L-Glutamyl)-peptide" compartment="c" charge="-1"/>
	<species id="C00245_c" name=" Taurine" compartment="c" charge="0"/>
	<species id="C00012_c" name=" Peptide" compartment="c" charge="0"/>
	<species id="C05844_c" name=" 5-L-Glutamyl-taurine" compartment="c" charge="-1"/>
	<species id="C15972_c" name=" Enzyme N6-(lipoyl)lysine" compartment="c" charge="0"/>
	<species id="C15977_c" name=" [Dihydrolipoyllysine-residue (2-methylpropanoyl)transferase]" compartment="c" charge="0"/>
	<species id="C00233_c" name=" 4-Methyl-2-oxopentanoate" compartment="c" charge="-1"/>
	<species id="C15975_c" name=" [Dihydrolipoyllysine-residue (2-methylpropanoyl)transferase]" compartment="c" charge="0"/>
	<species id="C01269_c" name=" 5-O-(1-Carboxyvinyl)-3-phosphoshikimate" compartment="c" charge="-4"/>
	<species id="C00254_c" name=" Prephenate" compartment="c" charge="-2"/>
	<species id="C11355_c" name=" 4-Amino-4-deoxychorismate" compartment="c" charge="-1"/>
	<species id="C00885_c" name=" Isochorismate" compartment="c" charge="-2"/>
	<species id="C00252_c" name=" Isomaltose" compartment="c" charge="0"/>
	<species id="C01185_c" name=" Nicotinate D-ribonucleotide" compartment="c" charge="-2"/>
	<species id="C00253_c" name=" Nicotinate" compartment="c" charge="-1"/>
	<species id="C00257_c" name=" D-Gluconic acid" compartment="c" charge="-1"/>
	<species id="C00577_c" name=" D-Glyceraldehyde" compartment="c" charge="0"/>
	<species id="C00258_c" name=" D-Glycerate" compartment="c" charge="-1"/>
	<species id="C00385_c" name=" Xanthine" compartment="c" charge="0"/>
	<species id="C00263_c" name=" L-Homoserine" compartment="c" charge="0"/>
	<species id="C00441_c" name=" L-Aspartate 4-semialdehyde" compartment="c" charge="0"/>
	<species id="C00668_c" name=" alpha-D-Glucose 6-phosphate" compartment="c" charge="-2"/>
	<species id="C00269_c" name=" CDP-diacylglycerol" compartment="c" charge="-2"/>
	<species id="C03892_c" name=" Phosphatidylglycerophosphate" compartment="c" charge="-3"/>
	<species id="C01194_c" name=" 1-Phosphatidyl-D-myo-inositol" compartment="c" charge="-1"/>
	<species id="C00275_c" name=" D-Mannose 6-phosphate" compartment="c" charge="-2"/>
	<species id="C00279_c" name=" D-Erythrose 4-phosphate" compartment="c" charge="-2"/>
	<species id="C04691_c" name=" 2-Dehydro-3-deoxy-D-arabino-heptonate 7-phosphate" compartment="c" charge="-3"/>
	<species id="C00279_p" name=" D-Erythrose 4-phosphate" compartment="p" charge="-2"/>
	<species id="C05345_p" name=" beta-D-Fructose 6-phosphate" compartment="p" charge="-2"/>
	<species id="C00447_c" name=" Sedoheptulose 1,7-bisphosphate" compartment="c" charge="-4"/>
	<species id="C00447_p" name=" Sedoheptulose 1,7-bisphosphate" compartment="p" charge="-4"/>
	<species id="C00286_c" name=" dGTP" compartment="c" charge="-4"/>
	<species id="C00362_c" name=" dGMP" compartment="c" charge="-2"/>
	<species id="C00361_c" name=" dGDP" compartment="c" charge="-3"/>
	<species id="C00295_c" name=" Orotate" compartment="c" charge="-1"/>
	<species id="C05715_c" name=" gamma-Amino-gamma-cyanobutanoate" compartment="c" charge="0"/>
	<species id="C00588_c" name=" Choline phosphate" compartment="c" charge="-1"/>
	<species id="C00307_c" name=" CDP-choline" compartment="c" charge="-1"/>
	<species id="C00417_x" name=" cis-Aconitate" compartment="x" charge="-3"/>
	<species id="C00314_c" name=" Pyridoxine" compartment="c" charge="0"/>
	<species id="C00627_c" name=" Pyridoxine phosphate" compartment="c" charge="-2"/>
	<species id="C00134_c" name=" Putrescine" compartment="c" charge="2"/>
	<species id="C00315_c" name=" Spermidine" compartment="c" charge="3"/>
	<species id="C00322_c" name=" 2-Oxoadipate" compartment="c" charge="-2"/>
	<species id="C00527_c" name=" Glutaryl-CoA" compartment="c" charge="-5"/>
	<species id="C06157_c" name=" [Dihydrolipoyllysine-residue succinyltransferase]" compartment="c" charge="-1"/>
	<species id="C10945_c" name=" Caffeic aldehyde" compartment="c" charge="0"/>
	<species id="C00323_c" name=" Caffeoyl-CoA" compartment="c" charge="-4"/>
	<species id="C00406_c" name=" Feruloyl-CoA" compartment="c" charge="-4"/>
	<species id="C01197_c" name=" Caffeate" compartment="c" charge="-1"/>
	<species id="C00329_c" name=" D-Glucosamine" compartment="c" charge="1"/>
	<species id="C06023_c" name=" D-Glucosaminide" compartment="c" charge="3"/>
	<species id="C00330_c" name=" Deoxyguanosine" compartment="c" charge="0"/>
	<species id="C01144_x" name=" (S)-3-Hydroxybutanoyl-CoA" compartment="x" charge="-4"/>
	<species id="C01144_c" name=" (S)-3-Hydroxybutanoyl-CoA" compartment="c" charge="-4"/>
	<species id="C00555_c" name=" 4-Aminobutyraldehyde" compartment="c" charge="1"/>
	<species id="C00337_c" name=" (S)-Dihydroorotate" compartment="c" charge="-1"/>
	<species id="C02462_c" name=" Sabinene hydrate" compartment="c" charge="0"/>
	<species id="C00343_c" name=" Thioredoxin disulfide" compartment="c" charge="0"/>
	<species id="C00342_c" name=" Thioredoxin" compartment="c" charge="0"/>
	<species id="C01346_c" name=" dUDP" compartment="c" charge="-3"/>
	<species id="C01077_c" name=" O-Acetyl-L-homoserine" compartment="c" charge="0"/>
	<species id="C00320_c" name=" Thiosulfate" compartment="c" charge="-1"/>
	<species id="C01236_c" name=" D-Glucono-1,5-lactone 6-phosphate" compartment="c" charge="-2"/>
	<species id="C01236_p" name=" D-Glucono-1,5-lactone 6-phosphate" compartment="p" charge="-2"/>
	<species id="C00346_c" name=" Ethanolamine phosphate" compartment="c" charge="-1"/>
	<species id="C00570_c" name=" CDP-ethanolamine" compartment="c" charge="-1"/>
	<species id="C00350_c" name=" Phosphatidylethanolamine" compartment="c" charge="0"/>
	<species id="C00189_c" name=" Ethanolamine" compartment="c" charge="1"/>
	<species id="C00641_c" name=" 1,2-Diacyl-sn-glycerol" compartment="c" charge="0"/>
	<species id="C00353_c" name=" Geranylgeranyl diphosphate" compartment="c" charge="-3"/>
	<species id="C05427_c" name=" Phytyl diphosphate" compartment="c" charge="-3"/>
	<species id="C06089_c" name=" ent-Copalyl diphosphate" compartment="c" charge="-3"/>
	<species id="C00355_c" name=" 3,4-Dihydroxy-L-phenylalanine" compartment="c" charge="0"/>
	<species id="C03758_c" name=" Dopamine" compartment="c" charge="1"/>
	<species id="C00418_c" name=" (R)-Mevalonate" compartment="c" charge="0"/>
	<species id="C00357_c" name=" N-Acetyl-D-glucosamine 6-phosphate" compartment="c" charge="-2"/>
	<species id="C00360_c" name=" dAMP" compartment="c" charge="-2"/>
	<species id="C00559_c" name=" Deoxyadenosine" compartment="c" charge="0"/>
	<species id="C00363_c" name=" dTDP" compartment="c" charge="-3"/>
	<species id="C00459_c" name=" dTTP" compartment="c" charge="-4"/>
	<species id="C00526_c" name=" Deoxyuridine" compartment="c" charge="0"/>
	<species id="C00460_c" name=" dUTP" compartment="c" charge="-4"/>
	<species id="C00366_c" name=" Urate" compartment="c" charge="0"/>
	<species id="C11821_c" name=" 5-Hydroxyisourate" compartment="c" charge="0"/>
	<species id="C00718_p" name=" Amylose" compartment="p" charge="0"/>
	<species id="C00369_p" name=" Starch" compartment="p" charge="0"/>
	<species id="C01935_p" name=" Maltodextrin" compartment="p" charge="0"/>
	<species id="C00473_c" name=" Retinol" compartment="c" charge="0"/>
	<species id="C00376_c" name=" Retinal" compartment="c" charge="0"/>
	<species id="C00389_c" name=" Quercetin" compartment="c" charge="-1"/>
	<species id="C04443_c" name=" 3,4,5,7-Tetrahydroxy-3-methoxyflavone" compartment="c" charge="-1"/>
	<species id="C05623_c" name=" Quercetin 3-O-glucoside" compartment="c" charge="-1"/>
	<species id="C01617_c" name=" Taxifolin" compartment="c" charge="0"/>
	<species id="C00390_c" name=" Ubiquinol" compartment="c" charge="0"/>
	<species id="C00399_c" name=" Ubiquinone" compartment="c" charge="0"/>
	<species id="C00398_c" name=" Tryptamine" compartment="c" charge="1"/>
	<species id="C00637_c" name=" Indole-3-acetaldehyde" compartment="c" charge="0"/>
	<species id="C05805_c" name=" 2-Hexaprenyl-3-methyl-5-hydroxy-6-methoxy-1,4-benzoquinone" compartment="c" charge="0"/>
	<species id="C17568_c" name=" Ubiquinone-6" compartment="c" charge="0"/>
	<species id="C02666_c" name=" Coniferyl aldehyde" compartment="c" charge="0"/>
	<species id="C01494_c" name=" Ferulate" compartment="c" charge="-1"/>
	<species id="C00671_c" name=" (S)-3-Methyl-2-oxopentanoic acid" compartment="c" charge="-1"/>
	<species id="C00407_c" name=" L-Isoleucine" compartment="c" charge="0"/>
	<species id="C00411_c" name=" Sinapoyl-CoA" compartment="c" charge="-4"/>
	<species id="C05610_c" name=" Sinapoyl aldehyde" compartment="c" charge="0"/>
	<species id="C00482_c" name=" Sinapate" compartment="c" charge="-1"/>
	<species id="C00681_c" name=" 1-Acyl-sn-glycerol 3-phosphate" compartment="c" charge="-2"/>
	<species id="C00040_c" name=" Acyl-CoA" compartment="c" charge="-4"/>
	<species id="C01107_c" name=" (R)-5-Phosphomevalonate" compartment="c" charge="-3"/>
	<species id="C00540_c" name=" Cinnamoyl-CoA" compartment="c" charge="-4"/>
	<species id="C00429_c" name=" 5,6-Dihydrouracil" compartment="c" charge="0"/>
	<species id="C03741_c" name=" (S)-4-Amino-5-oxopentanoate" compartment="c" charge="0"/>
	<species id="C01250_c" name=" N-Acetyl-L-glutamate 5-semialdehyde" compartment="c" charge="-1"/>
	<species id="C03340_c" name=" L-2,3-Dihydrodipicolinate" compartment="c" charge="-2"/>
	<species id="C03479_c" name=" 5-Formyltetrahydrofolate" compartment="c" charge="-2"/>
	<species id="C04076_c" name=" L-2-Aminoadipate 6-semialdehyde" compartment="c" charge="0"/>
	<species id="C00454_c" name=" NDP" compartment="c" charge="-3"/>
	<species id="C00201_c" name=" Nucleoside triphosphate" compartment="c" charge="-4"/>
	<species id="C00455_c" name=" Nicotinamide D-ribonucleotide" compartment="c" charge="-1"/>
	<species id="C03150_c" name=" N-Ribosylnicotinamide" compartment="c" charge="1"/>
	<species id="C00458_c" name=" dCTP" compartment="c" charge="-4"/>
	<species id="C00714_c" name=" Pectin" compartment="c" charge="0"/>
	<species id="C00470_c" name=" Pectate" compartment="c" charge="-3"/>
	<species id="C00483_c" name=" Tyramine" compartment="c" charge="1"/>
	<species id="C03765_c" name=" 4-Hydroxyphenylacetaldehyde" compartment="c" charge="0"/>
	<species id="C00493_c" name=" Shikimate" compartment="c" charge="-1"/>
	<species id="C03175_c" name=" Shikimate 3-phosphate" compartment="c" charge="-3"/>
	<species id="C02637_c" name=" 3-Dehydroshikimate" compartment="c" charge="-1"/>
	<species id="C02350_c" name=" (S)(+)-Allantoin" compartment="c" charge="-1"/>
	<species id="C00499_c" name=" Allantoate" compartment="c" charge="-1"/>
	<species id="C00506_c" name=" L-Cysteate" compartment="c" charge="-1"/>
	<species id="C05528_c" name=" 3-Sulfopyruvate" compartment="c" charge="-2"/>
	<species id="C02218_c" name=" 2-Aminoacrylate" compartment="c" charge="0"/>
	<species id="C00054_c" name=" Adenosine 3,5-bisphosphate" compartment="c" charge="-4"/>
	<species id="C00509_c" name=" Naringenin" compartment="c" charge="0"/>
	<species id="C00974_c" name=" Dihydrokaempferol" compartment="c" charge="0"/>
	<species id="C01120_c" name=" Sphinganine 1-phosphate" compartment="c" charge="-1"/>
	<species id="C00517_c" name=" Hexadecanal" compartment="c" charge="0"/>
	<species id="C00522_c" name=" (R)-Pantoate" compartment="c" charge="0"/>
	<species id="C00864_c" name=" Pantothenate" compartment="c" charge="-1"/>
	<species id="C00534_c" name=" Pyridoxamine" compartment="c" charge="1"/>
	<species id="C00647_c" name=" Pyridoxamine phosphate" compartment="c" charge="-1"/>
	<species id="C00544_c" name=" Homogentisate" compartment="c" charge="-1"/>
	<species id="C05585_c" name=" Gentisate aldehyde" compartment="c" charge="0"/>
	<species id="C01179_c" name=" 3-(4-Hydroxyphenyl)pyruvate" compartment="c" charge="-1"/>
	<species id="C01888_c" name=" Aminoacetone" compartment="c" charge="1"/>
	<species id="C00546_c" name=" Methylglyoxal" compartment="c" charge="0"/>
	<species id="C05512_c" name=" Deoxyinosine" compartment="c" charge="0"/>
	<species id="C00576_c" name=" Betaine aldehyde" compartment="c" charge="1"/>
	<species id="C00719_c" name=" Betaine" compartment="c" charge="0"/>
	<species id="C01094_c" name=" D-Fructose 1-phosphate" compartment="c" charge="-2"/>
	<species id="C15973_m" name=" Enzyme N6-(dihydrolipoyl)lysine" compartment="m" charge="0"/>
	<species id="C16254_m" name=" [Dihydrolipoyllysine-residue succinyltransferase]" compartment="m" charge="-1"/>
	<species id="C15973_c" name=" Enzyme N6-(dihydrolipoyl)lysine" compartment="c" charge="0"/>
	<species id="C00590_c" name=" Coniferyl alcohol" compartment="c" charge="0"/>
	<species id="C05615_c" name="Lignin" compartment="c" charge="0"/>
	<species id="C05332_c" name=" Phenethylamine" compartment="c" charge="1"/>
	<species id="C00601_c" name=" Phenylacetaldehyde" compartment="c" charge="0"/>
	<species id="C00606_c" name=" 3-Sulfino-L-alanine" compartment="c" charge="-1"/>
	<species id="C05527_c" name=" 3-Sulfinylpyruvate" compartment="c" charge="-2"/>
	<species id="C04133_c" name=" N-Acetyl-L-glutamate 5-phosphate" compartment="c" charge="-3"/>
	<species id="C00630_c" name=" 2-Methylpropanoyl-CoA" compartment="c" charge="-4"/>
	<species id="C00632_c" name=" 3-Hydroxyanthranilate" compartment="c" charge="-1"/>
	<species id="C05640_c" name=" Cinnavalininate" compartment="c" charge="0"/>
	<species id="C10905_c" name="Activated methyl group" compartment="c" charge="0"/>
	<species id="C05831_c" name=" 3-Methoxyanthranilate" compartment="c" charge="0"/>
	<species id="C00954_c" name=" Indole-3-acetate" compartment="c" charge="-1"/>
	<species id="C03692_c" name=" 1,2-Diacyl-3-beta-D-galactosyl-sn-glycerol" compartment="c" charge="0"/>
	<species id="C01762_c" name=" Xanthosine" compartment="c" charge="0"/>
	<species id="C00700_c" name=" XTP" compartment="c" charge="-4"/>
	<species id="C03506_c" name=" Indoleglycerol phosphate" compartment="c" charge="-2"/>
	<species id="C00078_c" name=" L-Tryptophan" compartment="c" charge="0"/>
	<species id="C00665_c" name=" beta-D-Fructose 2,6-bisphosphate" compartment="c" charge="-4"/>
	<species id="C00666_c" name=" LL-2,6-Diaminoheptanedioate" compartment="c" charge="0"/>
	<species id="C01172_p" name=" beta-D-Glucose 6-phosphate" compartment="p" charge="-2"/>
	<species id="C00689_c" name=" alpha,alpha-Trehalose 6-phosphate" compartment="c" charge="-2"/>
	<species id="C00668_p" name=" alpha-D-Glucose 6-phosphate" compartment="p" charge="-2"/>
	<species id="C00673_c" name=" 2-Deoxy-D-ribose 5-phosphate" compartment="c" charge="-2"/>
	<species id="C01801_c" name=" Deoxyribose" compartment="c" charge="0"/>
	<species id="C03372_c" name=" Acylglycerone phosphate" compartment="c" charge="-2"/>
	<species id="C00842_c" name=" dTDP-glucose" compartment="c" charge="-2"/>
	<species id="C00687_c" name="" compartment="c" charge="0"/>
	<species id="C01450_c" name=" Ketone" compartment="c" charge="0"/>
	<species id="C00783_c" name=" Tropinone" compartment="c" charge="1"/>
	<species id="C00729_c" name=" Tropine" compartment="c" charge="1"/>
	<species id="C00735_c" name=" Cortisol" compartment="c" charge="0"/>
	<species id="C00762_c" name=" Cortisone" compartment="c" charge="0"/>
	<species id="C00751_c" name=" Squalene" compartment="c" charge="0"/>
	<species id="C01054_c" name=" (S)-2,3-Epoxysqualene" compartment="c" charge="0"/>
	<species id="C00760_c" name=" Cellulose" compartment="c" charge="0"/>
	<species id="C00780_c" name=" Serotonin" compartment="c" charge="1"/>
	<species id="C05659_c" name=" 5-Methoxytryptamine" compartment="c" charge="1"/>
	<species id="C00082_c" name=" L-Tyrosine" compartment="c" charge="0"/>
	<species id="C00787_c" name=" tRNA(Tyr)" compartment="c" charge="-2"/>
	<species id="C02839_c" name=" L-Tyrosyl-tRNA(Tyr)" compartment="c" charge="-1"/>
	<species id="C05399_c" name=" Melibiitol" compartment="c" charge="0"/>
	<species id="C00794_c" name=" D-Sorbitol" compartment="c" charge="0"/>
	<species id="C05985_c" name=" 2-Propyn-1-al" compartment="c" charge="0"/>
	<species id="C00804_c" name=" Propynoate" compartment="c" charge="-1"/>
	<species id="C00810_c" name=" (R)-Acetoin" compartment="c" charge="0"/>
	<species id="C03044_c" name=" (R,R)-Butane-2,3-diol" compartment="c" charge="0"/>
	<species id="C05627_c" name=" 4-Hydroxystyrene" compartment="c" charge="0"/>
	<species id="C02670_c" name=" D-Glucuronolactone" compartment="c" charge="0"/>
	<species id="C00818_c" name=" D-Glucarate" compartment="c" charge="-2"/>
	<species id="C02097_c" name=" dTDP-galactose" compartment="c" charge="-2"/>
	<species id="C00859_c" name=" Gibberellin A1" compartment="c" charge="0"/>
	<species id="C03579_c" name=" 2beta-Hydroxygibberellin 1" compartment="c" charge="0"/>
	<species id="C00860_c" name=" L-Histidinol" compartment="c" charge="1"/>
	<species id="C01929_c" name=" L-Histidinal" compartment="c" charge="1"/>
	<species id="C01635_c" name=" tRNA(Ala)" compartment="c" charge="-2"/>
	<species id="C00886_c" name=" L-Alanyl-tRNA" compartment="c" charge="-1"/>
	<species id="C05668_c" name=" 3-Hydroxypropionyl-CoA" compartment="c" charge="-4"/>
	<species id="C00906_c" name=" 5,6-Dihydrothymine" compartment="c" charge="0"/>
	<species id="C05100_c" name=" 3-Ureidoisobutyrate" compartment="c" charge="-1"/>
	<species id="C00909_c" name=" Leukotriene A4" compartment="c" charge="-1"/>
	<species id="C02165_c" name=" Leukotriene B4" compartment="c" charge="-1"/>
	<species id="C04807_c" name=" 2-Amino-7,8-dihydro-4-hydroxy-6-(diphosphooxymethyl)pteridine" compartment="c" charge="-3"/>
	<species id="C00568_c" name=" 4-Aminobenzoate" compartment="c" charge="-1"/>
	<species id="C00921_c" name=" Dihydropteroate" compartment="c" charge="-1"/>
	<species id="C01175_c" name=" 1-O-Sinapoyl-beta-D-glucose" compartment="c" charge="0"/>
	<species id="C00933_c" name=" Sinapoylcholine" compartment="c" charge="1"/>
	<species id="C00944_c" name=" 3-Dehydroquinate" compartment="c" charge="-1"/>
	<species id="C02938_c" name=" 3-Indoleacetonitrile" compartment="c" charge="0"/>
	<species id="C05823_c" name=" 3-Mercaptolactate" compartment="c" charge="-1"/>
	<species id="C03648_c" name=" cis-3,4-Leucopelargonidin" compartment="c" charge="0"/>
	<species id="C05903_c" name=" Kaempferol" compartment="c" charge="-1"/>
	<species id="C05824_c" name=" S-Sulfo-L-cysteine" compartment="c" charge="-1"/>
	<species id="C00986_c" name=" 1,3-Diaminopropane" compartment="c" charge="2"/>
	<species id="C00007_p" name=" Oxygen" compartment="p" charge="0"/>
	<species id="C00988_p" name=" 2-Phosphoglycolate" compartment="p" charge="-3"/>
	<species id="C15979_c" name=" [Dihydrolipoyllysine-residue (2-methylpropanoyl)transferase]" compartment="c" charge="0"/>
	<species id="C15980_c" name=" (S)-2-Methylbutanoyl-CoA" compartment="c" charge="-4"/>
	<species id="C01051_c" name=" Uroporphyrinogen III" compartment="c" charge="-8"/>
	<species id="C02463_c" name=" Precorrin 2" compartment="c" charge="-7"/>
	<species id="C01724_c" name=" Lanosterol" compartment="c" charge="0"/>
	<species id="C01902_c" name=" Cycloartenol" compartment="c" charge="0"/>
	<species id="C02656_c" name=" 6-Carboxyhexanoate" compartment="c" charge="-2"/>
	<species id="C01063_c" name=" 6-Carboxyhexanoyl-CoA" compartment="c" charge="-5"/>
	<species id="C01092_c" name=" 8-Amino-7-oxononanoate" compartment="c" charge="0"/>
	<species id="C03263_c" name=" Coproporphyrinogen III" compartment="c" charge="-4"/>
	<species id="C01079_c" name=" Protoporphyrinogen IX" compartment="c" charge="-2"/>
	<species id="C04752_c" name=" 2-Methyl-4-amino-5-hydroxymethylpyrimidine diphosphate" compartment="c" charge="-3"/>
	<species id="C04327_c" name=" 4-Methyl-5-(2-phosphoethyl)-thiazole" compartment="c" charge="-2"/>
	<species id="C01100_c" name=" L-Histidinol phosphate" compartment="c" charge="-1"/>
	<species id="C01267_c" name=" 3-(Imidazol-4-yl)-2-oxopropyl phosphate" compartment="c" charge="-2"/>
	<species id="C04478_c" name=" 3-Deoxy-D-manno-octulosonate 8-phosphate" compartment="c" charge="-3"/>
	<species id="C01112_c" name=" D-Arabinose 5-phosphate" compartment="c" charge="-2"/>
	<species id="C04352_c" name=" (R)-4-Phosphopantothenoyl-L-cysteine" compartment="c" charge="-3"/>
	<species id="C01134_c" name=" Pantetheine 4-phosphate" compartment="c" charge="-2"/>
	<species id="C16255_c" name=" [Dihydrolipoyllysine-residue acetyltransferase]" compartment="c" charge="0"/>
	<species id="C01149_c" name=" 4-Trimethylammoniobutanal" compartment="c" charge="1"/>
	<species id="C01259_c" name=" 3-Hydroxy-N6,N6,N6-trimethyl-L-lysine" compartment="c" charge="1"/>
	<species id="C04281_c" name=" L-1-Pyrroline-3-hydroxy-5-carboxylate" compartment="c" charge="-1"/>
	<species id="C15972_m" name=" Enzyme N6-(lipoyl)lysine" compartment="m" charge="0"/>
	<species id="C02887_c" name=" Sinapoyl malate" compartment="c" charge="-2"/>
	<species id="C05841_c" name=" Nicotinate D-ribonucleoside" compartment="c" charge="0"/>
	<species id="C03722_c" name=" Pyridine-2,3-dicarboxylate" compartment="c" charge="-2"/>
	<species id="C01187_c" name=" 3-Deoxy-D-manno-octulosonate" compartment="c" charge="-1"/>
	<species id="C04121_c" name=" CMP-3-deoxy-D-manno-octulosonate" compartment="c" charge="-2"/>
	<species id="C01290_c" name=" beta-D-Galactosyl-1,4-beta-D-glucosylceramide" compartment="c" charge="0"/>
	<species id="C01190_c" name=" Glucosylceramide" compartment="c" charge="0"/>
	<species id="C04549_c" name=" 1-Phosphatidyl-1D-myo-inositol 3-phosphate" compartment="c" charge="-3"/>
	<species id="C06224_c" name=" 3,4-Dihydroxystyrene" compartment="c" charge="0"/>
	<species id="C01220_c" name=" 1D-myo-Inositol 1,4-bisphosphate" compartment="c" charge="-4"/>
	<species id="C01227_c" name=" 3beta-Hydroxyandrost-5-en-17-one" compartment="c" charge="0"/>
	<species id="C05139_c" name=" 16alpha-Hydroxydehydroepiandrosterone" compartment="c" charge="0"/>
	<species id="C01613_c" name=" Stachyose" compartment="c" charge="0"/>
	<species id="C02051_m" name=" Lipoylprotein" compartment="m" charge="0"/>
	<species id="C01242_m" name=" S-Aminomethyldihydrolipoylprotein" compartment="m" charge="1"/>
	<species id="C01243_c" name=" 1D-myo-Inositol 1,3,4-trisphosphate" compartment="c" charge="-6"/>
	<species id="C04063_c" name=" D-myo-Inositol 3,4-bisphosphate" compartment="c" charge="-4"/>
	<species id="C04666_c" name=" D-erythro-1-(Imidazol-4-yl)glycerol 3-phosphate" compartment="c" charge="-2"/>
	<species id="C01268_c" name=" 5-Amino-6-(5-phosphoribosylamino)uracil" compartment="c" charge="-2"/>
	<species id="C04454_c" name=" 5-Amino-6-(5-phosphoribitylamino)uracil" compartment="c" charge="-2"/>
	<species id="C01277_c" name=" 1-Phosphatidyl-1D-myo-inositol 4-phosphate" compartment="c" charge="-3"/>
	<species id="C04637_c" name=" 1-Phosphatidyl-D-myo-inositol 4,5-bisphosphate" compartment="c" charge="-5"/>
	<species id="C03373_c" name=" Aminoimidazole ribotide" compartment="c" charge="-1"/>
	<species id="C01279_c" name=" 4-Amino-5-hydroxymethyl-2-methylpyrimidine" compartment="c" charge="0"/>
	<species id="C01300_c" name=" 2-Amino-4-hydroxy-6-hydroxymethyl-7,8-dihydropteridine" compartment="c" charge="0"/>
	<species id="C04874_c" name=" 2-Amino-4-hydroxy-6-(D-erythro-1,2,3-trihydroxypropyl)-7,8-" compartment="c" charge="0"/>
	<species id="C00266_c" name=" Glycolaldehyde" compartment="c" charge="0"/>
	<species id="C01302_c" name=" 1-(2-Carboxyphenylamino)-1-deoxy-D-ribulose 5-phosphate" compartment="c" charge="-3"/>
	<species id="C01322_c" name=" RX" compartment="c" charge="0"/>
	<species id="C00462_c" name=" Halide" compartment="c" charge="0"/>
	<species id="C02320_c" name=" R-S-Glutathione" compartment="c" charge="-1"/>
	<species id="C01798_c" name=" D-Glucoside" compartment="c" charge="0"/>
	<species id="C01335_c" name=" ROH" compartment="c" charge="0"/>
	<species id="C01344_c" name=" dIDP" compartment="c" charge="-3"/>
	<species id="C01345_c" name=" dITP" compartment="c" charge="-4"/>
	<species id="C06196_c" name=" 2-Deoxyinosine 5-phosphate" compartment="c" charge="-2"/>
	<species id="C01384_c" name=" Maleic acid" compartment="c" charge="-2"/>
	<species id="C01596_c" name=" Maleamate" compartment="c" charge="-1"/>
	<species id="C05714_c" name=" alpha-Aminopropiononitrile" compartment="c" charge="0"/>
	<species id="C01401_c" name=" Alanine" compartment="c" charge="0"/>
	<species id="C01417_c" name=" Cyanate" compartment="c" charge="-1"/>
	<species id="C01563_c" name=" Carbamate" compartment="c" charge="-1"/>
	<species id="C01528_c" name=" Selenide" compartment="c" charge="0"/>
	<species id="C05684_c" name=" Selenite" compartment="c" charge="0"/>
	<species id="C05688_c" name=" Selenocysteine" compartment="c" charge="0"/>
	<species id="C01582_c" name=" Galactose" compartment="c" charge="0"/>
	<species id="C05404_c" name=" D-Gal alpha 1->6D-Gal alpha 1->6D-Glucose" compartment="c" charge="0"/>
	<species id="C05906_c" name=" Leucocyanidin" compartment="c" charge="0"/>
	<species id="C05631_c" name=" Eriodictyol" compartment="c" charge="0"/>
	<species id="C01636_c" name=" tRNA(Arg)" compartment="c" charge="-2"/>
	<species id="C02163_c" name=" L-Arginyl-tRNA(Arg)" compartment="c" charge="0"/>
	<species id="C01637_c" name=" tRNA(Asn)" compartment="c" charge="-2"/>
	<species id="C03402_c" name=" L-Asparaginyl-tRNA(Asn)" compartment="c" charge="-2"/>
	<species id="C01639_c" name=" tRNA(Cys)" compartment="c" charge="-2"/>
	<species id="C03125_c" name=" L-Cysteinyl-tRNA(Cys)" compartment="c" charge="-1"/>
	<species id="C01640_c" name=" tRNA(Gln)" compartment="c" charge="0"/>
	<species id="C02282_c" name=" Glutaminyl-tRNA" compartment="c" charge="0"/>
	<species id="C01642_c" name=" tRNA(Gly)" compartment="c" charge="-2"/>
	<species id="C02412_c" name=" Glycyl-tRNA(Gly)" compartment="c" charge="-2"/>
	<species id="C01643_c" name=" tRNA(His)" compartment="c" charge="-2"/>
	<species id="C02988_c" name=" L-Histidyl-tRNA(His)" compartment="c" charge="-2"/>
	<species id="C01644_c" name=" tRNA(Ile)" compartment="c" charge="-2"/>
	<species id="C03127_c" name=" L-Isoleucyl-tRNA(Ile)" compartment="c" charge="-1"/>
	<species id="C01646_c" name=" tRNA(Lys)" compartment="c" charge="0"/>
	<species id="C01931_c" name=" L-Lysyl-tRNA" compartment="c" charge="0"/>
	<species id="C01647_c" name=" tRNA(Met)" compartment="c" charge="-2"/>
	<species id="C02430_c" name=" L-Methionyl-tRNA" compartment="c" charge="-1"/>
	<species id="C01648_c" name=" tRNA(Phe)" compartment="c" charge="-2"/>
	<species id="C03511_c" name=" L-Phenylalanyl-tRNA(Phe)" compartment="c" charge="-2"/>
	<species id="C01649_c" name=" tRNA(Pro)" compartment="c" charge="-2"/>
	<species id="C02702_c" name=" L-Prolyl-tRNA(Pro)" compartment="c" charge="-1"/>
	<species id="C01650_c" name=" tRNA(Ser)" compartment="c" charge="-2"/>
	<species id="C02553_c" name=" L-Seryl-tRNA(Ser)" compartment="c" charge="-2"/>
	<species id="C01651_c" name=" tRNA(Thr)" compartment="c" charge="-2"/>
	<species id="C02992_c" name=" L-Threonyl-tRNA(Thr)" compartment="c" charge="-2"/>
	<species id="C01652_c" name=" tRNA(Trp)" compartment="c" charge="-2"/>
	<species id="C03512_c" name=" L-Tryptophanyl-tRNA(Trp)" compartment="c" charge="-1"/>
	<species id="C00183_c" name=" L-Valine" compartment="c" charge="0"/>
	<species id="C01653_c" name=" tRNA(Val)" compartment="c" charge="-2"/>
	<species id="C02554_c" name=" L-Valyl-tRNA(Val)" compartment="c" charge="-1"/>
	<species id="C05467_c" name=" 3alpha,7alpha,12alpha-Trihydroxy-5beta-24-oxocholestanoyl-CoA" compartment="c" charge="-4"/>
	<species id="C01794_c" name=" Choloyl-CoA" compartment="c" charge="-4"/>
	<species id="C01852_c" name=" Secologanin" compartment="c" charge="0"/>
	<species id="C03470_c" name=" 3-alpha(S)-Strictosidine" compartment="c" charge="1"/>
	<species id="C01944_x" name=" Octanoyl-CoA" compartment="x" charge="-4"/>
	<species id="C05276_x" name=" trans-Oct-2-enoyl-CoA" compartment="x" charge="-4"/>
	<species id="C05265_x" name=" 3-Oxodecanoyl-CoA" compartment="x" charge="-4"/>
	<species id="C06095_c" name=" Gibberellin A44 diacid" compartment="c" charge="0"/>
	<species id="C02034_c" name=" Gibberellin A19" compartment="c" charge="0"/>
	<species id="C02035_c" name=" Gibberellin A20" compartment="c" charge="0"/>
	<species id="C06096_c" name=" Gibberellin A29" compartment="c" charge="0"/>
	<species id="C02972_c" name=" Dihydrolipoylprotein" compartment="c" charge="0"/>
	<species id="C02051_c" name=" Lipoylprotein" compartment="c" charge="0"/>
	<species id="C05435_c" name=" gamma-Carotene" compartment="c" charge="0"/>
	<species id="C02094_c" name=" beta-Carotene" compartment="c" charge="0"/>
	<species id="C02140_c" name=" Corticosterone" compartment="c" charge="0"/>
	<species id="C05490_c" name=" 11-Dehydrocorticosterone" compartment="c" charge="0"/>
	<species id="C01832_x" name=" Lauroyl-CoA" compartment="x" charge="-4"/>
	<species id="C03221_x" name=" 2-trans-Dodecenoyl-CoA" compartment="x" charge="-4"/>
	<species id="C05261_x" name=" 3-Oxotetradecanoyl-CoA" compartment="x" charge="-4"/>
	<species id="C02166_c" name=" Leukotriene C4" compartment="c" charge="-2"/>
	<species id="C00045_c" name=" Amino acid" compartment="c" charge="0"/>
	<species id="C05951_c" name=" Leukotriene D4" compartment="c" charge="-1"/>
	<species id="C03363_c" name=" 5-L-Glutamyl amino acid" compartment="c" charge="-1"/>
	<species id="C02170_c" name=" Methylmalonate" compartment="c" charge="-2"/>
	<species id="C00305_c" name=" Magnesium" compartment="c" charge="2"/>
	<species id="C03516_c" name=" Magnesium protoporphyrin" compartment="c" charge="-2"/>
	<species id="C05729_c" name=" R-S-Cysteinylglycine" compartment="c" charge="0"/>
	<species id="C02325_c" name=" Sinapyl alcohol" compartment="c" charge="0"/>
	<species id="C02336_c" name=" beta-D-Fructose" compartment="c" charge="0"/>
	<species id="C16688_c" name=" Sucrose-6-phosphate" compartment="c" charge="-2"/>
	<species id="C03294_c" name=" N-Formylmethionyl-tRNA" compartment="c" charge="-2"/>
	<species id="C02442_c" name=" N-Methyltyramine" compartment="c" charge="1"/>
	<species id="C06199_c" name=" Hordenine" compartment="c" charge="1"/>
	<species id="C02470_c" name=" Xanthurenic acid" compartment="c" charge="-1"/>
	<species id="C05830_c" name=" 8-Methoxykynurenate" compartment="c" charge="-1"/>
	<species id="C02631_c" name=" 2-Isopropylmaleate" compartment="c" charge="-2"/>
	<species id="C02512_c" name=" 3-Cyano-L-alanine" compartment="c" charge="0"/>
	<species id="C05711_c" name=" gamma-Glutamyl-beta-cyanoalanine" compartment="c" charge="0"/>
	<species id="C06114_c" name=" gamma-Glutamyl-beta-aminopropiononitrile" compartment="c" charge="0"/>
	<species id="C02593_x" name=" Tetradecanoyl-CoA" compartment="x" charge="-4"/>
	<species id="C05273_x" name=" trans-Tetradec-2-enoyl-CoA" compartment="x" charge="-4"/>
	<species id="C04411_c" name=" (2R,3S)-3-Isopropylmalate" compartment="c" charge="-2"/>
	<species id="C02646_c" name=" 4-Coumaryl alcohol" compartment="c" charge="0"/>
	<species id="C02647_c" name=" 4-Guanidinobutanal" compartment="c" charge="0"/>
	<species id="C05935_c" name="" compartment="c" charge="0"/>
	<species id="C06126_c" name=" Digalactosylceramide" compartment="c" charge="0"/>
	<species id="C02686_c" name=" Galactosylceramide" compartment="c" charge="0"/>
	<species id="C02723_c" name=" N-Methylputrescine" compartment="c" charge="2"/>
	<species id="C06178_c" name=" 1-Methylpyrrolinium" compartment="c" charge="1"/>
	<species id="C02741_c" name=" Phosphoribosyl-AMP" compartment="c" charge="-4"/>
	<species id="C04896_c" name=" 5-(5-Phospho-D-ribosylaminoformimino)-1-(5-phosphoribosyl)-" compartment="c" charge="-4"/>
	<species id="C05130_c" name=" Imidazole-4-acetaldehyde" compartment="c" charge="0"/>
	<species id="C02835_c" name=" Imidazole-4-acetate" compartment="c" charge="-1"/>
	<species id="C05837_c" name=" Glucobrassicin" compartment="c" charge="-1"/>
	<species id="C02939_c" name=" 3-Methylbutanoyl-CoA" compartment="c" charge="-4"/>
	<species id="C03069_c" name=" 3-Methylcrotonyl-CoA" compartment="c" charge="-4"/>
	<species id="C02987_c" name=" L-Glutamyl-tRNA(Glu)" compartment="c" charge="0"/>
	<species id="C01641_c" name=" tRNA(Glu)" compartment="c" charge="0"/>
	<species id="C01242_c" name=" S-Aminomethyldihydrolipoylprotein" compartment="c" charge="1"/>
	<species id="C05600_c" name=" 2-Hydroxyhepta-2,4-dienedioate" compartment="c" charge="-2"/>
	<species id="C03063_c" name=" 2-Oxohept-3-enedioate" compartment="c" charge="-2"/>
	<species id="C05998_c" name=" 3-Hydroxyisovaleryl-CoA" compartment="c" charge="-4"/>
	<species id="C03231_c" name=" 3-Methylglutaconyl-CoA" compartment="c" charge="-5"/>
	<species id="C03838_c" name=" 5-Phosphoribosylglycinamide" compartment="c" charge="-1"/>
	<species id="C03227_c" name=" 3-Hydroxy-L-kynurenine" compartment="c" charge="0"/>
	<species id="C05636_c" name=" 3-Hydroxykynurenamine" compartment="c" charge="1"/>
	<species id="C03972_c" name=" 2,3,4,5-Tetrahydrodipicolinate" compartment="c" charge="-2"/>
	<species id="C03345_c" name=" 2-Methylbut-2-enoyl-CoA" compartment="c" charge="-4"/>
	<species id="C04405_c" name=" (2S,3S)-3-Hydroxy-2-methylbutanoyl-CoA" compartment="c" charge="-4"/>
	<species id="C04751_c" name=" 1-(5-Phospho-D-ribosyl)-5-amino-4-imidazolecarboxylate" compartment="c" charge="-3"/>
	<species id="C03453_c" name=" (Z)-5-Oxohex-2-enedioate" compartment="c" charge="-2"/>
	<species id="C03589_c" name=" 4-Hydroxy-2-oxopentanoate" compartment="c" charge="-1"/>
	<species id="C03460_c" name=" 2-Methylprop-2-enoyl-CoA" compartment="c" charge="-4"/>
	<species id="C06000_c" name=" (S)-3-Hydroxyisobutyryl-CoA" compartment="c" charge="-4"/>
	<species id="C03541_c" name=" Tetrahydrofolyl-[Glu](n)" compartment="c" charge="-3"/>
	<species id="C05930_c" name=" Poly-L-glutamate" compartment="c" charge="-3"/>
	<species id="C03557_c" name=" 2-Aminoethylphosphonate" compartment="c" charge="0"/>
	<species id="C05673_c" name=" CMP-2-aminoethylphosphonate" compartment="c" charge="-1"/>
	<species id="C03561_c" name=" (R)-3-Hydroxybutanoyl-CoA" compartment="c" charge="-4"/>
	<species id="C06143_c" name=" Poly-beta-hydroxybutyrate" compartment="c" charge="0"/>
	<species id="C03561_m" name=" (R)-3-Hydroxybutanoyl-CoA" compartment="m" charge="-4"/>
	<species id="C06143_m" name=" Poly-beta-hydroxybutyrate" compartment="m" charge="0"/>
	<species id="C03561_p" name=" (R)-3-Hydroxybutanoyl-CoA" compartment="p" charge="-4"/>
	<species id="C06143_p" name=" Poly-beta-hydroxybutyrate" compartment="p" charge="0"/>
	<species id="C03561_x" name=" (R)-3-Hydroxybutanoyl-CoA" compartment="x" charge="-4"/>
	<species id="C06143_x" name=" Poly-beta-hydroxybutyrate" compartment="x" charge="0"/>
	<species id="C03582_c" name=" 3,4,5-Trihydroxystilbene" compartment="c" charge="0"/>
	<species id="C05901_c" name=" 3,3,45-Tetrahydroxystilbene" compartment="c" charge="0"/>
	<species id="C05904_c" name=" Pelargonidin" compartment="c" charge="-1"/>
	<species id="C04043_c" name=" 3,4-Dihydroxyphenylacetaldehyde" compartment="c" charge="0"/>
	<species id="C05546_c" name=" Protein N6,N6,N6-trimethyl-L-lysine" compartment="c" charge="1"/>
	<species id="C03793_c" name=" N6,N6,N6-Trimethyl-L-lysine" compartment="c" charge="0"/>
	<species id="C00017_c" name=" Protein" compartment="c" charge="0"/>
	<species id="C04376_c" name=" 5-Phosphoribosyl-N-formylglycinamide" compartment="c" charge="-2"/>
	<species id="C01209_p" name=" Malonyl-[acyl-carrier protein]" compartment="p" charge="-1"/>
	<species id="C05744_p" name=" Acetoacetyl-[acp]" compartment="p" charge="0"/>
	<species id="C03715_c" name=" O-Alkylglycerone phosphate" compartment="c" charge="-2"/>
	<species id="C03968_c" name=" 1-Alkyl-sn-glycero-3-phosphate" compartment="c" charge="-2"/>
	<species id="C05977_c" name=" 2-Acyl-1-alkyl-sn-glycero-3-phosphate" compartment="c" charge="-2"/>
	<species id="C04046_c" name=" 3-D-Glucosyl-1,2-diacylglycerol" compartment="c" charge="0"/>
	<species id="C06040_c" name=" Diglucosyl-diacylglycerol" compartment="c" charge="0"/>
	<species id="C04677_c" name=" 1-(5-Phosphoribosyl)-5-amino-4-imidazolecarboxamide" compartment="c" charge="-2"/>
	<species id="C04051_c" name=" 5-Amino-4-imidazolecarboxyamide" compartment="c" charge="0"/>
	<species id="C04489_c" name=" 5-Methyltetrahydropteroyltri-L-glutamate" compartment="c" charge="-4"/>
	<species id="C04144_c" name=" Tetrahydropteroyltri-L-glutamate" compartment="c" charge="-4"/>
	<species id="C04236_c" name=" (2S)-2-Isopropyl-3-oxosuccinate" compartment="c" charge="-2"/>
	<species id="C04253_c" name="Electron-transferring flavoprotein" compartment="c" charge="0"/>
	<species id="C04570_c" name="Reduced electron-transferring flavoprotein" compartment="c" charge="0"/>
	<species id="C04272_c" name=" (R)-2,3-Dihydroxy-3-methylbutanoate" compartment="c" charge="-1"/>
	<species id="C04181_c" name=" 3-Hydroxy-3-methyl-2-oxobutanoic acid" compartment="c" charge="-1"/>
	<species id="C04294_c" name=" 5-(2-Hydroxyethyl)-4-methylthiazole" compartment="c" charge="0"/>
	<species id="C15556_c" name=" 3,4-Dihydroxy-2-butanone 4-phosphate" compartment="c" charge="-2"/>
	<species id="C04640_c" name=" 2-(Formamido)-N1-(5-phosphoribosyl)acetamidine" compartment="c" charge="-1"/>
	<species id="C06037_c" name=" Digalactosyl-diacylglycerol" compartment="c" charge="0"/>
	<species id="C05445_c" name=" 3alpha,7alpha-Dihydroxy-5beta-cholestan-26-al" compartment="c" charge="0"/>
	<species id="C04554_c" name=" 3alpha,7alpha-Dihydroxy-5beta-cholestanate" compartment="c" charge="-1"/>
	<species id="C04556_c" name=" 4-Amino-2-methyl-5-phosphomethylpyrimidine" compartment="c" charge="-2"/>
	<species id="C05981_c" name=" Phosphatidylinositol-3,4,5-trisphosphate" compartment="c" charge="-7"/>
	<species id="C04575_c" name=" (4R,5S)-4,5,6-Trihydroxy-2,3-dioxohexanoate" compartment="c" charge="-1"/>
	<species id="C05411_c" name=" L-Xylonate" compartment="c" charge="-1"/>
	<species id="C05337_c" name=" Chenodeoxycholoyl-CoA" compartment="c" charge="-4"/>
	<species id="C04644_c" name=" 3alpha,7alpha-Dihydroxy-5beta-cholestanoyl-CoA" compartment="c" charge="-4"/>
	<species id="C05447_c" name=" 3alpha,7alpha-Dihydroxy-5beta-cholest-24-enoyl-CoA" compartment="c" charge="-4"/>
	<species id="C04823_c" name=" 1-(5-Phosphoribosyl)-5-amino-4-(N-succinocarboxamide)-imidazole" compartment="c" charge="-4"/>
	<species id="C04760_c" name=" 3alpha,7alpha,12alpha-Trihydroxy-5beta-cholestanoyl-CoA" compartment="c" charge="-4"/>
	<species id="C05460_c" name=" 3alpha,7alpha,12alpha-Trihydroxy-5beta-cholest-24-enoyl-CoA" compartment="c" charge="-4"/>
	<species id="C05925_c" name=" Dihydroneopterin phosphate" compartment="c" charge="-2"/>
	<species id="C04895_c" name=" 2-Amino-4-hydroxy-6-(erythro-1,2,3-trihydroxypropyl)dihydropteridine" compartment="c" charge="-4"/>
	<species id="C06148_c" name=" 2,5-Diamino-6-(5-triphosphoryl-3,4-trihydroxy-2-oxopentyl)-" compartment="c" charge="-4"/>
	<species id="C04916_c" name=" N-(5-Phospho-D-1-ribulosylformimino)-5-amino-1-(5-phospho-D-" compartment="c" charge="-3"/>
	<species id="C05145_c" name=" 3-Aminoisobutyric acid" compartment="c" charge="0"/>
	<species id="C05110_c" name=" 4alpha-Methylcholesta-8-en-3beta-ol" compartment="c" charge="0"/>
	<species id="C05111_c" name=" Methostenol" compartment="c" charge="0"/>
	<species id="C06010_c" name=" (S)-2-Acetolactate" compartment="c" charge="-1"/>
	<species id="C06006_c" name=" (S)-2-Aceto-2-hydroxybutanoate" compartment="c" charge="-1"/>
	<species id="C05200_c" name=" 3-Hexaprenyl-4,5-dihydroxybenzoate" compartment="c" charge="-1"/>
	<species id="C05313_c" name=" 3-Hexaprenyl-4-hydroxy-5-methoxybenzoate" compartment="c" charge="-1"/>
	<species id="C05223_c" name=" Dodecanoyl-[acyl-carrier protein]" compartment="c" charge="0"/>
	<species id="C01209_c" name=" Malonyl-[acyl-carrier protein]" compartment="c" charge="-1"/>
	<species id="C05759_c" name=" 3-Oxotetradecanoyl-[acp]" compartment="c" charge="0"/>
	<species id="C05223_p" name=" Dodecanoyl-[acyl-carrier protein]" compartment="p" charge="0"/>
	<species id="C05759_p" name=" 3-Oxotetradecanoyl-[acp]" compartment="p" charge="0"/>
	<species id="C05516_c" name=" 5-Amino-4-imidazole carboxylate" compartment="c" charge="0"/>
	<species id="C05239_c" name=" 5-Aminoimidazole" compartment="c" charge="1"/>
	<species id="C05258_x" name=" (S)-3-Hydroxyhexadecanoyl-CoA" compartment="x" charge="-4"/>
	<species id="C05259_x" name=" 3-Oxopalmitoyl-CoA" compartment="x" charge="-4"/>
	<species id="C05260_x" name=" (S)-3-Hydroxytetradecanoyl-CoA" compartment="x" charge="-4"/>
	<species id="C05262_x" name=" (S)-3-Hydroxydodecanoyl-CoA" compartment="x" charge="-4"/>
	<species id="C05263_x" name=" 3-Oxododecanoyl-CoA" compartment="x" charge="-4"/>
	<species id="C05274_x" name=" Decanoyl-CoA" compartment="x" charge="-4"/>
	<species id="C05264_x" name=" (S)-Hydroxydecanoyl-CoA" compartment="x" charge="-4"/>
	<species id="C05266_x" name=" (S)-Hydroxyoctanoyl-CoA" compartment="x" charge="-4"/>
	<species id="C05267_x" name=" 3-Oxooctanoyl-CoA" compartment="x" charge="-4"/>
	<species id="C05270_x" name=" Hexanoyl-CoA" compartment="x" charge="-4"/>
	<species id="C05268_x" name=" (S)-Hydroxyhexanoyl-CoA" compartment="x" charge="-4"/>
	<species id="C05271_x" name=" trans-Hex-2-enoyl-CoA" compartment="x" charge="-4"/>
	<species id="C05275_x" name=" trans-Dec-2-enoyl-CoA" compartment="x" charge="-4"/>
	<species id="C05284_c" name=" 11beta-Hydroxyandrost-4-ene-3,17-dione" compartment="c" charge="0"/>
	<species id="C05285_c" name=" Adrenosterone" compartment="c" charge="0"/>
	<species id="C05301_c" name=" 2-Hydroxyestradiol-17beta" compartment="c" charge="0"/>
	<species id="C05302_c" name=" 2-Methoxyestradiol-17beta" compartment="c" charge="0"/>
	<species id="C05335_c" name=" Selenomethionine" compartment="c" charge="0"/>
	<species id="C05691_c" name=" Se-Adenosylselenomethionine" compartment="c" charge="1"/>
	<species id="C05690_c" name=" Se-Methylselenomethionine" compartment="c" charge="1"/>
	<species id="C05336_c" name=" Selenomethionyl-tRNA(Met)" compartment="c" charge="-1"/>
	<species id="C05338_c" name=" 4-Hydroxyphenylacetyl-CoA" compartment="c" charge="-4"/>
	<species id="C05596_c" name=" p-Hydroxyphenylacetylglycine" compartment="c" charge="-1"/>
	<species id="C05403_c" name=" 3-Ketolactose" compartment="c" charge="0"/>
	<species id="C05394_c" name=" 3-Keto-beta-D-galactose" compartment="c" charge="0"/>
	<species id="C05412_c" name=" L-Lyxonate" compartment="c" charge="-1"/>
	<species id="C05413_c" name=" Phytoene" compartment="c" charge="0"/>
	<species id="C05414_c" name=" Phytofluene" compartment="c" charge="0"/>
	<species id="C00282_c" name=" Hydrogen" compartment="c" charge="0"/>
	<species id="C05430_c" name=" zeta-Carotene" compartment="c" charge="0"/>
	<species id="C05431_c" name=" Neurosporene" compartment="c" charge="0"/>
	<species id="C05432_c" name=" Lycopene" compartment="c" charge="0"/>
	<species id="C05434_c" name=" beta-Zeacarotene" compartment="c" charge="0"/>
	<species id="C05437_c" name=" Zymosterol" compartment="c" charge="0"/>
	<species id="C05439_c" name=" 5alpha-Cholesta-7,24-dien-3beta-ol" compartment="c" charge="0"/>
	<species id="C05444_c" name=" 3alpha,7alpha,26-Trihydroxy-5beta-cholestane" compartment="c" charge="0"/>
	<species id="C05449_c" name=" 3alpha,7alpha-Dihydroxy-5beta-24-oxocholestanoyl-CoA" compartment="c" charge="-4"/>
	<species id="C05461_c" name="" compartment="c" charge="0"/>
	<species id="C05476_c" name=" Tetrahydrocorticosterone" compartment="c" charge="0"/>
	<species id="C05478_c" name=" 3alpha,21-Dihydroxy-5beta-pregnane-11,20-dione" compartment="c" charge="0"/>
	<species id="C00856_c" name=" DNA cytosine" compartment="c" charge="-4"/>
	<species id="C02967_c" name=" DNA 5-methylcytosine" compartment="c" charge="-4"/>
	<species id="C06250_c" name=" Holo-[carboxylase]" compartment="c" charge="0"/>
	<species id="C05552_c" name=" N6-D-Biotinyl-L-lysine" compartment="c" charge="0"/>
	<species id="C05576_c" name=" 3,4-Dihydroxyphenylethyleneglycol" compartment="c" charge="0"/>
	<species id="C05577_c" name=" 3,4-Dihydroxymandelaldehyde" compartment="c" charge="0"/>
	<species id="C05604_c" name=" 2-Carboxy-2,3-dihydro-5,6-dihydroxyindole" compartment="c" charge="-1"/>
	<species id="C05578_c" name=" 5,6-Dihydroxyindole" compartment="c" charge="0"/>
	<species id="C05634_c" name=" 5-Hydroxyindoleacetaldehyde" compartment="c" charge="0"/>
	<species id="C05635_c" name=" 5-Hydroxyindoleacetate" compartment="c" charge="-1"/>
	<species id="C05641_c" name=" 5-(3-Carboxy-3-oxopropenyl)-4,6-dihydroxypicolinate" compartment="c" charge="-2"/>
	<species id="C05656_c" name=" 5-(3-Carboxy-3-oxopropyl)-4,6-dihydroxypicolinate" compartment="c" charge="-2"/>
	<species id="C00165_c" name=" Diacylglycerol" compartment="c" charge="0"/>
	<species id="C05675_c" name=" Diacylglyceryl-2-aminoethylphosphonate" compartment="c" charge="0"/>
	<species id="C05686_c" name=" Adenylylselenate" compartment="c" charge="-1"/>
	<species id="C05696_c" name=" 3-Phosphoadenylylselenate" compartment="c" charge="-3"/>
	<species id="C05697_c" name=" Selenate" compartment="c" charge="0"/>
	<species id="C05689_c" name=" Se-Methylselenocysteine" compartment="c" charge="0"/>
	<species id="C05695_c" name=" gamma-Glutamyl-Se-methylselenocysteine" compartment="c" charge="-1"/>
	<species id="C05692_c" name=" Se-Adenosylselenohomocysteine" compartment="c" charge="0"/>
	<species id="C05698_c" name=" Selenohomocysteine" compartment="c" charge="0"/>
	<species id="C05693_c" name="Methyl group acceptor" compartment="c" charge="0"/>
	<species id="C05694_c" name="Methyl-acceptor" compartment="c" charge="0"/>
	<species id="C05699_c" name=" Selenocystathionine" compartment="c" charge="0"/>
	<species id="C05702_c" name=" O-Phosphorylhomoserine" compartment="c" charge="-2"/>
	<species id="C05700_c" name=" O-Acetylhomoserine" compartment="c" charge="0"/>
	<species id="C05701_c" name=" O-Succinylhomoserine" compartment="c" charge="-1"/>
	<species id="C05713_c" name=" Cyanoglycoside" compartment="c" charge="0"/>
	<species id="C05726_c" name=" S-Substituted L-cysteine" compartment="c" charge="0"/>
	<species id="C05745_c" name=" Butyryl-[acp]" compartment="c" charge="0"/>
	<species id="C05746_c" name=" 3-Oxohexanoyl-[acp]" compartment="c" charge="0"/>
	<species id="C05745_p" name=" Butyryl-[acp]" compartment="p" charge="0"/>
	<species id="C05746_p" name=" 3-Oxohexanoyl-[acp]" compartment="p" charge="0"/>
	<species id="C05747_c" name=" (R)-3-Hydroxyhexanoyl-[acp]" compartment="c" charge="0"/>
	<species id="C05748_c" name=" trans-Hex-2-enoyl-[acp]" compartment="c" charge="0"/>
	<species id="C05747_p" name=" (R)-3-Hydroxyhexanoyl-[acp]" compartment="p" charge="0"/>
	<species id="C05748_p" name=" trans-Hex-2-enoyl-[acp]" compartment="p" charge="0"/>
	<species id="C05749_c" name=" Hexanoyl-[acp]" compartment="c" charge="0"/>
	<species id="C05750_c" name=" 3-Oxooctanoyl-[acp]" compartment="c" charge="0"/>
	<species id="C05749_p" name=" Hexanoyl-[acp]" compartment="p" charge="0"/>
	<species id="C05750_p" name=" 3-Oxooctanoyl-[acp]" compartment="p" charge="0"/>
	<species id="C05752_c" name=" Octanoyl-[acp]" compartment="c" charge="0"/>
	<species id="C05753_c" name=" 3-Oxodecanoyl-[acp]" compartment="c" charge="0"/>
	<species id="C05752_p" name=" Octanoyl-[acp]" compartment="p" charge="0"/>
	<species id="C05753_p" name=" 3-Oxodecanoyl-[acp]" compartment="p" charge="0"/>
	<species id="C05755_c" name=" Decanoyl-[acp]" compartment="c" charge="0"/>
	<species id="C05756_c" name=" 3-Oxododecanoyl-[acp]" compartment="c" charge="0"/>
	<species id="C05755_p" name=" Decanoyl-[acp]" compartment="p" charge="0"/>
	<species id="C05756_p" name=" 3-Oxododecanoyl-[acp]" compartment="p" charge="0"/>
	<species id="C05761_c" name=" Tetradecanoyl-[acp]" compartment="c" charge="0"/>
	<species id="C05762_c" name=" 3-Oxohexadecanoyl-[acp]" compartment="c" charge="0"/>
	<species id="C05761_p" name=" Tetradecanoyl-[acp]" compartment="p" charge="0"/>
	<species id="C05762_p" name=" 3-Oxohexadecanoyl-[acp]" compartment="p" charge="0"/>
	<species id="C05802_c" name=" 2-Hexaprenyl-6-methoxyphenol" compartment="c" charge="0"/>
	<species id="C05803_c" name=" 2-Hexaprenyl-6-methoxy-1,4-benzoquinone" compartment="c" charge="0"/>
	<species id="C05804_c" name=" 2-Hexaprenyl-3-methyl-6-methoxy-1,4-benzoquinone" compartment="c" charge="0"/>
	<species id="C05813_c" name=" 2-Octaprenyl-6-methoxy-1,4-benzoquinone" compartment="c" charge="0"/>
	<species id="C05814_c" name=" 2-Octaprenyl-3-methyl-6-methoxy-1,4-benzoquinone" compartment="c" charge="0"/>
	<species id="C05818_c" name=" 2-Demethylmenaquinone" compartment="c" charge="0"/>
	<species id="C00828_c" name=" Menaquinone" compartment="c" charge="0"/>
	<species id="C05839_c" name=" cis-beta-D-Glucosyl-2-hydroxycinnamate" compartment="c" charge="-1"/>
	<species id="C05838_c" name=" cis-2-Hydroxycinnamate" compartment="c" charge="-1"/>
	<species id="C05888_c" name="" compartment="c" charge="0"/>
	<species id="C05889_c" name="" compartment="c" charge="0"/>
	<species id="C05890_c" name="" compartment="c" charge="0"/>
	<species id="C05893_c" name=" Undecaprenyl-diphospho-N-acetylmuramoyl-(N-acetylglucosamine)-L-" compartment="c" charge="-3"/>
	<species id="C05894_c" name=" Undecaprenyl-diphospho-N-acetylmuramoyl-(N-acetylglucosamine)-L-" compartment="c" charge="-2"/>
	<species id="C05897_c" name=" Undecaprenyl-diphospho-N-acetylmuramoyl-L-alanyl-D-glutamyl-meso-" compartment="c" charge="-4"/>
	<species id="C05898_c" name=" Undecaprenyl-diphospho-N-acetylmuramoyl-(N-acetylglucosamine)-L-" compartment="c" charge="-4"/>
	<species id="C05899_c" name="" compartment="c" charge="0"/>
	<species id="C05902_c" name=" 3-Methoxyapigenin" compartment="c" charge="0"/>
	<species id="C05905_c" name=" Cyanidin" compartment="c" charge="-1"/>
	<species id="C05909_c" name=" Leucodelphinidin" compartment="c" charge="0"/>
	<species id="C05908_c" name=" Delphinidin" compartment="c" charge="-1"/>
	<species id="C02906_c" name=" Dihydromyricetin" compartment="c" charge="0"/>
	<species id="C05911_c" name=" Pentahydroxyflavanone" compartment="c" charge="0"/>
	<species id="C05923_c" name=" 2,5-Diaminopyrimidine nucleoside triphosphate" compartment="c" charge="-4"/>
	<species id="C05936_c" name=" N4-Acetylaminobutanal" compartment="c" charge="0"/>
	<species id="C02946_c" name=" 4-Acetamidobutanoate" compartment="c" charge="0"/>
	<species id="C06001_c" name=" (S)-3-Hydroxyisobutyrate" compartment="c" charge="-1"/>
	<species id="C06007_c" name=" (R)-2,3-Dihydroxy-3-methylpentanoate" compartment="c" charge="0"/>
	<species id="C14463_c" name=" (R)-3-Hydroxy-3-methyl-2-oxopentanoate" compartment="c" charge="0"/>
	<species id="C06055_c" name=" O-Phospho-4-hydroxy-L-threonine" compartment="c" charge="-2"/>
	<species id="C06054_c" name=" 2-Oxo-3-hydroxy-4-phosphobutanoate" compartment="c" charge="-3"/>
	<species id="C06056_c" name=" 4-Hydroxy-L-threonine" compartment="c" charge="0"/>
	<species id="C06090_c" name=" ent-Kaurene" compartment="c" charge="0"/>
	<species id="C06094_c" name=" Gibberellin A53" compartment="c" charge="0"/>
	<species id="C06145_c" name=" 3-Butyn-1-al" compartment="c" charge="0"/>
	<species id="C06144_c" name=" 3-Butynoate" compartment="c" charge="-1"/>
	<species id="C00718_c" name=" Amylose" compartment="c" charge="0"/>
	<species id="C00293_c" name="Glucose" compartment="c" charge="0"/>
	<species id="C00293_p" name="Glucose" compartment="p" charge="0"/>
	<species id="C06453_c" name=" Methylcobalamin" compartment="c" charge="0"/>
	<species id="C03167_c" name=" Phosphonoacetaldehyde" compartment="c" charge="-1"/>
	<species id="C06452_c" name=" 2-Hydroxypropylphosphonate" compartment="c" charge="-1"/>
	<species id="C05776_c" name=" Vitamin B12" compartment="c" charge="0"/>
	<species id="C02235_c" name=" 4-Nitrocatechol" compartment="c" charge="-1"/>
	<species id="C02814_c" name=" Benzene-1,2,4-triol" compartment="c" charge="0"/>
	<species id="C07112_c" name=" 1-Phenylethanol" compartment="c" charge="0"/>
	<species id="C07113_c" name=" Acetophenone" compartment="c" charge="0"/>
	<species id="C05359_c" name="electron" compartment="c" charge="0"/>
	<species id="C06640_c" name=" Bis(4-chlorophenyl)acetate" compartment="c" charge="-1"/>
	<species id="C06641_c" name=" Bis(4-chlorophenyl)methane" compartment="c" charge="0"/>
	<species id="C06649_c" name=" cis-2,3-Dihydrodiol 1,1,1-Trichloro-2,2-bis(4-chlorophenyl)ethane" compartment="c" charge="0"/>
	<species id="C06650_c" name=" 2,3-Dihydroxy 1,1,1-Trichloro-2,2-bis(4-chlorophenyl)ethane" compartment="c" charge="0"/>
	<species id="C04623_c" name=" 1,1,1-Trichloro-2,2-bis(4-chlorophenyl)ethane" compartment="c" charge="0"/>
	<species id="C07715_c" name=" Fluorene" compartment="c" charge="0"/>
	<species id="C06711_c" name=" Fluoren-9-ol" compartment="c" charge="0"/>
	<species id="C07118_c" name=" Benzoyl acetyl-CoA" compartment="c" charge="-4"/>
	<species id="C00512_c" name=" S-Benzoate coenzyme A" compartment="c" charge="-4"/>
	<species id="C11356_c" name=" trans,trans,cis-Geranylgeranyl diphosphate" compartment="c" charge="-3"/>
	<species id="C05859_c" name=" Dehydrodolichol diphosphate" compartment="c" charge="-3"/>
	<species id="C09824_c" name=" 2,6-Dihydroxycyclohexane-1-carboxyl-CoA" compartment="c" charge="-4"/>
	<species id="C09825_c" name=" 6-Oxo-2-hydroxycyclohexane-1-carboxyl-CoA" compartment="c" charge="-4"/>
	<species id="C06715_c" name=" 3-Oxopimeloyl-CoA" compartment="c" charge="-5"/>
	<species id="C09814_c" name=" Benzonitrile" compartment="c" charge="0"/>
	<species id="C00180_c" name=" Benzoate" compartment="c" charge="-1"/>
	<species id="C06714_c" name=" 3-Hydroxypimeloyl-CoA" compartment="c" charge="-5"/>
	<species id="C00877_c" name=" Crotonoyl-CoA" compartment="c" charge="-4"/>
	<species id="C05116_c" name=" 3-Hydroxybutanoyl-CoA" compartment="c" charge="-4"/>
	<species id="C01230_c" name=" all-trans-Hexaprenyl diphosphate" compartment="c" charge="-3"/>
	<species id="C13425_c" name=" 3-Hexaprenyl-4-hydroxybenzoate" compartment="c" charge="-1"/>
	<species id="C03657_c" name=" 1,4-Dihydroxy-2-naphthoate" compartment="c" charge="-1"/>
	<species id="C04146_c" name=" all-trans-Octaprenyl diphosphate" compartment="c" charge="-3"/>
	<species id="C05306_c" name=" Chlorophyll a" compartment="c" charge="0"/>
	<species id="C02139_c" name=" Chlorophyllide" compartment="c" charge="-2"/>
	<species id="C01389_c" name=" Phytol" compartment="c" charge="0"/>
	<species id="C11435_c" name=" 4-(Cytidine 5-diphospho)-2-C-methyl-D-erythritol" compartment="c" charge="-2"/>
	<species id="C11436_c" name=" 2-Phospho-4-(cytidine 5-diphospho)-2-C-methyl-D-erythritol" compartment="c" charge="-4"/>
	<species id="C11437_c" name=" 1-Deoxy-D-xylulose 5-phosphate" compartment="c" charge="-2"/>
	<species id="C11426_c" name=" cis-4-(1-Hydroxynaphth-2-yl)-2-oxobut-3-enoate" compartment="c" charge="-1"/>
	<species id="C11427_c" name=" 1-Hydroxy-2-naphthaldehyde" compartment="c" charge="0"/>
	<species id="C11432_c" name=" 1-Phenanthrol" compartment="c" charge="0"/>
	<species id="C11433_c" name=" 1-Methoxyphenanthrene" compartment="c" charge="0"/>
	<species id="C04851_c" name=" MurAc(oyl-L-Ala-D-gamma-Glu-L-Lys-D-Ala-D-Ala)-diphospho-" compartment="c" charge="-3"/>
	<species id="C11434_c" name=" 2-C-Methyl-D-erythritol 4-phosphate" compartment="c" charge="-2"/>
	<species id="C00325_c" name=" GDP-L-fucose" compartment="c" charge="-2"/>
	<species id="C06308_c" name=" (-)-alpha-Pinene" compartment="c" charge="0"/>
	<species id="C06307_c" name=" (-)-beta-Pinene" compartment="c" charge="0"/>
	<species id="C11521_c" name=" UDP-6-sulfoquinovose" compartment="c" charge="-3"/>
	<species id="C11632_c" name=" Polyneuridine aldehyde" compartment="c" charge="0"/>
	<species id="C11633_c" name=" 16-Epivellosimine" compartment="c" charge="0"/>
	<species id="C00582_c" name=" Phenylacetyl-CoA" compartment="c" charge="-4"/>
	<species id="C05598_c" name=" Phenylacetylglycine" compartment="c" charge="-1"/>
	<species id="C11453_c" name=" 2-C-Methyl-D-erythritol 2,4-cyclodiphosphate" compartment="c" charge="-2"/>
	<species id="C02315_c" name=" Protein dithiol" compartment="c" charge="0"/>
	<species id="C11811_c" name=" 1-Hydroxy-2-methyl-2-butenyl 4-diphosphate" compartment="c" charge="-3"/>
	<species id="C02582_c" name=" Protein disulfide" compartment="c" charge="0"/>
	<species id="G00143_c" name="Glycan " compartment="c" charge="0"/>
	<species id="C03862_c" name=" Dolichyl phosphate D-mannose" compartment="c" charge="-1"/>
	<species id="G00145_c" name="Glycan " compartment="c" charge="0"/>
	<species id="G00146_c" name="Glycan " compartment="c" charge="0"/>
	<species id="G00148_c" name="Glycan " compartment="c" charge="0"/>
	<species id="G00149_c" name="Glycan " compartment="c" charge="0"/>
	<species id="G00093_c" name="Glycan " compartment="c" charge="0"/>
	<species id="C00984_c" name=" alpha-D-Galactose" compartment="c" charge="0"/>
	<species id="G00092_c" name="Glycan " compartment="c" charge="0"/>
	<species id="G00094_c" name="Glycan " compartment="c" charge="0"/>
	<species id="C01132_c" name=" N-Acetyl-D-galactosamine" compartment="c" charge="0"/>
	<species id="G00097_c" name="Glycan " compartment="c" charge="0"/>
	<species id="G00099_c" name="Glycan " compartment="c" charge="0"/>
	<species id="C04500_c" name=" N-Acetyl-D-glucosaminyldiphosphodolichol" compartment="c" charge="-2"/>
	<species id="G00001_c" name="Glycan " compartment="c" charge="0"/>
	<species id="G00002_c" name="Glycan " compartment="c" charge="0"/>
	<species id="G10614_c" name="Glycan " compartment="c" charge="0"/>
	<species id="G00003_c" name="Glycan " compartment="c" charge="0"/>
	<species id="C03021_c" name=" Protein asparagine" compartment="c" charge="0"/>
	<species id="G00008_c" name="Glycan " compartment="c" charge="0"/>
	<species id="G00009_c" name="Glycan " compartment="c" charge="0"/>
	<species id="G00171_c" name="Glycan " compartment="c" charge="0"/>
	<species id="G00011_c" name="Glycan " compartment="c" charge="0"/>
	<species id="G00012_c" name="Glycan " compartment="c" charge="0"/>
	<species id="G00013_c" name="Glycan " compartment="c" charge="0"/>
	<species id="G00014_c" name="Glycan " compartment="c" charge="0"/>
	<species id="G00109_c" name="Glycan " compartment="c" charge="0"/>
	<species id="G00108_c" name="Glycan " compartment="c" charge="0"/>
	<species id="G00110_c" name="Glycan " compartment="c" charge="0"/>
	<species id="G00050_c" name="Glycan " compartment="c" charge="0"/>
	<species id="G00055_c" name="Glycan " compartment="c" charge="0"/>
	<species id="G00051_c" name="Glycan " compartment="c" charge="0"/>
	<species id="G00052_c" name="Glycan " compartment="c" charge="0"/>
	<species id="G00057_c" name="Glycan " compartment="c" charge="0"/>
	<species id="G00058_c" name="Glycan " compartment="c" charge="0"/>
	<species id="G00067_c" name="Glycan " compartment="c" charge="0"/>
	<species id="G00071_c" name="Glycan " compartment="c" charge="0"/>
	<species id="G00073_c" name="Glycan " compartment="c" charge="0"/>
	<species id="G00074_c" name="Glycan " compartment="c" charge="0"/>
	<species id="G00078_c" name="Glycan " compartment="c" charge="0"/>
	<species id="G04561_c" name="Glycan " compartment="c" charge="0"/>
	<species id="G00079_c" name="Glycan " compartment="c" charge="0"/>
	<species id="G00037_c" name="Glycan " compartment="c" charge="0"/>
	<species id="G00044_c" name="Glycan " compartment="c" charge="0"/>
	<species id="G00038_c" name="Glycan " compartment="c" charge="0"/>
	<species id="G00039_c" name="Glycan " compartment="c" charge="0"/>
	<species id="G00006_c" name="Glycan " compartment="c" charge="0"/>
	<species id="G10595_c" name="Glycan " compartment="c" charge="0"/>
	<species id="G10596_c" name="Glycan " compartment="c" charge="0"/>
	<species id="G10597_c" name="Glycan " compartment="c" charge="0"/>
	<species id="G00007_c" name="Glycan " compartment="c" charge="0"/>
	<species id="G10618_c" name="Glycan " compartment="c" charge="0"/>
	<species id="G10598_c" name="Glycan " compartment="c" charge="0"/>
	<species id="G10599_c" name="Glycan " compartment="c" charge="0"/>
	<species id="C04536_c" name=" Magnesium protoporphyrin monomethyl ester" compartment="c" charge="-1"/>
	<species id="C11829_c" name=" 13(1)-Hydroxy-magnesium-protoporphyrin IX 13-monomethyl ester" compartment="c" charge="-1"/>
	<species id="C11830_c" name=" 13(1)-Oxo-magnesium-protoporphyrin IX 13-monomethyl ester" compartment="c" charge="-1"/>
	<species id="C11831_c" name=" Divinylprotochlorophyllide" compartment="c" charge="-2"/>
	<species id="C11872_c" name=" Kaur-16-en-18-ol" compartment="c" charge="0"/>
	<species id="C11873_c" name=" Kaur-16-en-18-al" compartment="c" charge="0"/>
	<species id="C11874_c" name=" Kaur-16-en-18-oic acid" compartment="c" charge="-1"/>
	<species id="C11875_c" name=" ent-7alpha-Hydroxykaur-16-en-19-oic acid" compartment="c" charge="-1"/>
	<species id="C06093_c" name=" Gibberellin A12 aldehyde" compartment="c" charge="0"/>
	<species id="C11876_c" name=" 6beta,7beta-Dihydroxykaurenoic acid" compartment="c" charge="-1"/>
	<species id="C11857_c" name=" Gibberellin A12" compartment="c" charge="0"/>
	<species id="C11860_c" name=" Gibberellin A15 open lactone" compartment="c" charge="0"/>
	<species id="C11861_c" name=" Gibberellin A24" compartment="c" charge="0"/>
	<species id="C11863_c" name=" Gibberellin A9" compartment="c" charge="0"/>
	<species id="C11864_c" name=" Gibberellin A4" compartment="c" charge="0"/>
	<species id="C11865_c" name=" Gibberellin A51" compartment="c" charge="0"/>
	<species id="C11868_c" name=" Gibberellin A34" compartment="c" charge="0"/>
	<species id="C03201_c" name=" 1-Alkyl-2-acylglycerol" compartment="c" charge="0"/>
	<species id="C04475_c" name=" 1-Alkyl-2-acylglycerophosphoethanolamine" compartment="c" charge="0"/>
	<species id="C02576_c" name=" Perillyl aldehyde" compartment="c" charge="0"/>
	<species id="C11924_c" name=" Perillic acid" compartment="c" charge="-1"/>
	<species id="C11934_c" name=" 2-Hydroxy-4-isopropenylcyclohexane-1-carboxyl-CoA" compartment="c" charge="-4"/>
	<species id="C11935_c" name=" 4-Isopropenyl-2-oxy-cyclohexanecarboxyl-CoA" compartment="c" charge="-4"/>
	<species id="C09880_c" name=" alpha-Pinene" compartment="c" charge="0"/>
	<species id="C11938_c" name=" Myrtenol" compartment="c" charge="0"/>
	<species id="C11939_c" name=" Myrtenal" compartment="c" charge="0"/>
	<species id="C11941_c" name=" Pinocarveol" compartment="c" charge="0"/>
	<species id="C09884_c" name=" Pinocarvone" compartment="c" charge="0"/>
	<species id="C11946_c" name=" cis-2-Methyl-5-isopropylhexa-2,5-dienoyl-CoA" compartment="c" charge="-4"/>
	<species id="C11947_c" name=" 3-Hydroxy-2,6-dimethyl-5-methylene-heptanoyl-CoA" compartment="c" charge="-4"/>
	<species id="C11945_c" name=" trans-2-Methyl-5-isopropylhexa-2,5-dienoyl-CoA" compartment="c" charge="-4"/>
	<species id="C11948_c" name=" 2,6-Dimethyl-5-methylene-3-oxo-heptanoyl-CoA" compartment="c" charge="-4"/>
	<species id="C11949_c" name=" 3-Isopropylbut-3-enoyl-CoA" compartment="c" charge="-4"/>
	<species id="C11950_c" name=" 3-Isopropylbut-3-enoic acid" compartment="c" charge="-1"/>
	<species id="C04574_c" name=" di-trans,poly-cis-Undecaprenyl diphosphate" compartment="c" charge="-3"/>
	<species id="C11907_c" name=" 4,6-Dideoxy-4-oxo-dTDP-D-glucose" compartment="c" charge="-2"/>
	<species id="C06124_c" name=" Sphingosine 1-phosphate" compartment="c" charge="-1"/>
	<species id="C06123_c" name=" Hexadecenal" compartment="c" charge="0"/>
	<species id="C12126_c" name=" Dihydroceramide" compartment="c" charge="0"/>
	<species id="C00195_c" name=" N-Acylsphingosine" compartment="c" charge="0"/>
	<species id="C01477_c" name=" Apigenin" compartment="c" charge="-1"/>
	<species id="C01514_c" name=" Luteolin" compartment="c" charge="-1"/>
	<species id="C10107_c" name=" Myricetin" compartment="c" charge="-1"/>
	<species id="C12128_c" name=" (-)-Epiafzelechin" compartment="c" charge="0"/>
	<species id="C09727_c" name=" (-)-Epicatechin" compartment="c" charge="0"/>
	<species id="C12136_c" name=" (-)-Epigallocatechin" compartment="c" charge="0"/>
	<species id="C08650_c" name=" Isoliquiritigenin" compartment="c" charge="0"/>
	<species id="C09762_c" name=" Liquiritigenin" compartment="c" charge="0"/>
	<species id="C12249_c" name=" Astragalin" compartment="c" charge="-1"/>
	<species id="C12452_c" name=" Acetyltropine" compartment="c" charge="1"/>
	<species id="C02066_c" name=" Pseudotropine" compartment="c" charge="1"/>
	<species id="C12453_c" name=" Acetylpseudotropine" compartment="c" charge="1"/>
	<species id="C01672_c" name=" Cadaverine" compartment="c" charge="2"/>
	<species id="C12455_c" name=" 5-Aminopentanal" compartment="c" charge="1"/>
	<species id="C07103_c" name=" 2-Hydroxy-1,4-benzoquinone" compartment="c" charge="0"/>
	<species id="C00472_c" name=" p-Benzoquinone" compartment="c" charge="0"/>
	<species id="C13309_c" name=" 2-Phytyl-1,4-naphthoquinone" compartment="c" charge="0"/>
	<species id="C02059_c" name=" Phylloquinone" compartment="c" charge="0"/>
	<species id="C13508_c" name=" Sulfoquinovosyldiacylglycerol" compartment="c" charge="-1"/>
	<species id="C03974_c" name=" 2-Acyl-sn-glycerol 3-phosphate" compartment="c" charge="-2"/>
	<species id="C14116_c" name=" Naphthyl-2-methyl-succinyl-CoA" compartment="c" charge="-5"/>
	<species id="C14117_c" name=" Naphthyl-2-methylene-succinyl-CoA" compartment="c" charge="-5"/>
	<species id="C14118_c" name=" Naphthyl-2-hydroxymethyl-succinyl CoA" compartment="c" charge="-5"/>
	<species id="C14119_c" name=" Naphthyl-2-oxomethyl-succinyl-CoA" compartment="c" charge="-5"/>
	<species id="C14120_c" name=" 2-Naphthoyl-CoA" compartment="c" charge="-4"/>
	<species id="C00091_c" name=" Succinyl-CoA" compartment="c" charge="-5"/>
	<species id="C14089_c" name=" 1-Hydroxymethylnaphthalene" compartment="c" charge="0"/>
	<species id="C14090_c" name=" 1-Naphthaldehyde" compartment="c" charge="0"/>
	<species id="C14092_c" name=" cis-1,2-Dihydroxy-1,2-dihydro-8-carboxynaphthalene" compartment="c" charge="-1"/>
	<species id="C14093_c" name=" 1,2-Dihydroxy-8-carboxynaphthalene" compartment="c" charge="-1"/>
	<species id="C14097_c" name=" 2-Hydroxyisophthalic acid" compartment="c" charge="-2"/>
	<species id="C00805_c" name=" Salicylate" compartment="c" charge="-1"/>
	<species id="C02909_c" name=" (2-Naphthyl)methanol" compartment="c" charge="0"/>
	<species id="C14099_c" name=" 2-Naphthaldehyde" compartment="c" charge="0"/>
	<species id="C11519_c" name=" N-Cyclohexylformamide" compartment="c" charge="0"/>
	<species id="C00571_c" name=" Cyclohexylamine" compartment="c" charge="1"/>
	<species id="C14144_c" name=" 5-Carboxy-2-pentenoyl-CoA" compartment="c" charge="-5"/>
	<species id="C14145_c" name=" (3S)-3-Hydroxyadipyl-CoA" compartment="c" charge="-5"/>
	<species id="C14146_c" name=" alpha-Zeacarotene" compartment="c" charge="0"/>
	<species id="C08586_c" name=" delta-Carotene" compartment="c" charge="0"/>
	<species id="C05433_c" name=" alpha-Carotene" compartment="c" charge="0"/>
	<species id="C14180_c" name=" S-(Hydroxymethyl)glutathione" compartment="c" charge="-1"/>
	<species id="C01031_c" name=" S-Formylglutathione" compartment="c" charge="-1"/>
	<species id="C14786_c" name=" (1R,2S)-Naphthalene 1,2-oxide" compartment="c" charge="0"/>
	<species id="C14791_c" name=" (1R)-Hydroxy-(2R)-glutathionyl-1,2-dihydronaphthalene" compartment="c" charge="-1"/>
	<species id="C14787_c" name=" (1S,2R)-Naphthalene 1,2-oxide" compartment="c" charge="0"/>
	<species id="C14793_c" name=" (1R)-Glutathionyl-(2R)-hydroxy-1,2-dihydronaphthalene" compartment="c" charge="-1"/>
	<species id="C14792_c" name=" (1S)-Hydroxy-(2S)-glutathionyl-1,2-dihydronaphthalene" compartment="c" charge="-1"/>
	<species id="C14802_c" name=" 1-Nitronaphthalene-7,8-oxide" compartment="c" charge="0"/>
	<species id="C14803_c" name=" 1-Nitro-7-hydroxy-8-glutathionyl-7,8-dihydronaphthalene" compartment="c" charge="-1"/>
	<species id="C14804_c" name=" 1-Nitro-7-glutathionyl-8-hydroxy-7,8-dihydronaphthalene" compartment="c" charge="-1"/>
	<species id="C14800_c" name=" 1-Nitronaphthalene-5,6-oxide" compartment="c" charge="0"/>
	<species id="C14805_c" name=" 1-Nitro-5-hydroxy-6-glutathionyl-5,6-dihydronaphthalene" compartment="c" charge="-1"/>
	<species id="C14806_c" name=" 1-Nitro-5-glutathionyl-6-hydroxy-5,6-dihydronaphthalene" compartment="c" charge="-1"/>
	<species id="C05356_c" name=" 5(S)-HPETE" compartment="c" charge="-1"/>
	<species id="C04805_c" name=" 5(S)-HETE" compartment="c" charge="-1"/>
	<species id="C05966_c" name=" 15(S)-HPETE" compartment="c" charge="-1"/>
	<species id="C04742_c" name=" (15S)-15-Hydroxy-5,8,11-cis-13-trans-eicosatetraenoate" compartment="c" charge="-1"/>
	<species id="C14839_c" name=" Bromobenzene-3,4-oxide" compartment="c" charge="0"/>
	<species id="C14847_c" name=" 3,4-Dihydro-3-hydroxy-4-S-glutathionyl bromobenzene" compartment="c" charge="-1"/>
	<species id="C14840_c" name=" Bromobenzene-2,3-oxide" compartment="c" charge="0"/>
	<species id="C14848_c" name=" 2,3-Dihydro-2-S-glutathionyl-3-hydroxy bromobenzene" compartment="c" charge="-1"/>
	<species id="C14851_c" name=" Benzo[a]pyrene-4,5-oxide" compartment="c" charge="0"/>
	<species id="C14855_c" name=" 4,5-Dihydro-4-hydroxy-5-S-glutathionyl-benzo[a]pyrene" compartment="c" charge="-1"/>
	<species id="C14852_c" name=" Benzo[a]pyrene-7,8-diol" compartment="c" charge="0"/>
	<species id="C14856_c" name=" 7,8-Dihydro-7-hydroxy-8-S-glutathionyl-benzo[a]pyrene" compartment="c" charge="-1"/>
	<species id="C14858_c" name=" 2,2-Dichloroacetaldehyde" compartment="c" charge="0"/>
	<species id="C14861_c" name=" S-(2,2-Dichloro-1-hydroxy)ethyl glutathione" compartment="c" charge="-1"/>
	<species id="C14857_c" name=" 1,1-Dichloroethylene epoxide" compartment="c" charge="0"/>
	<species id="C14865_c" name=" 2-(S-Glutathionyl)acetyl chloride" compartment="c" charge="-1"/>
	<species id="C01327_c" name=" Hydrochloric acid" compartment="c" charge="-1"/>
	<species id="C14859_c" name=" Chloroacetyl chloride" compartment="c" charge="0"/>
	<species id="C14864_c" name=" S-(2-Chloroacetyl)glutathione" compartment="c" charge="-1"/>
	<species id="C14863_c" name=" 2-(S-Glutathionyl)acetyl glutathione" compartment="c" charge="-2"/>
	<species id="C06790_c" name=" Trichloroethene" compartment="c" charge="0"/>
	<species id="C14868_c" name=" S-(1,2-Dichlorovinyl)glutathione" compartment="c" charge="-1"/>
	<species id="C06899_c" name=" Chloral hydrate" compartment="c" charge="0"/>
	<species id="C07490_c" name=" Trichloroethanol" compartment="c" charge="0"/>
	<species id="C11088_c" name=" 1,2-Dibromoethane" compartment="c" charge="0"/>
	<species id="C14874_c" name=" Glutathione episulfonium ion" compartment="c" charge="0"/>
	<species id="C13645_c" name=" Hydrobromic acid" compartment="c" charge="-1"/>
	<species id="C14870_c" name=" 2-Bromoacetaldehyde" compartment="c" charge="0"/>
	<species id="C14871_c" name=" S-(Formylmethyl)glutathione" compartment="c" charge="-1"/>
	<species id="C03160_c" name=" 2-Succinylbenzoyl-CoA" compartment="c" charge="-5"/>
	<species id="C15547_c" name=" 1,4-Dihydroxy-2-naphthoyl-CoA" compartment="c" charge="-4"/>
	<species id="C04756_c" name=" O-1-Alk-1-enyl-2-acyl-sn-glycero-3-phosphoethanolamine" compartment="c" charge="0"/>
	<species id="C03454_c" name=" 1-Alkenyl-2-acylglycerol" compartment="c" charge="0"/>
	<species id="C15647_c" name=" 2-Acyl-1-(1-alkenyl)-sn-glycero-3-phosphate" compartment="c" charge="-2"/>
	<species id="C15672_c" name=" Heme O" compartment="c" charge="-2"/>
	<species id="C02273_c" name=" Digalacturonate" compartment="c" charge="-2"/>
	<species id="C00333_c" name=" D-Galacturonate" compartment="c" charge="-1"/>
	<species id="C15785_c" name=" Campest-4-en-3-one" compartment="c" charge="0"/>
	<species id="C15786_c" name=" 5alpha-Campestan-3-one" compartment="c" charge="0"/>
	<species id="C15789_c" name=" 6-Oxocampestanol" compartment="c" charge="0"/>
	<species id="C15790_c" name=" Cathasterone" compartment="c" charge="0"/>
	<species id="C15791_c" name=" Teasterone" compartment="c" charge="0"/>
	<species id="C05619_c" name=" 5-Hydroxyferulate" compartment="c" charge="-1"/>
	<species id="C12205_c" name=" 5-Hydroxyconiferyl alcohol" compartment="c" charge="0"/>
	<species id="C15807_c" name="5-Hydroxy-guaiacyl lignin" compartment="c" charge="0"/>
	<species id="C15792_c" name=" 3-Dehydroteasterone" compartment="c" charge="0"/>
	<species id="C01789_c" name=" Campesterol" compartment="c" charge="0"/>
	<species id="C15795_c" name=" 22alpha-Hydroxy-campesterol" compartment="c" charge="0"/>
	<species id="C15796_c" name=" 22alpha-Hydroxy-campest-4-en-3-one" compartment="c" charge="0"/>
	<species id="C15797_c" name=" 22alpha-Hydroxy-5alpha-campestan-3-one" compartment="c" charge="0"/>
	<species id="C15798_c" name=" 6-Deoxocathasterone" compartment="c" charge="0"/>
	<species id="C15799_c" name=" 6-Deoxoteasterone" compartment="c" charge="0"/>
	<species id="C15800_c" name=" 3-Dehydro-6-deoxoteasterone" compartment="c" charge="0"/>
	<species id="C15802_c" name=" 6-Deoxocastasterone" compartment="c" charge="0"/>
	<species id="C15803_c" name=" 6alpha-Hydroxy-castasterone" compartment="c" charge="0"/>
	<species id="C15794_c" name=" Castasterone" compartment="c" charge="0"/>
	<species id="C15787_c" name=" Campestanol" compartment="c" charge="0"/>
	<species id="C15801_c" name=" 6-Deoxotyphasterol" compartment="c" charge="0"/>
	<species id="C15793_c" name=" Typhasterol" compartment="c" charge="0"/>
	<species id="C15811_c" name=" [Enzyme]-cysteine" compartment="c" charge="0"/>
	<species id="C15812_c" name=" [Enzyme]-S-sulfanylcysteine" compartment="c" charge="0"/>
	<species id="C08830_c" name=" 24-Methylenecycloartanol" compartment="c" charge="0"/>
	<species id="C11508_c" name=" 4alpha-Methyl-5alpha-ergosta-8,14,24(28)-trien-3beta-ol" compartment="c" charge="0"/>
	<species id="C15776_c" name=" 4alpha-Methylfecosterol" compartment="c" charge="0"/>
	<species id="C11522_c" name=" 24-Methylene lophenol" compartment="c" charge="0"/>
	<species id="C15782_c" name=" delta7-Avenasterol" compartment="c" charge="0"/>
	<species id="C15783_c" name=" 5-Dehydroavenasterol" compartment="c" charge="0"/>
	<species id="C08821_c" name=" Isofucosterol" compartment="c" charge="0"/>
	<species id="C01753_c" name=" Sitosterol" compartment="c" charge="0"/>
	<species id="C05442_c" name=" Stigmasterol" compartment="c" charge="0"/>
	<species id="C15777_c" name=" Episterol" compartment="c" charge="0"/>
	<species id="C15780_c" name=" 5-Dehydroepisterol" compartment="c" charge="0"/>
	<species id="C15781_c" name=" 24-Methylenecholesterol" compartment="c" charge="0"/>
	<species id="C03845_c" name=" 5alpha-Cholest-8-en-3beta-ol" compartment="c" charge="0"/>
	<species id="C05108_c" name=" 14-Demethyllanosterol" compartment="c" charge="0"/>
	<species id="C15915_c" name=" 4,4-Dimethyl-5alpha-cholesta-8-en-3beta-ol" compartment="c" charge="0"/>
	<species id="C15882_c" name=" 2-Methyl-6-phytylquinol" compartment="c" charge="0"/>
	<species id="C15883_c" name=" 2,3-Dimethyl-5-phytylquinol" compartment="c" charge="0"/>
	<species id="C02483_c" name=" gamma-Tocopherol" compartment="c" charge="0"/>
	<species id="C14151_c" name=" delta-Tocopherol" compartment="c" charge="0"/>
	<species id="C14152_c" name=" beta-Tocopherol" compartment="c" charge="0"/>
	<species id="C05107_c" name=" 7-Dehydrodesmosterol" compartment="c" charge="0"/>
	<species id="C15808_c" name=" 4alpha-Methylzymosterol-4-carboxylate" compartment="c" charge="-1"/>
	<species id="C08590_c" name=" Zeinoxanthin" compartment="c" charge="0"/>
	<species id="C08601_c" name=" Lutein" compartment="c" charge="0"/>
	<species id="C15935_c" name=" (2S)-Deoxymyxol 2-(2,4-di-O-methyl-alpha-L-fucoside)" compartment="c" charge="0"/>
	<species id="C15937_c" name=" (3R,2S)-Myxol 2-(2,4-di-O-methyl-alpha-L-fucoside)" compartment="c" charge="0"/>
	<species id="C15940_c" name=" (2S)-Deoxymyxol 2-alpha-L-fucoside" compartment="c" charge="0"/>
	<species id="C15941_c" name=" (3R,2S)-Myxol 2-alpha-L-fucoside" compartment="c" charge="0"/>
	<species id="C08591_c" name=" beta-Cryptoxanthin" compartment="c" charge="0"/>
	<species id="C06098_c" name=" Zeaxanthin" compartment="c" charge="0"/>
	<species id="C08592_c" name=" Echinenone" compartment="c" charge="0"/>
	<species id="C15965_c" name=" 3-Hydroxyechinenone" compartment="c" charge="0"/>
	<species id="C08583_c" name=" Canthaxanthin" compartment="c" charge="0"/>
	<species id="C15967_c" name=" Phoenicoxanthin" compartment="c" charge="0"/>
	<species id="C15968_c" name=" Adonixanthin" compartment="c" charge="0"/>
	<species id="C15966_c" name=" 3-Hydroxyechinenone" compartment="c" charge="0"/>
	<species id="C08580_c" name=" Astaxanthin" compartment="c" charge="0"/>
	<species id="C15976_c" name=" 2-Methyl-1-hydroxypropyl-ThPP" compartment="c" charge="-2"/>
	<species id="C15974_c" name=" 3-Methyl-1-hydroxybutyl-ThPP" compartment="c" charge="-2"/>
	<species id="C15978_c" name=" 2-Methyl-1-hydroxybutyl-ThPP" compartment="c" charge="-2"/>
	<species id="C15925_c" name=" GDP-L-gulose" compartment="c" charge="-2"/>
	<species id="C15926_c" name=" L-Galactose 1-phosphate" compartment="c" charge="-2"/>
	<species id="C01825_c" name=" L-Galactose" compartment="c" charge="0"/>
	<species id="C14315_c" name=" Anthracene" compartment="c" charge="0"/>
	<species id="C16205_c" name=" Anthracene-9,10-dihydrodiol" compartment="c" charge="0"/>
	<species id="C16206_c" name=" 9,10-Dihydroxyanthracene" compartment="c" charge="0"/>
	<species id="C16200_c" name=" Phenylboronic acid" compartment="c" charge="0"/>
	<species id="C00146_c" name=" Phenol" compartment="c" charge="0"/>
	<species id="C12486_c" name=" Boric acid" compartment="c" charge="0"/>
	<species id="C00292_c" name=" Aniline" compartment="c" charge="0"/>
	<species id="C00090_c" name=" Catechol" compartment="c" charge="0"/>
	<species id="C06813_c" name=" Nitrobenzene" compartment="c" charge="0"/>
	<species id="C16216_c" name=" 3-Oxostearoyl-CoA" compartment="c" charge="-4"/>
	<species id="C16217_c" name=" 3-Hydroxyoctadecanoyl-CoA" compartment="c" charge="-4"/>
	<species id="C16218_c" name=" (2E)-Octadecenoyl-CoA" compartment="c" charge="-4"/>
	<species id="C00412_c" name=" Stearoyl-CoA" compartment="c" charge="-4"/>
	<species id="C05764_c" name=" Hexadecanoyl-[acp]" compartment="c" charge="0"/>
	<species id="C16219_c" name=" 3-Oxostearoyl-[acp]" compartment="c" charge="0"/>
	<species id="C16220_c" name=" 3-Hydroxyoctadecanoyl-[acp]" compartment="c" charge="0"/>
	<species id="C16221_c" name=" (2E)-Octadecenoyl-[acp]" compartment="c" charge="0"/>
	<species id="C04088_c" name=" Octadecanoyl-[acyl-carrier protein]" compartment="c" charge="0"/>
	<species id="C16240_c" name=" Apoprotein" compartment="c" charge="1"/>
	<species id="C16236_c" name=" Protein N6-(octanoyl)lysine" compartment="c" charge="0"/>
	<species id="C16237_c" name=" Protein N6-(lipoyl)lysine" compartment="c" charge="0"/>
	<species id="C16239_c" name=" Lipoyl-[acp]" compartment="c" charge="0"/>
	<species id="C04178_c" name=" 3,5-Dibromo-4-hydroxybenzonitrile" compartment="c" charge="-1"/>
	<species id="C16248_c" name=" 2,6-Dibromohydroquinone" compartment="c" charge="0"/>
	<species id="C01326_c" name=" Hydrogen cyanide" compartment="c" charge="0"/>
	<species id="C07721_c" name=" (+)-(3S,4R)-cis-3,4-Dihydroxy-3,4-dihydrofluorene" compartment="c" charge="0"/>
	<species id="C07717_c" name=" 3,4-Dihydroxyfluorene" compartment="c" charge="0"/>
	<species id="G13032_c" name="Glycan " compartment="c" charge="0"/>
	<species id="G06780_c" name="Glycan " compartment="c" charge="0"/>
	<species id="G13033_c" name="Glycan " compartment="c" charge="0"/>
	<species id="G08421_c" name="Glycan " compartment="c" charge="0"/>
	<species id="G13038_c" name="Glycan " compartment="c" charge="0"/>
	<species id="G13039_c" name="Glycan " compartment="c" charge="0"/>
	<species id="C16276_c" name=" epsilon-Carotene" compartment="c" charge="0"/>
	<species id="C15981_c" name=" alpha-Cryptoxanthin" compartment="c" charge="0"/>
	<species id="C16074_c" name=" Phenylacetonitrile" compartment="c" charge="0"/>
	<species id="C07086_c" name=" Phenylacetic acid" compartment="c" charge="-1"/>
	<species id="C16291_c" name=" 7,8-Dihydro-beta-carotene" compartment="c" charge="0"/>
	<species id="C04785_c" name=" 13(S)-HPOT" compartment="c" charge="-1"/>
	<species id="C04672_c" name=" (9Z,15Z)-(13S)-12,13-Epoxyoctadeca-9,11,15-trienoic acid" compartment="c" charge="-1"/>
	<species id="C06427_c" name=" (9Z,12Z,15Z)-Octadecatrienoic acid" compartment="c" charge="-1"/>
	<species id="C16321_c" name=" 9(S)-HPOT" compartment="c" charge="-1"/>
	<species id="C16324_c" name=" 9,10-EOT" compartment="c" charge="-1"/>
	<species id="C16322_c" name=" 9-Oxononanoic acid" compartment="c" charge="-1"/>
	<species id="C16323_c" name=" 3,6-Nonadienal" compartment="c" charge="0"/>
	<species id="C16311_c" name=" 12-Oxo-9(Z)-dodecenoic acid" compartment="c" charge="-1"/>
	<species id="C16310_c" name=" 3-Hexenal" compartment="c" charge="0"/>
	<species id="C12137_c" name=" Pelargonidin 3-O-glucoside" compartment="c" charge="0"/>
	<species id="C08725_c" name=" Pelargonin" compartment="c" charge="0"/>
	<species id="C04780_c" name=" 8-[(1R,2R)-3-Oxo-2-{(Z)-pent-2-enyl}cyclopentyl]octanoate" compartment="c" charge="-1"/>
	<species id="C16327_c" name=" OPC8-CoA" compartment="c" charge="-4"/>
	<species id="C16328_c" name=" trans-2-Enoyl-OPC8-CoA" compartment="c" charge="-4"/>
	<species id="C16329_c" name=" 3-Hydroxy-OPC8-CoA" compartment="c" charge="-4"/>
	<species id="C16330_c" name=" 3-Oxo-OPC8-CoA" compartment="c" charge="-4"/>
	<species id="C16331_c" name=" OPC6-CoA" compartment="c" charge="-4"/>
	<species id="C16332_c" name=" trans-2-Enoyl-OPC6-CoA" compartment="c" charge="-4"/>
	<species id="C16333_c" name=" 3-Hydroxy-OPC6-CoA" compartment="c" charge="-4"/>
	<species id="C16334_c" name=" 3-Oxo-OPC6-CoA" compartment="c" charge="-4"/>
	<species id="C16335_c" name=" OPC4-CoA" compartment="c" charge="-4"/>
	<species id="C16336_c" name=" trans-2-Enoyl-OPC4-CoA" compartment="c" charge="-4"/>
	<species id="C16337_c" name=" 3-Hydroxy-OPC4-CoA" compartment="c" charge="-4"/>
	<species id="C16338_c" name=" 3-Oxo-OPC4-CoA" compartment="c" charge="-4"/>
	<species id="C16339_c" name=" (+)-7-Isojasmonic acid CoA" compartment="c" charge="-4"/>
	<species id="C12138_c" name=" Delphinidin 3-O-glucoside" compartment="c" charge="0"/>
	<species id="C16312_c" name=" Delphin" compartment="c" charge="0"/>
	<species id="C16168_c" name=" (6Z,9Z,12Z,15Z,18Z,21Z)-Tetracosahexaenoyl-CoA" compartment="c" charge="-4"/>
	<species id="C16374_c" name=" (2E,6Z,9Z,12Z,15Z,18Z,21Z)-Tetracosahepta-2,6,9,12,15,18,21-enoyl-" compartment="c" charge="-4"/>
	<species id="C16358_c" name=" 1-Methylxanthine" compartment="c" charge="0"/>
	<species id="C16359_c" name=" 1-Methyluric acid" compartment="c" charge="0"/>
	<species id="C16172_c" name=" (6Z,9Z,12Z,15Z,18Z)-Tetracosapentaenoyl-CoA" compartment="c" charge="-4"/>
	<species id="C16387_c" name=" (2E,6Z,9Z,12Z,15Z,18Z)-Tetracosahexa-2,6,9,12,15,18-enoyl-CoA" compartment="c" charge="-4"/>
	<species id="C13747_c" name=" 1,7-Dimethylxanthine" compartment="c" charge="0"/>
	<species id="C16356_c" name=" 1,7-Dimethyluric acid" compartment="c" charge="0"/>
	<species id="C07480_c" name=" Theobromine" compartment="c" charge="0"/>
	<species id="C16360_c" name=" 3,7-Dimethyluric acid" compartment="c" charge="0"/>
	<species id="C16353_c" name=" 7-Methylxanthine" compartment="c" charge="0"/>
	<species id="C16355_c" name=" 7-Methyluric acid" compartment="c" charge="0"/>
	<species id="C16361_c" name=" 1,3,7-Trimethyluric acid" compartment="c" charge="0"/>
	<species id="C16362_c" name=" 3,6,8-Trimethylallantoin" compartment="c" charge="-1"/>
	<species id="C16404_c" name=" Pinocembrin chalcone" compartment="c" charge="0"/>
	<species id="C15525_c" name=" Eriodictyol chalcone" compartment="c" charge="0"/>
	<species id="C16405_c" name=" Homoeriodictyol chalcone" compartment="c" charge="0"/>
	<species id="C09827_c" name=" Pinocembrin" compartment="c" charge="0"/>
	<species id="C09826_c" name=" Pinobanksin" compartment="c" charge="0"/>
	<species id="C08578_c" name=" Butein" compartment="c" charge="0"/>
	<species id="C09614_c" name=" Butin" compartment="c" charge="0"/>
	<species id="C09751_c" name=" Garbanzol" compartment="c" charge="0"/>
	<species id="C01378_c" name=" Fustin" compartment="c" charge="0"/>
	<species id="C16415_c" name=" 5-Deoxyleucopelargonidin" compartment="c" charge="0"/>
	<species id="C09736_c" name=" Fisetinidol-4beta-ol" compartment="c" charge="0"/>
	<species id="C16424_c" name=" Isopentenyladenosine-5-triphosphate" compartment="c" charge="-3"/>
	<species id="C16426_c" name=" Isopentenyladenosine-5-diphosphate" compartment="c" charge="-3"/>
	<species id="C03024_c" name="Reduced flavoprotein" compartment="c" charge="0"/>
	<species id="C16428_c" name=" trans-Zeatin riboside triphosphate" compartment="c" charge="-3"/>
	<species id="C03161_c" name="Oxidized flavoprotein" compartment="c" charge="0"/>
	<species id="C16429_c" name=" trans-Zeatin riboside diphosphate" compartment="c" charge="-3"/>
	<species id="C04713_c" name=" N6-(delta2-Isopentenyl)-adenosine 5-monophosphate" compartment="c" charge="-2"/>
	<species id="C16430_c" name=" trans-Zeatin riboside monophosphate" compartment="c" charge="-2"/>
	<species id="C00371_c" name=" Zeatin" compartment="c" charge="0"/>
	<species id="C16443_c" name=" trans-Zeatin-7-beta-D-glucoside" compartment="c" charge="0"/>
	<species id="C02029_c" name=" Dihydrozeatin" compartment="c" charge="0"/>
	<species id="C16448_c" name=" Dihydrozeatin-O-glucoside" compartment="c" charge="0"/>
	<species id="C10044_c" name=" Galangin" compartment="c" charge="0"/>
	<species id="C16466_c" name=" 7-Methyl-3-oxo-6-octenoyl-CoA" compartment="c" charge="-4"/>
	<species id="C16470_c" name=" 5-Methylhex-4-enoyl-CoA" compartment="c" charge="-4"/>
	<species id="C16468_c" name=" (2E)-5-Methylhexa-2,4-dienoyl-CoA" compartment="c" charge="-4"/>
	<species id="C16469_c" name=" 3-Hydroxy-5-methylhex-4-enoyl-CoA" compartment="c" charge="-4"/>
	<species id="C16471_c" name=" 5-Methyl-3-oxo-4-hexenoyl-CoA" compartment="c" charge="-4"/>
	<species id="C16483_c" name=" 4-Fluorocyclohexadiene-cis,cis-1,2-diol" compartment="c" charge="0"/>
	<species id="C16473_c" name=" 4-Fluorocatechol" compartment="c" charge="0"/>
	<species id="C16477_c" name=" 5-Fluoromuconolactone" compartment="c" charge="-2"/>
	<species id="C02222_c" name=" 2-Maleylacetate" compartment="c" charge="-2"/>
	<species id="C16487_c" name=" Hydrofluoric acid" compartment="c" charge="-1"/>
	<species id="C16476_c" name=" 4-Fluoromuconolactone" compartment="c" charge="-1"/>
	<species id="C06423_c" name=" Octanoic acid" compartment="c" charge="0"/>
	<species id="C01571_c" name=" Decanoic acid" compartment="c" charge="-1"/>
	<species id="C06424_c" name=" Tetradecanoic acid" compartment="c" charge="-1"/>
	<species id="C16520_c" name=" Hexadecenoyl-[acyl-carrier protein]" compartment="c" charge="0"/>
	<species id="C08362_c" name=" (9Z)-Hexadecenoic acid" compartment="c" charge="-1"/>
	<species id="C01530_c" name=" Octadecanoic acid" compartment="c" charge="-1"/>
	<species id="C02041_c" name=" Eicosanoyl-CoA" compartment="c" charge="-4"/>
	<species id="C06425_c" name=" Icosanoic acid" compartment="c" charge="-1"/>
	<species id="C00510_c" name=" Oleoyl-CoA" compartment="c" charge="-4"/>
	<species id="C00712_c" name=" (9Z)-Octadecenoic acid" compartment="c" charge="-1"/>
	<species id="C02050_c" name=" Linoleoyl-CoA" compartment="c" charge="-4"/>
	<species id="C01595_c" name=" Linoleate" compartment="c" charge="-1"/>
	<species id="C16162_c" name=" (9Z,12Z,15Z)-Octadecatrienoyl-CoA" compartment="c" charge="-4"/>
	<species id="C16165_c" name=" (5Z,8Z,11Z,14Z,17Z)-Icosapentaenoyl-CoA" compartment="c" charge="-4"/>
	<species id="C06428_c" name=" (5Z,8Z,11Z,14Z,17Z)-Icosapentaenoic acid" compartment="c" charge="-1"/>
	<species id="C16169_c" name=" (4Z,7Z,10Z,13Z,16Z,19Z)-Docosahexaenoyl-CoA" compartment="c" charge="-4"/>
	<species id="C06429_c" name=" (4Z,7Z,10Z,13Z,16Z,19Z)-Docosahexaenoic acid" compartment="c" charge="-1"/>
	<species id="C03035_c" name=" gamma-Linolenoyl-CoA" compartment="c" charge="-4"/>
	<species id="C06426_c" name=" (6Z,9Z,12Z)-Octadecatrienoic acid" compartment="c" charge="-1"/>
	<species id="C03595_c" name=" 8,11,14-Eicosatrienoyl-CoA" compartment="c" charge="-4"/>
	<species id="C03242_c" name=" (8Z,11Z,14Z)-Icosatrienoic acid" compartment="c" charge="-1"/>
	<species id="C02249_c" name=" Arachidonyl-CoA" compartment="c" charge="-4"/>
	<species id="C00219_c" name=" (5Z,8Z,11Z,14Z)-Icosatetraenoic acid" compartment="c" charge="-1"/>
	<species id="C16528_c" name=" Docosanoyl-CoA" compartment="c" charge="-4"/>
	<species id="C08281_c" name=" Docosanoic acid" compartment="c" charge="-1"/>
	<species id="C16529_c" name=" Tetracosanoyl-CoA" compartment="c" charge="-4"/>
	<species id="C08320_c" name=" Tetracosanoic acid" compartment="c" charge="-1"/>
	<species id="C16530_c" name=" Icosenoyl-CoA" compartment="c" charge="-4"/>
	<species id="C16526_c" name=" Icosenoic acid" compartment="c" charge="-1"/>
	<species id="C16531_c" name=" Docosenoyl-CoA" compartment="c" charge="-4"/>
	<species id="C08316_c" name=" (13Z)-Docosenoic acid" compartment="c" charge="-1"/>
	<species id="C16532_c" name=" Tetracosenoyl-CoA" compartment="c" charge="-4"/>
	<species id="C08323_c" name=" (15Z)-Tetracosenoic acid" compartment="c" charge="-1"/>
	<species id="C16166_c" name=" (7Z,10Z,13Z,16Z,19Z)-Docosapentaenoyl-CoA" compartment="c" charge="-4"/>
	<species id="C16513_c" name=" (7Z,10Z,13Z,16Z,19Z)-Docosa-7,10,13,16,19-pentaenoic acid" compartment="c" charge="-1"/>
	<species id="C16180_c" name=" (11Z,14Z)-Icosadienoyl-CoA" compartment="c" charge="-4"/>
	<species id="C16525_c" name=" Icosadienoic acid" compartment="c" charge="-1"/>
	<species id="C16170_c" name=" (7Z,10Z,13Z,16Z)-Docosatetraenoyl-CoA" compartment="c" charge="-4"/>
	<species id="C16527_c" name=" 7,10,13,16-Docosatetraenoic acid" compartment="c" charge="-1"/>
	<species id="C16179_c" name=" (11Z,14Z,17Z)-Icosatrienoyl-CoA" compartment="c" charge="-4"/>
	<species id="C16522_c" name=" Icosatrienoic acid" compartment="c" charge="-1"/>
	<species id="C16635_c" name=" 5-Deoxy-5-fluorocytidine" compartment="c" charge="0"/>
	<species id="C12739_c" name=" 5-Deoxy-5-fluorouridine" compartment="c" charge="0"/>
	<species id="C16630_c" name=" 5,6-Dihydro-5-fluorouracil" compartment="c" charge="0"/>
	<species id="C16631_c" name=" alpha-Fluoro-beta-ureidopropionic acid" compartment="c" charge="0"/>
	<species id="C16632_c" name=" alpha-Fluoro-beta-alanine" compartment="c" charge="0"/>
	<species id="C07649_c" name=" 5-FU" compartment="c" charge="0"/>
	<species id="C16634_c" name=" 5-Fluorouridine monophosphate" compartment="c" charge="-2"/>
	<species id="C11736_c" name=" 5-Fluorodeoxyuridine" compartment="c" charge="0"/>
	<species id="C04242_c" name=" 5-Fluorodeoxyuridine monophosphate" compartment="c" charge="-2"/>
	<species id="C02380_c" name=" 6-Mercaptopurine" compartment="c" charge="0"/>
	<species id="C16613_c" name=" 6-Thiourate" compartment="c" charge="0"/>
	<species id="C04646_c" name=" 6-Thioinosine-5-monophosphate" compartment="c" charge="-2"/>
	<species id="C16614_c" name=" 6-Methylmercaptopurine" compartment="c" charge="0"/>
	<species id="C16615_c" name=" 6-Methylthiopurine 5-monophosphate ribonucleotide" compartment="c" charge="-2"/>
	<species id="C16618_c" name=" 6-Thioxanthine 5-monophosphate" compartment="c" charge="-2"/>
	<species id="C16617_c" name=" 6-Mercaptopurine ribonucleoside triphosphate" compartment="c" charge="-3"/>
	<species id="C16619_c" name=" 6-Thioguanosine monophosphate" compartment="c" charge="-2"/>
	<species id="C07648_c" name=" Thioguanine" compartment="c" charge="0"/>
	<species id="C07108_c" name=" Tamoxifen" compartment="c" charge="1"/>
	<species id="C16545_c" name=" Tamoxifen N-oxide" compartment="c" charge="0"/>
	<species id="C16645_c" name=" (13Z,16Z)-Docosadi-13,16-enoyl-CoA" compartment="c" charge="-4"/>
	<species id="C16533_c" name=" 13,16-Docosadienoic acid" compartment="c" charge="-1"/>
	<species id="C07645_c" name=" Aldophosphamide" compartment="c" charge="0"/>
	<species id="C11583_c" name=" 4-Glutathionyl cyclophosphamide" compartment="c" charge="-1"/>
	<species id="C16551_c" name=" Alcophosphamide" compartment="c" charge="0"/>
	<species id="C16586_c" name=" 2-Phenyl-1,3-propanediol monocarbamate" compartment="c" charge="0"/>
	<species id="C16587_c" name=" 3-Carbamoyl-2-phenylpropionaldehyde" compartment="c" charge="0"/>
	<species id="C16595_c" name=" 4-Hydroxy-5-phenyltetrahydro-1,3-oxazin-2-one" compartment="c" charge="0"/>
	<species id="C16596_c" name=" 5-Phenyl-1,3-oxazinane-2,4-dione" compartment="c" charge="0"/>
	<species id="C16565_c" name=" Aminopropylcadaverine" compartment="c" charge="3"/>
	<species id="C03723_c" name=" Ribonucleoside diphosphate" compartment="c" charge="-3"/>
	<species id="C16663_c" name="Tryparedoxin" compartment="c" charge="0"/>
	<species id="C04232_c" name=" 2-Deoxyribonucleoside diphosphate" compartment="c" charge="-3"/>
	<species id="C16664_c" name="Tryparedoxin disulfide" compartment="c" charge="0"/>
	<species id="C02090_c" name=" Trypanothione" compartment="c" charge="1"/>
	<species id="C03170_c" name=" Trypanothione disulfide" compartment="c" charge="1"/>
	<species id="C16682_c" name=" 9-cis-Retinol" compartment="c" charge="0"/>
	<species id="C16681_c" name=" 9-cis-Retinal" compartment="c" charge="0"/>
	<species id="C00123_c" name=" L-Leucine" compartment="c" charge="0"/>
	<species id="C01645_c" name=" tRNA(Leu)" compartment="c" charge="-2"/>
	<species id="C02047_c" name=" L-Leucyl-tRNA" compartment="c" charge="-1"/>
	<species id="C00519_c" name=" Hypotaurine" compartment="c" charge="0"/>
	<species id="C01036_c" name=" 4-Maleylacetoacetate" compartment="c" charge="-2"/>
	<species id="C05766_c" name=" Uroporphyrinogen I" compartment="c" charge="-8"/>
	<species id="C05768_c" name=" Coproporphyrinogen I" compartment="c" charge="-4"/>
	<species id="C00163_c" name=" Propanoate" compartment="c" charge="-1"/>
	<species id="C05983_c" name=" Propionyladenylate" compartment="c" charge="-1"/>
	<species id="C00158_x" name=" Citrate" compartment="x" charge="-3"/>
	<species id="C05763_c" name=" trans-Hexadec-2-enoyl-[acp]" compartment="c" charge="0"/>
	<species id="C05764_p" name=" Hexadecanoyl-[acp]" compartment="p" charge="0"/>
	<species id="C05763_p" name=" trans-Hexadec-2-enoyl-[acp]" compartment="p" charge="0"/>
	<species id="C01233_c" name=" sn-glycero-3-Phosphoethanolamine" compartment="c" charge="0"/>
	<species id="C13482_c" name=" Phosphodimethylethanolamine" compartment="c" charge="0"/>
	<species id="C00025_x" name=" L-Glutamate" compartment="x" charge="-1"/>
	<species id="G10620_c" name="Glycan " compartment="c" charge="0"/>
	<species id="G00004_c" name="Glycan " compartment="c" charge="0"/>
	<species id="C01180_c" name=" 4-Methylthio-2-oxobutanoic acid" compartment="c" charge="-1"/>
	<species id="C03360_c" name=" 4-Nitrophenyl phosphate" compartment="c" charge="-2"/>
	<species id="C00870_c" name=" 4-Nitrophenol" compartment="c" charge="-1"/>
	<species id="C00065_p" name=" L-Serine" compartment="p" charge="0"/>
	<species id="C03506_p" name=" Indoleglycerol phosphate" compartment="p" charge="-2"/>
	<species id="C00078_p" name=" L-Tryptophan" compartment="p" charge="0"/>
	<species id="C00043_p" name=" UDP-N-acetyl-D-glucosamine" compartment="p" charge="-2"/>
	<species id="G00001_p" name="Glycan " compartment="p" charge="0"/>
	<species id="G00002_p" name="Glycan " compartment="p" charge="0"/>
	<species id="C00666_p" name=" LL-2,6-Diaminoheptanedioate" compartment="p" charge="0"/>
	<species id="C03972_p" name=" 2,3,4,5-Tetrahydrodipicolinate" compartment="p" charge="-2"/>
	<species id="C18037_c" name=" 5-Deoxystrigol" compartment="c" charge="0"/>
	<species id="C09190_c" name=" Strigol" compartment="c" charge="0"/>
	<species id="C00496_c" name="Ubiquitin" compartment="c" charge="0"/>
	<species id="C02188_c" name=" Protein lysine" compartment="c" charge="1"/>
	<species id="C03635_c" name="Protein N-ubiquityllysine" compartment="c" charge="0"/>
	<species id="C01609_c" name="Protamine" compartment="c" charge="0"/>
	<species id="C02729_c" name="O-Phosphoprotamine" compartment="c" charge="0"/>
	<species id="C04090_m" name="Ubiquitin C-terminal thiolester" compartment="m" charge="0"/>
	<species id="C00496_m" name="Ubiquitin" compartment="m" charge="0"/>
	<species id="C00145_m" name=" Thiol" compartment="m" charge="0"/>
	<species id="C04090_c" name="Ubiquitin C-terminal thiolester" compartment="c" charge="0"/>
	<species id="C00145_c" name=" Thiol" compartment="c" charge="0"/>
	<species id="C04145_c" name=" all-trans-Nonaprenyl diphosphate" compartment="c" charge="-3"/>
	<species id="C17570_c" name=" 2-Methyl-6-solanyl-1,4-benzoquinol" compartment="c" charge="0"/>
	<species id="C01759_p" name=" Ribostamycin" compartment="p" charge="4"/>
	<species id="C17587_p" name=" 2-N-Acetyl-6-deamino-6-hydroxyneomycin C" compartment="p" charge="4"/>
	<species id="C07838_c" name=" D-glycero-D-manno-Heptose 1-phosphate" compartment="c" charge="-2"/>
	<species id="C06397_c" name=" ADP-D-glycero-D-manno-heptose" compartment="c" charge="-2"/>
	<species id="C00028_p" name="Hydrogen-acceptor" compartment="p" charge="1"/>
	<species id="C00030_p" name="Hydrogen-donor" compartment="p" charge="0"/>
	<species id="C00072_m" name=" Ascorbate" compartment="m" charge="-1"/>
	<species id="C05422_m" name=" Dehydroascorbate" compartment="m" charge="-1"/>
	<species id="C03798_c" name=" Peptidylproline (omega=180)" compartment="c" charge="0"/>
	<species id="C03633_c" name=" Peptidylproline (omega=0)" compartment="c" charge="0"/>
	<species id="C00201_m" name=" Nucleoside triphosphate" compartment="m" charge="-4"/>
	<species id="C00046_m" name=" RNA" compartment="m" charge="-4"/>
	<species id="G00370_c" name="Reiniose" compartment="c" charge="0"/>
	<species id="C00868_m" name=" tRNA uridine" compartment="m" charge="-4"/>
	<species id="C02764_m" name=" tRNA pseudouridine" compartment="m" charge="-4"/>
	<species id="C02633_c" name=" 20-Hydroxyecdysone" compartment="c" charge="0"/>
	<species id="C16500_c" name=" 20,26-Dihydroxyecdysone" compartment="c" charge="0"/>
	<species id="C18072_c" name=" N1,N5,N10-Tri-(hydroxyferuloyl)-spermidine" compartment="c" charge="0"/>
	<species id="C18073_c" name=" N1,N5-Tri-di(hydroxyferuloyl)-N10-sinapoyl-spermidine" compartment="c" charge="0"/>
	<species id="C03672_m" name=" 3-(4-Hydroxyphenyl)lactate" compartment="m" charge="-1"/>
	<species id="C00811_m" name=" 4-Coumarate" compartment="m" charge="-1"/>
	<species id="C02374_c" name=" 5-Dephospho-DNA" compartment="c" charge="-2"/>
	<species id="C02128_c" name=" 5-Phospho-DNA" compartment="c" charge="-4"/>
	<species id="C03463_c" name=" 3-Phosphopolynucleotide" compartment="c" charge="-4"/>
	<species id="C00419_c" name=" Polynucleotide" compartment="c" charge="-2"/>
	<species id="C04506_c" name=" Protein C-terminal S-farnesyl-L-cysteine" compartment="c" charge="0"/>
	<species id="C04748_c" name=" Protein C-terminal S-farnesyl-L-cysteine methyl ester" compartment="c" charge="1"/>
	<species id="C16255_m" name=" [Dihydrolipoyllysine-residue acetyltransferase]" compartment="m" charge="0"/>
	<species id="C00019_m" name=" S-Adenosyl-L-methionine" compartment="m" charge="1"/>
	<species id="C01977_m" name=" tRNA guanine" compartment="m" charge="-4"/>
	<species id="C00021_m" name=" S-Adenosyl-L-homocysteine" compartment="m" charge="0"/>
	<species id="C04158_m" name=" tRNA containing N2-methylguanine" compartment="m" charge="0"/>
	<species id="C02593_c" name=" Tetradecanoyl-CoA" compartment="c" charge="-4"/>
	<species id="C02038_c" name=" Glycylpeptide" compartment="c" charge="0"/>
	<species id="C03881_c" name=" N-Tetradecanoylglycylpeptide" compartment="c" charge="0"/>
	<species id="C13453_c" name=" Xanthoxin" compartment="c" charge="0"/>
	<species id="C13455_c" name=" Abscisic aldehyde" compartment="c" charge="0"/>
	<species id="C04756_m" name=" O-1-Alk-1-enyl-2-acyl-sn-glycero-3-phosphoethanolamine" compartment="m" charge="0"/>
	<species id="C03454_m" name=" 1-Alkenyl-2-acylglycerol" compartment="m" charge="0"/>
	<species id="C00346_m" name=" Ethanolamine phosphate" compartment="m" charge="-1"/>
	<species id="C15596_c" name="n-Alkanal" compartment="c" charge="0"/>
	<species id="C15597_c" name="Alk-2-enal" compartment="c" charge="0"/>
	<species id="G10545_c" name="Starch" compartment="c" charge="0"/>
	<species id="G10495_c" name="Glycan" compartment="c" charge="0"/>
	<species id="G00275_c" name="Maltose" compartment="c" charge="0"/>
	<species id="C04810_c" name=" Oligosaccharide with 4-deoxy-alpha-D-gluc-4-enuronosyl group" compartment="c" charge="0"/>
	<species id="C03880_c" name=" N-Substituted aminoacyl-tRNA" compartment="c" charge="-2"/>
	<species id="C03523_c" name=" N-Substituted amino acid" compartment="c" charge="-1"/>
	<species id="C00066_c" name=" tRNA" compartment="c" charge="-2"/>
	<species id="C16720_c" name=" Peptide 2-[3-carboxy-3-(dimethylammonio)propyl]-L-histidine" compartment="c" charge="0"/>
	<species id="C01573_c" name=" Peptide diphthine" compartment="c" charge="0"/>
	<species id="C00658_c" name=" trans-2,3-Dehydroacyl-CoA" compartment="c" charge="-4"/>
	<species id="C04512_c" name=" trans,trans-2,3,4,5-Tetradehydroacyl-CoA" compartment="c" charge="-4"/>
	<species id="C04375_c" name=" 4-N-(N-Acetyl-D-glucosaminyl)-protein" compartment="c" charge="0"/>
	<species id="C01239_c" name=" N-Acetyl-beta-D-glucosaminylamine" compartment="c" charge="0"/>
	<species id="C02871_c" name=" Peptide L-aspartate" compartment="c" charge="-1"/>
	<species id="G13037_m" name="Glycan" compartment="m" charge="0"/>
	<species id="G13038_m" name="Glycan " compartment="m" charge="0"/>
	<species id="C05545_m" name=" Protein N6,N6-dimethyl-L-lysine" compartment="m" charge="1"/>
	<species id="C05546_m" name=" Protein N6,N6,N6-trimethyl-L-lysine" compartment="m" charge="1"/>
	<species id="C06751_p" name=" Prenyl-L-cysteine" compartment="p" charge="0"/>
	<species id="C15604_p" name=" Prenal" compartment="p" charge="0"/>
	<species id="C00097_p" name=" L-Cysteine" compartment="p" charge="0"/>
	<species id="C00027_p" name=" H2O2" compartment="p" charge="0"/>
	<species id="C01000_c" name="Ferrocytochrome c2" compartment="c" charge="0"/>
	<species id="C00997_c" name="Ferricytochrome c2" compartment="c" charge="0"/>
	<species id="C00562_c" name="Phosphoprotein" compartment="c" charge="0"/>
	<species id="C01226_c" name=" 12-OPDA" compartment="c" charge="-1"/>
	<species id="C01000_p" name="Ferrocytochrome c2" compartment="p" charge="0"/>
	<species id="C00997_p" name="Ferricytochrome c2" compartment="p" charge="0"/>
	<species id="C16832_c" name=" Protein N6-(dihydrolipoyl)lysine" compartment="c" charge="0"/>
	<species id="C15498_c" name=" ROOH" compartment="c" charge="0"/>
	<species id="C17580_c" name=" 2-Deoxy-scyllo-inosamine" compartment="c" charge="1"/>
	<species id="C17581_c" name=" 3-Amino-2,3-dideoxy-scyllo-inosose" compartment="c" charge="1"/>
	<species id="C16695_c" name=" Plastoquinol-9" compartment="c" charge="0"/>
	<species id="C03162_c" name="Oxidized plastocyanin" compartment="c" charge="0"/>
	<species id="C10385_c" name=" Plastoquinone-9" compartment="c" charge="0"/>
	<species id="C03025_c" name="Reduced plastocyanin" compartment="c" charge="0"/>
	<species id="C16636_c" name=" tRNA(Sec)" compartment="c" charge="-2"/>
	<species id="C06481_c" name=" L-Seryl-tRNA(Sec)" compartment="c" charge="-2"/>
	<species id="C05206_c" name=" Histone L-arginine" compartment="c" charge="1"/>
	<species id="C05320_c" name=" Histone N(omega)-methyl-L-arginine" compartment="c" charge="1"/>
	<species id="C00259_c" name=" L-Arabinose" compartment="c" charge="0"/>
	<species id="C03906_c" name=" beta-L-Arabinose 1-phosphate" compartment="c" charge="-2"/>
	<species id="C02415_c" name=" Histone-L-lysine" compartment="c" charge="1"/>
	<species id="C01997_c" name=" Histone N6-acetyl-L-lysine" compartment="c" charge="0"/>
	<species id="C00530_c" name=" p-Benzenediol" compartment="c" charge="0"/>
	<species id="C17587_c" name=" 2-N-Acetyl-6-deamino-6-hydroxyneomycin C" compartment="c" charge="4"/>
	<species id="C17588_c" name=" 6-Deamino-6-hydroxyneomycin C" compartment="c" charge="5"/>
	<species id="C00617_c" name=" UDP-D-galacturonate" compartment="c" charge="-3"/>
	<species id="C11523_c" name=" 24-Ethylidene lophenol" compartment="c" charge="0"/>
	<species id="C01245_c" name=" D-myo-Inositol 1,4,5-trisphosphate" compartment="c" charge="-6"/>
	<species id="C01708_c" name="Hemoglobin" compartment="c" charge="0"/>
	<species id="C06258_c" name="Globin" compartment="c" charge="0"/>
	<species id="C00500_c" name=" Biliverdin" compartment="c" charge="-2"/>
	<species id="C14819_c" name=" Fe3+" compartment="c" charge="3"/>
	<species id="C00704_c" name=" O2.-" compartment="c" charge="0"/>
	<species id="C02520_c" name=" 5-Ribonucleotide" compartment="c" charge="-2"/>
	<species id="C00911_c" name=" Ribonucleoside" compartment="c" charge="0"/>
	<species id="C02613_c" name=" (S)-2-Hydroxy acid" compartment="c" charge="-1"/>
	<species id="C00161_c" name=" 2-Oxo acid" compartment="c" charge="-1"/>
	<species id="C18032_c" name=" dTDP-4-oxo-2,3,6-trideoxy-D-glucose" compartment="c" charge="-2"/>
	<species id="C18033_c" name=" dTDP-4-amino-2,3,4,6-tetradeoxy-D-glucose" compartment="c" charge="-1"/>
	<species id="C06547_c" name=" Ethylene" compartment="c" charge="0"/>
	<species id="C01977_c" name=" tRNA guanine" compartment="c" charge="-4"/>
	<species id="C01449_c" name=" Queuine" compartment="c" charge="1"/>
	<species id="C01978_c" name=" tRNA queuine" compartment="c" charge="-3"/>
	<species id="C00242_c" name=" Guanine" compartment="c" charge="0"/>
	<species id="C00392_c" name=" Mannitol" compartment="c" charge="0"/>
	<species id="C05379_c" name=" Oxalosuccinate" compartment="c" charge="-3"/>
	<species id="C01867_c" name="tau-Protein" compartment="c" charge="0"/>
	<species id="C03157_c" name="O-Phospho-tau-protein" compartment="c" charge="0"/>
	<species id="C16388_c" name=" (6Z,9Z,12Z,15Z,18Z)-3-Hydroxytetracosapenta-6,9,12,15,18-enoyl-CoA" compartment="c" charge="-4"/>
	<species id="C16389_c" name=" (6Z,9Z,12Z,15Z,18Z)-3-Oxotetracosapenta-6,9,12,15,18-enoyl-CoA" compartment="c" charge="-4"/>
	<species id="C00991_c" name="alpha-D-Aldose 1-phosphate" compartment="c" charge="0"/>
	<species id="C05227_c" name="UDP-sugar" compartment="c" charge="0"/>
	<species id="C15602_c" name="Quinone" compartment="c" charge="0"/>
	<species id="C05309_c" name="Semiquinone" compartment="c" charge="0"/>
	<species id="C16300_c" name=" Stearidonic acid" compartment="c" charge="0"/>
	<species id="C06459_c" name=" N-Trimethyl-2-aminoethylphosphonate" compartment="c" charge="0"/>
	<species id="C05674_c" name=" CMP-N-trimethyl-2-aminoethylphosphonate" compartment="c" charge="-1"/>
	<species id="C06082_c" name=" Abscisate" compartment="c" charge="-1"/>
	<species id="C15514_c" name=" 8-Hydroxyabscisate" compartment="c" charge="-1"/>
	<species id="C00490_c" name=" Itaconate" compartment="c" charge="-2"/>
	<species id="C00531_c" name=" Itaconyl-CoA" compartment="c" charge="-5"/>
	<species id="C17234_c" name=" 2-Aminobut-2-enoate" compartment="c" charge="0"/>
	<species id="C05167_c" name=" alpha-Amino acid" compartment="c" charge="0"/>
	<species id="C00958_c" name=" Plasmenylcholine" compartment="c" charge="0"/>
	<species id="C02612_c" name=" (R)-2-Methylmalate" compartment="c" charge="0"/>
	<species id="C02226_c" name=" 2-Methylmaleate" compartment="c" charge="-2"/>
	<species id="C15585_c" name="myo-Inositol phosphate" compartment="c" charge="0"/>
	<species id="C15650_c" name=" 2,3-Diketo-5-methylthiopentyl-1-phosphate" compartment="c" charge="-2"/>
	<species id="C15606_c" name=" 1,2-Dihydroxy-5-(methylthio)pent-1-en-3-one" compartment="c" charge="0"/>
	<species id="C01159_c" name=" 2,3-Bisphospho-D-glycerate" compartment="c" charge="-5"/>
	<species id="G10608_c" name="UDP-D-glucose" compartment="c" charge="0"/>
	<species id="G10619_c" name="Uridine 5-diphosphate" compartment="c" charge="0"/>
	<species id="G10508_c" name="Sucrose 6F-phosphate" compartment="c" charge="0"/>
	<species id="C03306_c" name=" Protein L-isoaspartate" compartment="c" charge="-1"/>
	<species id="C04311_c" name=" Protein L-isoaspartate methyl ester" compartment="c" charge="0"/>
	<species id="C03089_c" name=" 5-Methylthio-D-ribose" compartment="c" charge="0"/>
	<species id="C00935_c" name=" UDP-L-arabinose" compartment="c" charge="-2"/>
	<species id="C18094_c" name=" UDP-L-arabinofuranose" compartment="c" charge="-2"/>
	<species id="G10556_c" name="Glycan" compartment="c" charge="0"/>
	<species id="G10610_c" name="UDP-N-acetylglucosamine" compartment="c" charge="0"/>
	<species id="G10555_c" name="Glycan" compartment="c" charge="0"/>
	<species id="C17259_c" name=" desulfo-Glucosinolate" compartment="c" charge="0"/>
	<species id="C17260_c" name=" Glucosinolate" compartment="c" charge="-1"/>
	<species id="C05519_c" name=" L-Allothreonine" compartment="c" charge="0"/>
	<species id="C04089_c" name=" UDP-4-dehydro-6-deoxy-D-glucose" compartment="c" charge="-2"/>
	<species id="C16738_c" name=" Sulfuric monoester" compartment="c" charge="-1"/>
	<species id="G00278_c" name="Stachyose" compartment="c" charge="0"/>
	<species id="G00249_c" name="Raffinose" compartment="c" charge="0"/>
	<species id="C00190_c" name=" UDP-D-xylose" compartment="c" charge="-2"/>
	<species id="C02630_c" name=" 2-Hydroxyglutarate" compartment="c" charge="0"/>
	<species id="C00046_c" name=" RNA" compartment="c" charge="-4"/>
	<species id="C08276_c" name=" 3-(Methylthio)propionic acid" compartment="c" charge="0"/>
	<species id="C15999_c" name=" L-Methionine (S)-S-oxide" compartment="c" charge="0"/>
	<species id="C00168_c" name=" Hydroxypyruvate" compartment="c" charge="-1"/>
	<species id="C01507_c" name=" L-Iditol" compartment="c" charge="0"/>
	<species id="C00247_c" name=" L-Sorbose" compartment="c" charge="0"/>
	<species id="C12203_c" name=" 5-Hydroxyferuloyl-CoA" compartment="c" charge="-4"/>
	<species id="C18096_c" name=" D-Allulose 6-phosphate" compartment="c" charge="-2"/>
	<species id="C08540_c" name=" Betanin" compartment="c" charge="-2"/>
	<species id="C17759_c" name=" 1-O-Feruloyl-beta-D-glucose" compartment="c" charge="0"/>
	<species id="C08552_c" name=" Lampranthin II" compartment="c" charge="-1"/>
	<species id="G00289_c" name="Cellobiose" compartment="c" charge="0"/>
	<species id="C02031_c" name=" G(5)pppR-RNA" compartment="c" charge="-5"/>
	<species id="C02339_c" name=" m7G(5)pppR-RNA" compartment="c" charge="-4"/>
	<species id="C00759_c" name="Caldesmon" compartment="c" charge="0"/>
	<species id="C01022_c" name="Caldesmon phosphate" compartment="c" charge="0"/>
	<species id="C06059_c" name="Cyclic amidines" compartment="c" charge="0"/>
	<species id="C11824_c" name="Cyclic amide" compartment="c" charge="0"/>
	<species id="G00595_c" name="Glycan" compartment="c" charge="0"/>
	<species id="G00971_c" name="Glycan" compartment="c" charge="0"/>
	<species id="C04882_c" name=" UDP-N-acetylmuramoyl-L-alanyl-D-glutamyl-6-carboxy-L-lysyl-D-alanyl-" compartment="c" charge="-4"/>
	<species id="C17556_c" name=" di-trans,poly-cis-Undecaprenyl phosphate" compartment="c" charge="-2"/>
	<species id="C02532_c" name=" D-O-Phosphoserine" compartment="c" charge="-3"/>
	<species id="C00740_c" name=" D-Serine" compartment="c" charge="0"/>
	<species id="C05933_c" name=" N-(omega)-Hydroxyarginine" compartment="c" charge="1"/>
	<species id="C15772_c" name=" DIBOA-glucoside" compartment="c" charge="0"/>
	<species id="C18062_c" name=" TRIBOA-glucoside" compartment="c" charge="0"/>
	<species id="C02850_c" name=" N-Acyl-L-amino acid" compartment="c" charge="-1"/>
	<species id="C00060_c" name=" Carboxylate" compartment="c" charge="-1"/>
	<species id="C01189_c" name=" 5alpha-Cholest-7-en-3beta-ol" compartment="c" charge="0"/>
	<species id="C17440_c" name=" Tetrahydrogeranylgeranyl diphosphate" compartment="c" charge="-3"/>
	<species id="C11439_c" name=" Formyl-L-methionyl peptide" compartment="c" charge="-1"/>
	<species id="C11440_c" name=" Methionyl peptide" compartment="c" charge="0"/>
	<species id="C14830_c" name=" GDP-4-keto-6-L-deoxygalactose" compartment="c" charge="-2"/>
	<species id="C00370_c" name=" Sterol" compartment="c" charge="0"/>
	<species id="C03641_c" name=" Sterol 3-beta-D-glucoside" compartment="c" charge="0"/>
	<species id="C04652_c" name=" UDP-2,3-bis(3-hydroxytetradecanoyl)glucosamine" compartment="c" charge="-2"/>
	<species id="C04824_c" name=" 2,3-Bis(3-hydroxytetradecanoyl)-beta-D-glucosaminyl 1-phosphate" compartment="c" charge="-2"/>
	<species id="C04932_c" name=" 2,3,2,3-Tetrakis(3-hydroxytetradecanoyl)-D-glucosaminyl-1,6-beta-" compartment="c" charge="-2"/>
	<species id="G00144_c" name="Glycan" compartment="c" charge="0"/>
	<species id="C00129_p" name=" Isopentenyl diphosphate" compartment="p" charge="-3"/>
	<species id="C00235_p" name=" Dimethylallyl diphosphate" compartment="p" charge="-3"/>
	<species id="C00311_p" name=" Isocitrate" compartment="p" charge="-3"/>
	<species id="C03023_c" name=" Peptide-L-methionine" compartment="c" charge="0"/>
	<species id="C03895_c" name=" Peptide-L-methionine (S)-S-oxide" compartment="c" charge="0"/>
	<species id="C00726_c" name=" Nitrile" compartment="c" charge="0"/>
	<species id="C16738_p" name=" Sulfuric monoester" compartment="p" charge="-1"/>
	<species id="C00051_p" name=" Glutathione" compartment="p" charge="-1"/>
	<species id="C00059_p" name=" Sulfate" compartment="p" charge="-2"/>
	<species id="C02320_p" name=" R-S-Glutathione" compartment="p" charge="-1"/>
	<species id="C04594_c" name=" (9Z)-(13S)-12,13-Epoxyoctadeca-9,11-dienoic acid" compartment="c" charge="-1"/>
	<species id="C05832_c" name=" 5-Hydroxyindoleacetylglycine" compartment="c" charge="-1"/>
	<species id="C05557_c" name=" Isopenicillin N" compartment="c" charge="-1"/>
	<species id="C06564_c" name=" Penicillin N" compartment="c" charge="-1"/>
	<species id="C01203_c" name=" Oleoyl-[acyl-carrier protein]" compartment="c" charge="0"/>
	<species id="C00130_p" name=" IMP" compartment="p" charge="-2"/>
	<species id="C00655_p" name=" Xanthosine 5-phosphate" compartment="p" charge="-2"/>
	<species id="C04230_c" name=" 1-Acyl-sn-glycero-3-phosphocholine" compartment="c" charge="0"/>
	<species id="C04717_c" name=" (9Z,11E)-(13S)-13-Hydroperoxyoctadeca-9,11-dienoic acid" compartment="c" charge="-1"/>
	<species id="C04353_c" name=" (Z)-4-Hydroxyphenylacetaldehyde-oxime" compartment="c" charge="0"/>
	<species id="C01943_c" name=" Obtusifoliol" compartment="c" charge="0"/>
	<species id="C15930_c" name=" L-Galactonate" compartment="c" charge="-1"/>
	<species id="C03356_c" name=" 3-Phospho-D-erythronate" compartment="c" charge="-3"/>
	<species id="C04309_c" name=" Phosphoenol-4-deoxy-3-tetrulosonate" compartment="c" charge="-3"/>
	<species id="C00785_c" name=" Urocanate" compartment="c" charge="-1"/>
	<species id="C05947_c" name=" L-erythro-4-Hydroxyglutamate" compartment="c" charge="-1"/>
	<species id="C00533_c" name=" Nitric oxide" compartment="c" charge="0"/>
	<species id="C03979_c" name=" 2-Dehydro-3-deoxy-L-rhamnonate" compartment="c" charge="-1"/>
	<species id="C00424_c" name=" (S)-Lactaldehyde" compartment="c" charge="0"/>
	<species id="C00583_c" name=" Propane-1,2-diol" compartment="c" charge="0"/>
	<species id="C05999_c" name=" Lactaldehyde" compartment="c" charge="0"/>
	<species id="C00966_c" name=" 2-Dehydropantoate" compartment="c" charge="0"/>
	<species id="C06604_c" name=" Parathion" compartment="c" charge="0"/>
	<species id="C06606_c" name=" Paraoxon" compartment="c" charge="0"/>
	<species id="C00736_c" name=" Cysteine" compartment="c" charge="0"/>
	<species id="C00136_c" name=" Butanoyl-CoA" compartment="c" charge="-4"/>
	<species id="C05835_c" name=" 2-Formaminobenzoylacetate" compartment="c" charge="-1"/>
	<species id="C01033_c" name=" 2-Methylbutanoyl-CoA" compartment="c" charge="-4"/>
	<species id="C11062_c" name=" 4-Hydroxybutyryl-CoA" compartment="c" charge="-4"/>
	<species id="C02331_c" name=" Vinylacetyl-CoA" compartment="c" charge="-4"/>
	<species id="C03508_c" name=" L-2-Amino-3-oxobutanoic acid" compartment="c" charge="0"/>
	<species id="C01161_c" name=" 3,4-Dihydroxyphenylacetate" compartment="c" charge="-1"/>
	<species id="C17017_c" name=" Cyclic de-hypoxanthine futalosine" compartment="c" charge="-1"/>
	<species id="C17018_c" name=" 1,4-Dihydroxy-6-naphthoate" compartment="c" charge="-1"/>
	<species id="C07114_c" name=" Benzoyl acetate" compartment="c" charge="-1"/>
	<species id="C06599_c" name=" 2,5-Dichloro-2,5-cyclohexadiene-1,4-diol" compartment="c" charge="0"/>
	<species id="C06600_c" name=" 2,5-Dichlorohydroquinone" compartment="c" charge="0"/>
	<species id="C12838_c" name=" trans-4-Carboxymethylenebut-2-en-4-olide" compartment="c" charge="-1"/>
	<species id="C07093_c" name=" 3,6-Dichloro-cis-1,2-dihydroxycyclohexa-3,5-diene" compartment="c" charge="0"/>
	<species id="C07094_c" name=" 3,6-Dichlorocatechol" compartment="c" charge="0"/>
	<species id="C07095_c" name=" 2,5-Dichloro-cis,cis-muconate" compartment="c" charge="-2"/>
	<species id="C04706_c" name=" cis-2-Chloro-4-carboxymethylenebut-2-en-1,4-olide" compartment="c" charge="-1"/>
	<species id="C06329_c" name=" 2-Chloromaleylacetate" compartment="c" charge="-2"/>
	<species id="C06603_c" name=" cis,trans-4-Hydroxymuconic semialdehyde" compartment="c" charge="-1"/>
	<species id="C06651_c" name=" 6-Oxo-2-hydroxy-7-(4-chlorophenyl)-3,8,8,8-tetrachloroocta-2E,4E-" compartment="c" charge="-1"/>
	<species id="C07724_c" name=" 1,2-Dihydroxyfluorene" compartment="c" charge="0"/>
	<species id="C07725_c" name=" 2-Hydroxy-4-(2-oxo-1,3-dihydro-2H-inden-1-ylidene)but-2-enoic acid" compartment="c" charge="-1"/>
	<species id="C03427_c" name=" Prephytoene diphosphate" compartment="c" charge="-3"/>
	<species id="C03012_c" name=" Naphthalene-1,2-diol" compartment="c" charge="0"/>
	<species id="C06204_c" name=" 2-Hydroxychromene-2-carboxylate" compartment="c" charge="-1"/>
	<species id="C06202_c" name=" Salicylaldehyde" compartment="c" charge="0"/>
	<species id="C06203_c" name=" trans-O-Hydroxybenzylidenepyruvate" compartment="c" charge="-1"/>
	<species id="C03203_c" name=" 1-Hydroxy-2-naphthoate" compartment="c" charge="-1"/>
	<species id="C00160_c" name=" Glycolate" compartment="c" charge="-1"/>
	<species id="C00956_c" name=" L-2-Aminoadipate" compartment="c" charge="-1"/>
	<species id="C02112_c" name=" 2-Acylglycerol" compartment="c" charge="0"/>
	<species id="C06548_c" name=" Ethylene oxide" compartment="c" charge="0"/>
	<species id="C15646_c" name=" 1-(1-Alkenyl)-sn-glycero-3-phosphate" compartment="c" charge="-2"/>
	<species id="C04635_c" name=" 1-(1-Alkenyl)-sn-glycero-3-phosphoethanolamine" compartment="c" charge="0"/>
	<species id="C04509_c" name=" di-trans,poly-cis-Decaprenyl diphosphate" compartment="c" charge="-3"/>
	<species id="C17435_c" name=" di-trans,poly-cis-Pentaprenyl diphosphate" compartment="c" charge="-3"/>
	<species id="C17434_c" name=" di-trans,poly-cis-Hexaprenyl diphosphate" compartment="c" charge="-3"/>
	<species id="C17436_c" name=" di-trans,poly-cis-Heptaprenyl diphosphate" compartment="c" charge="-3"/>
	<species id="C17437_c" name=" di-trans,poly-cis-Octaprenyl diphosphate" compartment="c" charge="-3"/>
	<species id="C17438_c" name=" di-trans,poly-cis-Nonaprenyl diphosphate" compartment="c" charge="-3"/>
	<species id="C00408_c" name=" L-Pipecolate" compartment="c" charge="0"/>
	<species id="C00450_c" name=" (S)-2,3,4,5-Tetrahydropyridine-2-carboxylate" compartment="c" charge="-1"/>
	<species id="C02937_c" name=" Indole-3-acetaldehyde oxime" compartment="c" charge="0"/>
	<species id="C00642_c" name=" 4-Hydroxyphenylacetate" compartment="c" charge="-1"/>
	<species id="C05451_c" name=" 7alpha-Hydroxy-5beta-cholestan-3-one" compartment="c" charge="0"/>
	<species id="C05455_c" name=" 7alpha-Hydroxycholest-4-en-3-one" compartment="c" charge="0"/>
	<species id="C05452_c" name=" 3alpha,7alpha-Dihydroxy-5beta-cholestane" compartment="c" charge="0"/>
	<species id="C05448_c" name=" 3alpha,7alpha,24-Trihydroxy-5beta-cholestanoyl-CoA" compartment="c" charge="-4"/>
	<species id="C00643_c" name=" 5-Hydroxy-L-tryptophan" compartment="c" charge="0"/>
	<species id="C17203_c" name=" N-Hydroxyl-tryptamine" compartment="c" charge="0"/>
	<species id="C01885_c" name=" 1-Acylglycerol" compartment="c" charge="0"/>
	<species id="C11929_c" name=" Perillyl-CoA" compartment="c" charge="-4"/>
	<species id="C04217_c" name=" all-trans-Pentaprenyl diphosphate" compartment="c" charge="-3"/>
	<species id="C14039_c" name=" 1,1-Dichloroethylene" compartment="c" charge="0"/>
	<species id="C14866_c" name=" Chloral" compartment="c" charge="0"/>
	<species id="C01987_c" name=" 2-Aminophenol" compartment="c" charge="0"/>
	<species id="C16235_c" name=" o-Hydroxylaminobenzoate" compartment="c" charge="-1"/>
	<species id="C07718_c" name=" 2-Hydroxy-4-(1-oxo-1,3-dihydro-2H-inden-2-ylidene)-but-2-enoic acid" compartment="c" charge="-1"/>
	<species id="C14091_c" name=" 1-Naphthoic acid" compartment="c" charge="-1"/>
	<species id="C14095_c" name=" 2-Hydroxy-3-carboxybenzalpyruvate" compartment="c" charge="-2"/>
	<species id="C14096_c" name=" 3-Formylsalicylic acid" compartment="c" charge="-1"/>
	<species id="C14101_c" name=" 2-Naphthoic acid" compartment="c" charge="-1"/>
	<species id="C06103_c" name=" 6-Hydroxyhexanoic acid" compartment="c" charge="-1"/>
	<species id="C06102_c" name=" Adipate semialdehyde" compartment="c" charge="-1"/>
	<species id="C02232_c" name=" 3-Oxoadipyl-CoA" compartment="c" charge="-5"/>
	<species id="C14143_c" name=" Adipyl-CoA" compartment="c" charge="-5"/>
	<species id="C06104_c" name=" Adipate" compartment="c" charge="-2"/>
	<species id="C16354_c" name=" Albireodelphin" compartment="c" charge="0"/>
	<species id="C08641_c" name=" Gentiodelphin" compartment="c" charge="0"/>
	<species id="C16482_c" name=" 2-Fluorocyclohexadiene-cis,cis-1,2-diol-1-carboxylate" compartment="c" charge="-1"/>
	<species id="C16481_c" name=" 6-Fluorocyclohexadiene-cis,cis-1,2-diol-1-carboxylate" compartment="c" charge="-1"/>
	<species id="C16472_c" name=" 3-Fluorocatechol" compartment="c" charge="0"/>
	<species id="C04525_c" name=" Fecosterol" compartment="c" charge="0"/>
	<species id="C02141_c" name=" Cycloeucalenol" compartment="c" charge="0"/>
	<species id="C16186_c" name=" L-Ascorbate 6-phosphate" compartment="c" charge="-3"/>
	<species id="C14899_c" name=" 3-Dehydro-L-gulonate 6-phosphate" compartment="c" charge="-3"/>
	<species id="C00344_c" name=" Phosphatidylglycerol" compartment="c" charge="-1"/>
	<species id="C00550_c" name=" Sphingomyelin" compartment="c" charge="0"/>
	<species id="C00579_c" name=" Dihydrolipoamide" compartment="c" charge="0"/>
	<species id="C00248_c" name=" Lipoamide" compartment="c" charge="0"/>
	<species id="C00230_c" name=" 3,4-Dihydroxybenzoate" compartment="c" charge="-1"/>
	<species id="C00198_c" name=" D-Glucono-1,5-lactone" compartment="c" charge="0"/>
	<species id="C00463_c" name=" Indole" compartment="c" charge="0"/>
	<species id="C00836_c" name=" Sphinganine" compartment="c" charge="1"/>
	<species id="C00222_c" name=" 3-Oxopropanoate" compartment="c" charge="-1"/>
	<species id="C00319_c" name=" Sphingosine" compartment="c" charge="1"/>
	<species id="C05453_c" name=" 7alpha,12alpha-Dihydroxy-5beta-cholestan-3-one" compartment="c" charge="0"/>
	<species id="C17339_c" name=" 4-Cholesten-7alpha,12alpha-diol-3-one" compartment="c" charge="0"/>
	<species id="C05454_c" name=" 3alpha,7alpha,12alpha-Trihydroxy-5beta-cholestane" compartment="c" charge="0"/>
	<species id="C05809_c" name=" 3-Octaprenyl-4-hydroxybenzoate" compartment="c" charge="-1"/>
	<species id="C05810_c" name=" 2-Octaprenylphenol" compartment="c" charge="0"/>
	<species id="C05811_c" name=" 2-Octaprenyl-6-hydroxyphenol" compartment="c" charge="0"/>
	<species id="C05812_c" name=" 2-Octaprenyl-6-methoxyphenol" compartment="c" charge="0"/>
	<species id="C04216_c" name=" all-trans-Heptaprenyl diphosphate" compartment="c" charge="-3"/>
	<species id="C07083_c" name=" Styrene" compartment="c" charge="0"/>
	<species id="C02083_c" name=" Styrene oxide" compartment="c" charge="0"/>
	<species id="C14086_c" name=" 2-Hydroxy-3-methylbenzalpyruvate" compartment="c" charge="-1"/>
	<species id="C14087_c" name=" 3-Methylsalicylaldehyde" compartment="c" charge="0"/>
	<species id="C14088_c" name=" 3-Methylsalicylate" compartment="c" charge="-1"/>
	<species id="C14082_c" name=" 1-Methylnaphthalene" compartment="c" charge="0"/>
	<species id="C14098_c" name=" 2-Methylnaphthalene" compartment="c" charge="0"/>
	<species id="C11713_c" name=" beta-Naphthol" compartment="c" charge="0"/>
	<species id="C06205_c" name=" 1,2-Dihydronaphthalene-1,2-diol" compartment="c" charge="0"/>
	<species id="C11455_c" name=" 4,4-Dimethyl-5alpha-cholesta-8,14,24-trien-3beta-ol" compartment="c" charge="0"/>
	<species id="C16204_c" name=" 1,2-Anthracenediol" compartment="c" charge="0"/>
	<species id="C16210_c" name=" 4-(3-Hydroxy-2-naphthyl)-2-oxobut-3-enoic acid" compartment="c" charge="-1"/>
	<species id="C01499_c" name=" Geranial" compartment="c" charge="0"/>
	<species id="C16461_c" name=" Geranic acid" compartment="c" charge="-1"/>
	<species id="C04419_c" name=" Carboxybiotin-carboxyl-carrier protein" compartment="c" charge="-1"/>
	<species id="C01516_c" name=" Morphine" compartment="c" charge="1"/>
	<species id="C01735_c" name=" Morphinone" compartment="c" charge="1"/>
	<species id="C05593_c" name=" 3-Hydroxyphenylacetate" compartment="c" charge="-1"/>
	<species id="C00822_c" name=" Dopaquinone" compartment="c" charge="0"/>
	<species id="C01586_c" name=" Hippurate" compartment="c" charge="-1"/>
	<species id="C02247_c" name=" Anthranilyl-CoA" compartment="c" charge="-4"/>
	<species id="C00593_c" name=" Sulfoacetaldehyde" compartment="c" charge="-1"/>
	<species id="C00227_c" name=" Acetyl phosphate" compartment="c" charge="-2"/>
	<species id="C14094_c" name=" 2-Carboxy-2-hydroxy-8-carboxychromene" compartment="c" charge="-2"/>
	<species id="C03283_c" name=" L-2,4-Diaminobutanoate" compartment="c" charge="1"/>
	<species id="C14084_c" name=" 1,2-Dihydroxy-8-methylnaphthalene" compartment="c" charge="0"/>
	<species id="C14085_c" name=" 2-Hydroxy-8-methylchromene-2-carboxylate" compartment="c" charge="-1"/>
	<species id="C01920_c" name=" Geranoyl-CoA" compartment="c" charge="-4"/>
	<species id="C01291_c" name=" 3-(4-Methylpent-3-en-1-yl)pent-2-enedioyl-CoA" compartment="c" charge="-5"/>
	<species id="C05946_c" name=" D-4-Hydroxy-2-oxoglutarate" compartment="c" charge="-2"/>
	<species id="C00204_c" name=" 2-Dehydro-3-deoxy-D-gluconate" compartment="c" charge="-1"/>
	<species id="C04349_c" name=" (4S)-4,6-Dihydroxy-2,5-dioxohexanoate" compartment="c" charge="-1"/>
	<species id="C00670_c" name=" sn-glycero-3-Phosphocholine" compartment="c" charge="0"/>
	<species id="C00605_c" name=" 2,3-Dehydroacyl-CoA" compartment="c" charge="-4"/>
	<species id="C00620_c" name=" alpha-D-Ribose 1-phosphate" compartment="c" charge="-2"/>
	<species id="C00244_c" name=" Nitrate" compartment="c" charge="-1"/>
	<species id="C00184_c" name=" Glycerone" compartment="c" charge="0"/>
	<species id="C00721_c" name=" Dextrin" compartment="c" charge="0"/>
	<species id="C01101_c" name=" L-Ribulose 5-phosphate" compartment="c" charge="-2"/>
	<species id="C03291_c" name=" L-Xylulose 5-phosphate" compartment="c" charge="-2"/>
	<species id="C07481_c" name=" Caffeine" compartment="c" charge="0"/>
	<species id="C00378_c" name=" Thiamine" compartment="c" charge="1"/>
	<species id="C00988_c" name=" 2-Phosphoglycolate" compartment="c" charge="-3"/>
	<species id="C00422_c" name=" Triacylglycerol" compartment="c" charge="0"/>
	<species id="C05259_c" name=" 3-Oxopalmitoyl-CoA" compartment="c" charge="-4"/>
	<species id="C05262_c" name=" (S)-3-Hydroxydodecanoyl-CoA" compartment="c" charge="-4"/>
	<species id="C03221_c" name=" 2-trans-Dodecenoyl-CoA" compartment="c" charge="-4"/>
	<species id="C05258_c" name=" (S)-3-Hydroxyhexadecanoyl-CoA" compartment="c" charge="-4"/>
	<species id="C05272_c" name=" trans-Hexadec-2-enoyl-CoA" compartment="c" charge="-4"/>
	<species id="C05260_c" name=" (S)-3-Hydroxytetradecanoyl-CoA" compartment="c" charge="-4"/>
	<species id="C05273_c" name=" trans-Tetradec-2-enoyl-CoA" compartment="c" charge="-4"/>
	<species id="C05264_c" name=" (S)-Hydroxydecanoyl-CoA" compartment="c" charge="-4"/>
	<species id="C05275_c" name=" trans-Dec-2-enoyl-CoA" compartment="c" charge="-4"/>
	<species id="C05266_c" name=" (S)-Hydroxyoctanoyl-CoA" compartment="c" charge="-4"/>
	<species id="C05276_c" name=" trans-Oct-2-enoyl-CoA" compartment="c" charge="-4"/>
	<species id="C05268_c" name=" (S)-Hydroxyhexanoyl-CoA" compartment="c" charge="-4"/>
	<species id="C05271_c" name=" trans-Hex-2-enoyl-CoA" compartment="c" charge="-4"/>
	<species id="C12640_c" name=" Pelargonidin 3-O-(6-caffeoyl-beta-D-glucoside) 5-O-beta-D-glucoside" compartment="c" charge="0"/>
	<species id="C04233_c" name=" 2-Acyl-sn-glycero-3-phosphocholine" compartment="c" charge="0"/>
	<species id="C10503_c" name=" (-)-Medicarpin" compartment="c" charge="0"/>
	<species id="C16223_c" name=" (-)-Medicocarpin" compartment="c" charge="0"/>
	<species id="C02947_c" name=" 4-Coumaroylshikimate" compartment="c" charge="-1"/>
	<species id="C10434_c" name=" 5-O-Caffeoylshikimic acid" compartment="c" charge="-1"/>
	<species id="C12204_c" name=" 5-Hydroxyconiferaldehyde" compartment="c" charge="0"/>
	<species id="C00209_c" name=" Oxalate" compartment="c" charge="-2"/>
	<species id="C00309_c" name=" D-Ribulose" compartment="c" charge="0"/>
	<species id="C00491_c" name=" L-Cystine" compartment="c" charge="0"/>
	<species id="C00216_c" name=" D-Arabinose" compartment="c" charge="0"/>
	<species id="C00249_c" name=" Hexadecanoic acid" compartment="c" charge="-1"/>
	<species id="C02985_c" name=" L-Fucose 1-phosphate" compartment="c" charge="-2"/>
	<species id="C01131_c" name=" L-Rhamnulose 1-phosphate" compartment="c" charge="-2"/>
	<species id="C00507_c" name=" L-Rhamnose" compartment="c" charge="0"/>
	<species id="C00861_c" name=" L-Rhamnulose" compartment="c" charge="0"/>
	<species id="C01019_c" name=" 6-Deoxy-L-galactose" compartment="c" charge="0"/>
	<species id="C16297_c" name=" Pelargonidin 3-O-(6-caffeoyl-beta-D-glucoside)" compartment="c" charge="0"/>
	<species id="C03672_c" name=" 3-(4-Hydroxyphenyl)lactate" compartment="c" charge="-1"/>
	<species id="C00160_p" name=" Glycolate" compartment="p" charge="-1"/>
	<species id="C00168_p" name=" Hydroxypyruvate" compartment="p" charge="-1"/>
	<species id="C00258_p" name=" D-Glycerate" compartment="p" charge="-1"/>
	<species id="hvi_c" name="hv_input" compartment="c" charge="0"/>
	<species id="hvo_c" name="hv_output" compartment="c" charge="0"/>
	<species id="C16828_c" name=" Caffeoquinone" compartment="c" charge="-1"/>
	<species id="C05167_p" name=" alpha-Amino acid" compartment="p" charge="0"/>
	<species id="C00161_p" name=" 2-Oxo acid" compartment="p" charge="-1"/>
	<species id="C00388_p" name=" 1H-Imidazole-4-ethanamine" compartment="p" charge="1"/>
	<species id="C05130_p" name=" Imidazole-4-acetaldehyde" compartment="p" charge="0"/>
	<species id="C00048_p" name=" Glyoxylate" compartment="p" charge="-1"/>
	<species id="C01904_c" name=" D-Arabitol" compartment="c" charge="0"/>
	<species id="C06321_c" name=" 1,6-Dihydroxy-cis-2,4-cyclohexadiene-1-carboxylic acid" compartment="c" charge="-1"/>
	<species id="C00353_p" name=" Geranylgeranyl diphosphate" compartment="p" charge="-3"/>
	<species id="C03427_p" name=" Prephytoene diphosphate" compartment="p" charge="-3"/>
	<species id="C00670_p" name=" sn-glycero-3-Phosphocholine" compartment="p" charge="0"/>
	<species id="C00114_p" name=" Choline" compartment="p" charge="1"/>
	<species id="C00093_p" name=" sn-Glycerol 3-phosphate" compartment="p" charge="-2"/>
	<species id="C03594_c" name=" 7alpha-Hydroxycholesterol" compartment="c" charge="0"/>
	<species id="C11062_p" name=" 4-Hydroxybutyryl-CoA" compartment="p" charge="-4"/>
	<species id="C02331_p" name=" Vinylacetyl-CoA" compartment="p" charge="-4"/>
	<species id="C00805_p" name=" Salicylate" compartment="p" charge="-1"/>
	<species id="C00090_p" name=" Catechol" compartment="p" charge="0"/>
	<species id="C00243_p" name=" Lactose" compartment="p" charge="0"/>
	<species id="C00124_p" name=" D-Galactose" compartment="p" charge="0"/>
	<species id="C00721_p" name=" Dextrin" compartment="p" charge="0"/>
	<species id="C00082_p" name=" L-Tyrosine" compartment="p" charge="0"/>
	<species id="C00483_p" name=" Tyramine" compartment="p" charge="1"/>
	<species id="C00836_p" name=" Sphinganine" compartment="p" charge="1"/>
	<species id="C02934_p" name=" 3-Dehydrosphinganine" compartment="p" charge="1"/>
	<species id="C00328_c" name=" L-Kynurenine" compartment="c" charge="0"/>
	<species id="C05158_c" name=" trans-beta-D-Glucosyl-2-hydroxycinnamate" compartment="c" charge="-1"/>
	<species id="C06202_p" name=" Salicylaldehyde" compartment="p" charge="0"/>
	<species id="C04675_c" name=" 3-Hydroxy-3-(4-methylpent-3-en-1-yl)glutaryl-CoA" compartment="c" charge="-5"/>
	<species id="C02359_c" name=" 2-Fluorobenzoate" compartment="c" charge="-1"/>
	<species id="C02876_c" name=" Propanoyl phosphate" compartment="c" charge="-2"/>
	<species id="C01500_c" name=" Geraniol" compartment="c" charge="0"/>
	<species id="C00603_c" name=" (-)-Ureidoglycolate" compartment="c" charge="-1"/>
	<species id="C01044_c" name=" N-Formyl-L-aspartate" compartment="c" charge="-2"/>
	<species id="C00433_c" name=" 2,5-Dioxopentanoate" compartment="c" charge="0"/>
	<species id="C03198_c" name=" (S)-4-Hydroxymandelate" compartment="c" charge="-1"/>
	<species id="C04733_c" name=" 4-(4-Deoxy-beta-D-gluc-4-enuronosyl)-D-galacturonate" compartment="c" charge="0"/>
	<species id="C04053_c" name=" 5-Dehydro-4-deoxy-D-glucuronate" compartment="c" charge="-1"/>
	<species id="C17622_c" name=" 10-Oxogeranial" compartment="c" charge="0"/>
	<species id="C06069_c" name=" Iridodial" compartment="c" charge="0"/>
	<species id="C01151_c" name=" D-Ribose 1,5-bisphosphate" compartment="c" charge="-4"/>
	<species id="C01213_c" name=" (R)-Methylmalonyl-CoA" compartment="c" charge="-5"/>
	<species id="C01693_c" name=" L-Dopachrome" compartment="c" charge="-1"/>
	<species id="C06181_c" name=" Piperideine" compartment="c" charge="1"/>
	<species id="C06594_c" name=" 1,2,4-Trichlorobenzene" compartment="c" charge="0"/>
	<species id="C06597_c" name=" 1,3,4,6-Tetrachloro-1,4-cyclohexadiene" compartment="c" charge="0"/>
	<species id="C05618_c" name=" 3-Chlorocatechol" compartment="c" charge="0"/>
	<species id="C03572_c" name=" 2-Chloro-cis,cis-muconate" compartment="c" charge="-2"/>
	<species id="C00180_p" name=" Benzoate" compartment="p" charge="-1"/>
	<species id="C00033_p" name=" Acetate" compartment="p" charge="-1"/>
	<species id="C00423_p" name=" trans-Cinnamate" compartment="p" charge="-1"/>
	<species id="C02737_c" name=" Phosphatidylserine" compartment="c" charge="-2"/>
	<species id="C12837_c" name=" 3-Chloro-cis-1,2-dihydroxycyclohexa-3,5-diene" compartment="c" charge="0"/>
	<species id="C06791_c" name=" trans-1,2-Dichloroethene" compartment="c" charge="0"/>
	<species id="C11832_c" name=" Divinyl chlorophyllide a" compartment="c" charge="-2"/>
	<species id="C17621_c" name=" 10-Hydroxygeraniol" compartment="c" charge="0"/>
	<species id="C00989_c" name=" 4-Hydroxybutanoic acid" compartment="c" charge="-1"/>
	<species id="C10538_c" name=" Trifolirhizin" compartment="c" charge="0"/>
	<species id="C10502_c" name=" (-)-Maackiain" compartment="c" charge="0"/>
	<species id="C01252_c" name=" 4-(2-Aminophenyl)-2,4-dioxobutanoate" compartment="c" charge="-1"/>
	<species id="C00858_c" name=" Formononetin" compartment="c" charge="-1"/>
	<species id="C10509_c" name=" Ononin" compartment="c" charge="0"/>
	<species id="C03658_c" name=" 1-Hydroxyalkyl-sn-glycerol" compartment="c" charge="0"/>
	<species id="C06070_c" name=" Iridotrial" compartment="c" charge="0"/>
	<species id="C06071_c" name=" Deoxyloganin" compartment="c" charge="0"/>
	<species id="C01772_c" name=" trans-2-Hydroxycinnamate" compartment="c" charge="-1"/>
	<species id="C07728_c" name=" 3-Isochromanone" compartment="c" charge="0"/>
	<species id="C00414_c" name=" Cyclohexanone" compartment="c" charge="0"/>
	<species id="C11850_c" name=" Divinylchlorophyll a" compartment="c" charge="0"/>
	<species id="C10509_p" name=" Ononin" compartment="p" charge="0"/>
	<species id="C00858_p" name=" Formononetin" compartment="p" charge="-1"/>
	<species id="C00672_c" name=" 2-Deoxy-D-ribose 1-phosphate" compartment="c" charge="-2"/>
	<species id="C04261_c" name=" Protein N(pi)-phospho-L-histidine" compartment="c" charge="-2"/>
	<species id="C00615_c" name=" Protein histidine" compartment="c" charge="0"/>
	<species id="C16231_c" name=" (-)-Maackiain-3-O-glucosyl-6-O-malonate" compartment="c" charge="-1"/>
	<species id="C04092_c" name=" delta1-Piperideine-2-carboxylate" compartment="c" charge="-1"/>
	<species id="C00596_c" name=" 2-Hydroxy-2,4-pentadienoate" compartment="c" charge="-1"/>
	<species id="C02372_c" name=" 4-Hydroxyaniline" compartment="c" charge="0"/>
	<species id="C14102_c" name=" cis-1,2-Dihydroxy-1,2-dihydro-7-methylnaphthalene" compartment="c" charge="0"/>
	<species id="C14103_c" name=" 4-Methylsalicylate" compartment="c" charge="-1"/>
	<species id="C14102_p" name=" cis-1,2-Dihydroxy-1,2-dihydro-7-methylnaphthalene" compartment="p" charge="0"/>
	<species id="C14103_p" name=" 4-Methylsalicylate" compartment="p" charge="-1"/>
	<species id="C00217_c" name=" D-Glutamate" compartment="c" charge="-1"/>
	<species id="C06322_c" name=" S-1,5-Cyclohexadiene-1-carboxylate coenzymeA" compartment="c" charge="-4"/>
	<species id="C06201_c" name=" 2,4-Dihydroxyhept-2-enedioate" compartment="c" charge="-2"/>
	<species id="C00080_x" name=" H+" compartment="x" charge="0"/>
	<species id="C00059_v" name=" Sulfate" compartment="v" charge="-2"/>
	<species id="C00149_v" name=" (S)-Malate" compartment="v" charge="-2"/>
	<species id="C00244_v" name=" Nitrate" compartment="v" charge="-1"/>
	<species id="C00089_v" name=" Sucrose" compartment="v" charge="0"/>
	<species id="C00158_v" name=" Citrate" compartment="v" charge="-3"/>
	<species id="C00417_c" name=" cis-Aconitate" compartment="c" charge="-3"/>
	<species id="C01353_c" name=" Carbonic acid" compartment="c" charge="-1"/>
	<species id="C01353_p" name=" Carbonic acid" compartment="p" charge="-1"/>
	<species id="C01353_m" name=" Carbonic acid" compartment="m" charge="-1"/>
	<species id="C00011_e" name=" CO2" compartment="e" charge="0"/>
	<species id="C00001_e" name=" H2O" compartment="e" charge="0"/>
	<species id="C00007_e" name=" Oxygen" compartment="e" charge="0"/>
	<species id="C00244_e" name=" Nitrate" compartment="e" charge="-1"/>
	<species id="C00014_e" name=" NH3" compartment="e" charge="1"/>
	<species id="C00283_e" name=" Hydrogen sulfide" compartment="e" charge="-1"/>
	<species id="C00059_e" name=" Sulfate" compartment="e" charge="-2"/>
	<species id="C00267_e" name=" alpha-D-Glucose" compartment="e" charge="0"/>
	<species id="C02336_e" name=" beta-D-Fructose" compartment="e" charge="0"/>
	<species id="C00208_e" name=" Maltose" compartment="e" charge="0"/>
	<species id="hv_e" name="hv" compartment="e" charge="1"/>
	<species id="hv_c" name="hv" compartment="c" charge="1"/>
	<species id="C00089_e" name=" Sucrose" compartment="e" charge="0"/>
	<species id="C00009_e" name=" Orthophosphate" compartment="e" charge="-2"/>
	<species id="C00238_e" name=" Potassium" compartment="e" charge="0"/>
	<species id="C00238_c" name=" Potassium" compartment="c" charge="0"/>
	<species id="C00698_e" name=" Cl-" compartment="e" charge="-1"/>
	<species id="C00698_c" name=" Cl-" compartment="c" charge="-1"/>
	<species id="hvo_e" name="hv_output" compartment="e" charge="1"/>
	<species id="Glyceroltripalmitate_c" name="Glyceroltripalmitate" compartment="c" charge="0"/>
	<species id="Glyceroltristearate_c" name="Glyceroltristearate" compartment="c" charge="0"/>
	<species id="Glyceroltrioleate_c" name="Glyceroltrioleate" compartment="c" charge="0"/>
	<species id="Glyceroltrilinolate_c" name="Glyceroltrilinolate" compartment="c" charge="0"/>
	<species id="Glyceroltrilinoleate_c" name="Glyceroltrilinoleate" compartment="c" charge="0"/>
	<species id="Glyceroltripalmitoleate_c" name="Glyceroltripalmitoleate" compartment="c" charge="0"/>
	<species id="Protein_c" name="Protein" compartment="c" charge="0"/>
	<species id="Hemicellulose_c" name="Hemicellulose" compartment="c" charge="0"/>
	<species id="Carbohydrates_c" name="Carbohydrates" compartment="c" charge="0"/>
	<species id="Lignin_c" name="Lignin" compartment="c" charge="0"/>
	<species id="Lipids_c" name="Lipids" compartment="c" charge="0"/>
	<species id="Materials_c" name="Materials" compartment="c" charge="0"/>
	<species id="Amino_acids_c" name="Amino_acids" compartment="c" charge="0"/>
	<species id="Proteins_c" name="Proteins" compartment="c" charge="0"/>
	<species id="Nucleic_acids_c" name="Nucleic_acids" compartment="c" charge="0"/>
	<species id="Nitrogenous_compounds_c" name="Nitrogenousompounds" compartment="c" charge="0"/>
	<species id="Organic_acids_c" name="Organic_acids" compartment="c" charge="0"/>
	<species id="Biomass_e" name="Biomass" compartment="e" charge="0"/>
</listOfSpecies>
<listOfReactions>
	<reaction id="R00004_c" name="diphosphate phosphohydrolase; pyrophosphate phosphohydrolase" reversible="false">
		<notes>
			<html:p>GENE_ASSOCIATION: GRMZM2G026470  or  GRMZM2G137930  or  GRMZM2G026470  or  GRMZM2G137930  or  GRMZM2G015418</html:p>
			<html:p>Protein_ASSOCIATION: 3.6.1.1</html:p>
		</notes>
		<listOfReactants>
			<speciesReference species="C00013_c" stoichiometry="1"/>
			<speciesReference species="C00001_c" stoichiometry="1"/>
		</listOfReactants>
		<listOfProducts>
			<speciesReference species="C00009_c" stoichiometry="2"/>
		</listOfProducts>
	</reaction>
	<reaction id="R00006_c" name="pyruvate:pyruvate acetaldehydetransferase (decarboxylating); 2-acetolactate pyruvate-lyase (carboxylating)" reversible="false">
		<notes>
			<html:p>GENE_ASSOCIATION: GRMZM2G143357</html:p>
			<html:p>Protein_ASSOCIATION: 2.2.1.6</html:p>
		</notes>
		<listOfReactants>
			<speciesReference species="C00022_c" stoichiometry="2"/>
		</listOfReactants>
		<listOfProducts>
			<speciesReference species="C00900_c" stoichiometry="1"/>
			<speciesReference species="C00011_c" stoichiometry="1"/>
		</listOfProducts>
	</reaction>
	<reaction id="R00009_x" name="hydrogen-peroxide:hydrogen-peroxide oxidoreductase" reversible="false">
		<notes>
			<html:p>GENE_ASSOCIATION: GRMZM2G088212  or  GRMZM2G088212  or  GRMZM2G088212</html:p>
			<html:p>Protein_ASSOCIATION: 1.11.1.6</html:p>
		</notes>
		<listOfReactants>
			<speciesReference species="C00027_x" stoichiometry="2"/>
		</listOfReactants>
		<listOfProducts>
			<speciesReference species="C00007_x" stoichiometry="1"/>
			<speciesReference species="C00001_x" stoichiometry="2"/>
		</listOfProducts>
	</reaction>
	<reaction id="R00010_c" name="alpha,alpha-trehalose glucohydrolase" reversible="false">
		<notes>
			<html:p>GENE_ASSOCIATION: GRMZM2G162690</html:p>
			<html:p>Protein_ASSOCIATION: 3.2.1.28</html:p>
		</notes>
		<listOfReactants>
			<speciesReference species="C01083_c" stoichiometry="1"/>
			<speciesReference species="C00001_c" stoichiometry="1"/>
		</listOfReactants>
		<listOfProducts>
			<speciesReference species="C00031_c" stoichiometry="2"/>
		</listOfProducts>
	</reaction>
	<reaction id="R00014_c" name="pyruvate:thiamin diphosphate acetaldehydetransferase (decarboxylating)" reversible="false">
		<notes>
			<html:p>GENE_ASSOCIATION: (GRMZM2G033894  and  GRMZM2G361693  and  GRMZM2G127546  or  GRMZM2G088565  or  GRMZM2G097226)  or  (AC197705.4_FG001  and  AC197705.4_FG001  and  AC197705.4_FG001  and  GRMZM2G434792)</html:p>
			<html:p>Protein_ASSOCIATION: 1.2.4.1 or 4.1.1.1</html:p>
		</notes>
		<listOfReactants>
			<speciesReference species="C00022_c" stoichiometry="1"/>
			<speciesReference species="C00068_c" stoichiometry="1"/>
			<speciesReference species="C00008_c" stoichiometry="1"/>
		</listOfReactants>
		<listOfProducts>
			<speciesReference species="C05125_c" stoichiometry="1"/>
			<speciesReference species="C00011_c" stoichiometry="1"/>
		</listOfProducts>
	</reaction>
	<reaction id="R00021_p" name="L-glutamate:ferredoxin oxidoreductase (transaminating)" reversible="false">
		<notes>
			<html:p>GENE_ASSOCIATION: GRMZM2G036609  or  GRMZM2G036609</html:p>
			<html:p>Protein_ASSOCIATION: 1.4.7.1</html:p>
		</notes>
		<listOfReactants>
			<speciesReference species="C00064_p" stoichiometry="10"/>
			<speciesReference species="C00026_p" stoichiometry="10"/>
			<speciesReference species="C00138_p" stoichiometry="7"/>
		</listOfReactants>
		<listOfProducts>
			<speciesReference species="C00025_p" stoichiometry="20"/>
			<speciesReference species="C00139_p" stoichiometry="7"/>
		</listOfProducts>
	</reaction>
	<reaction id="R00022_c" name="chitobiose N-acetylglucosaminohydrolase" reversible="false">
		<notes>
			<html:p>GENE_ASSOCIATION: GRMZM2G134251  or  GRMZM2G121514</html:p>
			<html:p>Protein_ASSOCIATION: 3.2.1.52</html:p>
		</notes>
		<listOfReactants>
			<speciesReference species="C01674_c" stoichiometry="1"/>
			<speciesReference species="C00001_c" stoichiometry="1"/>
		</listOfReactants>
		<listOfProducts>
			<speciesReference species="C00140_c" stoichiometry="2"/>
		</listOfProducts>
	</reaction>
	<reaction id="R00024_p" name="3-phospho-D-glycerate carboxy-lyase (dimerizing; D-ribulose-1,5-bisphosphate-forming)" reversible="false">
		<notes>
			<html:p>GENE_ASSOCIATION: GRMZM2G113033  and  GRMZM2G113033  and  GRMZM2G113033  and  GRMZM2G113033  and  GRMZM2G448344</html:p>
			<html:p>Protein_ASSOCIATION: 4.1.1.39</html:p>
		</notes>
		<listOfReactants>
			<speciesReference species="C01182_p" stoichiometry="1"/>
			<speciesReference species="C00011_p" stoichiometry="1"/>
			<speciesReference species="C00001_p" stoichiometry="1"/>
		</listOfReactants>
		<listOfProducts>
			<speciesReference species="C00197_p" stoichiometry="2"/>
		</listOfProducts>
	</reaction>
	<reaction id="R00026_c" name="cellobiose glucohydrolase" reversible="false">
		<notes>
			<html:p>GENE_ASSOCIATION: GRMZM2G146192  or  (GRMZM2G015804  or  GRMZM2G426467  or  GRMZM2G015804  or  AC234160.1_FG003  or  GRMZM2G426467  or  GRMZM2G426467)  or  (GRMZM2G115065  or  GRMZM2G115065)</html:p>
			<html:p>Protein_ASSOCIATION: 3.2.1.21</html:p>
		</notes>
		<listOfReactants>
			<speciesReference species="C00185_c" stoichiometry="1"/>
			<speciesReference species="C00001_c" stoichiometry="1"/>
		</listOfReactants>
		<listOfProducts>
			<speciesReference species="C00221_c" stoichiometry="2"/>
		</listOfProducts>
	</reaction>
	<reaction id="R00028_c" name="maltose glucohydrolase" reversible="false">
		<notes>
			<html:p>GENE_ASSOCIATION: GRMZM2G428518  or  GRMZM2G163129</html:p>
			<html:p>Protein_ASSOCIATION: 3.2.1.20</html:p>
		</notes>
		<listOfReactants>
			<speciesReference species="C00208_c" stoichiometry="1"/>
			<speciesReference species="C00001_c" stoichiometry="1"/>
		</listOfReactants>
		<listOfProducts>
			<speciesReference species="C00267_c" stoichiometry="2"/>
		</listOfProducts>
	</reaction>
	<reaction id="R00028_p" name="maltose glucohydrolase" reversible="false">
		<notes>
			<html:p>GENE_ASSOCIATION: GRMZM2G428518  or  GRMZM2G163129</html:p>
			<html:p>Protein_ASSOCIATION: 3.2.1.20</html:p>
		</notes>
		<listOfReactants>
			<speciesReference species="C00208_p" stoichiometry="1"/>
			<speciesReference species="C00001_p" stoichiometry="1"/>
		</listOfReactants>
		<listOfProducts>
			<speciesReference species="C00267_p" stoichiometry="2"/>
		</listOfProducts>
	</reaction>
	<reaction id="R00036_c" name="5-aminolevulinate hydro-lyase (adding 5-aminolevulinate and cyclizing; porphobilinogen-forming)" reversible="false">
		<notes>
			<html:p>GENE_ASSOCIATION: GRMZM2G397247  or  GRMZM2G397247</html:p>
			<html:p>Protein_ASSOCIATION: 4.2.1.24</html:p>
		</notes>
		<listOfReactants>
			<speciesReference species="C00430_c" stoichiometry="2"/>
		</listOfReactants>
		<listOfProducts>
			<speciesReference species="C00931_c" stoichiometry="1"/>
			<speciesReference species="C00001_c" stoichiometry="2"/>
		</listOfProducts>
	</reaction>
	<reaction id="R00047_c" name="6-hydroxynicotinate,hydrogen-donor:oxygen oxidoreductase (3-hydroxylating, decarboxylating)" reversible="false">
		<notes>
			<html:p>GENE_ASSOCIATION: GRMZM2G410515</html:p>
			<html:p>Protein_ASSOCIATION: 1.14.99.-</html:p>
		</notes>
		<listOfReactants>
			<speciesReference species="C00007_c" stoichiometry="1"/>
			<speciesReference species="C01020_c" stoichiometry="2"/>
		</listOfReactants>
		<listOfProducts>
			<speciesReference species="C01059_c" stoichiometry="2"/>
			<speciesReference species="C00011_c" stoichiometry="2"/>
		</listOfProducts>
	</reaction>
	<reaction id="R00066_c" name="6,7-Dimethyl-8-(1-D-ribityl)lumazine:6,7-dimethyl-8-(1-D- ribityl)lumazine 2,3-butanediyltransferase" reversible="false">
		<notes>
			<html:p>GENE_ASSOCIATION: GRMZM2G009196</html:p>
			<html:p>Protein_ASSOCIATION: 2.5.1.9</html:p>
		</notes>
		<listOfReactants>
			<speciesReference species="C04332_c" stoichiometry="2"/>
			<speciesReference species="C00008_c" stoichiometry="1"/>
		</listOfReactants>
		<listOfProducts>
			<speciesReference species="C00255_c" stoichiometry="1"/>
			<speciesReference species="C04732_c" stoichiometry="1"/>
		</listOfProducts>
	</reaction>
	<reaction id="R00068_c" name="L-ascorbate:oxygen oxidoreductase" reversible="false">
		<notes>
			<html:p>GENE_ASSOCIATION: GRMZM2G157929  or  GRMZM2G141376</html:p>
			<html:p>Protein_ASSOCIATION: 1.10.3.3</html:p>
		</notes>
		<listOfReactants>
			<speciesReference species="C00007_c" stoichiometry="1"/>
			<speciesReference species="C00072_c" stoichiometry="1"/>
			<speciesReference species="C00008_c" stoichiometry="2"/>
		</listOfReactants>
		<listOfProducts>
			<speciesReference species="C05422_c" stoichiometry="1"/>
			<speciesReference species="C00001_c" stoichiometry="2"/>
		</listOfProducts>
	</reaction>
	<reaction id="R00084_c" name="porphobilinogen:(4-[2-carboxyethyl]-3-[carboxymethyl]pyrrol-2- yl)methyltransferase (hydrolysing); porphobilinogen ammonia-lyase (polymerizing)" reversible="false">
		<notes>
			<html:p>GENE_ASSOCIATION: GRMZM2G026117</html:p>
			<html:p>Protein_ASSOCIATION: 2.5.1.61</html:p>
		</notes>
		<listOfReactants>
			<speciesReference species="C00931_c" stoichiometry="4"/>
			<speciesReference species="C00001_c" stoichiometry="1"/>
		</listOfReactants>
		<listOfProducts>
			<speciesReference species="C01024_c" stoichiometry="1"/>
			<speciesReference species="C00014_c" stoichiometry="4"/>
		</listOfProducts>
	</reaction>
	<reaction id="R00086_c" name="ATP phosphohydrolase" reversible="true">
		<notes>
			<html:p>GENE_ASSOCIATION: (GRMZM2G027860  or  GRMZM2G135236  or  GRMZM2G027860  or  GRMZM2G135236  or  GRMZM2G177107  or  GRMZM2G027860  or  GRMZM2G135236  or  GRMZM2G135236  or  GRMZM2G027860  or  GRMZM2G027860  or  GRMZM2G037335)  or  (GRMZM2G006894  or  GRMZM2G019404  or  GRMZM2G006894  or  GRMZM2G019404  or  GRMZM2G006894  or  GRMZM2G006894  or  GRMZM2G035520  or  GRMZM2G104325  or  GRMZM2G006894  or  GRMZM2G006894  or  GRMZM2G035520)  or  (GRMZM2G329636  and  GRMZM2G329636)  or  GRMZM2G017305  or  AC220999.3_FG006</html:p>
			<html:p>Protein_ASSOCIATION:  3.6.3.1 or 3.6.3.6 or 3.6.3.14 or 3.6.4.3 or 3.6.4.6</html:p>
		</notes>
		<listOfReactants>
			<speciesReference species="C00002_c" stoichiometry="1"/>
			<speciesReference species="C00001_c" stoichiometry="1"/>
		</listOfReactants>
		<listOfProducts>
			<speciesReference species="C00008_c" stoichiometry="1"/>
			<speciesReference species="C00009_c" stoichiometry="1"/>
			<speciesReference species="C00008_c" stoichiometry="2"/>
		</listOfProducts>
	</reaction>
	<reaction id="R00095_c" name="NADH:monodehydroascorbate oxidoreductase" reversible="true">
		<notes>
			<html:p>GENE_ASSOCIATION: GRMZM2G134708  or  GRMZM2G702184  or  GRMZM2G084881  or  GRMZM2G134708</html:p>
			<html:p>Protein_ASSOCIATION: 1.6.5.4</html:p>
		</notes>
		<listOfReactants>
			<speciesReference species="C00003_c" stoichiometry="1"/>
			<speciesReference species="C00072_c" stoichiometry="1"/>
		</listOfReactants>
		<listOfProducts>
			<speciesReference species="C00004_c" stoichiometry="1"/>
			<speciesReference species="C01041_c" stoichiometry="1"/>
		</listOfProducts>
	</reaction>
	<reaction id="R00100_c" name="NADH:ferricytochrome-b5 oxidoreductase" reversible="false">
		<notes>
			<html:p>GENE_ASSOCIATION: GRMZM2G157263</html:p>
			<html:p>Protein_ASSOCIATION: 1.6.2.2</html:p>
		</notes>
		<listOfReactants>
			<speciesReference species="C00004_c" stoichiometry="1"/>
			<speciesReference species="C00996_c" stoichiometry="2"/>
			<speciesReference species="C00080_c" stoichiometry="1"/>
		</listOfReactants>
		<listOfProducts>
			<speciesReference species="C00003_c" stoichiometry="1"/>
			<speciesReference species="C00999_c" stoichiometry="2"/>
		</listOfProducts>
	</reaction>
	<reaction id="R00115_c" name="glutathione:NADP+ oxidoreductase" reversible="true">
		<notes>
			<html:p>GENE_ASSOCIATION: GRMZM2G172322</html:p>
			<html:p>Protein_ASSOCIATION: 1.8.1.7</html:p>
		</notes>
		<listOfReactants>
			<speciesReference species="C00051_c" stoichiometry="2"/>
			<speciesReference species="C00006_c" stoichiometry="1"/>
		</listOfReactants>
		<listOfProducts>
			<speciesReference species="C00127_c" stoichiometry="1"/>
			<speciesReference species="C00005_c" stoichiometry="1"/>
			<speciesReference species="C00008_c" stoichiometry="1"/>
		</listOfProducts>
	</reaction>
	<reaction id="R00122_c" name="ADP phosphohydrolase" reversible="false">
		<notes>
			<html:p>GENE_ASSOCIATION: GRMZM2G124209  or  GRMZM2G124209</html:p>
			<html:p>Protein_ASSOCIATION: 3.6.1.15</html:p>
		</notes>
		<listOfReactants>
			<speciesReference species="C00008_c" stoichiometry="1"/>
			<speciesReference species="C00001_c" stoichiometry="1"/>
		</listOfReactants>
		<listOfProducts>
			<speciesReference species="C00020_c" stoichiometry="1"/>
			<speciesReference species="C00009_c" stoichiometry="1"/>
			<speciesReference species="C00008_c" stoichiometry="1"/>
		</listOfProducts>
	</reaction>
	<reaction id="R00124_c" name="ATP:ADP phosphatransferase" reversible="true">
		<notes>
			<html:p>GENE_ASSOCIATION: GRMZM2G106099  or  GRMZM2G013478</html:p>
			<html:p>Protein_ASSOCIATION: 2.7.4.6</html:p>
		</notes>
		<listOfReactants>
			<speciesReference species="C00002_c" stoichiometry="1"/>
			<speciesReference species="C00008_c" stoichiometry="1"/>
		</listOfReactants>
		<listOfProducts>
			<speciesReference species="C00008_c" stoichiometry="1"/>
			<speciesReference species="C00002_c" stoichiometry="1"/>
		</listOfProducts>
	</reaction>
	<reaction id="R00124_p" name="ATP:ADP phosphatransferase" reversible="true">
		<notes>
			<html:p>GENE_ASSOCIATION: GRMZM2G106099  or  GRMZM2G013478</html:p>
			<html:p>Protein_ASSOCIATION: 2.7.4.6</html:p>
		</notes>
		<listOfReactants>
			<speciesReference species="C00002_p" stoichiometry="1"/>
			<speciesReference species="C00008_p" stoichiometry="1"/>
		</listOfReactants>
		<listOfProducts>
			<speciesReference species="C00008_p" stoichiometry="1"/>
			<speciesReference species="C00002_p" stoichiometry="1"/>
		</listOfProducts>
	</reaction>
	<reaction id="R00127_c" name="ATP:AMP phosphotransferase" reversible="true">
		<notes>
			<html:p>GENE_ASSOCIATION: GRMZM2G030628  or  GRMZM2G086882</html:p>
			<html:p>Protein_ASSOCIATION: 2.7.4.3</html:p>
		</notes>
		<listOfReactants>
			<speciesReference species="C00002_c" stoichiometry="1"/>
			<speciesReference species="C00020_c" stoichiometry="1"/>
		</listOfReactants>
		<listOfProducts>
			<speciesReference species="C00008_c" stoichiometry="2"/>
			<speciesReference species="C00008_c" stoichiometry="1"/>
		</listOfProducts>
	</reaction>
	<reaction id="R00127_p" name="ATP:AMP phosphotransferase" reversible="true">
		<notes>
			<html:p>GENE_ASSOCIATION: GRMZM2G030628  or  GRMZM2G086882</html:p>
			<html:p>Protein_ASSOCIATION: 2.7.4.3</html:p>
		</notes>
		<listOfReactants>
			<speciesReference species="C00002_p" stoichiometry="1"/>
			<speciesReference species="C00020_p" stoichiometry="1"/>
		</listOfReactants>
		<listOfProducts>
			<speciesReference species="C00008_p" stoichiometry="2"/>
			<speciesReference species="C00008_p" stoichiometry="1"/>
		</listOfProducts>
	</reaction>
	<reaction id="R00130_c" name="ATP:dephospho-CoA 3-phosphotransferase" reversible="false">
		<notes>
			<html:p>GENE_ASSOCIATION: GRMZM2G043819</html:p>
			<html:p>Protein_ASSOCIATION: 2.7.1.24</html:p>
		</notes>
		<listOfReactants>
			<speciesReference species="C00002_c" stoichiometry="1"/>
			<speciesReference species="C00882_c" stoichiometry="1"/>
		</listOfReactants>
		<listOfProducts>
			<speciesReference species="C00008_c" stoichiometry="1"/>
			<speciesReference species="C00010_c" stoichiometry="1"/>
			<speciesReference species="C00008_c" stoichiometry="2"/>
		</listOfProducts>
	</reaction>
	<reaction id="R00131_c" name="Urea amidohydrolase" reversible="false">
		<notes>
			<html:p>GENE_ASSOCIATION: GRMZM2G461569</html:p>
			<html:p>Protein_ASSOCIATION: 3.5.1.5</html:p>
		</notes>
		<listOfReactants>
			<speciesReference species="C00086_c" stoichiometry="2"/>
			<speciesReference species="C00001_c" stoichiometry="2"/>
		</listOfReactants>
		<listOfProducts>
			<speciesReference species="C00011_c" stoichiometry="2"/>
			<speciesReference species="C00014_c" stoichiometry="3"/>
		</listOfProducts>
	</reaction>
	<reaction id="R00132_c" name="carbonate hydro-lyase (carbon-dioxide-forming); carbonic acid hydro-lyase" reversible="false">
		<notes>
			<html:p>GENE_ASSOCIATION: (GRMZM2G113191  or  GRMZM2G113165)  or  (GRMZM2G121878  or  GRMZM2G145101  or  GRMZM2G121878  or  GRMZM2G164182)  or  (GRMZM2G087259  or  GRMZM2G087259  or  GRMZM2G113191)  or  GRMZM2G348512</html:p>
			<html:p>Protein_ASSOCIATION: 4.2.1.1</html:p>
		</notes>
		<listOfReactants>
			<speciesReference species="C00001_c" stoichiometry="1"/>
			<speciesReference species="C00011_c" stoichiometry="1"/>
		</listOfReactants>
		<listOfProducts>
			<speciesReference species="C00080_c" stoichiometry="1"/>
			<speciesReference species="C00288_c" stoichiometry="1"/>
		</listOfProducts>
	</reaction>
	<reaction id="R00132_m" name="carbonate hydro-lyase (carbon-dioxide-forming); carbonic acid hydro-lyase" reversible="false">
		<notes>
			<html:p>GENE_ASSOCIATION: (GRMZM2G113191  or  GRMZM2G113165)  or  (GRMZM2G121878  or  GRMZM2G145101  or  GRMZM2G121878  or  GRMZM2G164182)  or  (GRMZM2G087259  or  GRMZM2G087259  or  GRMZM2G113191)  or  GRMZM2G348512</html:p>
			<html:p>Protein_ASSOCIATION: 4.2.1.1</html:p>
		</notes>
		<listOfReactants>
			<speciesReference species="C00001_m" stoichiometry="1"/>
			<speciesReference species="C00011_m" stoichiometry="1"/>
		</listOfReactants>
		<listOfProducts>
			<speciesReference species="C00080_m" stoichiometry="1"/>
			<speciesReference species="C00288_m" stoichiometry="1"/>
		</listOfProducts>
	</reaction>
	<reaction id="R00132_p" name="carbonate hydro-lyase (carbon-dioxide-forming); carbonic acid hydro-lyase" reversible="false">
		<notes>
			<html:p>GENE_ASSOCIATION: (GRMZM2G113191  or  GRMZM2G113165)  or  (GRMZM2G121878  or  GRMZM2G145101  or  GRMZM2G121878  or  GRMZM2G164182)  or  (GRMZM2G113191  or  GRMZM2G121878)  or  (GRMZM2G087259  or  GRMZM2G087259  or  GRMZM2G113191)  or  GRMZM2G348512</html:p>
			<html:p>Protein_ASSOCIATION: 4.2.1.1</html:p>
		</notes>
		<listOfReactants>
			<speciesReference species="C00001_p" stoichiometry="1"/>
			<speciesReference species="C00011_p" stoichiometry="1"/>
		</listOfReactants>
		<listOfProducts>
			<speciesReference species="C00080_p" stoichiometry="1"/>
			<speciesReference species="C00288_p" stoichiometry="1"/>
		</listOfProducts>
	</reaction>
	<reaction id="R00149_c" name="Carbon-dioxide:ammonia ligase (ADP-forming,carbamate-phosphorylating)" reversible="true">
		<notes>
			<html:p>GENE_ASSOCIATION: GRMZM2G061990</html:p>
			<html:p>Protein_ASSOCIATION: 6.3.4.16</html:p>
		</notes>
		<listOfReactants>
			<speciesReference species="C00002_c" stoichiometry="2"/>
			<speciesReference species="C00014_c" stoichiometry="1"/>
			<speciesReference species="C00011_c" stoichiometry="1"/>
			<speciesReference species="C00001_c" stoichiometry="1"/>
		</listOfReactants>
		<listOfProducts>
			<speciesReference species="C00008_c" stoichiometry="2"/>
			<speciesReference species="C00009_c" stoichiometry="1"/>
			<speciesReference species="C00169_c" stoichiometry="1"/>
			<speciesReference species="C00008_c" stoichiometry="5"/>
		</listOfProducts>
	</reaction>
	<reaction id="R00149_p" name="Carbon-dioxide:ammonia ligase (ADP-forming,carbamate-phosphorylating)" reversible="true">
		<notes>
			<html:p>GENE_ASSOCIATION: GRMZM2G061990</html:p>
			<html:p>Protein_ASSOCIATION: 6.3.4.16</html:p>
		</notes>
		<listOfReactants>
			<speciesReference species="C00002_p" stoichiometry="2"/>
			<speciesReference species="C00014_p" stoichiometry="1"/>
			<speciesReference species="C00011_p" stoichiometry="1"/>
			<speciesReference species="C00001_p" stoichiometry="1"/>
		</listOfReactants>
		<listOfProducts>
			<speciesReference species="C00008_p" stoichiometry="2"/>
			<speciesReference species="C00009_p" stoichiometry="1"/>
			<speciesReference species="C00169_p" stoichiometry="1"/>
			<speciesReference species="C00008_p" stoichiometry="5"/>
		</listOfProducts>
	</reaction>
	<reaction id="R00156_c" name="ATP:UDP phosphotransferase" reversible="true">
		<notes>
			<html:p>GENE_ASSOCIATION: GRMZM2G106099  or  GRMZM2G013478</html:p>
			<html:p>Protein_ASSOCIATION: 2.7.4.6</html:p>
		</notes>
		<listOfReactants>
			<speciesReference species="C00002_c" stoichiometry="1"/>
			<speciesReference species="C00015_c" stoichiometry="1"/>
		</listOfReactants>
		<listOfProducts>
			<speciesReference species="C00008_c" stoichiometry="1"/>
			<speciesReference species="C00075_c" stoichiometry="1"/>
			<speciesReference species="C00008_c" stoichiometry="1"/>
		</listOfProducts>
	</reaction>
	<reaction id="R00156_p" name="ATP:UDP phosphotransferase" reversible="true">
		<notes>
			<html:p>GENE_ASSOCIATION: GRMZM2G106099  or  GRMZM2G013478</html:p>
			<html:p>Protein_ASSOCIATION: 2.7.4.6</html:p>
		</notes>
		<listOfReactants>
			<speciesReference species="C00002_p" stoichiometry="1"/>
			<speciesReference species="C00015_p" stoichiometry="1"/>
		</listOfReactants>
		<listOfProducts>
			<speciesReference species="C00008_p" stoichiometry="1"/>
			<speciesReference species="C00075_p" stoichiometry="1"/>
			<speciesReference species="C00008_p" stoichiometry="1"/>
		</listOfProducts>
	</reaction>
	<reaction id="R00158_c" name="ATP:UMP phosphotransferase" reversible="true">
		<notes>
			<html:p>GENE_ASSOCIATION: GRMZM2G149535  or  GRMZM2G067453</html:p>
			<html:p>Protein_ASSOCIATION: 2.7.4.22</html:p>
		</notes>
		<listOfReactants>
			<speciesReference species="C00002_c" stoichiometry="1"/>
			<speciesReference species="C00105_c" stoichiometry="1"/>
		</listOfReactants>
		<listOfProducts>
			<speciesReference species="C00008_c" stoichiometry="1"/>
			<speciesReference species="C00015_c" stoichiometry="1"/>
			<speciesReference species="C00008_c" stoichiometry="1"/>
		</listOfProducts>
	</reaction>
	<reaction id="R00174_c" name="ATP:pyridoxal 5-phosphotransferase" reversible="false">
		<notes>
			<html:p>GENE_ASSOCIATION: GRMZM2G069758</html:p>
			<html:p>Protein_ASSOCIATION: 2.7.1.35</html:p>
		</notes>
		<listOfReactants>
			<speciesReference species="C00002_c" stoichiometry="1"/>
			<speciesReference species="C00250_c" stoichiometry="1"/>
		</listOfReactants>
		<listOfProducts>
			<speciesReference species="C00008_c" stoichiometry="1"/>
			<speciesReference species="C00018_c" stoichiometry="1"/>
			<speciesReference species="C00008_c" stoichiometry="2"/>
		</listOfProducts>
	</reaction>
	<reaction id="R00177_c" name="ATP:L-methionine S-adenosyltransferase" reversible="false">
		<notes>
			<html:p>GENE_ASSOCIATION: GRMZM2G061135  or  GRMZM2G117198</html:p>
			<html:p>Protein_ASSOCIATION: 2.5.1.6</html:p>
		</notes>
		<listOfReactants>
			<speciesReference species="C00009_c" stoichiometry="1"/>
			<speciesReference species="C00013_c" stoichiometry="1"/>
			<speciesReference species="C00019_c" stoichiometry="1"/>
			<speciesReference species="C00008_c" stoichiometry="1"/>
		</listOfReactants>
		<listOfProducts>
			<speciesReference species="C00002_c" stoichiometry="1"/>
			<speciesReference species="C00073_c" stoichiometry="1"/>
			<speciesReference species="C00001_c" stoichiometry="1"/>
		</listOfProducts>
	</reaction>
	<reaction id="R00178_c" name="S-adenosyl-L-methionine carboxy-lyase [(5-deoxy-5-adenosyl)(3-aminopropyl)methylsulfonium-forming]" reversible="false">
		<notes>
			<html:p>GENE_ASSOCIATION: GRMZM2G060369  or  GRMZM2G154397  or  GRMZM2G060369  or  GRMZM2G461159</html:p>
			<html:p>Protein_ASSOCIATION: 4.1.1.50</html:p>
		</notes>
		<listOfReactants>
			<speciesReference species="C00019_c" stoichiometry="1"/>
		</listOfReactants>
		<listOfProducts>
			<speciesReference species="C01137_c" stoichiometry="1"/>
			<speciesReference species="C00011_c" stoichiometry="1"/>
		</listOfProducts>
	</reaction>
	<reaction id="R00179_c" name="S-adenosyl-L-methionine methylthioadenosine-lyase (1-aminocyclopropane-1-carboxylate-forming)" reversible="false">
		<notes>
			<html:p>GENE_ASSOCIATION: GRMZM2G054361  or  GRMZM2G054361  or  GRMZM2G040734  or  GRMZM2G054361  or  GRMZM2G054361</html:p>
			<html:p>Protein_ASSOCIATION: 4.4.1.14</html:p>
		</notes>
		<listOfReactants>
			<speciesReference species="C00019_c" stoichiometry="1"/>
		</listOfReactants>
		<listOfProducts>
			<speciesReference species="C01234_c" stoichiometry="1"/>
			<speciesReference species="C00170_c" stoichiometry="1"/>
		</listOfProducts>
	</reaction>
	<reaction id="R00183_c" name="Adenosine 5-monophosphate phosphohydrolase" reversible="false">
		<notes>
			<html:p>GENE_ASSOCIATION: GRMZM2G102404  or  GRMZM2G037379</html:p>
			<html:p>Protein_ASSOCIATION: 3.1.3.5</html:p>
		</notes>
		<listOfReactants>
			<speciesReference species="C00020_c" stoichiometry="1"/>
			<speciesReference species="C00001_c" stoichiometry="1"/>
		</listOfReactants>
		<listOfProducts>
			<speciesReference species="C00212_c" stoichiometry="1"/>
			<speciesReference species="C00009_c" stoichiometry="1"/>
		</listOfProducts>
	</reaction>
	<reaction id="R00187_c" name="P1,P3-bis(5-adenosyl)-triphosphate adenylohydrolase" reversible="false">
		<notes>
			<html:p>GENE_ASSOCIATION: GRMZM2G165815</html:p>
			<html:p>Protein_ASSOCIATION: 3.6.1.29</html:p>
		</notes>
		<listOfReactants>
			<speciesReference species="C06197_c" stoichiometry="1"/>
			<speciesReference species="C00001_c" stoichiometry="1"/>
		</listOfReactants>
		<listOfProducts>
			<speciesReference species="C00008_c" stoichiometry="1"/>
			<speciesReference species="C00020_c" stoichiometry="1"/>
			<speciesReference species="C00008_c" stoichiometry="2"/>
		</listOfProducts>
	</reaction>
	<reaction id="R00190_c" name="AMP:diphosphate phospho-D-ribosyltransferase" reversible="true">
		<notes>
			<html:p>GENE_ASSOCIATION: [GRMZM2G131907  or  GRMZM2G179810  or  GRMZM2G131907  or  (GRMZM2G131907  or  GRMZM2G170101)]  or  GRMZM2G089021</html:p>
			<html:p>Protein_ASSOCIATION: 2.4.2.7 or 2.4.2.8</html:p>
		</notes>
		<listOfReactants>
			<speciesReference species="C00020_c" stoichiometry="1"/>
			<speciesReference species="C00013_c" stoichiometry="1"/>
		</listOfReactants>
		<listOfProducts>
			<speciesReference species="C00147_c" stoichiometry="1"/>
			<speciesReference species="C00119_c" stoichiometry="1"/>
		</listOfProducts>
	</reaction>
	<reaction id="R00192_c" name="S-Adenosyl-L-homocysteine hydrolase" reversible="false">
		<notes>
			<html:p>GENE_ASSOCIATION: GRMZM2G015295</html:p>
			<html:p>Protein_ASSOCIATION: 3.3.1.1</html:p>
		</notes>
		<listOfReactants>
			<speciesReference species="C00021_c" stoichiometry="1"/>
			<speciesReference species="C00001_c" stoichiometry="1"/>
		</listOfReactants>
		<listOfProducts>
			<speciesReference species="C00212_c" stoichiometry="1"/>
			<speciesReference species="C00155_c" stoichiometry="1"/>
		</listOfProducts>
	</reaction>
	<reaction id="R00200_c" name="ATP:pyruvate 2-O-phosphotransferase" reversible="false">
		<notes>
			<html:p>GENE_ASSOCIATION: (GRMZM2G152686  or  GRMZM2G003883  or  GRMZM2G003883  or  GRMZM2G004534  or  GRMZM2G003883  or  GRMZM2G003883  or  GRMZM2G008714  or  GRMZM2G152686  or  GRMZM2G003883  or  GRMZM2G150098  or  GRMZM2G152686  or  GRMZM2G003883    or  GRMZM2G004534  or  GRMZM2G003883  or  GRMZM2G003883  or  GRMZM2G003883  or  GRMZM2G008714  or  GRMZM2G152686  or  GRMZM2G003883  or  GRMZM2G150098)    or  (GRMZM2G003883  or  GRMZM2G003883)</html:p>
			<html:p>Protein_ASSOCIATION: 2.7.1.40</html:p>
		</notes>
		<listOfReactants>
			<speciesReference species="C00008_c" stoichiometry="1"/>
			<speciesReference species="C00074_c" stoichiometry="1"/>
			<speciesReference species="C00008_c" stoichiometry="2"/>
		</listOfReactants>
		<listOfProducts>
			<speciesReference species="C00002_c" stoichiometry="1"/>
			<speciesReference species="C00022_c" stoichiometry="1"/>
		</listOfProducts>
	</reaction>
	<reaction id="R00200_p" name="ATP:pyruvate 2-O-phosphotransferase" reversible="false">
		<notes>
			<html:p>GENE_ASSOCIATION: (GRMZM2G152686  or  GRMZM2G003883  or  GRMZM2G003883  or  GRMZM2G004534  or  GRMZM2G003883  or  GRMZM2G003883  or  GRMZM2G008714  or  GRMZM2G152686  or  GRMZM2G003883  or  GRMZM2G150098  or  GRMZM2G152686  or  GRMZM2G003883    or  GRMZM2G004534  or  GRMZM2G003883  or  GRMZM2G003883  or  GRMZM2G003883  or  GRMZM2G008714  or  GRMZM2G152686  or  GRMZM2G003883  or  GRMZM2G150098)  </html:p>
			<html:p>Protein_ASSOCIATION: 2.7.1.40</html:p>
		</notes>
		<listOfReactants>
			<speciesReference species="C00008_p" stoichiometry="1"/>
			<speciesReference species="C00074_p" stoichiometry="1"/>
			<speciesReference species="C00008_p" stoichiometry="2"/>
		</listOfReactants>
		<listOfProducts>
			<speciesReference species="C00002_p" stoichiometry="1"/>
			<speciesReference species="C00022_p" stoichiometry="1"/>
		</listOfProducts>
	</reaction>
	<reaction id="R00206_p" name="ATP:pyruvate,phosphate phosphotransferase" reversible="false">
		<notes>
			<html:p>GENE_ASSOCIATION: GRMZM2G097457</html:p>
			<html:p>Protein_ASSOCIATION: 2.7.9.1</html:p>
		</notes>
		<listOfReactants>
			<speciesReference species="C00002_p" stoichiometry="1"/>
			<speciesReference species="C00022_p" stoichiometry="1"/>
			<speciesReference species="C00009_p" stoichiometry="1"/>
		</listOfReactants>
		<listOfProducts>
			<speciesReference species="C00020_p" stoichiometry="1"/>
			<speciesReference species="C00074_p" stoichiometry="1"/>
			<speciesReference species="C00013_p" stoichiometry="1"/>
			<speciesReference species="C00008_p" stoichiometry="2"/>
		</listOfProducts>
	</reaction>
	<reaction id="R00209_m" name="pyruvate:NAD+ 2-oxidoreductase (CoA-acetylating); pyruvate dehydrogenase complex" reversible="false">
		<notes>
			<html:p>GENE_ASSOCIATION: [(AC191387.3_FG009  or  AC191387.3_FG009)  or  (GRMZM2G145595  or  GRMZM2G152958)]  or  [GRMZM2G165176  or  (GRMZM2G015132  and  GRMZM2G015132  and  GRMZM2G082664)]</html:p>
			<html:p>Protein_ASSOCIATION: 1.8.1.4 or 2.3.1.12</html:p>
		</notes>
		<listOfReactants>
			<speciesReference species="C00022_m" stoichiometry="1"/>
			<speciesReference species="C00010_m" stoichiometry="1"/>
			<speciesReference species="C00003_m" stoichiometry="1"/>
		</listOfReactants>
		<listOfProducts>
			<speciesReference species="C00024_m" stoichiometry="1"/>
			<speciesReference species="C00011_m" stoichiometry="1"/>
			<speciesReference species="C00004_m" stoichiometry="1"/>
		</listOfProducts>
	</reaction>
	<reaction id="R00209_p" name="pyruvate:NAD+ 2-oxidoreductase (CoA-acetylating); pyruvate dehydrogenase complex" reversible="false">
		<notes>
			<html:p>GENE_ASSOCIATION: (GRMZM2G145595  or  GRMZM2G152958)  or  GRMZM2G165176</html:p>
			<html:p>Protein_ASSOCIATION: 1.8.1.4 or 2.3.1.12</html:p>
		</notes>
		<listOfReactants>
			<speciesReference species="C00022_p" stoichiometry="1"/>
			<speciesReference species="C00010_p" stoichiometry="1"/>
			<speciesReference species="C00003_p" stoichiometry="1"/>
		</listOfReactants>
		<listOfProducts>
			<speciesReference species="C00024_p" stoichiometry="1"/>
			<speciesReference species="C00011_p" stoichiometry="1"/>
			<speciesReference species="C00004_p" stoichiometry="1"/>
		</listOfProducts>
	</reaction>
	<reaction id="R00216_c" name="(S)-Malate:NADP+ oxidoreductase(oxaloacetate-decarboxylating)" reversible="false">
		<notes>
			<html:p>GENE_ASSOCIATION: GRMZM2G085747</html:p>
			<html:p>Protein_ASSOCIATION: 1.1.1.39</html:p>
		</notes>
		<listOfReactants>
			<speciesReference species="C00149_c" stoichiometry="1"/>
			<speciesReference species="C00006_c" stoichiometry="1"/>
		</listOfReactants>
		<listOfProducts>
			<speciesReference species="C00022_c" stoichiometry="1"/>
			<speciesReference species="C00011_c" stoichiometry="1"/>
			<speciesReference species="C00005_c" stoichiometry="1"/>
		</listOfProducts>
	</reaction>
	<reaction id="R00216_p" name="(S)-Malate:NADP+ oxidoreductase(oxaloacetate-decarboxylating)" reversible="false">
		<notes>
			<html:p>GENE_ASSOCIATION: GRMZM2G085747</html:p>
			<html:p>Protein_ASSOCIATION: 1.1.1.39</html:p>
		</notes>
		<listOfReactants>
			<speciesReference species="C00149_p" stoichiometry="1"/>
			<speciesReference species="C00006_p" stoichiometry="1"/>
		</listOfReactants>
		<listOfProducts>
			<speciesReference species="C00022_p" stoichiometry="1"/>
			<speciesReference species="C00011_p" stoichiometry="1"/>
			<speciesReference species="C00005_p" stoichiometry="1"/>
		</listOfProducts>
	</reaction>
	<reaction id="R00219_c" name="2-Hydroxyethylenedicarboxylate carboxy-lyase (pyruvate-forming)" reversible="false">
		<notes>
			<html:p>GENE_ASSOCIATION: GRMZM2G042269</html:p>
			<html:p>Protein_ASSOCIATION: 4.1.1.-</html:p>
		</notes>
		<listOfReactants>
			<speciesReference species="C03981_c" stoichiometry="1"/>
			<speciesReference species="C00008_c" stoichiometry="2"/>
		</listOfReactants>
		<listOfProducts>
			<speciesReference species="C00022_c" stoichiometry="1"/>
			<speciesReference species="C00237_c" stoichiometry="1"/>
		</listOfProducts>
	</reaction>
	<reaction id="R00236_c" name="acetyl adenylate:CoA acetyltransferase" reversible="true">
		<notes>
			<html:p>GENE_ASSOCIATION: GRMZM2G162663</html:p>
			<html:p>Protein_ASSOCIATION: 6.2.1.1</html:p>
		</notes>
		<listOfReactants>
			<speciesReference species="C05993_c" stoichiometry="1"/>
			<speciesReference species="C00010_c" stoichiometry="1"/>
		</listOfReactants>
		<listOfProducts>
			<speciesReference species="C00020_c" stoichiometry="1"/>
			<speciesReference species="C00024_c" stoichiometry="1"/>
			<speciesReference species="C00008_c" stoichiometry="1"/>
		</listOfProducts>
	</reaction>
	<reaction id="R00236_m" name="acetyl adenylate:CoA acetyltransferase" reversible="true">
		<notes>
			<html:p>GENE_ASSOCIATION: GRMZM2G162663</html:p>
			<html:p>Protein_ASSOCIATION: 6.2.1.1</html:p>
		</notes>
		<listOfReactants>
			<speciesReference species="C05993_m" stoichiometry="1"/>
			<speciesReference species="C00010_m" stoichiometry="1"/>
		</listOfReactants>
		<listOfProducts>
			<speciesReference species="C00020_m" stoichiometry="1"/>
			<speciesReference species="C00024_m" stoichiometry="1"/>
			<speciesReference species="C00008_m" stoichiometry="1"/>
		</listOfProducts>
	</reaction>
	<reaction id="R00238_c" name="Acetyl-CoA:acetyl-CoA C-acetyltransferase" reversible="true">
		<notes>
			<html:p>GENE_ASSOCIATION: GRMZM2G085474  or  GRMZM2G085474</html:p>
			<html:p>Protein_ASSOCIATION: 2.3.1.9</html:p>
		</notes>
		<listOfReactants>
			<speciesReference species="C00024_c" stoichiometry="2"/>
		</listOfReactants>
		<listOfProducts>
			<speciesReference species="C00010_c" stoichiometry="1"/>
			<speciesReference species="C00332_c" stoichiometry="1"/>
		</listOfProducts>
	</reaction>
	<reaction id="R00238_m" name="Acetyl-CoA:acetyl-CoA C-acetyltransferase" reversible="true">
		<notes>
			<html:p>GENE_ASSOCIATION: GRMZM2G085474</html:p>
			<html:p>Protein_ASSOCIATION: </html:p>
		</notes>
		<listOfReactants>
			<speciesReference species="C00024_m" stoichiometry="2"/>
		</listOfReactants>
		<listOfProducts>
			<speciesReference species="C00010_m" stoichiometry="1"/>
			<speciesReference species="C00332_m" stoichiometry="1"/>
		</listOfProducts>
	</reaction>
	<reaction id="R00238_p" name="Acetyl-CoA:acetyl-CoA C-acetyltransferase" reversible="true">
		<notes>
			<html:p>GENE_ASSOCIATION: GRMZM2G085474</html:p>
			<html:p>Protein_ASSOCIATION: </html:p>
		</notes>
		<listOfReactants>
			<speciesReference species="C00024_p" stoichiometry="2"/>
		</listOfReactants>
		<listOfProducts>
			<speciesReference species="C00010_p" stoichiometry="1"/>
			<speciesReference species="C00332_p" stoichiometry="1"/>
		</listOfProducts>
	</reaction>
	<reaction id="R00238_x" name="Acetyl-CoA:acetyl-CoA C-acetyltransferase" reversible="true">
		<notes>
			<html:p>GENE_ASSOCIATION: GRMZM2G085474  or  (GRMZM2G062029  or  GRMZM2G062029  or  GRMZM2G062029)</html:p>
			<html:p>Protein_ASSOCIATION: 2.3.1.16</html:p>
		</notes>
		<listOfReactants>
			<speciesReference species="C00024_x" stoichiometry="2"/>
		</listOfReactants>
		<listOfProducts>
			<speciesReference species="C00010_x" stoichiometry="1"/>
			<speciesReference species="C00332_x" stoichiometry="1"/>
		</listOfProducts>
	</reaction>
	<reaction id="R00239_c" name="ATP:L-glutamate 5-phosphotransferase" reversible="false">
		<notes>
			<html:p>GENE_ASSOCIATION: GRMZM2G375504</html:p>
			<html:p>Protein_ASSOCIATION: 1.2.1.41</html:p>
		</notes>
		<listOfReactants>
			<speciesReference species="C00002_c" stoichiometry="1"/>
			<speciesReference species="C00025_c" stoichiometry="1"/>
		</listOfReactants>
		<listOfProducts>
			<speciesReference species="C00008_c" stoichiometry="1"/>
			<speciesReference species="C03287_c" stoichiometry="1"/>
			<speciesReference species="C00008_c" stoichiometry="1"/>
		</listOfProducts>
	</reaction>
	<reaction id="R00239_p" name="ATP:L-glutamate 5-phosphotransferase" reversible="false">
		<notes>
			<html:p>GENE_ASSOCIATION: GRMZM2G375504</html:p>
			<html:p>Protein_ASSOCIATION: 1.2.1.41</html:p>
		</notes>
		<listOfReactants>
			<speciesReference species="C00002_p" stoichiometry="1"/>
			<speciesReference species="C00025_p" stoichiometry="1"/>
		</listOfReactants>
		<listOfProducts>
			<speciesReference species="C00008_p" stoichiometry="1"/>
			<speciesReference species="C03287_p" stoichiometry="1"/>
			<speciesReference species="C00008_p" stoichiometry="1"/>
		</listOfProducts>
	</reaction>
	<reaction id="R00243_c" name="L-Glutamate:NAD+ oxidoreductase (deaminating)" reversible="true">
		<notes>
			<html:p>GENE_ASSOCIATION: GRMZM2G427097</html:p>
			<html:p>Protein_ASSOCIATION: 1.4.1.3</html:p>
		</notes>
		<listOfReactants>
			<speciesReference species="C00025_c" stoichiometry="1"/>
			<speciesReference species="C00003_c" stoichiometry="1"/>
			<speciesReference species="C00001_c" stoichiometry="1"/>
			<speciesReference species="C00008_c" stoichiometry="1"/>
		</listOfReactants>
		<listOfProducts>
			<speciesReference species="C00026_c" stoichiometry="1"/>
			<speciesReference species="C00014_c" stoichiometry="1"/>
			<speciesReference species="C00004_c" stoichiometry="1"/>
		</listOfProducts>
	</reaction>
	<reaction id="R00243_m" name="L-Glutamate:NAD+ oxidoreductase (deaminating)" reversible="true">
		<notes>
			<html:p>GENE_ASSOCIATION: GRMZM2G178415  or  GRMZM2G427097  or  GRMZM2G178415</html:p>
			<html:p>Protein_ASSOCIATION: 1.4.1.3</html:p>
		</notes>
		<listOfReactants>
			<speciesReference species="C00025_m" stoichiometry="1"/>
			<speciesReference species="C00003_m" stoichiometry="1"/>
			<speciesReference species="C00001_m" stoichiometry="1"/>
			<speciesReference species="C00008_m" stoichiometry="1"/>
		</listOfReactants>
		<listOfProducts>
			<speciesReference species="C00026_m" stoichiometry="1"/>
			<speciesReference species="C00014_m" stoichiometry="1"/>
			<speciesReference species="C00004_m" stoichiometry="1"/>
		</listOfProducts>
	</reaction>
	<reaction id="R00245_c" name="L-Glutamate 5-semialdehyde:NAD+ oxidoreductase" reversible="true">
		<notes>
			<html:p>GENE_ASSOCIATION: AT5G62530</html:p>
			<html:p>Protein_ASSOCIATION: 1.5.1.12</html:p>
		</notes>
		<listOfReactants>
			<speciesReference species="C01165_c" stoichiometry="1"/>
			<speciesReference species="C00003_c" stoichiometry="1"/>
			<speciesReference species="C00001_c" stoichiometry="1"/>
		</listOfReactants>
		<listOfProducts>
			<speciesReference species="C00025_c" stoichiometry="1"/>
			<speciesReference species="C00004_c" stoichiometry="1"/>
			<speciesReference species="C00080_c" stoichiometry="1"/>
		</listOfProducts>
	</reaction>
	<reaction id="R00251_c" name="5-oxo-L-proline amidohydrolase (ATP-hydrolysing)" reversible="false">
		<notes>
			<html:p>GENE_ASSOCIATION: GRMZM2G045090</html:p>
			<html:p>Protein_ASSOCIATION: 3.5.2.9</html:p>
		</notes>
		<listOfReactants>
			<speciesReference species="C00002_c" stoichiometry="1"/>
			<speciesReference species="C01879_c" stoichiometry="1"/>
			<speciesReference species="C00001_c" stoichiometry="2"/>
		</listOfReactants>
		<listOfProducts>
			<speciesReference species="C00008_c" stoichiometry="1"/>
			<speciesReference species="C00009_c" stoichiometry="1"/>
			<speciesReference species="C00025_c" stoichiometry="1"/>
			<speciesReference species="C00008_c" stoichiometry="4"/>
		</listOfProducts>
	</reaction>
	<reaction id="R00253_c" name="L-Glutamate:ammonia ligase (ADP-forming)" reversible="true">
		<notes>
			<html:p>GENE_ASSOCIATION: GRMZM2G024104  or  GRMZM2G386046  or  GRMZM2G050514</html:p>
			<html:p>Protein_ASSOCIATION: 6.3.1.2</html:p>
		</notes>
		<listOfReactants>
			<speciesReference species="C00002_c" stoichiometry="1"/>
			<speciesReference species="C00025_c" stoichiometry="1"/>
			<speciesReference species="C00014_c" stoichiometry="1"/>
		</listOfReactants>
		<listOfProducts>
			<speciesReference species="C00008_c" stoichiometry="1"/>
			<speciesReference species="C00009_c" stoichiometry="1"/>
			<speciesReference species="C00064_c" stoichiometry="1"/>
		</listOfProducts>
	</reaction>
	<reaction id="R00253_m" name="L-Glutamate:ammonia ligase (ADP-forming)" reversible="true">
		<notes>
			<html:p>GENE_ASSOCIATION: GRMZM2G098290</html:p>
			<html:p>Protein_ASSOCIATION: 6.3.1.2</html:p>
		</notes>
		<listOfReactants>
			<speciesReference species="C00002_m" stoichiometry="1"/>
			<speciesReference species="C00025_m" stoichiometry="1"/>
			<speciesReference species="C00014_m" stoichiometry="1"/>
		</listOfReactants>
		<listOfProducts>
			<speciesReference species="C00008_m" stoichiometry="1"/>
			<speciesReference species="C00009_m" stoichiometry="1"/>
			<speciesReference species="C00064_m" stoichiometry="1"/>
		</listOfProducts>
	</reaction>
	<reaction id="R00253_p" name="L-Glutamate:ammonia ligase (ADP-forming)" reversible="true">
		<notes>
			<html:p>GENE_ASSOCIATION: GRMZM2G098290</html:p>
			<html:p>Protein_ASSOCIATION: 6.3.1.2</html:p>
		</notes>
		<listOfReactants>
			<speciesReference species="C00002_p" stoichiometry="1"/>
			<speciesReference species="C00025_p" stoichiometry="1"/>
			<speciesReference species="C00014_p" stoichiometry="1"/>
		</listOfReactants>
		<listOfProducts>
			<speciesReference species="C00008_p" stoichiometry="1"/>
			<speciesReference species="C00009_p" stoichiometry="1"/>
			<speciesReference species="C00064_p" stoichiometry="1"/>
		</listOfProducts>
	</reaction>
	<reaction id="R00257_c" name="Deamido-NAD+:L-glutamine amido-ligase (AMP-forming)" reversible="false">
		<notes>
			<html:p>GENE_ASSOCIATION: GRMZM2G049588</html:p>
			<html:p>Protein_ASSOCIATION: 6.3.5.1</html:p>
		</notes>
		<listOfReactants>
			<speciesReference species="C00002_c" stoichiometry="1"/>
			<speciesReference species="C00857_c" stoichiometry="1"/>
			<speciesReference species="C00064_c" stoichiometry="1"/>
			<speciesReference species="C00001_c" stoichiometry="1"/>
		</listOfReactants>
		<listOfProducts>
			<speciesReference species="C00020_c" stoichiometry="1"/>
			<speciesReference species="C00013_c" stoichiometry="1"/>
			<speciesReference species="C00003_c" stoichiometry="1"/>
			<speciesReference species="C00025_c" stoichiometry="1"/>
			<speciesReference species="C00008_c" stoichiometry="2"/>
		</listOfProducts>
	</reaction>
	<reaction id="R00258_c" name="L-Alanine:2-oxoglutarate aminotransferase" reversible="true">
		<notes>
			<html:p>GENE_ASSOCIATION: GRMZM2G101979</html:p>
			<html:p>Protein_ASSOCIATION: </html:p>
		</notes>
		<listOfReactants>
			<speciesReference species="C00041_c" stoichiometry="1"/>
			<speciesReference species="C00026_c" stoichiometry="1"/>
		</listOfReactants>
		<listOfProducts>
			<speciesReference species="C00022_c" stoichiometry="1"/>
			<speciesReference species="C00025_c" stoichiometry="1"/>
		</listOfProducts>
	</reaction>
	<reaction id="R00258_p" name="L-Alanine:2-oxoglutarate aminotransferase" reversible="true">
		<notes>
			<html:p>GENE_ASSOCIATION: GRMZM2G101979</html:p>
			<html:p>Protein_ASSOCIATION: 2.6.1.2</html:p>
		</notes>
		<listOfReactants>
			<speciesReference species="C00041_p" stoichiometry="1"/>
			<speciesReference species="C00026_p" stoichiometry="1"/>
		</listOfReactants>
		<listOfProducts>
			<speciesReference species="C00022_p" stoichiometry="1"/>
			<speciesReference species="C00025_p" stoichiometry="1"/>
		</listOfProducts>
	</reaction>
	<reaction id="R00259_c" name="Acetyl-CoA:L-glutamate N-acetyltransferase" reversible="false">
		<notes>
			<html:p>GENE_ASSOCIATION: GRMZM2G044237</html:p>
			<html:p>Protein_ASSOCIATION: 2.3.1.35</html:p>
		</notes>
		<listOfReactants>
			<speciesReference species="C00024_c" stoichiometry="1"/>
			<speciesReference species="C00025_c" stoichiometry="1"/>
		</listOfReactants>
		<listOfProducts>
			<speciesReference species="C00010_c" stoichiometry="1"/>
			<speciesReference species="C00624_c" stoichiometry="1"/>
			<speciesReference species="C00008_c" stoichiometry="1"/>
		</listOfProducts>
	</reaction>
	<reaction id="R00261_c" name="L-glutamate 1-carboxy-lyase (4-aminobutanoate-forming)" reversible="false">
		<notes>
			<html:p>GENE_ASSOCIATION: GRMZM2G055452  or  GRMZM2G017110  or  GRMZM2G055452</html:p>
			<html:p>Protein_ASSOCIATION: 4.1.1.15</html:p>
		</notes>
		<listOfReactants>
			<speciesReference species="C00025_c" stoichiometry="1"/>
			<speciesReference species="C00008_c" stoichiometry="1"/>
		</listOfReactants>
		<listOfProducts>
			<speciesReference species="C00334_c" stoichiometry="1"/>
			<speciesReference species="C00011_c" stoichiometry="1"/>
		</listOfProducts>
	</reaction>
	<reaction id="R00267_c" name="Isocitrate:NADP+ oxidoreductase (decarboxylating)" reversible="true">
		<notes>
			<html:p>GENE_ASSOCIATION: (GRMZM2G033515  or  GRMZM2G033515)  or  (GRMZM2G033515  or  GRMZM2G432128  or  GRMZM2G033515  or  GRMZM2G432128)</html:p>
			<html:p>Protein_ASSOCIATION: 1.1.1.42</html:p>
		</notes>
		<listOfReactants>
			<speciesReference species="C00311_c" stoichiometry="1"/>
			<speciesReference species="C00006_c" stoichiometry="1"/>
		</listOfReactants>
		<listOfProducts>
			<speciesReference species="C00026_c" stoichiometry="1"/>
			<speciesReference species="C00011_c" stoichiometry="1"/>
			<speciesReference species="C00005_c" stoichiometry="1"/>
		</listOfProducts>
	</reaction>
	<reaction id="R00267_m" name="Isocitrate:NADP+ oxidoreductase (decarboxylating)" reversible="true">
		<notes>
			<html:p>GENE_ASSOCIATION: GRMZM2G033515  or  (GRMZM2G033515  or  GRMZM2G432128)</html:p>
			<html:p>Protein_ASSOCIATION: </html:p>
		</notes>
		<listOfReactants>
			<speciesReference species="C00311_m" stoichiometry="1"/>
			<speciesReference species="C00006_m" stoichiometry="1"/>
		</listOfReactants>
		<listOfProducts>
			<speciesReference species="C00026_m" stoichiometry="1"/>
			<speciesReference species="C00011_m" stoichiometry="1"/>
			<speciesReference species="C00005_m" stoichiometry="1"/>
		</listOfProducts>
	</reaction>
	<reaction id="R00267_x" name="Isocitrate:NADP+ oxidoreductase (decarboxylating)" reversible="true">
		<notes>
			<html:p>GENE_ASSOCIATION: GRMZM2G033515  or  (GRMZM2G033515  or  GRMZM2G432128)</html:p>
			<html:p>Protein_ASSOCIATION: </html:p>
		</notes>
		<listOfReactants>
			<speciesReference species="C00311_x" stoichiometry="1"/>
			<speciesReference species="C00006_x" stoichiometry="1"/>
		</listOfReactants>
		<listOfProducts>
			<speciesReference species="C00026_x" stoichiometry="1"/>
			<speciesReference species="C00011_x" stoichiometry="1"/>
			<speciesReference species="C00005_x" stoichiometry="1"/>
		</listOfProducts>
	</reaction>
	<reaction id="R00286_c" name="UDP-glucose:NAD+ 6-oxidoreductase" reversible="false">
		<notes>
			<html:p>GENE_ASSOCIATION: GRMZM2G328500  or  (GRMZM2G328500  or  GRMZM2G328500  or  GRMZM2G328500)</html:p>
			<html:p>Protein_ASSOCIATION: 1.1.1.22</html:p>
		</notes>
		<listOfReactants>
			<speciesReference species="C00029_c" stoichiometry="1"/>
			<speciesReference species="C00001_c" stoichiometry="1"/>
			<speciesReference species="C00003_c" stoichiometry="1"/>
		</listOfReactants>
		<listOfProducts>
			<speciesReference species="C00167_c" stoichiometry="1"/>
			<speciesReference species="C00004_c" stoichiometry="1"/>
			<speciesReference species="C00008_c" stoichiometry="4"/>
		</listOfProducts>
	</reaction>
	<reaction id="R00289_c" name="UTP:alpha-D-glucose-1-phosphate uridylyltransferase" reversible="false">
		<notes>
			<html:p>GENE_ASSOCIATION: GRMZM2G098370</html:p>
			<html:p>Protein_ASSOCIATION: 2.7.7.9</html:p>
		</notes>
		<listOfReactants>
			<speciesReference species="C00075_c" stoichiometry="1"/>
			<speciesReference species="C00103_c" stoichiometry="1"/>
			<speciesReference species="C00008_c" stoichiometry="1"/>
		</listOfReactants>
		<listOfProducts>
			<speciesReference species="C00013_c" stoichiometry="1"/>
			<speciesReference species="C00029_c" stoichiometry="1"/>
		</listOfProducts>
	</reaction>
	<reaction id="R00291_c" name="UDP-glucose 4-epimerase" reversible="true">
		<notes>
			<html:p>GENE_ASSOCIATION: GRMZM2G052336  or  GRMZM2G052336  or  GRMZM2G038598  or  GRMZM2G038598</html:p>
			<html:p>Protein_ASSOCIATION: 5.1.3.2</html:p>
		</notes>
		<listOfReactants>
			<speciesReference species="C00029_c" stoichiometry="1"/>
		</listOfReactants>
		<listOfProducts>
			<speciesReference species="C00052_c" stoichiometry="1"/>
		</listOfProducts>
	</reaction>
	<reaction id="R00308_c" name="1,3-beta-D-Glucan glucanohydrolase" reversible="false">
		<notes>
			<html:p>GENE_ASSOCIATION: GRMZM2G088951</html:p>
			<html:p>Protein_ASSOCIATION: 3.2.1.39</html:p>
		</notes>
		<listOfReactants>
			<speciesReference species="C00965_c" stoichiometry="1"/>
			<speciesReference species="C00001_c" stoichiometry="6"/>
		</listOfReactants>
		<listOfProducts>
			<speciesReference species="C00031_c" stoichiometry="1"/>
			<speciesReference species="C00965_c" stoichiometry="1"/>
		</listOfProducts>
	</reaction>
	<reaction id="R00310_c" name="protoheme ferro-lyase (protoporphyrin-forming)" reversible="false">
		<notes>
			<html:p>GENE_ASSOCIATION: GRMZM2G047095</html:p>
			<html:p>Protein_ASSOCIATION: 4.99.1.1</html:p>
		</notes>
		<listOfReactants>
			<speciesReference species="C02191_c" stoichiometry="1"/>
			<speciesReference species="C14818_c" stoichiometry="1"/>
		</listOfReactants>
		<listOfProducts>
			<speciesReference species="C00032_c" stoichiometry="1"/>
			<speciesReference species="C00008_c" stoichiometry="2"/>
		</listOfProducts>
	</reaction>
	<reaction id="R00316_m" name="ATP:acetate adenylyltransferase" reversible="true">
		<notes>
			<html:p>GENE_ASSOCIATION: GRMZM2G162663</html:p>
			<html:p>Protein_ASSOCIATION: 6.2.1.1</html:p>
		</notes>
		<listOfReactants>
			<speciesReference species="C00002_m" stoichiometry="1"/>
			<speciesReference species="C00033_m" stoichiometry="1"/>
		</listOfReactants>
		<listOfProducts>
			<speciesReference species="C00013_m" stoichiometry="1"/>
			<speciesReference species="C05993_m" stoichiometry="1"/>
		</listOfProducts>
	</reaction>
	<reaction id="R00328_c" name="GDP phosphohydrolase" reversible="false">
		<notes>
			<html:p>GENE_ASSOCIATION: GRMZM2G124209  or  GRMZM2G124209</html:p>
			<html:p>Protein_ASSOCIATION: 3.6.1.15</html:p>
		</notes>
		<listOfReactants>
			<speciesReference species="C00035_c" stoichiometry="1"/>
			<speciesReference species="C00001_c" stoichiometry="1"/>
		</listOfReactants>
		<listOfProducts>
			<speciesReference species="C00144_c" stoichiometry="1"/>
			<speciesReference species="C00009_c" stoichiometry="1"/>
			<speciesReference species="C00008_c" stoichiometry="1"/>
		</listOfProducts>
	</reaction>
	<reaction id="R00330_c" name="ATP:GDP phosphotransferase" reversible="true">
		<notes>
			<html:p>GENE_ASSOCIATION: GRMZM2G106099  or  GRMZM2G013478</html:p>
			<html:p>Protein_ASSOCIATION: 2.7.4.6</html:p>
		</notes>
		<listOfReactants>
			<speciesReference species="C00002_c" stoichiometry="1"/>
			<speciesReference species="C00035_c" stoichiometry="1"/>
		</listOfReactants>
		<listOfProducts>
			<speciesReference species="C00008_c" stoichiometry="1"/>
			<speciesReference species="C00044_c" stoichiometry="1"/>
			<speciesReference species="C00008_c" stoichiometry="1"/>
		</listOfProducts>
	</reaction>
	<reaction id="R00335_c" name="GTP phosphohydrolase" reversible="false">
		<notes>
			<html:p>GENE_ASSOCIATION: GRMZM2G124209  or  GRMZM2G124209</html:p>
			<html:p>Protein_ASSOCIATION: 3.6.1.15</html:p>
		</notes>
		<listOfReactants>
			<speciesReference species="C00044_c" stoichiometry="1"/>
			<speciesReference species="C00001_c" stoichiometry="1"/>
		</listOfReactants>
		<listOfProducts>
			<speciesReference species="C00035_c" stoichiometry="1"/>
			<speciesReference species="C00009_c" stoichiometry="1"/>
			<speciesReference species="C00008_c" stoichiometry="1"/>
		</listOfProducts>
	</reaction>
	<reaction id="R00341_c" name="ATP:oxaloacetate carboxy-lyase (transphosphorylating;phosphoenolpyruvate-forming)" reversible="false">
		<notes>
			<html:p>GENE_ASSOCIATION: GRMZM2G013900  or  GRMZM2G013900</html:p>
			<html:p>Protein_ASSOCIATION: 4.1.1.49</html:p>
		</notes>
		<listOfReactants>
			<speciesReference species="C00002_c" stoichiometry="1"/>
			<speciesReference species="C00036_c" stoichiometry="1"/>
		</listOfReactants>
		<listOfProducts>
			<speciesReference species="C00008_c" stoichiometry="1"/>
			<speciesReference species="C00074_c" stoichiometry="1"/>
			<speciesReference species="C00011_c" stoichiometry="1"/>
		</listOfProducts>
	</reaction>
	<reaction id="R00342_c" name="(S)-malate:NAD+ oxidoreductase" reversible="true">
		<notes>
			<html:p>GENE_ASSOCIATION: GRMZM2G415359  or  GRMZM2G415359  or  GRMZM2G415359</html:p>
			<html:p>Protein_ASSOCIATION: 1.1.1.37</html:p>
		</notes>
		<listOfReactants>
			<speciesReference species="C00149_c" stoichiometry="1"/>
			<speciesReference species="C00003_c" stoichiometry="1"/>
		</listOfReactants>
		<listOfProducts>
			<speciesReference species="C00036_c" stoichiometry="1"/>
			<speciesReference species="C00004_c" stoichiometry="1"/>
			<speciesReference species="C00008_c" stoichiometry="1"/>
		</listOfProducts>
	</reaction>
	<reaction id="R00342_m" name="(S)-malate:NAD+ oxidoreductase" reversible="true">
		<notes>
			<html:p>GENE_ASSOCIATION: GRMZM2G466833  or  GRMZM2G466833</html:p>
			<html:p>Protein_ASSOCIATION: 1.1.1.37</html:p>
		</notes>
		<listOfReactants>
			<speciesReference species="C00149_m" stoichiometry="1"/>
			<speciesReference species="C00003_m" stoichiometry="1"/>
		</listOfReactants>
		<listOfProducts>
			<speciesReference species="C00036_m" stoichiometry="1"/>
			<speciesReference species="C00004_m" stoichiometry="1"/>
			<speciesReference species="C00008_m" stoichiometry="1"/>
		</listOfProducts>
	</reaction>
	<reaction id="R00342_p" name="(S)-malate:NAD+ oxidoreductase" reversible="true">
		<notes>
			<html:p>GENE_ASSOCIATION: GRMZM2G161245  or  GRMZM2G415359  or  GRMZM2G129513</html:p>
			<html:p>Protein_ASSOCIATION: 1.1.1.37</html:p>
		</notes>
		<listOfReactants>
			<speciesReference species="C00149_p" stoichiometry="1"/>
			<speciesReference species="C00003_p" stoichiometry="1"/>
		</listOfReactants>
		<listOfProducts>
			<speciesReference species="C00036_p" stoichiometry="1"/>
			<speciesReference species="C00004_p" stoichiometry="1"/>
			<speciesReference species="C00008_p" stoichiometry="1"/>
		</listOfProducts>
	</reaction>
	<reaction id="R00342_x" name="(S)-malate:NAD+ oxidoreductase" reversible="true">
		<notes>
			<html:p>GENE_ASSOCIATION: GRMZM2G072744  or  GRMZM2G072744</html:p>
			<html:p>Protein_ASSOCIATION: 1.1.1.37</html:p>
		</notes>
		<listOfReactants>
			<speciesReference species="C00149_x" stoichiometry="1"/>
			<speciesReference species="C00003_x" stoichiometry="1"/>
		</listOfReactants>
		<listOfProducts>
			<speciesReference species="C00036_x" stoichiometry="1"/>
			<speciesReference species="C00004_x" stoichiometry="1"/>
			<speciesReference species="C00008_x" stoichiometry="1"/>
		</listOfProducts>
	</reaction>
	<reaction id="R00345_c" name="phosphate:oxaloacetate carboxy-lyase (adding phosphate;phosphoenolpyruvate-forming); Orthophosphate:oxaloacetate carboxyl-lyase (phosphorylating)" reversible="true">
		<notes>
			<html:p>GENE_ASSOCIATION: GRMZM2G473001  or  GRMZM2G082780  or  GRMZM2G473001  or  GRMZM2G473001</html:p>
			<html:p>Protein_ASSOCIATION: 4.1.1.31</html:p>
		</notes>
		<listOfReactants>
			<speciesReference species="C00009_c" stoichiometry="1"/>
			<speciesReference species="C00036_c" stoichiometry="1"/>
		</listOfReactants>
		<listOfProducts>
			<speciesReference species="C00001_c" stoichiometry="1"/>
			<speciesReference species="C00074_c" stoichiometry="1"/>
			<speciesReference species="C00011_c" stoichiometry="1"/>
		</listOfProducts>
	</reaction>
	<reaction id="R00352_c" name="acetyl-CoA:oxaloacetate C-acetyltransferase [(pro-S)-carboxymethyl-forming, ADP-phosphorylating]" reversible="false">
		<notes>
			<html:p>GENE_ASSOCIATION: (GRMZM2G034083  and  GRMZM2G107082  and  GRMZM2G107082)  or  (GRMZM2G002416  and  GRMZM2G002416)</html:p>
			<html:p>Protein_ASSOCIATION: 2.3.3.8</html:p>
		</notes>
		<listOfReactants>
			<speciesReference species="C00002_c" stoichiometry="1"/>
			<speciesReference species="C00158_c" stoichiometry="1"/>
			<speciesReference species="C00010_c" stoichiometry="1"/>
		</listOfReactants>
		<listOfProducts>
			<speciesReference species="C00008_c" stoichiometry="1"/>
			<speciesReference species="C00009_c" stoichiometry="1"/>
			<speciesReference species="C00024_c" stoichiometry="1"/>
			<speciesReference species="C00036_c" stoichiometry="1"/>
			<speciesReference species="C00008_c" stoichiometry="1"/>
		</listOfProducts>
	</reaction>
	<reaction id="R00355_c" name="L-Aspartate:2-oxoglutarate aminotransferase" reversible="true">
		<notes>
			<html:p>GENE_ASSOCIATION: GRMZM2G094712  or  GRMZM2G094712</html:p>
			<html:p>Protein_ASSOCIATION: 2.6.1.1</html:p>
		</notes>
		<listOfReactants>
			<speciesReference species="C00049_c" stoichiometry="1"/>
			<speciesReference species="C00026_c" stoichiometry="1"/>
		</listOfReactants>
		<listOfProducts>
			<speciesReference species="C00036_c" stoichiometry="1"/>
			<speciesReference species="C00025_c" stoichiometry="1"/>
		</listOfProducts>
	</reaction>
	<reaction id="R00355_m" name="L-Aspartate:2-oxoglutarate aminotransferase" reversible="true">
		<notes>
			<html:p>GENE_ASSOCIATION: GRMZM2G146677</html:p>
			<html:p>Protein_ASSOCIATION: 2.6.1.1</html:p>
		</notes>
		<listOfReactants>
			<speciesReference species="C00049_m" stoichiometry="1"/>
			<speciesReference species="C00026_m" stoichiometry="1"/>
		</listOfReactants>
		<listOfProducts>
			<speciesReference species="C00036_m" stoichiometry="1"/>
			<speciesReference species="C00025_m" stoichiometry="1"/>
		</listOfProducts>
	</reaction>
	<reaction id="R00355_p" name="L-Aspartate:2-oxoglutarate aminotransferase" reversible="true">
		<notes>
			<html:p>GENE_ASSOCIATION: GRMZM2G469150  or  GRMZM2G094712</html:p>
			<html:p>Protein_ASSOCIATION: 2.6.1.1</html:p>
		</notes>
		<listOfReactants>
			<speciesReference species="C00049_p" stoichiometry="1"/>
			<speciesReference species="C00026_p" stoichiometry="1"/>
		</listOfReactants>
		<listOfProducts>
			<speciesReference species="C00036_p" stoichiometry="1"/>
			<speciesReference species="C00025_p" stoichiometry="1"/>
		</listOfProducts>
	</reaction>
	<reaction id="R00369_c" name="L-Alanine:glyoxylate aminotransferase" reversible="true">
		<notes>
			<html:p>GENE_ASSOCIATION: GRMZM2G124353</html:p>
			<html:p>Protein_ASSOCIATION: 2.6.1.44</html:p>
		</notes>
		<listOfReactants>
			<speciesReference species="C00041_c" stoichiometry="1"/>
			<speciesReference species="C00048_c" stoichiometry="1"/>
		</listOfReactants>
		<listOfProducts>
			<speciesReference species="C00022_c" stoichiometry="1"/>
			<speciesReference species="C00037_c" stoichiometry="1"/>
		</listOfProducts>
	</reaction>
	<reaction id="R00405_m" name="Succinate:CoA ligase (ADP-forming)" reversible="true">
		<notes>
			<html:p>GENE_ASSOCIATION: GRMZM2G064695  and  GRMZM2G072054  and  GRMZM2G072054</html:p>
			<html:p>Protein_ASSOCIATION: 6.2.1.4</html:p>
		</notes>
		<listOfReactants>
			<speciesReference species="C00002_m" stoichiometry="1"/>
			<speciesReference species="C00042_m" stoichiometry="1"/>
			<speciesReference species="C00010_m" stoichiometry="1"/>
		</listOfReactants>
		<listOfProducts>
			<speciesReference species="C00008_m" stoichiometry="1"/>
			<speciesReference species="C00009_m" stoichiometry="1"/>
			<speciesReference species="C00091_m" stoichiometry="1"/>
			<speciesReference species="C00008_m" stoichiometry="1"/>
		</listOfProducts>
	</reaction>
	<reaction id="R00415_c" name="" reversible="true">
		<notes>
			<html:p>GENE_ASSOCIATION: GRMZM2G044629</html:p>
			<html:p>Protein_ASSOCIATION: 2.7.7.23</html:p>
		</notes>
		<listOfReactants>
			<speciesReference species="C00075_c" stoichiometry="1"/>
			<speciesReference species="C04256_c" stoichiometry="1"/>
		</listOfReactants>
		<listOfProducts>
			<speciesReference species="C00013_c" stoichiometry="1"/>
			<speciesReference species="C00043_c" stoichiometry="1"/>
		</listOfProducts>
	</reaction>
	<reaction id="R00416_c" name="UTP:N-acetyl-alpha-D-glucosamine-1-phosphate uridylyltransferase" reversible="true">
		<notes>
			<html:p>GENE_ASSOCIATION: GRMZM2G044629</html:p>
			<html:p>Protein_ASSOCIATION: 2.7.7.23</html:p>
		</notes>
		<listOfReactants>
			<speciesReference species="C00075_c" stoichiometry="1"/>
			<speciesReference species="C04501_c" stoichiometry="1"/>
			<speciesReference species="C00008_c" stoichiometry="1"/>
		</listOfReactants>
		<listOfProducts>
			<speciesReference species="C00013_c" stoichiometry="1"/>
			<speciesReference species="C00043_c" stoichiometry="1"/>
		</listOfProducts>
	</reaction>
	<reaction id="R00425_c" name="GTP 7,8-8,9-dihydrolase (diphosphate-forming)" reversible="false">
		<notes>
			<html:p>GENE_ASSOCIATION: GRMZM2G105466  or  GRMZM2G336908</html:p>
			<html:p>Protein_ASSOCIATION: 3.5.4.25</html:p>
		</notes>
		<listOfReactants>
			<speciesReference species="C00044_c" stoichiometry="1"/>
			<speciesReference species="C00001_c" stoichiometry="3"/>
		</listOfReactants>
		<listOfProducts>
			<speciesReference species="C00058_c" stoichiometry="1"/>
			<speciesReference species="C01304_c" stoichiometry="1"/>
			<speciesReference species="C00013_c" stoichiometry="1"/>
			<speciesReference species="C00008_c" stoichiometry="2"/>
		</listOfProducts>
	</reaction>
	<reaction id="R00426_c" name="GTP diphosphohydrolase (diphosphate-forming);Guanosine 5-triphosphate pyrophosphohydrolase" reversible="false">
		<notes>
			<html:p>GENE_ASSOCIATION: GRMZM2G020295</html:p>
			<html:p>Protein_ASSOCIATION: 3.6.1.19</html:p>
		</notes>
		<listOfReactants>
			<speciesReference species="C00044_c" stoichiometry="1"/>
			<speciesReference species="C00001_c" stoichiometry="1"/>
		</listOfReactants>
		<listOfProducts>
			<speciesReference species="C00144_c" stoichiometry="1"/>
			<speciesReference species="C00013_c" stoichiometry="1"/>
		</listOfProducts>
	</reaction>
	<reaction id="R00428_c" name="GTP 8,9-hydrolase" reversible="false">
		<notes>
			<html:p>GENE_ASSOCIATION: GRMZM2G062420</html:p>
			<html:p>Protein_ASSOCIATION: 3.5.4.16</html:p>
		</notes>
		<listOfReactants>
			<speciesReference species="C00044_c" stoichiometry="1"/>
			<speciesReference species="C00001_c" stoichiometry="1"/>
			<speciesReference species="C00008_c" stoichiometry="1"/>
		</listOfReactants>
		<listOfProducts>
			<speciesReference species="C05922_c" stoichiometry="1"/>
		</listOfProducts>
	</reaction>
	<reaction id="R00430_c" name="GTP:pyruvate 2-O-phosphotransferase" reversible="true">
		<notes>
			<html:p>GENE_ASSOCIATION: (GRMZM2G152686  or  GRMZM2G003883  or  GRMZM2G003883  or  GRMZM2G004534  or  GRMZM2G003883  or  GRMZM2G003883  or  GRMZM2G008714  or  GRMZM2G152686  or  GRMZM2G003883  or  GRMZM2G150098)    or  GRMZM2G003883</html:p>
			<html:p>Protein_ASSOCIATION: 2.7.1.40</html:p>
		</notes>
		<listOfReactants>
			<speciesReference species="C00044_c" stoichiometry="1"/>
			<speciesReference species="C00022_c" stoichiometry="1"/>
		</listOfReactants>
		<listOfProducts>
			<speciesReference species="C00035_c" stoichiometry="1"/>
			<speciesReference species="C00074_c" stoichiometry="1"/>
			<speciesReference species="C00008_c" stoichiometry="3"/>
		</listOfProducts>
	</reaction>
	<reaction id="R00451_c" name="meso-2,6-diaminoheptanedioate carboxy-lyase (L-lysine-forming)" reversible="false">
		<notes>
			<html:p>GENE_ASSOCIATION: GRMZM2G020446  or  GRMZM2G020446</html:p>
			<html:p>Protein_ASSOCIATION: 4.1.1.20</html:p>
		</notes>
		<listOfReactants>
			<speciesReference species="C00680_c" stoichiometry="1"/>
		</listOfReactants>
		<listOfProducts>
			<speciesReference species="C00047_c" stoichiometry="1"/>
			<speciesReference species="C00011_c" stoichiometry="1"/>
			<speciesReference species="C00008_c" stoichiometry="1"/>
		</listOfProducts>
	</reaction>
	<reaction id="R00472_x" name="acetyl-CoA:glyoxylate C-acetyltransferase (thioester-hydrolysing, carboxymethyl-forming); L-Malate glyoxylate-lyase (CoA-acetylating)" reversible="true">
		<notes>
			<html:p>GENE_ASSOCIATION: GRMZM2G102183</html:p>
			<html:p>Protein_ASSOCIATION: 2.3.3.9</html:p>
		</notes>
		<listOfReactants>
			<speciesReference species="C00024_x" stoichiometry="1"/>
			<speciesReference species="C00001_x" stoichiometry="1"/>
			<speciesReference species="C00048_x" stoichiometry="1"/>
		</listOfReactants>
		<listOfProducts>
			<speciesReference species="C00149_x" stoichiometry="1"/>
			<speciesReference species="C00010_x" stoichiometry="1"/>
		</listOfProducts>
	</reaction>
	<reaction id="R00475_x" name="Glycolate:oxygen 2-oxidoreductase" reversible="false">
		<notes>
			<html:p>GENE_ASSOCIATION: GRMZM2G129246  or  GRMZM2G129246</html:p>
			<html:p>Protein_ASSOCIATION: 1.1.3.15</html:p>
		</notes>
		<listOfReactants>
			<speciesReference species="C00160_x" stoichiometry="1"/>
			<speciesReference species="C00007_x" stoichiometry="1"/>
		</listOfReactants>
		<listOfProducts>
			<speciesReference species="C00048_x" stoichiometry="1"/>
			<speciesReference species="C00027_x" stoichiometry="1"/>
		</listOfProducts>
	</reaction>
	<reaction id="R00479_x" name="isocitrate glyoxylate-lyase (succinate-forming)" reversible="false">
		<notes>
			<html:p>GENE_ASSOCIATION: GRMZM2G056369</html:p>
			<html:p>Protein_ASSOCIATION: 4.1.3.1</html:p>
		</notes>
		<listOfReactants>
			<speciesReference species="C00311_x" stoichiometry="1"/>
		</listOfReactants>
		<listOfProducts>
			<speciesReference species="C00042_x" stoichiometry="1"/>
			<speciesReference species="C00048_x" stoichiometry="1"/>
		</listOfProducts>
	</reaction>
	<reaction id="R00480_c" name="ATP:L-aspartate 4-phosphotransferase" reversible="true">
		<notes>
			<html:p>GENE_ASSOCIATION: GRMZM2G104546  or  GRMZM2G104546</html:p>
			<html:p>Protein_ASSOCIATION: 2.7.2.4</html:p>
		</notes>
		<listOfReactants>
			<speciesReference species="C00002_c" stoichiometry="1"/>
			<speciesReference species="C00049_c" stoichiometry="1"/>
		</listOfReactants>
		<listOfProducts>
			<speciesReference species="C00008_c" stoichiometry="1"/>
			<speciesReference species="C03082_c" stoichiometry="1"/>
			<speciesReference species="C00008_c" stoichiometry="1"/>
		</listOfProducts>
	</reaction>
	<reaction id="R00481_c" name="L-aspartate:oxygen oxidoreductase" reversible="false">
		<notes>
			<html:p>GENE_ASSOCIATION: GRMZM2G139689</html:p>
			<html:p>Protein_ASSOCIATION: 1.4.3.16</html:p>
		</notes>
		<listOfReactants>
			<speciesReference species="C00049_c" stoichiometry="1"/>
			<speciesReference species="C00007_c" stoichiometry="1"/>
		</listOfReactants>
		<listOfProducts>
			<speciesReference species="C05840_c" stoichiometry="1"/>
			<speciesReference species="C00027_c" stoichiometry="1"/>
			<speciesReference species="C00008_c" stoichiometry="1"/>
		</listOfProducts>
	</reaction>
	<reaction id="R00494_c" name="glutathione gamma-glutamylaminopeptidase" reversible="false">
		<notes>
			<html:p>GENE_ASSOCIATION: GRMZM2G139600</html:p>
			<html:p>Protein_ASSOCIATION: 2.3.2.2</html:p>
		</notes>
		<listOfReactants>
			<speciesReference species="C00051_c" stoichiometry="1"/>
			<speciesReference species="C00001_c" stoichiometry="1"/>
		</listOfReactants>
		<listOfProducts>
			<speciesReference species="C01419_c" stoichiometry="1"/>
			<speciesReference species="C00025_c" stoichiometry="1"/>
		</listOfProducts>
	</reaction>
	<reaction id="R00497_c" name="gamma-L-glutamyl-L-cysteine:glycine ligase (ADP-forming)" reversible="false">
		<notes>
			<html:p>GENE_ASSOCIATION: GRMZM2G155974</html:p>
			<html:p>Protein_ASSOCIATION: 6.3.2.3</html:p>
		</notes>
		<listOfReactants>
			<speciesReference species="C00002_c" stoichiometry="1"/>
			<speciesReference species="C00669_c" stoichiometry="1"/>
			<speciesReference species="C00037_c" stoichiometry="1"/>
		</listOfReactants>
		<listOfProducts>
			<speciesReference species="C00008_c" stoichiometry="1"/>
			<speciesReference species="C00009_c" stoichiometry="1"/>
			<speciesReference species="C00051_c" stoichiometry="1"/>
			<speciesReference species="C00008_c" stoichiometry="2"/>
		</listOfProducts>
	</reaction>
	<reaction id="R00502_c" name="UTP:alpha-D-galactose-1-phosphate uridylyltransferase" reversible="true">
		<notes>
			<html:p>GENE_ASSOCIATION: GRMZM2G312839</html:p>
			<html:p>Protein_ASSOCIATION: 2.7.7.10</html:p>
		</notes>
		<listOfReactants>
			<speciesReference species="C00075_c" stoichiometry="1"/>
			<speciesReference species="C00446_c" stoichiometry="1"/>
			<speciesReference species="C00008_c" stoichiometry="1"/>
		</listOfReactants>
		<listOfProducts>
			<speciesReference species="C00013_c" stoichiometry="1"/>
			<speciesReference species="C00052_c" stoichiometry="1"/>
		</listOfProducts>
	</reaction>
	<reaction id="R00508_c" name="3-Phospho-5-adenylyl sulfate 3-phosphohydrolase" reversible="false">
		<notes>
			<html:p>GENE_ASSOCIATION: GRMZM2G152757</html:p>
			<html:p>Protein_ASSOCIATION: 3.1.3.57</html:p>
		</notes>
		<listOfReactants>
			<speciesReference species="C00053_c" stoichiometry="1"/>
			<speciesReference species="C00001_c" stoichiometry="1"/>
		</listOfReactants>
		<listOfProducts>
			<speciesReference species="C00224_c" stoichiometry="1"/>
			<speciesReference species="C00009_c" stoichiometry="1"/>
		</listOfProducts>
	</reaction>
	<reaction id="R00509_c" name="ATP:adenylylsulfate 3-phosphotransferase" reversible="true">
		<notes>
			<html:p>GENE_ASSOCIATION: GRMZM2G178628</html:p>
			<html:p>Protein_ASSOCIATION: 2.7.1.25</html:p>
		</notes>
		<listOfReactants>
			<speciesReference species="C00002_c" stoichiometry="1"/>
			<speciesReference species="C00224_c" stoichiometry="1"/>
		</listOfReactants>
		<listOfProducts>
			<speciesReference species="C00008_c" stoichiometry="1"/>
			<speciesReference species="C00053_c" stoichiometry="1"/>
			<speciesReference species="C00008_c" stoichiometry="2"/>
		</listOfProducts>
	</reaction>
	<reaction id="R00511_c" name="Cytidine-5-monophosphate phosphohydrolase" reversible="false">
		<notes>
			<html:p>GENE_ASSOCIATION: GRMZM2G102404  or  GRMZM2G037379</html:p>
			<html:p>Protein_ASSOCIATION: 3.1.3.5</html:p>
		</notes>
		<listOfReactants>
			<speciesReference species="C00055_c" stoichiometry="1"/>
			<speciesReference species="C00001_c" stoichiometry="1"/>
		</listOfReactants>
		<listOfProducts>
			<speciesReference species="C00475_c" stoichiometry="1"/>
			<speciesReference species="C00009_c" stoichiometry="1"/>
		</listOfProducts>
	</reaction>
	<reaction id="R00512_c" name="ATP:CMP phosphotransferase" reversible="true">
		<notes>
			<html:p>GENE_ASSOCIATION: GRMZM2G067453</html:p>
			<html:p>Protein_ASSOCIATION: 2.7.4.14</html:p>
		</notes>
		<listOfReactants>
			<speciesReference species="C00002_c" stoichiometry="1"/>
			<speciesReference species="C00055_c" stoichiometry="1"/>
		</listOfReactants>
		<listOfProducts>
			<speciesReference species="C00008_c" stoichiometry="1"/>
			<speciesReference species="C00112_c" stoichiometry="1"/>
			<speciesReference species="C00008_c" stoichiometry="1"/>
		</listOfProducts>
	</reaction>
	<reaction id="R00519_x" name="Formate:NAD+ oxidoreductase" reversible="true">
		<notes>
			<html:p>GENE_ASSOCIATION: GRMZM2G049811</html:p>
			<html:p>Protein_ASSOCIATION: 1.2.1.2</html:p>
		</notes>
		<listOfReactants>
			<speciesReference species="C00058_x" stoichiometry="1"/>
			<speciesReference species="C00003_x" stoichiometry="1"/>
		</listOfReactants>
		<listOfProducts>
			<speciesReference species="C00011_x" stoichiometry="1"/>
			<speciesReference species="C00004_x" stoichiometry="1"/>
		</listOfProducts>
	</reaction>
	<reaction id="R00529_c" name="ATP:sulfate adenylyltransferase" reversible="false">
		<notes>
			<html:p>GENE_ASSOCIATION: GRMZM2G149952  or  GRMZM2G149952</html:p>
			<html:p>Protein_ASSOCIATION: 2.7.7.4</html:p>
		</notes>
		<listOfReactants>
			<speciesReference species="C00002_c" stoichiometry="1"/>
			<speciesReference species="C00059_c" stoichiometry="1"/>
		</listOfReactants>
		<listOfProducts>
			<speciesReference species="C00013_c" stoichiometry="1"/>
			<speciesReference species="C00224_c" stoichiometry="1"/>
		</listOfProducts>
	</reaction>
	<reaction id="R00548_c" name="Riboflavin-5-phosphate phosphohydrolase (acid optimum)" reversible="false">
		<notes>
			<html:p>GENE_ASSOCIATION: GRMZM2G152447</html:p>
			<html:p>Protein_ASSOCIATION: 3.1.3.2</html:p>
		</notes>
		<listOfReactants>
			<speciesReference species="C00061_c" stoichiometry="1"/>
			<speciesReference species="C00001_c" stoichiometry="1"/>
		</listOfReactants>
		<listOfProducts>
			<speciesReference species="C00255_c" stoichiometry="1"/>
			<speciesReference species="C00009_c" stoichiometry="1"/>
		</listOfProducts>
	</reaction>
	<reaction id="R00549_c" name="ATP:riboflavin 5-phosphotransferase" reversible="false">
		<notes>
			<html:p>GENE_ASSOCIATION: GRMZM2G027115</html:p>
			<html:p>Protein_ASSOCIATION: 2.7.1.26</html:p>
		</notes>
		<listOfReactants>
			<speciesReference species="C00002_c" stoichiometry="1"/>
			<speciesReference species="C00255_c" stoichiometry="1"/>
		</listOfReactants>
		<listOfProducts>
			<speciesReference species="C00008_c" stoichiometry="1"/>
			<speciesReference species="C00061_c" stoichiometry="1"/>
			<speciesReference species="C00008_c" stoichiometry="2"/>
		</listOfProducts>
	</reaction>
	<reaction id="R00551_c" name="L-Arginine amidinohydrolase" reversible="true">
		<notes>
			<html:p>GENE_ASSOCIATION: GRMZM2G174671</html:p>
			<html:p>Protein_ASSOCIATION: 3.5.3.1</html:p>
		</notes>
		<listOfReactants>
			<speciesReference species="C00062_c" stoichiometry="1"/>
			<speciesReference species="C00001_c" stoichiometry="1"/>
		</listOfReactants>
		<listOfProducts>
			<speciesReference species="C00077_c" stoichiometry="1"/>
			<speciesReference species="C00086_c" stoichiometry="1"/>
		</listOfProducts>
	</reaction>
	<reaction id="R00566_c" name="L-arginine carboxy-lyase (agmatine-forming)" reversible="false">
		<notes>
			<html:p>GENE_ASSOCIATION: GRMZM2G396553  or  GRMZM2G396553</html:p>
			<html:p>Protein_ASSOCIATION: 4.1.1.19</html:p>
		</notes>
		<listOfReactants>
			<speciesReference species="C00062_c" stoichiometry="1"/>
		</listOfReactants>
		<listOfProducts>
			<speciesReference species="C00179_c" stoichiometry="1"/>
			<speciesReference species="C00011_c" stoichiometry="1"/>
		</listOfProducts>
	</reaction>
	<reaction id="R00570_c" name="ATP:CDP phosphotransferase" reversible="true">
		<notes>
			<html:p>GENE_ASSOCIATION: GRMZM2G106099  or  GRMZM2G013478</html:p>
			<html:p>Protein_ASSOCIATION: 2.7.4.6</html:p>
		</notes>
		<listOfReactants>
			<speciesReference species="C00002_c" stoichiometry="1"/>
			<speciesReference species="C00112_c" stoichiometry="1"/>
		</listOfReactants>
		<listOfProducts>
			<speciesReference species="C00008_c" stoichiometry="1"/>
			<speciesReference species="C00063_c" stoichiometry="1"/>
			<speciesReference species="C00008_c" stoichiometry="1"/>
		</listOfProducts>
	</reaction>
	<reaction id="R00571_c" name="UTP:ammonia ligase (ADP-forming)" reversible="false">
		<notes>
			<html:p>GENE_ASSOCIATION: (GRMZM2G153058  or  GRMZM2G153058)  or  GRMZM2G153058</html:p>
			<html:p>Protein_ASSOCIATION: 6.3.4.2</html:p>
		</notes>
		<listOfReactants>
			<speciesReference species="C00002_c" stoichiometry="1"/>
			<speciesReference species="C00075_c" stoichiometry="1"/>
			<speciesReference species="C00014_c" stoichiometry="1"/>
		</listOfReactants>
		<listOfProducts>
			<speciesReference species="C00008_c" stoichiometry="1"/>
			<speciesReference species="C00009_c" stoichiometry="1"/>
			<speciesReference species="C00063_c" stoichiometry="1"/>
		</listOfProducts>
	</reaction>
	<reaction id="R00573_c" name="UTP:L-glutamine amido-ligase (ADP-forming)" reversible="false">
		<notes>
			<html:p>GENE_ASSOCIATION: (GRMZM2G153058  or  GRMZM2G153058)  or  GRMZM2G153058</html:p>
			<html:p>Protein_ASSOCIATION: 6.3.4.2</html:p>
		</notes>
		<listOfReactants>
			<speciesReference species="C00002_c" stoichiometry="1"/>
			<speciesReference species="C00075_c" stoichiometry="1"/>
			<speciesReference species="C00064_c" stoichiometry="1"/>
			<speciesReference species="C00001_c" stoichiometry="1"/>
		</listOfReactants>
		<listOfProducts>
			<speciesReference species="C00008_c" stoichiometry="1"/>
			<speciesReference species="C00009_c" stoichiometry="1"/>
			<speciesReference species="C00063_c" stoichiometry="1"/>
			<speciesReference species="C00025_c" stoichiometry="1"/>
			<speciesReference species="C00008_c" stoichiometry="3"/>
		</listOfProducts>
	</reaction>
	<reaction id="R00575_c" name="hydrogen-carbonate:L-glutamine amido-ligase (ADP-forming, carbamate-phosphorylating)" reversible="false">
		<notes>
			<html:p>GENE_ASSOCIATION: GRMZM2G147450</html:p>
			<html:p>Protein_ASSOCIATION: 6.3.5.5</html:p>
		</notes>
		<listOfReactants>
			<speciesReference species="C00002_c" stoichiometry="2"/>
			<speciesReference species="C00064_c" stoichiometry="1"/>
			<speciesReference species="C00288_c" stoichiometry="1"/>
			<speciesReference species="C00001_c" stoichiometry="1"/>
		</listOfReactants>
		<listOfProducts>
			<speciesReference species="C00008_c" stoichiometry="2"/>
			<speciesReference species="C00009_c" stoichiometry="1"/>
			<speciesReference species="C00025_c" stoichiometry="1"/>
			<speciesReference species="C00169_c" stoichiometry="1"/>
			<speciesReference species="C00008_c" stoichiometry="4"/>
		</listOfProducts>
	</reaction>
	<reaction id="R00575_m" name="hydrogen-carbonate:L-glutamine amido-ligase (ADP-forming, carbamate-phosphorylating)" reversible="false">
		<notes>
			<html:p>GENE_ASSOCIATION: GRMZM2G147450</html:p>
			<html:p>Protein_ASSOCIATION: 6.3.5.5</html:p>
		</notes>
		<listOfReactants>
			<speciesReference species="C00002_m" stoichiometry="2"/>
			<speciesReference species="C00064_m" stoichiometry="1"/>
			<speciesReference species="C00288_m" stoichiometry="1"/>
			<speciesReference species="C00001_m" stoichiometry="1"/>
		</listOfReactants>
		<listOfProducts>
			<speciesReference species="C00008_m" stoichiometry="2"/>
			<speciesReference species="C00009_m" stoichiometry="1"/>
			<speciesReference species="C00025_m" stoichiometry="1"/>
			<speciesReference species="C00169_m" stoichiometry="1"/>
			<speciesReference species="C00008_m" stoichiometry="4"/>
		</listOfProducts>
	</reaction>
	<reaction id="R00578_c" name="L-aspartate:L-glutamine amido-ligase (AMP-forming)" reversible="false">
		<notes>
			<html:p>GENE_ASSOCIATION: GRMZM2G093175  or  GRMZM2G074589  or  GRMZM2G074589</html:p>
			<html:p>Protein_ASSOCIATION: 6.3.5.4</html:p>
		</notes>
		<listOfReactants>
			<speciesReference species="C00002_c" stoichiometry="1"/>
			<speciesReference species="C00049_c" stoichiometry="1"/>
			<speciesReference species="C00064_c" stoichiometry="1"/>
			<speciesReference species="C00001_c" stoichiometry="1"/>
		</listOfReactants>
		<listOfProducts>
			<speciesReference species="C00020_c" stoichiometry="1"/>
			<speciesReference species="C00013_c" stoichiometry="1"/>
			<speciesReference species="C00152_c" stoichiometry="1"/>
			<speciesReference species="C00025_c" stoichiometry="1"/>
			<speciesReference species="C00008_c" stoichiometry="2"/>
		</listOfProducts>
	</reaction>
	<reaction id="R00582_c" name="O-phospho-L-serine phosphohydrolase" reversible="false">
		<notes>
			<html:p>GENE_ASSOCIATION: GRMZM2G165383</html:p>
			<html:p>Protein_ASSOCIATION: 3.1.3.3</html:p>
		</notes>
		<listOfReactants>
			<speciesReference species="C01005_c" stoichiometry="1"/>
			<speciesReference species="C00001_c" stoichiometry="1"/>
			<speciesReference species="C00008_c" stoichiometry="1"/>
		</listOfReactants>
		<listOfProducts>
			<speciesReference species="C00065_c" stoichiometry="1"/>
			<speciesReference species="C00009_c" stoichiometry="1"/>
		</listOfProducts>
	</reaction>
	<reaction id="R00586_c" name="acetyl-CoA:L-serine O-acetyltransferase" reversible="false">
		<notes>
			<html:p>GENE_ASSOCIATION: GRMZM2G069203  or  GRMZM2G069203</html:p>
			<html:p>Protein_ASSOCIATION: EC 2.3.1.30</html:p>
		</notes>
		<listOfReactants>
			<speciesReference species="C00065_c" stoichiometry="1"/>
			<speciesReference species="C00024_c" stoichiometry="1"/>
		</listOfReactants>
		<listOfProducts>
			<speciesReference species="C00979_c" stoichiometry="1"/>
			<speciesReference species="C00010_c" stoichiometry="1"/>
		</listOfProducts>
	</reaction>
	<reaction id="R00588_x" name="L-Serine:glyoxylate aminotransferase" reversible="false">
		<notes>
			<html:p>GENE_ASSOCIATION: GRMZM2G137868</html:p>
			<html:p>Protein_ASSOCIATION: 2.6.1.45</html:p>
		</notes>
		<listOfReactants>
			<speciesReference species="C00065_x" stoichiometry="1"/>
			<speciesReference species="C00048_x" stoichiometry="1"/>
		</listOfReactants>
		<listOfProducts>
			<speciesReference species="C00168_x" stoichiometry="1"/>
			<speciesReference species="C00037_x" stoichiometry="1"/>
		</listOfProducts>
	</reaction>
	<reaction id="R00602_c" name="methanol:hydrogen-peroxide oxidoreductase" reversible="false">
		<notes>
			<html:p>GENE_ASSOCIATION: (GRMZM2G085967  or  GRMZM2G471357  or  GRMZM2G025441  or  GRMZM2G442008  or  GRMZM2G010640  or  GRMZM2G063435  or  GRMZM2G089982  or  GRMZM2G089982  or  GRMZM2G095404  or  GRMZM2G103342  or  GRMZM2G089982  or  GRMZM2G089982  or  GRMZM2G136042  or  GRMZM2G115209  or  AC205413.4_FG001  or  AC230013.2_FG002  or  GRMZM2G023840  or  GRMZM2G116846  or  GRMZM2G116846  or  GRMZM2G085967  or  GRMZM2G061230  or  GRMZM2G103169  or  GRMZM2G410175  or  GRMZM2G341934  or  GRMZM2G150134  or  GRMZM2G085967  or  GRMZM2G439422  or  GRMZM2G116846  or  GRMZM2G116846  or  GRMZM2G047456  or  GRMZM2G116846  or  GRMZM2G116823  or  GRMZM2G085967  or  GRMZM2G033985  or  GRMZM2G442008  or  GRMZM2G176085  or  GRMZM2G063435  or  GRMZM2G136042  or  GRMZM2G177792  or  GRMZM2G313184  or  GRMZM2G089982  or  GRMZM2G136042  or  GRMZM2G136042  or  AC197758.3_FG004  or  GRMZM2G116846  or  GRMZM2G116846  or  AC211164.5_FG004  or  GRMZM2G085967  or  GRMZM2G085198  or  GRMZM2G116846  or  GRMZM2G130904  or  GRMZM2G085198  or  GRMZM2G103169  or  GRMZM2G439422  or  GRMZM2G160327  or  GRMZM2G442008  or  GRMZM2G160327  or  AC197758.3_FG004  or  AC197758.3_FG004  or  GRMZM2G448051  or  GRMZM2G104109  or  GRMZM2G448051  or  GRMZM2G023840  or  GRMZM2G136042)  or  (GRMZM2G088212  or  GRMZM2G088212  or  GRMZM2G088212)</html:p>
			<html:p>Protein_ASSOCIATION: 1.11.1.7 or 1.11.1.6</html:p>
		</notes>
		<listOfReactants>
			<speciesReference species="C00132_c" stoichiometry="1"/>
			<speciesReference species="C00001_c" stoichiometry="1"/>
		</listOfReactants>
		<listOfProducts>
			<speciesReference species="C00067_c" stoichiometry="1"/>
			<speciesReference species="C00001_c" stoichiometry="1"/>
		</listOfProducts>
	</reaction>
	<reaction id="R00610_c" name="sarcosine:oxygen oxidoreductase (demethylating)" reversible="false">
		<notes>
			<html:p>GENE_ASSOCIATION: GRMZM2G052266</html:p>
			<html:p>Protein_ASSOCIATION: 1.5.3.1</html:p>
		</notes>
		<listOfReactants>
			<speciesReference species="C00213_c" stoichiometry="1"/>
			<speciesReference species="C00001_c" stoichiometry="1"/>
			<speciesReference species="C00007_c" stoichiometry="1"/>
		</listOfReactants>
		<listOfProducts>
			<speciesReference species="C00037_c" stoichiometry="1"/>
			<speciesReference species="C00067_c" stoichiometry="1"/>
			<speciesReference species="C00027_c" stoichiometry="1"/>
		</listOfProducts>
	</reaction>
	<reaction id="R00615_c" name="Thiamin diphosphate phosphohydrolase" reversible="false">
		<notes>
			<html:p>GENE_ASSOCIATION: GRMZM2G124209  or  GRMZM2G124209</html:p>
			<html:p>Protein_ASSOCIATION: 3.6.1.15</html:p>
		</notes>
		<listOfReactants>
			<speciesReference species="C00068_c" stoichiometry="1"/>
			<speciesReference species="C00001_c" stoichiometry="1"/>
		</listOfReactants>
		<listOfProducts>
			<speciesReference species="C01081_c" stoichiometry="1"/>
			<speciesReference species="C00009_c" stoichiometry="1"/>
			<speciesReference species="C00008_c" stoichiometry="1"/>
		</listOfProducts>
	</reaction>
	<reaction id="R00621_m" name="" reversible="false">
		<notes>
			<html:p>GENE_ASSOCIATION: GRMZM2G142863  or  GRMZM2G142863</html:p>
			<html:p>Protein_ASSOCIATION: 1.2.4.2</html:p>
		</notes>
		<listOfReactants>
			<speciesReference species="C00026_m" stoichiometry="1"/>
			<speciesReference species="C00068_m" stoichiometry="1"/>
			<speciesReference species="C00008_m" stoichiometry="1"/>
		</listOfReactants>
		<listOfProducts>
			<speciesReference species="C05381_m" stoichiometry="1"/>
			<speciesReference species="C00011_m" stoichiometry="1"/>
		</listOfProducts>
	</reaction>
	<reaction id="R00631_c" name="Aldehyde:NAD+ oxidoreductase" reversible="false">
		<notes>
			<html:p>GENE_ASSOCIATION: GRMZM2G130440</html:p>
			<html:p>Protein_ASSOCIATION: 1.2.1.3</html:p>
		</notes>
		<listOfReactants>
			<speciesReference species="C00162_c" stoichiometry="1"/>
			<speciesReference species="C00004_c" stoichiometry="1"/>
			<speciesReference species="C00008_c" stoichiometry="2"/>
		</listOfReactants>
		<listOfProducts>
			<speciesReference species="C00071_c" stoichiometry="1"/>
			<speciesReference species="C00003_c" stoichiometry="1"/>
			<speciesReference species="C00001_c" stoichiometry="1"/>
		</listOfProducts>
	</reaction>
	<reaction id="R00640_c" name="L-Galactono-1,4-lactone:ferricytochrome-c oxidoreductase" reversible="false">
		<notes>
			<html:p>GENE_ASSOCIATION: GRMZM2G036634</html:p>
			<html:p>Protein_ASSOCIATION: 1.3.2.3</html:p>
		</notes>
		<listOfReactants>
			<speciesReference species="C01115_c" stoichiometry="1"/>
			<speciesReference species="C00125_c" stoichiometry="1"/>
		</listOfReactants>
		<listOfProducts>
			<speciesReference species="C00072_c" stoichiometry="1"/>
			<speciesReference species="C00126_c" stoichiometry="1"/>
			<speciesReference species="C00008_c" stoichiometry="3"/>
		</listOfProducts>
	</reaction>
	<reaction id="R00645_c" name="ascorbate:acceptor oxidoreductase" reversible="true">
		<notes>
			<html:p>GENE_ASSOCIATION: (GRMZM2G062151  or  AC209987.4_FG002  or  GRMZM2G075161  or  GRMZM2G159353  or  GRMZM2G159353  or  GRMZM2G470442  or  GRMZM2G075161  or  GRMZM2G143235  or  GRMZM2G159353  or  GRMZM2G159353  or  GRMZM2G159353  or  GRMZM2G159353  or  GRMZM2G159353  or  GRMZM2G159353  or  GRMZM2G159353  or  GRMZM2G159353  or  GRMZM2G159353  or  GRMZM2G159353  or  GRMZM2G159353  or  GRMZM2G159353  or  GRMZM2G159353  or  GRMZM2G159353  or  GRMZM2G159353  or  GRMZM2G103773  or  GRMZM2G159353  or  GRMZM2G140915  or  GRMZM2G159353  or  GRMZM2G159353  or  GRMZM2G159353  or  GRMZM2G058925  or  GRMZM2G015542  or  GRMZM2G075161  or  GRMZM2G013956  or  GRMZM2G013956  or  GRMZM2G431288  or  GRMZM2G013357  or  GRMZM2G013357  or  GRMZM2G013357  or  GRMZM2G013357  or  GRMZM2G013357  or  GRMZM2G013357  or  GRMZM2G013357  or  GRMZM2G013357  or  GRMZM2G013357  or  GRMZM2G057086  or  GRMZM2G057086  or  GRMZM2G012391  or  GRMZM2G167986  or  GRMZM2G013082  or  GRMZM2G075161  or  GRMZM2G075161  or  GRMZM2G159353  or  GRMZM2G159353  or  GRMZM2G159353  or  GRMZM2G159353  or  GRMZM2G013357  or  GRMZM2G103773  or  GRMZM2G075161  or  GRMZM2G070109  or  GRMZM2G013357  or  GRMZM2G159353  or  GRMZM2G350020)  or  AC205536.3_FG003  or  GRMZM2G004161  or  GRMZM2G078373  or  AC210173.4_FG005  or  GRMZM2G143235 or  GRMZM2G103773  or  GRMZM2G012966</html:p>
			<html:p>Protein_ASSOCIATION: 1.14.-.-</html:p>
		</notes>
		<listOfReactants>
			<speciesReference species="C00072_c" stoichiometry="1"/>
		</listOfReactants>
		<listOfProducts>
			<speciesReference species="C01041_c" stoichiometry="1"/>
			<speciesReference species="C00080_c" stoichiometry="1"/>
		</listOfProducts>
	</reaction>
	<reaction id="R00650_c" name="S-Adenosyl-L-methionine:L-homocysteine S-methyltransferase" reversible="false">
		<notes>
			<html:p>GENE_ASSOCIATION: GRMZM2G117240</html:p>
			<html:p>Protein_ASSOCIATION: 2.1.1.10</html:p>
		</notes>
		<listOfReactants>
			<speciesReference species="C00019_c" stoichiometry="1"/>
			<speciesReference species="C00155_c" stoichiometry="1"/>
		</listOfReactants>
		<listOfProducts>
			<speciesReference species="C00021_c" stoichiometry="1"/>
			<speciesReference species="C00073_c" stoichiometry="1"/>
		</listOfProducts>
	</reaction>
	<reaction id="R00658_c" name="2-phospho-D-glycerate hydro-lyase (phosphoenolpyruvate-forming)" reversible="true">
		<notes>
			<html:p>GENE_ASSOCIATION: GRMZM2G064302  or  GRMZM2G048371  or  GRMZM2G064302  or  GRMZM2G048371</html:p>
			<html:p>Protein_ASSOCIATION: 4.2.1.11</html:p>
		</notes>
		<listOfReactants>
			<speciesReference species="C00631_c" stoichiometry="1"/>
		</listOfReactants>
		<listOfProducts>
			<speciesReference species="C00074_c" stoichiometry="1"/>
			<speciesReference species="C00001_c" stoichiometry="1"/>
		</listOfProducts>
	</reaction>
	<reaction id="R00658_p" name="2-phospho-D-glycerate hydro-lyase (phosphoenolpyruvate-forming)" reversible="true">
		<notes>
			<html:p>GENE_ASSOCIATION: GRMZM2G064302  or  GRMZM2G048371</html:p>
			<html:p>Protein_ASSOCIATION: 4.2.1.11</html:p>
		</notes>
		<listOfReactants>
			<speciesReference species="C00631_p" stoichiometry="1"/>
		</listOfReactants>
		<listOfProducts>
			<speciesReference species="C00074_p" stoichiometry="1"/>
			<speciesReference species="C00001_p" stoichiometry="1"/>
		</listOfProducts>
	</reaction>
	<reaction id="R00662_c" name="Uridine triphosphate pyrophosphohydrolase" reversible="false">
		<notes>
			<html:p>GENE_ASSOCIATION: GRMZM2G020295</html:p>
			<html:p>Protein_ASSOCIATION: 3.6.1.19</html:p>
		</notes>
		<listOfReactants>
			<speciesReference species="C00075_c" stoichiometry="1"/>
			<speciesReference species="C00001_c" stoichiometry="1"/>
		</listOfReactants>
		<listOfProducts>
			<speciesReference species="C00105_c" stoichiometry="1"/>
			<speciesReference species="C00013_c" stoichiometry="1"/>
			<speciesReference species="C00008_c" stoichiometry="1"/>
		</listOfProducts>
	</reaction>
	<reaction id="R00669_c" name="N2-Acetyl-L-ornithine amidohydrolase" reversible="false">
		<notes>
			<html:p>GENE_ASSOCIATION: (GRMZM2G135970  or  GRMZM2G135970)  or  GRMZM2G181273</html:p>
			<html:p>Protein_ASSOCIATION: 3.5.1.14 or 3.5.1.16 </html:p>
		</notes>
		<listOfReactants>
			<speciesReference species="C00437_c" stoichiometry="1"/>
			<speciesReference species="C00001_c" stoichiometry="1"/>
		</listOfReactants>
		<listOfProducts>
			<speciesReference species="C00033_c" stoichiometry="1"/>
			<speciesReference species="C00077_c" stoichiometry="1"/>
		</listOfProducts>
	</reaction>
	<reaction id="R00694_c" name="L-Phenylalanine:2-oxoglutarate aminotransferase" reversible="true">
		<notes>
			<html:p>GENE_ASSOCIATION: (GRMZM2G094712  or  GRMZM2G094712)  or  GRMZM2G002652</html:p>
			<html:p>Protein_ASSOCIATION: 2.6.1.1 or 2.6.1.5</html:p>
		</notes>
		<listOfReactants>
			<speciesReference species="C00079_c" stoichiometry="1"/>
			<speciesReference species="C00026_c" stoichiometry="1"/>
		</listOfReactants>
		<listOfProducts>
			<speciesReference species="C00166_c" stoichiometry="1"/>
			<speciesReference species="C00025_c" stoichiometry="1"/>
		</listOfProducts>
	</reaction>
	<reaction id="R00697_c" name="L-phenylalanine ammonia-lyase (trans-cinnamate-forming)" reversible="true">
		<notes>
			<html:p>GENE_ASSOCIATION: GRMZM2G118345  or  GRMZM2G118345  or  GRMZM2G118345  or  GRMZM2G170692</html:p>
			<html:p>Protein_ASSOCIATION: 4.3.1.24</html:p>
		</notes>
		<listOfReactants>
			<speciesReference species="C00079_c" stoichiometry="1"/>
		</listOfReactants>
		<listOfProducts>
			<speciesReference species="C00423_c" stoichiometry="1"/>
			<speciesReference species="C00014_c" stoichiometry="1"/>
		</listOfProducts>
	</reaction>
	<reaction id="R00698_c" name="L-phenylalanine:oxygen oxidoreductase (decarboxylating)" reversible="false">
		<notes>
			<html:p>GENE_ASSOCIATION: GRMZM2G085967  or  GRMZM2G471357  or  GRMZM2G025441  or  GRMZM2G442008  or  GRMZM2G010640  or  GRMZM2G063435  or  GRMZM2G089982  or  GRMZM2G089982  or  GRMZM2G095404  or  GRMZM2G103342  or  GRMZM2G089982  or  GRMZM2G089982  or  GRMZM2G136042  or  GRMZM2G115209  or  AC205413.4_FG001  or  AC230013.2_FG002  or  GRMZM2G023840  or  GRMZM2G116846  or  GRMZM2G116846  or  GRMZM2G085967  or  GRMZM2G061230  or  GRMZM2G103169  or  GRMZM2G410175  or  GRMZM2G341934  or  GRMZM2G150134  or  GRMZM2G085967  or  GRMZM2G439422  or  GRMZM2G116846  or  GRMZM2G116846  or  GRMZM2G047456  or  GRMZM2G116846  or  GRMZM2G116823  or  GRMZM2G085967  or  GRMZM2G033985  or  GRMZM2G442008  or  GRMZM2G176085  or  GRMZM2G063435  or  GRMZM2G136042  or  GRMZM2G177792  or  GRMZM2G313184  or  GRMZM2G089982  or  GRMZM2G136042  or  GRMZM2G136042  or  AC197758.3_FG004  or  GRMZM2G116846  or  GRMZM2G116846  or  AC211164.5_FG004  or  GRMZM2G085967  or  GRMZM2G085198  or  GRMZM2G116846  or  GRMZM2G130904  or  GRMZM2G085198  or  GRMZM2G103169  or  GRMZM2G439422  or  GRMZM2G160327  or  GRMZM2G442008  or  GRMZM2G160327  or  AC197758.3_FG004  or  AC197758.3_FG004  or  GRMZM2G448051  or  GRMZM2G104109  or  GRMZM2G448051  or  GRMZM2G023840  or  GRMZM2G136042</html:p>
			<html:p>Protein_ASSOCIATION: 1.11.1.7</html:p>
		</notes>
		<listOfReactants>
			<speciesReference species="C00079_c" stoichiometry="1"/>
			<speciesReference species="C00007_c" stoichiometry="1"/>
		</listOfReactants>
		<listOfProducts>
			<speciesReference species="C02505_c" stoichiometry="1"/>
			<speciesReference species="C00011_c" stoichiometry="1"/>
		</listOfProducts>
	</reaction>
	<reaction id="R00702_c" name="Farnesyl-diphosphate:farnesyl-diphosphate farnesyltransferase" reversible="false">
		<notes>
			<html:p>GENE_ASSOCIATION: GRMZM2G108225  or  GRMZM2G108225</html:p>
			<html:p>Protein_ASSOCIATION: 2.5.1.21</html:p>
		</notes>
		<listOfReactants>
			<speciesReference species="C00448_c" stoichiometry="2"/>
		</listOfReactants>
		<listOfProducts>
			<speciesReference species="C00013_c" stoichiometry="1"/>
			<speciesReference species="C03428_c" stoichiometry="1"/>
		</listOfProducts>
	</reaction>
	<reaction id="R00703_c" name="(S)-Lactate:NAD+ oxidoreductase" reversible="true">
		<notes>
			<html:p>GENE_ASSOCIATION: GRMZM2G173192</html:p>
			<html:p>Protein_ASSOCIATION: 1.1.1.27</html:p>
		</notes>
		<listOfReactants>
			<speciesReference species="C00186_c" stoichiometry="1"/>
			<speciesReference species="C00003_c" stoichiometry="1"/>
		</listOfReactants>
		<listOfProducts>
			<speciesReference species="C00022_c" stoichiometry="1"/>
			<speciesReference species="C00004_c" stoichiometry="1"/>
			<speciesReference species="C00008_c" stoichiometry="1"/>
		</listOfProducts>
	</reaction>
	<reaction id="R00714_c" name="Succinate-semialdehyde:NADP+ oxidoreductase" reversible="true">
		<notes>
			<html:p>GENE_ASSOCIATION: GRMZM2G119482</html:p>
			<html:p>Protein_ASSOCIATION: 1.2.1.16</html:p>
		</notes>
		<listOfReactants>
			<speciesReference species="C00232_c" stoichiometry="1"/>
			<speciesReference species="C00006_c" stoichiometry="1"/>
			<speciesReference species="C00001_c" stoichiometry="1"/>
		</listOfReactants>
		<listOfProducts>
			<speciesReference species="C00042_c" stoichiometry="1"/>
			<speciesReference species="C00005_c" stoichiometry="1"/>
			<speciesReference species="C00008_c" stoichiometry="2"/>
		</listOfProducts>
	</reaction>
	<reaction id="R00715_c" name="N6-(L-1,3-Dicarboxypropyl)-L-lysine:NAD+ oxidoreductase (L-lysine-forming)" reversible="true">
		<notes>
			<html:p>GENE_ASSOCIATION: GRMZM2G181362</html:p>
			<html:p>Protein_ASSOCIATION: 1.5.1.7 or 1.5.1.8 or 1.5.1.9</html:p>
		</notes>
		<listOfReactants>
			<speciesReference species="C00449_c" stoichiometry="1"/>
			<speciesReference species="C00003_c" stoichiometry="1"/>
			<speciesReference species="C00001_c" stoichiometry="1"/>
		</listOfReactants>
		<listOfProducts>
			<speciesReference species="C00047_c" stoichiometry="1"/>
			<speciesReference species="C00026_c" stoichiometry="1"/>
			<speciesReference species="C00004_c" stoichiometry="1"/>
			<speciesReference species="C00008_c" stoichiometry="5"/>
		</listOfProducts>
	</reaction>
	<reaction id="R00716_c" name="N6-(L-1,3-Dicarboxypropyl)-L-lysine:NADP+ oxidoreductase (L-lysine-forming)" reversible="true">
		<notes>
			<html:p>GENE_ASSOCIATION: GRMZM2G181362</html:p>
			<html:p>Protein_ASSOCIATION: 1.5.1.7 or 1.5.1.8 or 1.5.1.9</html:p>
		</notes>
		<listOfReactants>
			<speciesReference species="C00449_c" stoichiometry="1"/>
			<speciesReference species="C00006_c" stoichiometry="1"/>
			<speciesReference species="C00001_c" stoichiometry="1"/>
		</listOfReactants>
		<listOfProducts>
			<speciesReference species="C00047_c" stoichiometry="1"/>
			<speciesReference species="C00026_c" stoichiometry="1"/>
			<speciesReference species="C00005_c" stoichiometry="1"/>
			<speciesReference species="C00008_c" stoichiometry="5"/>
		</listOfProducts>
	</reaction>
	<reaction id="R00719_c" name="ITP phosphohydrolase" reversible="false">
		<notes>
			<html:p>GENE_ASSOCIATION: GRMZM2G124209  or  GRMZM2G124209</html:p>
			<html:p>Protein_ASSOCIATION: 3.6.1.15</html:p>
		</notes>
		<listOfReactants>
			<speciesReference species="C00081_c" stoichiometry="1"/>
			<speciesReference species="C00001_c" stoichiometry="1"/>
		</listOfReactants>
		<listOfProducts>
			<speciesReference species="C00104_c" stoichiometry="1"/>
			<speciesReference species="C00009_c" stoichiometry="1"/>
			<speciesReference species="C00008_c" stoichiometry="1"/>
		</listOfProducts>
	</reaction>
	<reaction id="R00720_c" name="Inosine 5-triphosphate pyrophosphohydrolase" reversible="false">
		<notes>
			<html:p>GENE_ASSOCIATION: GRMZM2G020295</html:p>
			<html:p>Protein_ASSOCIATION: 3.6.1.19</html:p>
		</notes>
		<listOfReactants>
			<speciesReference species="C00081_c" stoichiometry="1"/>
			<speciesReference species="C00001_c" stoichiometry="1"/>
		</listOfReactants>
		<listOfProducts>
			<speciesReference species="C00130_c" stoichiometry="1"/>
			<speciesReference species="C00013_c" stoichiometry="1"/>
			<speciesReference species="C00008_c" stoichiometry="1"/>
		</listOfProducts>
	</reaction>
	<reaction id="R00722_c" name="ATP:IDP phosphotransferase" reversible="true">
		<notes>
			<html:p>GENE_ASSOCIATION: GRMZM2G106099  or  GRMZM2G013478</html:p>
			<html:p>Protein_ASSOCIATION: 2.7.4.6</html:p>
		</notes>
		<listOfReactants>
			<speciesReference species="C00002_c" stoichiometry="1"/>
			<speciesReference species="C00104_c" stoichiometry="1"/>
		</listOfReactants>
		<listOfProducts>
			<speciesReference species="C00008_c" stoichiometry="1"/>
			<speciesReference species="C00081_c" stoichiometry="1"/>
			<speciesReference species="C00008_c" stoichiometry="1"/>
		</listOfProducts>
	</reaction>
	<reaction id="R00742_c" name="Acetyl-CoA:carbon-dioxide ligase (ADP-forming)" reversible="false">
		<notes>
			<html:p>GENE_ASSOCIATION: GRMZM2G377341    and  GRMZM2G377341  </html:p>
			<html:p>Protein_ASSOCIATION: 6.4.1.2</html:p>
		</notes>
		<listOfReactants>
			<speciesReference species="C00002_c" stoichiometry="1"/>
			<speciesReference species="C00024_c" stoichiometry="1"/>
			<speciesReference species="C00288_c" stoichiometry="1"/>
		</listOfReactants>
		<listOfProducts>
			<speciesReference species="C00008_c" stoichiometry="1"/>
			<speciesReference species="C00009_c" stoichiometry="1"/>
			<speciesReference species="C00083_c" stoichiometry="1"/>
			<speciesReference species="C00008_c" stoichiometry="2"/>
		</listOfProducts>
	</reaction>
	<reaction id="R00742_p" name="Acetyl-CoA:carbon-dioxide ligase (ADP-forming)" reversible="false">
		<notes>
			<html:p>GENE_ASSOCIATION: GRMZM2G377341  </html:p>
			<html:p>Protein_ASSOCIATION: 6.4.1.2</html:p>
		</notes>
		<listOfReactants>
			<speciesReference species="C00002_p" stoichiometry="1"/>
			<speciesReference species="C00024_p" stoichiometry="1"/>
			<speciesReference species="C00288_p" stoichiometry="1"/>
		</listOfReactants>
		<listOfProducts>
			<speciesReference species="C00008_p" stoichiometry="1"/>
			<speciesReference species="C00009_p" stoichiometry="1"/>
			<speciesReference species="C00083_p" stoichiometry="1"/>
			<speciesReference species="C00008_p" stoichiometry="2"/>
		</listOfProducts>
	</reaction>
	<reaction id="R00755_c" name="" reversible="false">
		<notes>
			<html:p>GENE_ASSOCIATION: (AC197705.4_FG001  and  AC197705.4_FG001)  or  (AC197705.4_FG001  and  GRMZM2G434792)</html:p>
			<html:p>Protein_ASSOCIATION: 4.1.1.1</html:p>
		</notes>
		<listOfReactants>
			<speciesReference species="C05125_c" stoichiometry="1"/>
		</listOfReactants>
		<listOfProducts>
			<speciesReference species="C00084_c" stoichiometry="1"/>
			<speciesReference species="C00068_c" stoichiometry="1"/>
		</listOfProducts>
	</reaction>
	<reaction id="R00762_c" name="D-Fructose-1,6-bisphosphate 1-phosphohydrolase" reversible="false">
		<notes>
			<html:p>GENE_ASSOCIATION: GRMZM2G322953</html:p>
			<html:p>Protein_ASSOCIATION: 3.1.3.11</html:p>
		</notes>
		<listOfReactants>
			<speciesReference species="C00354_c" stoichiometry="1"/>
			<speciesReference species="C00001_c" stoichiometry="1"/>
		</listOfReactants>
		<listOfProducts>
			<speciesReference species="C00085_c" stoichiometry="1"/>
			<speciesReference species="C00009_c" stoichiometry="1"/>
		</listOfProducts>
	</reaction>
	<reaction id="R00762_p" name="D-Fructose-1,6-bisphosphate 1-phosphohydrolase" reversible="false">
		<notes>
			<html:p>GENE_ASSOCIATION: GRMZM2G306732</html:p>
			<html:p>Protein_ASSOCIATION: 3.1.3.11</html:p>
		</notes>
		<listOfReactants>
			<speciesReference species="C00354_p" stoichiometry="1"/>
			<speciesReference species="C00001_p" stoichiometry="1"/>
		</listOfReactants>
		<listOfProducts>
			<speciesReference species="C00085_p" stoichiometry="1"/>
			<speciesReference species="C00009_p" stoichiometry="1"/>
		</listOfProducts>
	</reaction>
	<reaction id="R00766_c" name="UDP-glucose:D-fructose-6-phosphate 2-alpha-D-glucosyltransferase" reversible="false">
		<notes>
			<html:p>GENE_ASSOCIATION: GRMZM2G055331</html:p>
			<html:p>Protein_ASSOCIATION: 2.4.1.14</html:p>
		</notes>
		<listOfReactants>
			<speciesReference species="C00029_c" stoichiometry="1"/>
			<speciesReference species="C00085_c" stoichiometry="1"/>
		</listOfReactants>
		<listOfProducts>
			<speciesReference species="C00015_c" stoichiometry="1"/>
			<speciesReference species="C02591_c" stoichiometry="1"/>
			<speciesReference species="C00008_c" stoichiometry="1"/>
		</listOfProducts>
	</reaction>
	<reaction id="R00790_c" name="Ammonia:ferredoxin oxidoreductase" reversible="false">
		<notes>
			<html:p>GENE_ASSOCIATION: GRMZM2G079381</html:p>
			<html:p>Protein_ASSOCIATION: 1.7.7.1</html:p>
		</notes>
		<listOfReactants>
			<speciesReference species="C00088_c" stoichiometry="1"/>
			<speciesReference species="C00138_c" stoichiometry="1"/>
		</listOfReactants>
		<listOfProducts>
			<speciesReference species="C00014_c" stoichiometry="1"/>
			<speciesReference species="C00001_c" stoichiometry="1"/>
			<speciesReference species="C00139_c" stoichiometry="1"/>
		</listOfProducts>
	</reaction>
	<reaction id="R00790_p" name="Ammonia:ferredoxin oxidoreductase" reversible="false">
		<notes>
			<html:p>GENE_ASSOCIATION: GRMZM2G079381</html:p>
			<html:p>Protein_ASSOCIATION: 1.7.7.1</html:p>
		</notes>
		<listOfReactants>
			<speciesReference species="C00088_p" stoichiometry="1"/>
			<speciesReference species="C00138_p" stoichiometry="1"/>
		</listOfReactants>
		<listOfProducts>
			<speciesReference species="C00014_p" stoichiometry="1"/>
			<speciesReference species="C00001_p" stoichiometry="1"/>
			<speciesReference species="C00139_p" stoichiometry="1"/>
		</listOfProducts>
	</reaction>
	<reaction id="R00801_c" name="sucrose glucohydrolase" reversible="false">
		<notes>
			<html:p>GENE_ASSOCIATION: GRMZM2G428518  or  GRMZM2G163129</html:p>
			<html:p>Protein_ASSOCIATION: 3.2.1.20</html:p>
		</notes>
		<listOfReactants>
			<speciesReference species="C00089_c" stoichiometry="1"/>
			<speciesReference species="C00001_c" stoichiometry="1"/>
		</listOfReactants>
		<listOfProducts>
			<speciesReference species="C00095_c" stoichiometry="1"/>
			<speciesReference species="C00031_c" stoichiometry="1"/>
		</listOfProducts>
	</reaction>
	<reaction id="R00806_c" name="UDP-glucose:D-fructose 2-alpha-D-glucosyltransferase" reversible="true">
		<notes>
			<html:p>GENE_ASSOCIATION: GRMZM2G089713  or  GRMZM2G089713  or  GRMZM2G318780</html:p>
			<html:p>Protein_ASSOCIATION: 2.4.1.13</html:p>
		</notes>
		<listOfReactants>
			<speciesReference species="C00029_c" stoichiometry="1"/>
			<speciesReference species="C00095_c" stoichiometry="1"/>
		</listOfReactants>
		<listOfProducts>
			<speciesReference species="C00015_c" stoichiometry="1"/>
			<speciesReference species="C00089_c" stoichiometry="1"/>
			<speciesReference species="C00008_c" stoichiometry="1"/>
		</listOfProducts>
	</reaction>
	<reaction id="R00840_c" name="" reversible="true">
		<notes>
			<html:p>GENE_ASSOCIATION: GRMZM2G155242  or  GRMZM2G155242  or  GRMZM2G155242</html:p>
			<html:p>Protein_ASSOCIATION: 5.5.1.4</html:p>
		</notes>
		<listOfReactants>
			<speciesReference species="C01177_c" stoichiometry="1"/>
		</listOfReactants>
		<listOfProducts>
			<speciesReference species="C00092_c" stoichiometry="1"/>
		</listOfProducts>
	</reaction>
	<reaction id="R00847_c" name="ATP:glycerol 3-phosphotransferase" reversible="false">
		<notes>
			<html:p>GENE_ASSOCIATION: GRMZM2G023163</html:p>
			<html:p>Protein_ASSOCIATION: 2.7.1.30</html:p>
		</notes>
		<listOfReactants>
			<speciesReference species="C00002_c" stoichiometry="1"/>
			<speciesReference species="C00116_c" stoichiometry="1"/>
		</listOfReactants>
		<listOfProducts>
			<speciesReference species="C00008_c" stoichiometry="1"/>
			<speciesReference species="C00093_c" stoichiometry="1"/>
			<speciesReference species="C00008_c" stoichiometry="2"/>
		</listOfProducts>
	</reaction>
	<reaction id="R00848_c" name="sn-Glycerol-3-phosphate:(acceptor) 2-oxidoreductase" reversible="true">
		<notes>
			<html:p>GENE_ASSOCIATION: GRMZM2G324738</html:p>
			<html:p>Protein_ASSOCIATION: 1.1.99.5</html:p>
		</notes>
		<listOfReactants>
			<speciesReference species="C00093_c" stoichiometry="1"/>
			<speciesReference species="C00016_c" stoichiometry="1"/>
		</listOfReactants>
		<listOfProducts>
			<speciesReference species="C00111_c" stoichiometry="1"/>
			<speciesReference species="C01352_c" stoichiometry="1"/>
		</listOfProducts>
	</reaction>
	<reaction id="R00859_c" name="Hydrogen-sulfide:ferredoxin oxidoreductase" reversible="false">
		<notes>
			<html:p>GENE_ASSOCIATION: GRMZM2G090338</html:p>
			<html:p>Protein_ASSOCIATION: 1.8.7.1</html:p>
		</notes>
		<listOfReactants>
			<speciesReference species="C00094_c" stoichiometry="1"/>
			<speciesReference species="C00138_c" stoichiometry="1"/>
		</listOfReactants>
		<listOfProducts>
			<speciesReference species="C00283_c" stoichiometry="1"/>
			<speciesReference species="C00139_c" stoichiometry="1"/>
			<speciesReference species="C00001_c" stoichiometry="1"/>
		</listOfProducts>
	</reaction>
	<reaction id="R00867_c" name="ATP:D-fructose 6-phosphotransferase" reversible="false">
		<notes>
			<html:p>GENE_ASSOCIATION: GRMZM2G086845  or  GRMZM2G072091  or  (GRMZM2G086845  and  GRMZM2G072091  and  GRMZM2G072091)  or  GRMZM2G086845  or  GRMZM2G051677  or  GRMZM2G432801  or  GRMZM2G432801  or  GRMZM2G432801  or  GRMZM2G171373</html:p>
			<html:p>Protein_ASSOCIATION: 2.7.1.4</html:p>
		</notes>
		<listOfReactants>
			<speciesReference species="C00002_c" stoichiometry="1"/>
			<speciesReference species="C00095_c" stoichiometry="1"/>
		</listOfReactants>
		<listOfProducts>
			<speciesReference species="C00008_c" stoichiometry="1"/>
			<speciesReference species="C05345_c" stoichiometry="1"/>
			<speciesReference species="C00008_c" stoichiometry="2"/>
		</listOfProducts>
	</reaction>
	<reaction id="R00878_c" name="alpha-D-Glucose aldose-ketose-isomerase" reversible="true">
		<notes>
			<html:p>GENE_ASSOCIATION: GRMZM2G081682</html:p>
			<html:p>Protein_ASSOCIATION: 5.3.1.5</html:p>
		</notes>
		<listOfReactants>
			<speciesReference species="C00267_c" stoichiometry="1"/>
		</listOfReactants>
		<listOfProducts>
			<speciesReference species="C00095_c" stoichiometry="1"/>
		</listOfProducts>
	</reaction>
	<reaction id="R00883_c" name="GDP:D-mannose-1-phosphate guanylyltransferase" reversible="true">
		<notes>
			<html:p>GENE_ASSOCIATION: GRMZM2G149265  or  GRMZM2G119300</html:p>
			<html:p>Protein_ASSOCIATION: 2.7.7.22</html:p>
		</notes>
		<listOfReactants>
			<speciesReference species="C00035_c" stoichiometry="1"/>
			<speciesReference species="C00636_c" stoichiometry="1"/>
			<speciesReference species="C00008_c" stoichiometry="1"/>
		</listOfReactants>
		<listOfProducts>
			<speciesReference species="C00009_c" stoichiometry="1"/>
			<speciesReference species="C00096_c" stoichiometry="1"/>
		</listOfProducts>
	</reaction>
	<reaction id="R00887_c" name="" reversible="false">
		<notes>
			<html:p>GENE_ASSOCIATION: GRMZM2G430680  or  GRMZM2G021422  or  GRMZM2G404762  or  GRMZM2G404762  or  GRMZM2G051262  or  GRMZM2G068378  or  GRMZM2G068710    or  GRMZM2G404762  or  GRMZM2G430680  or  GRMZM2G404762  or  GRMZM2G404762    or  GRMZM2G075265  or  GRMZM2G130046  or  GRMZM2G130046  or  GRMZM2G100652  or  GRMZM2G056036  or  GRMZM2G000937  or  GRMZM2G048762  or  GRMZM2G023884</html:p>
			<html:p>Protein_ASSOCIATION: 2.4.1.-</html:p>
		</notes>
		<listOfReactants>
			<speciesReference species="C00096_c" stoichiometry="1"/>
		</listOfReactants>
		<listOfProducts>
			<speciesReference species="C00035_c" stoichiometry="1"/>
			<speciesReference species="C00464_c" stoichiometry="1"/>
		</listOfProducts>
	</reaction>
	<reaction id="R00888_c" name="GDP-mannose 4,6-hydro-lyase (GDP-4-dehydro-6-deoxy-D-mannose-forming)" reversible="false">
		<notes>
			<html:p>GENE_ASSOCIATION: GRMZM2G115124  or  GRMZM2G115124</html:p>
			<html:p>Protein_ASSOCIATION: 4.2.1.47</html:p>
		</notes>
		<listOfReactants>
			<speciesReference species="C00096_c" stoichiometry="1"/>
		</listOfReactants>
		<listOfProducts>
			<speciesReference species="C01222_c" stoichiometry="1"/>
			<speciesReference species="C00001_c" stoichiometry="1"/>
		</listOfProducts>
	</reaction>
	<reaction id="R00889_c" name="GDP-mannose 3,5-epimerase" reversible="true">
		<notes>
			<html:p>GENE_ASSOCIATION: GRMZM2G124434</html:p>
			<html:p>Protein_ASSOCIATION: 5.1.3.18 or 5.1.3.-</html:p>
		</notes>
		<listOfReactants>
			<speciesReference species="C00096_c" stoichiometry="1"/>
		</listOfReactants>
		<listOfProducts>
			<speciesReference species="C02280_c" stoichiometry="1"/>
		</listOfProducts>
	</reaction>
	<reaction id="R00890_c" name="GDPmannose:mannan 1,4-beta-D-mannosyltransferase" reversible="false">
		<notes>
			<html:p>GENE_ASSOCIATION: GRMZM2G430680  or  GRMZM2G021422  or  GRMZM2G404762  or  GRMZM2G404762  or  GRMZM2G051262  or  GRMZM2G068378  or  GRMZM2G068710    or  GRMZM2G404762  or  GRMZM2G430680  or  GRMZM2G404762  or  GRMZM2G404762    or  GRMZM2G075265  or  GRMZM2G130046  or  GRMZM2G130046  or  GRMZM2G100652  or  GRMZM2G056036  or  GRMZM2G000937  or  GRMZM2G048762  or  GRMZM2G023884</html:p>
			<html:p>Protein_ASSOCIATION: 2.4.1.-</html:p>
		</notes>
		<listOfReactants>
			<speciesReference species="C00096_c" stoichiometry="1"/>
			<speciesReference species="C02492_c" stoichiometry="1"/>
		</listOfReactants>
		<listOfProducts>
			<speciesReference species="C00035_c" stoichiometry="1"/>
			<speciesReference species="C02492_c" stoichiometry="1"/>
			<speciesReference species="C00008_c" stoichiometry="5"/>
		</listOfProducts>
	</reaction>
	<reaction id="R00896_c" name="L-Cysteine:2-oxoglutarate aminotransferase" reversible="false">
		<notes>
			<html:p>GENE_ASSOCIATION: GRMZM2G094712  or  GRMZM2G094712</html:p>
			<html:p>Protein_ASSOCIATION: 2.6.1.1</html:p>
		</notes>
		<listOfReactants>
			<speciesReference species="C00957_c" stoichiometry="1"/>
			<speciesReference species="C00302_c" stoichiometry="1"/>
		</listOfReactants>
		<listOfProducts>
			<speciesReference species="C00097_c" stoichiometry="1"/>
			<speciesReference species="C00026_c" stoichiometry="1"/>
		</listOfProducts>
	</reaction>
	<reaction id="R00899_c" name="L-cysteinylglycine dipeptidase" reversible="false">
		<notes>
			<html:p>GENE_ASSOCIATION: GRMZM2G178958</html:p>
			<html:p>Protein_ASSOCIATION: 3.4.11.1</html:p>
		</notes>
		<listOfReactants>
			<speciesReference species="C01419_c" stoichiometry="1"/>
			<speciesReference species="C00001_c" stoichiometry="1"/>
		</listOfReactants>
		<listOfProducts>
			<speciesReference species="C00097_c" stoichiometry="1"/>
			<speciesReference species="C00037_c" stoichiometry="1"/>
		</listOfProducts>
	</reaction>
	<reaction id="R00904_c" name="3-aminopropanal:NAD+ oxidoreductase" reversible="false">
		<notes>
			<html:p>GENE_ASSOCIATION: GRMZM2G130440</html:p>
			<html:p>Protein_ASSOCIATION: 1.2.1.3</html:p>
		</notes>
		<listOfReactants>
			<speciesReference species="C05665_c" stoichiometry="1"/>
			<speciesReference species="C00003_c" stoichiometry="1"/>
			<speciesReference species="C00001_c" stoichiometry="1"/>
		</listOfReactants>
		<listOfProducts>
			<speciesReference species="C00099_c" stoichiometry="1"/>
			<speciesReference species="C00004_c" stoichiometry="1"/>
			<speciesReference species="C00008_c" stoichiometry="2"/>
		</listOfProducts>
	</reaction>
	<reaction id="R00905_c" name="N-Carbamoyl-beta-alanine amidohydrolase" reversible="true">
		<notes>
			<html:p>GENE_ASSOCIATION: GRMZM2G077673</html:p>
			<html:p>Protein_ASSOCIATION: 3.5.1.6</html:p>
		</notes>
		<listOfReactants>
			<speciesReference species="C02642_c" stoichiometry="1"/>
			<speciesReference species="C00001_c" stoichiometry="1"/>
		</listOfReactants>
		<listOfProducts>
			<speciesReference species="C00099_c" stoichiometry="1"/>
			<speciesReference species="C00011_c" stoichiometry="1"/>
			<speciesReference species="C00014_c" stoichiometry="1"/>
		</listOfProducts>
	</reaction>
	<reaction id="R00919_c" name="propanoyl-CoA:NADP+ 2-oxidoreductase; Acrylyl-CoA reductase (NADPH)" reversible="true">
		<notes>
			<html:p>GENE_ASSOCIATION: GRMZM2G105644  or  AC226235.2_FG001  or  GRMZM2G481843  or  GRMZM2G326116</html:p>
			<html:p>Protein_ASSOCIATION: 1.3.1.-</html:p>
		</notes>
		<listOfReactants>
			<speciesReference species="C00100_c" stoichiometry="1"/>
			<speciesReference species="C00006_c" stoichiometry="1"/>
		</listOfReactants>
		<listOfProducts>
			<speciesReference species="C00894_c" stoichiometry="1"/>
			<speciesReference species="C00005_c" stoichiometry="1"/>
		</listOfProducts>
	</reaction>
	<reaction id="R00924_c" name="Propanoyl-CoA:(acceptor) 2,3-oxidoreductase" reversible="true">
		<notes>
			<html:p>GENE_ASSOCIATION: GRMZM2G001297</html:p>
			<html:p>Protein_ASSOCIATION: 1.3.99.3</html:p>
		</notes>
		<listOfReactants>
			<speciesReference species="C00100_c" stoichiometry="1"/>
			<speciesReference species="C00016_c" stoichiometry="1"/>
		</listOfReactants>
		<listOfProducts>
			<speciesReference species="C01352_c" stoichiometry="1"/>
			<speciesReference species="C00894_c" stoichiometry="1"/>
		</listOfProducts>
	</reaction>
	<reaction id="R00927_c" name="acetyl-CoA:propanoyl-CoA 2-C-acetyltransferase; 2-methylacetoacetyl-CoA thiolase" reversible="false">
		<notes>
			<html:p>GENE_ASSOCIATION: GRMZM2G062029  or  (GRMZM2G062029  and  GRMZM2G062029)</html:p>
			<html:p>Protein_ASSOCIATION: 2.3.1.16</html:p>
		</notes>
		<listOfReactants>
			<speciesReference species="C00010_c" stoichiometry="1"/>
			<speciesReference species="C03344_c" stoichiometry="1"/>
		</listOfReactants>
		<listOfProducts>
			<speciesReference species="C00100_c" stoichiometry="1"/>
			<speciesReference species="C00024_c" stoichiometry="1"/>
		</listOfProducts>
	</reaction>
	<reaction id="R00935_c" name="(S)-Methylmalonate semialdehyde:NAD+ oxidoreductase (CoA-propanoylating)" reversible="false">
		<notes>
			<html:p>GENE_ASSOCIATION: GRMZM2G001898</html:p>
			<html:p>Protein_ASSOCIATION: 1.2.1.27</html:p>
		</notes>
		<listOfReactants>
			<speciesReference species="C06002_c" stoichiometry="1"/>
			<speciesReference species="C00010_c" stoichiometry="1"/>
			<speciesReference species="C00003_c" stoichiometry="1"/>
		</listOfReactants>
		<listOfProducts>
			<speciesReference species="C00100_c" stoichiometry="1"/>
			<speciesReference species="C00011_c" stoichiometry="1"/>
			<speciesReference species="C00004_c" stoichiometry="1"/>
		</listOfProducts>
	</reaction>
	<reaction id="R00936_c" name="5,6,7,8-Tetrahydrofolate:NAD+ oxidoreductase" reversible="false">
		<notes>
			<html:p>GENE_ASSOCIATION: GRMZM2G139880</html:p>
			<html:p>Protein_ASSOCIATION: 1.5.1.3</html:p>
		</notes>
		<listOfReactants>
			<speciesReference species="C00415_c" stoichiometry="1"/>
			<speciesReference species="C00004_c" stoichiometry="1"/>
			<speciesReference species="C00008_c" stoichiometry="1"/>
		</listOfReactants>
		<listOfProducts>
			<speciesReference species="C00101_c" stoichiometry="1"/>
			<speciesReference species="C00003_c" stoichiometry="1"/>
		</listOfProducts>
	</reaction>
	<reaction id="R00937_c" name="5,6,7,8-Tetrahydrofolate:NAD+ oxidoreductase" reversible="false">
		<notes>
			<html:p>GENE_ASSOCIATION: GRMZM2G139880</html:p>
			<html:p>Protein_ASSOCIATION: 1.5.1.3</html:p>
		</notes>
		<listOfReactants>
			<speciesReference species="C00504_c" stoichiometry="1"/>
			<speciesReference species="C00004_c" stoichiometry="1"/>
			<speciesReference species="C00008_c" stoichiometry="3"/>
		</listOfReactants>
		<listOfProducts>
			<speciesReference species="C00101_c" stoichiometry="1"/>
			<speciesReference species="C00003_c" stoichiometry="1"/>
		</listOfProducts>
	</reaction>
	<reaction id="R00939_c" name="5,6,7,8-Tetrahydrofolate:NADP+ oxidoreductase" reversible="true">
		<notes>
			<html:p>GENE_ASSOCIATION: GRMZM2G139880</html:p>
			<html:p>Protein_ASSOCIATION: 1.5.1.3</html:p>
		</notes>
		<listOfReactants>
			<speciesReference species="C00101_c" stoichiometry="1"/>
			<speciesReference species="C00006_c" stoichiometry="1"/>
		</listOfReactants>
		<listOfProducts>
			<speciesReference species="C00415_c" stoichiometry="1"/>
			<speciesReference species="C00005_c" stoichiometry="1"/>
			<speciesReference species="C00008_c" stoichiometry="1"/>
		</listOfProducts>
	</reaction>
	<reaction id="R00940_c" name="5,6,7,8-Tetrahydrofolate:NADP+ oxidoreductase" reversible="false">
		<notes>
			<html:p>GENE_ASSOCIATION: GRMZM2G139880</html:p>
			<html:p>Protein_ASSOCIATION: 1.5.1.3</html:p>
		</notes>
		<listOfReactants>
			<speciesReference species="C00504_c" stoichiometry="1"/>
			<speciesReference species="C00005_c" stoichiometry="1"/>
			<speciesReference species="C00008_c" stoichiometry="3"/>
		</listOfReactants>
		<listOfProducts>
			<speciesReference species="C00101_c" stoichiometry="1"/>
			<speciesReference species="C00006_c" stoichiometry="1"/>
		</listOfProducts>
	</reaction>
	<reaction id="R00943_c" name="Formate:tetrahydrofolate ligase (ADP-forming)" reversible="true">
		<notes>
			<html:p>GENE_ASSOCIATION: GRMZM2G127562</html:p>
			<html:p>Protein_ASSOCIATION:  6.3.4.3</html:p>
		</notes>
		<listOfReactants>
			<speciesReference species="C00101_c" stoichiometry="1"/>
			<speciesReference species="C00058_c" stoichiometry="1"/>
			<speciesReference species="C00002_c" stoichiometry="1"/>
		</listOfReactants>
		<listOfProducts>
			<speciesReference species="C00008_c" stoichiometry="1"/>
			<speciesReference species="C00009_c" stoichiometry="1"/>
			<speciesReference species="C00234_c" stoichiometry="1"/>
			<speciesReference species="C00008_c" stoichiometry="1"/>
		</listOfProducts>
	</reaction>
	<reaction id="R00944_c" name="10-Formyltetrahydrofolate amidohydrolase" reversible="false">
		<notes>
			<html:p>GENE_ASSOCIATION: GRMZM2G168281</html:p>
			<html:p>Protein_ASSOCIATION: 3.5.1.10</html:p>
		</notes>
		<listOfReactants>
			<speciesReference species="C00234_c" stoichiometry="1"/>
			<speciesReference species="C00001_c" stoichiometry="1"/>
		</listOfReactants>
		<listOfProducts>
			<speciesReference species="C00058_c" stoichiometry="1"/>
			<speciesReference species="C00101_c" stoichiometry="1"/>
			<speciesReference species="C00008_c" stoichiometry="1"/>
		</listOfProducts>
	</reaction>
	<reaction id="R00945_c" name="5,10-Methylenetetrahydrofolate:glycine hydroxymethyltransferase" reversible="true">
		<notes>
			<html:p>GENE_ASSOCIATION: GRMZM2G039238  or  GRMZM2G039238</html:p>
			<html:p>Protein_ASSOCIATION: 2.1.2.1</html:p>
		</notes>
		<listOfReactants>
			<speciesReference species="C00143_c" stoichiometry="1"/>
			<speciesReference species="C00037_c" stoichiometry="1"/>
			<speciesReference species="C00001_c" stoichiometry="1"/>
		</listOfReactants>
		<listOfProducts>
			<speciesReference species="C00101_c" stoichiometry="1"/>
			<speciesReference species="C00065_c" stoichiometry="1"/>
		</listOfProducts>
	</reaction>
	<reaction id="R00945_m" name="5,10-Methylenetetrahydrofolate:glycine hydroxymethyltransferase" reversible="true">
		<notes>
			<html:p>GENE_ASSOCIATION: GRMZM2G452630  or  GRMZM2G452630  or  GRMZM2G039238  or  GRMZM2G039238    or  GRMZM2G135283</html:p>
			<html:p>Protein_ASSOCIATION: 2.1.2.1</html:p>
		</notes>
		<listOfReactants>
			<speciesReference species="C00143_m" stoichiometry="1"/>
			<speciesReference species="C00037_m" stoichiometry="1"/>
			<speciesReference species="C00001_m" stoichiometry="1"/>
		</listOfReactants>
		<listOfProducts>
			<speciesReference species="C00101_m" stoichiometry="1"/>
			<speciesReference species="C00065_m" stoichiometry="1"/>
		</listOfProducts>
	</reaction>
	<reaction id="R00948_c" name="ATP:alpha-D-glucose-1-phosphate adenyltransferase" reversible="true">
		<notes>
			<html:p>GENE_ASSOCIATION: GRMZM2G144002  and  GRMZM2G391936  and  GRMZM2G163437</html:p>
			<html:p>Protein_ASSOCIATION: 2.7.7.27</html:p>
		</notes>
		<listOfReactants>
			<speciesReference species="C00002_c" stoichiometry="1"/>
			<speciesReference species="C00103_c" stoichiometry="1"/>
		</listOfReactants>
		<listOfProducts>
			<speciesReference species="C00013_c" stoichiometry="1"/>
			<speciesReference species="C00498_c" stoichiometry="1"/>
		</listOfProducts>
	</reaction>
	<reaction id="R00948_p" name="ATP:alpha-D-glucose-1-phosphate adenyltransferase" reversible="true">
		<notes>
			<html:p>GENE_ASSOCIATION: GRMZM2G144002  and  GRMZM2G027955  and  GRMZM2G391936  and  GRMZM2G163437</html:p>
			<html:p>Protein_ASSOCIATION: 2.7.7.27</html:p>
		</notes>
		<listOfReactants>
			<speciesReference species="C00002_p" stoichiometry="1"/>
			<speciesReference species="C00103_p" stoichiometry="1"/>
		</listOfReactants>
		<listOfProducts>
			<speciesReference species="C00013_p" stoichiometry="1"/>
			<speciesReference species="C00498_p" stoichiometry="1"/>
		</listOfProducts>
	</reaction>
	<reaction id="R00961_c" name="IDP phosphohydrolase" reversible="false">
		<notes>
			<html:p>GENE_ASSOCIATION: GRMZM2G124209  or  GRMZM2G124209</html:p>
			<html:p>Protein_ASSOCIATION: 3.6.1.15</html:p>
		</notes>
		<listOfReactants>
			<speciesReference species="C00104_c" stoichiometry="1"/>
			<speciesReference species="C00001_c" stoichiometry="1"/>
		</listOfReactants>
		<listOfProducts>
			<speciesReference species="C00130_c" stoichiometry="1"/>
			<speciesReference species="C00009_c" stoichiometry="1"/>
			<speciesReference species="C00008_c" stoichiometry="1"/>
		</listOfProducts>
	</reaction>
	<reaction id="R00963_c" name="Uridine 5-monophosphate phosphohydrolase" reversible="false">
		<notes>
			<html:p>GENE_ASSOCIATION: GRMZM2G102404  and  GRMZM2G037379</html:p>
			<html:p>Protein_ASSOCIATION: 3.1.3.5</html:p>
		</notes>
		<listOfReactants>
			<speciesReference species="C00105_c" stoichiometry="1"/>
			<speciesReference species="C00001_c" stoichiometry="1"/>
		</listOfReactants>
		<listOfProducts>
			<speciesReference species="C00299_c" stoichiometry="1"/>
			<speciesReference species="C00009_c" stoichiometry="1"/>
		</listOfProducts>
	</reaction>
	<reaction id="R00965_c" name="orotidine-5-phosphate carboxy-lyase (UMP-forming)" reversible="false">
		<notes>
			<html:p>GENE_ASSOCIATION: GRMZM2G109472</html:p>
			<html:p>Protein_ASSOCIATION: 4.1.1.23</html:p>
		</notes>
		<listOfReactants>
			<speciesReference species="C01103_c" stoichiometry="1"/>
			<speciesReference species="C00008_c" stoichiometry="1"/>
		</listOfReactants>
		<listOfProducts>
			<speciesReference species="C00105_c" stoichiometry="1"/>
			<speciesReference species="C00011_c" stoichiometry="1"/>
		</listOfProducts>
	</reaction>
	<reaction id="R00966_c" name="UMP:diphosphate phospho-alpha-D-ribosyltransferase" reversible="true">
		<notes>
			<html:p>GENE_ASSOCIATION: GRMZM2G059121</html:p>
			<html:p>Protein_ASSOCIATION: 2.4.2.9</html:p>
		</notes>
		<listOfReactants>
			<speciesReference species="C00105_c" stoichiometry="1"/>
			<speciesReference species="C00013_c" stoichiometry="1"/>
		</listOfReactants>
		<listOfProducts>
			<speciesReference species="C00106_c" stoichiometry="1"/>
			<speciesReference species="C00119_c" stoichiometry="1"/>
		</listOfProducts>
	</reaction>
	<reaction id="R00985_c" name="chorismate pyruvate-lyase (amino-accepting; anthranilate-forming)" reversible="false">
		<notes>
			<html:p>GENE_ASSOCIATION: [(GRMZM2G161337  and  GRMZM2G003109)  and  (GRMZM2G171383  and  GRMZM2G171383  and  GRMZM2G171383  and  GRMZM2G171383)]  or  GRMZM2G161337</html:p>
			<html:p>Protein_ASSOCIATION: 4.1.3.27</html:p>
		</notes>
		<listOfReactants>
			<speciesReference species="C00251_c" stoichiometry="1"/>
			<speciesReference species="C00014_c" stoichiometry="1"/>
		</listOfReactants>
		<listOfProducts>
			<speciesReference species="C00108_c" stoichiometry="1"/>
			<speciesReference species="C00022_c" stoichiometry="1"/>
			<speciesReference species="C00001_c" stoichiometry="1"/>
		</listOfProducts>
	</reaction>
	<reaction id="R00986_c" name="Chorismate pyruvate-lyase (amino-accepting)" reversible="false">
		<notes>
			<html:p>GENE_ASSOCIATION: [(GRMZM2G161337  and  GRMZM2G003109)  and  (GRMZM2G171383  and  GRMZM2G171383  and  GRMZM2G171383  and  GRMZM2G171383)]  or  GRMZM2G161337</html:p>
			<html:p>Protein_ASSOCIATION: 4.1.3.27</html:p>
		</notes>
		<listOfReactants>
			<speciesReference species="C00251_c" stoichiometry="1"/>
			<speciesReference species="C00064_c" stoichiometry="1"/>
		</listOfReactants>
		<listOfProducts>
			<speciesReference species="C00108_c" stoichiometry="1"/>
			<speciesReference species="C00022_c" stoichiometry="1"/>
			<speciesReference species="C00025_c" stoichiometry="1"/>
			<speciesReference species="C00008_c" stoichiometry="1"/>
		</listOfProducts>
	</reaction>
	<reaction id="R00994_c" name="(2R,3S)-3-methylmalate:NAD+ oxidoreductase" reversible="true">
		<notes>
			<html:p>GENE_ASSOCIATION: GRMZM2G145805</html:p>
			<html:p>Protein_ASSOCIATION: 1.1.1.85</html:p>
		</notes>
		<listOfReactants>
			<speciesReference species="C00109_c" stoichiometry="1"/>
			<speciesReference species="C00011_c" stoichiometry="1"/>
			<speciesReference species="C00004_c" stoichiometry="1"/>
		</listOfReactants>
		<listOfProducts>
			<speciesReference species="C06032_c" stoichiometry="1"/>
			<speciesReference species="C00003_c" stoichiometry="1"/>
		</listOfProducts>
	</reaction>
	<reaction id="R00996_c" name="L-threonine ammonia-lyase (2-oxobutanoate-forming)" reversible="false">
		<notes>
			<html:p>GENE_ASSOCIATION: GRMZM2G155323</html:p>
			<html:p>Protein_ASSOCIATION: 4.3.1.19</html:p>
		</notes>
		<listOfReactants>
			<speciesReference species="C00188_c" stoichiometry="1"/>
		</listOfReactants>
		<listOfProducts>
			<speciesReference species="C00109_c" stoichiometry="1"/>
			<speciesReference species="C00014_c" stoichiometry="1"/>
		</listOfProducts>
	</reaction>
	<reaction id="R00999_c" name="O-Succinyl-L-homoserine succinate-lyase (deaminating; 2-oxobutanoate-forming)" reversible="true">
		<notes>
			<html:p>GENE_ASSOCIATION: GRMZM2G113873</html:p>
			<html:p>Protein_ASSOCIATION: 2.5.1.48</html:p>
		</notes>
		<listOfReactants>
			<speciesReference species="C01118_c" stoichiometry="1"/>
			<speciesReference species="C00001_c" stoichiometry="1"/>
		</listOfReactants>
		<listOfProducts>
			<speciesReference species="C00109_c" stoichiometry="1"/>
			<speciesReference species="C00042_c" stoichiometry="1"/>
			<speciesReference species="C00014_c" stoichiometry="1"/>
		</listOfProducts>
	</reaction>
	<reaction id="R01000_c" name="2-Hydroxybutyrate:NAD+ oxidoreductase" reversible="false">
		<notes>
			<html:p>GENE_ASSOCIATION: GRMZM2G173192</html:p>
			<html:p>Protein_ASSOCIATION: 1.1.1.27</html:p>
		</notes>
		<listOfReactants>
			<speciesReference species="C05984_c" stoichiometry="1"/>
			<speciesReference species="C00003_c" stoichiometry="1"/>
		</listOfReactants>
		<listOfProducts>
			<speciesReference species="C00109_c" stoichiometry="1"/>
			<speciesReference species="C00004_c" stoichiometry="1"/>
			<speciesReference species="C00008_c" stoichiometry="1"/>
		</listOfProducts>
	</reaction>
	<reaction id="R01004_c" name="Dolichyl-diphosphate phosphohydrolase" reversible="false">
		<notes>
			<html:p>GENE_ASSOCIATION: GRMZM2G107838</html:p>
			<html:p>Protein_ASSOCIATION: 3.6.1.43</html:p>
		</notes>
		<listOfReactants>
			<speciesReference species="C00621_c" stoichiometry="1"/>
			<speciesReference species="C00001_c" stoichiometry="1"/>
		</listOfReactants>
		<listOfProducts>
			<speciesReference species="C00110_c" stoichiometry="1"/>
			<speciesReference species="C00009_c" stoichiometry="1"/>
			<speciesReference species="C00008_c" stoichiometry="1"/>
		</listOfProducts>
	</reaction>
	<reaction id="R01005_c" name="UDPglucose:dolichyl-phosphate beta-D-glucosyltransferase" reversible="true">
		<notes>
			<html:p>GENE_ASSOCIATION: GRMZM2G129620</html:p>
			<html:p>Protein_ASSOCIATION: 2.4.1.117</html:p>
		</notes>
		<listOfReactants>
			<speciesReference species="C00029_c" stoichiometry="1"/>
			<speciesReference species="C00110_c" stoichiometry="1"/>
		</listOfReactants>
		<listOfProducts>
			<speciesReference species="C00015_c" stoichiometry="1"/>
			<speciesReference species="C01246_c" stoichiometry="1"/>
		</listOfProducts>
	</reaction>
	<reaction id="R01015_c" name="D-glyceraldehyde-3-phosphate aldose-ketose-isomerase" reversible="true">
		<notes>
			<html:p>GENE_ASSOCIATION: GRMZM2G002807  and  GRMZM2G030784  and  GRMZM2G002807  and  GRMZM2G030784</html:p>
			<html:p>Protein_ASSOCIATION: 5.3.1.1</html:p>
		</notes>
		<listOfReactants>
			<speciesReference species="C00118_c" stoichiometry="1"/>
		</listOfReactants>
		<listOfProducts>
			<speciesReference species="C00111_c" stoichiometry="1"/>
		</listOfProducts>
	</reaction>
	<reaction id="R01015_p" name="D-glyceraldehyde-3-phosphate aldose-ketose-isomerase" reversible="true">
		<notes>
			<html:p>GENE_ASSOCIATION: GRMZM2G002807  and  GRMZM2G030784  and  GRMZM2G002807  and  GRMZM2G030784</html:p>
			<html:p>Protein_ASSOCIATION: 5.3.1.1</html:p>
		</notes>
		<listOfReactants>
			<speciesReference species="C00118_p" stoichiometry="1"/>
		</listOfReactants>
		<listOfProducts>
			<speciesReference species="C00111_p" stoichiometry="1"/>
		</listOfProducts>
	</reaction>
	<reaction id="R01049_c" name="ATP:D-ribose-5-phosphate diphosphotransferase" reversible="true">
		<notes>
			<html:p>GENE_ASSOCIATION: GRMZM2G038791  or  GRMZM2G038791  or  GRMZM2G038791</html:p>
			<html:p>Protein_ASSOCIATION: 2.7.6.1</html:p>
		</notes>
		<listOfReactants>
			<speciesReference species="C00002_c" stoichiometry="1"/>
			<speciesReference species="C00117_c" stoichiometry="1"/>
		</listOfReactants>
		<listOfProducts>
			<speciesReference species="C00020_c" stoichiometry="1"/>
			<speciesReference species="C00119_c" stoichiometry="1"/>
			<speciesReference species="C00008_c" stoichiometry="2"/>
		</listOfProducts>
	</reaction>
	<reaction id="R01051_c" name="ATP:D-ribose 5-phosphotransferase" reversible="true">
		<notes>
			<html:p>GENE_ASSOCIATION: GRMZM2G007630</html:p>
			<html:p>Protein_ASSOCIATION: 2.7.1.15</html:p>
		</notes>
		<listOfReactants>
			<speciesReference species="C00002_c" stoichiometry="1"/>
			<speciesReference species="C00121_c" stoichiometry="1"/>
		</listOfReactants>
		<listOfProducts>
			<speciesReference species="C00008_c" stoichiometry="1"/>
			<speciesReference species="C00117_c" stoichiometry="1"/>
			<speciesReference species="C00008_c" stoichiometry="2"/>
		</listOfProducts>
	</reaction>
	<reaction id="R01054_c" name="ADP-ribose ribophosphohydrolase" reversible="false">
		<notes>
			<html:p>GENE_ASSOCIATION: GRMZM2G101693</html:p>
			<html:p>Protein_ASSOCIATION: 3.6.1.13</html:p>
		</notes>
		<listOfReactants>
			<speciesReference species="C00301_c" stoichiometry="1"/>
			<speciesReference species="C00001_c" stoichiometry="1"/>
		</listOfReactants>
		<listOfProducts>
			<speciesReference species="C00020_c" stoichiometry="1"/>
			<speciesReference species="C00117_c" stoichiometry="1"/>
			<speciesReference species="C00008_c" stoichiometry="2"/>
		</listOfProducts>
	</reaction>
	<reaction id="R01056_c" name="D-ribose-5-phosphate aldose-ketose-isomerase" reversible="true">
		<notes>
			<html:p>GENE_ASSOCIATION: GRMZM2G104070  and  GRMZM2G104070  and  GRMZM2G104070  and  GRMZM2G104070  and  GRMZM2G104070  and  GRMZM2G104070</html:p>
			<html:p>Protein_ASSOCIATION: 5.3.1.6</html:p>
		</notes>
		<listOfReactants>
			<speciesReference species="C00117_c" stoichiometry="1"/>
		</listOfReactants>
		<listOfProducts>
			<speciesReference species="C00199_c" stoichiometry="1"/>
		</listOfProducts>
	</reaction>
	<reaction id="R01056_p" name="D-ribose-5-phosphate aldose-ketose-isomerase" reversible="true">
		<notes>
			<html:p>GENE_ASSOCIATION: GRMZM2G104070  and  GRMZM2G104070  and  GRMZM2G104070  and  GRMZM2G104070  and  GRMZM2G104070  and  GRMZM2G104070</html:p>
			<html:p>Protein_ASSOCIATION: 5.3.1.6</html:p>
		</notes>
		<listOfReactants>
			<speciesReference species="C00117_p" stoichiometry="1"/>
		</listOfReactants>
		<listOfProducts>
			<speciesReference species="C00199_p" stoichiometry="1"/>
		</listOfProducts>
	</reaction>
	<reaction id="R01061_c" name="D-glyceraldehyde-3-phosphate:NAD+ oxidoreductase (phosphorylating)" reversible="true">
		<notes>
			<html:p>GENE_ASSOCIATION: GRMZM2G127664  and  GRMZM2G051004  and  GRMZM2G127664</html:p>
			<html:p>Protein_ASSOCIATION: 1.2.1.12</html:p>
		</notes>
		<listOfReactants>
			<speciesReference species="C00118_c" stoichiometry="1"/>
			<speciesReference species="C00009_c" stoichiometry="1"/>
			<speciesReference species="C00003_c" stoichiometry="1"/>
		</listOfReactants>
		<listOfProducts>
			<speciesReference species="C00236_c" stoichiometry="1"/>
			<speciesReference species="C00004_c" stoichiometry="1"/>
			<speciesReference species="C00008_c" stoichiometry="1"/>
		</listOfProducts>
	</reaction>
	<reaction id="R01061_p" name="D-glyceraldehyde-3-phosphate:NAD+ oxidoreductase (phosphorylating)" reversible="true">
		<notes>
			<html:p>GENE_ASSOCIATION: GRMZM2G337113  and  GRMZM2G337113  and  GRMZM2G051004  and  GRMZM2G007263  and  GRMZM2G051004</html:p>
			<html:p>Protein_ASSOCIATION: 1.2.1.12</html:p>
		</notes>
		<listOfReactants>
			<speciesReference species="C00118_p" stoichiometry="1"/>
			<speciesReference species="C00009_p" stoichiometry="1"/>
			<speciesReference species="C00003_p" stoichiometry="1"/>
		</listOfReactants>
		<listOfProducts>
			<speciesReference species="C00236_p" stoichiometry="1"/>
			<speciesReference species="C00004_p" stoichiometry="1"/>
			<speciesReference species="C00008_p" stoichiometry="1"/>
		</listOfProducts>
	</reaction>
	<reaction id="R01068_p" name="D-fructose-1,6-bisphosphate D-glyceraldehyde-3-phosphate-lyase (glycerone-phosphate-forming)" reversible="false">
		<notes>
			<html:p>GENE_ASSOCIATION: GRMZM2G089365  or  GRMZM2G046284  or  (GRMZM2G057823  and  GRMZM2G057823  and  GRMZM2G046284  and  GRMZM2G066024)  or  GRMZM2G066024</html:p>
			<html:p>Protein_ASSOCIATION: 4.1.2.13</html:p>
		</notes>
		<listOfReactants>
			<speciesReference species="C00111_p" stoichiometry="1"/>
			<speciesReference species="C00118_p" stoichiometry="1"/>
		</listOfReactants>
		<listOfProducts>
			<speciesReference species="C00354_p" stoichiometry="1"/>
		</listOfProducts>
	</reaction>
	<reaction id="R01070_c" name="beta-D-fructose-1,6-bisphosphate D-glyceraldehyde-3-phosphate-lyase (glycerone-phosphate-forming)" reversible="true">
		<notes>
			<html:p>GENE_ASSOCIATION: (GRMZM2G057823  and  GRMZM2G057823  and  GRMZM2G066024  and  GRMZM2G066024)  or  GRMZM2G066024</html:p>
			<html:p>Protein_ASSOCIATION: 4.1.2.13</html:p>
		</notes>
		<listOfReactants>
			<speciesReference species="C05378_c" stoichiometry="1"/>
		</listOfReactants>
		<listOfProducts>
			<speciesReference species="C00111_c" stoichiometry="1"/>
			<speciesReference species="C00118_c" stoichiometry="1"/>
		</listOfProducts>
	</reaction>
	<reaction id="R01070_p" name="beta-D-fructose-1,6-bisphosphate D-glyceraldehyde-3-phosphate-lyase (glycerone-phosphate-forming)" reversible="true">
		<notes>
			<html:p>GENE_ASSOCIATION: GRMZM2G089365  or  GRMZM2G046284  or  (GRMZM2G057823  and  GRMZM2G057823  and  GRMZM2G046284  and  GRMZM2G066024)  or  GRMZM2G066024</html:p>
			<html:p>Protein_ASSOCIATION: 4.1.2.13</html:p>
		</notes>
		<listOfReactants>
			<speciesReference species="C05378_p" stoichiometry="1"/>
		</listOfReactants>
		<listOfProducts>
			<speciesReference species="C00111_p" stoichiometry="1"/>
			<speciesReference species="C00118_p" stoichiometry="1"/>
		</listOfProducts>
	</reaction>
	<reaction id="R01071_c" name="1-(5-phospho-D-ribosyl)-ATP:diphosphate phospho-alpha-D-ribosyl-transferase" reversible="false">
		<notes>
			<html:p>GENE_ASSOCIATION: GRMZM2G068862</html:p>
			<html:p>Protein_ASSOCIATION: 2.4.2.17</html:p>
		</notes>
		<listOfReactants>
			<speciesReference species="C00002_c" stoichiometry="1"/>
			<speciesReference species="C00119_c" stoichiometry="1"/>
		</listOfReactants>
		<listOfProducts>
			<speciesReference species="C02739_c" stoichiometry="1"/>
			<speciesReference species="C00013_c" stoichiometry="1"/>
		</listOfProducts>
	</reaction>
	<reaction id="R01072_c" name="5-phosphoribosylamine:diphosphate phospho-alpha-D-ribosyltransferase (glutamate-amidating)" reversible="false">
		<notes>
			<html:p>GENE_ASSOCIATION: GRMZM2G018238  or  GRMZM2G018238  or  GRMZM2G018238</html:p>
			<html:p>Protein_ASSOCIATION: 2.4.2.14</html:p>
		</notes>
		<listOfReactants>
			<speciesReference species="C00064_c" stoichiometry="1"/>
			<speciesReference species="C00119_c" stoichiometry="1"/>
			<speciesReference species="C00001_c" stoichiometry="1"/>
		</listOfReactants>
		<listOfProducts>
			<speciesReference species="C03090_c" stoichiometry="1"/>
			<speciesReference species="C00013_c" stoichiometry="1"/>
			<speciesReference species="C00025_c" stoichiometry="1"/>
		</listOfProducts>
	</reaction>
	<reaction id="R01073_c" name="N-(5-Phospho-D-ribosyl)anthranilate:pyrophosphate phosphoribosyl-transferase" reversible="true">
		<notes>
			<html:p>GENE_ASSOCIATION: GRMZM2G051219</html:p>
			<html:p>Protein_ASSOCIATION: 2.4.2.18</html:p>
		</notes>
		<listOfReactants>
			<speciesReference species="C04302_c" stoichiometry="1"/>
			<speciesReference species="C00013_c" stoichiometry="1"/>
		</listOfReactants>
		<listOfProducts>
			<speciesReference species="C00108_c" stoichiometry="1"/>
			<speciesReference species="C00119_c" stoichiometry="1"/>
		</listOfProducts>
	</reaction>
	<reaction id="R01078_c" name="dethiobiotin:sulfur sulfurtransferase" reversible="false">
		<notes>
			<html:p>GENE_ASSOCIATION: GRMZM2G095400</html:p>
			<html:p>Protein_ASSOCIATION: 2.8.1.6</html:p>
		</notes>
		<listOfReactants>
			<speciesReference species="C01909_c" stoichiometry="1"/>
			<speciesReference species="C00087_c" stoichiometry="1"/>
			<speciesReference species="C00019_c" stoichiometry="1"/>
		</listOfReactants>
		<listOfProducts>
			<speciesReference species="C00120_c" stoichiometry="1"/>
			<speciesReference species="C00073_c" stoichiometry="1"/>
			<speciesReference species="C05198_c" stoichiometry="1"/>
			<speciesReference species="C00008_c" stoichiometry="1"/>
		</listOfProducts>
	</reaction>
	<reaction id="R01082_m" name="(S)-malate hydro-lyase (fumarate-forming)" reversible="true">
		<notes>
			<html:p>GENE_ASSOCIATION: GRMZM2G010823  or  GRMZM2G010823</html:p>
			<html:p>Protein_ASSOCIATION: 4.2.1.2</html:p>
		</notes>
		<listOfReactants>
			<speciesReference species="C00149_m" stoichiometry="1"/>
		</listOfReactants>
		<listOfProducts>
			<speciesReference species="C00122_m" stoichiometry="1"/>
			<speciesReference species="C00001_m" stoichiometry="1"/>
		</listOfProducts>
	</reaction>
	<reaction id="R01083_c" name="N6-(1,2-dicarboxyethyl)AMP AMP-lyase (fumarate-forming)" reversible="true">
		<notes>
			<html:p>GENE_ASSOCIATION: GRMZM2G359070  and  GRMZM2G359070</html:p>
			<html:p>Protein_ASSOCIATION: 4.3.2.2</html:p>
		</notes>
		<listOfReactants>
			<speciesReference species="C03794_c" stoichiometry="1"/>
		</listOfReactants>
		<listOfProducts>
			<speciesReference species="C00122_c" stoichiometry="1"/>
			<speciesReference species="C00020_c" stoichiometry="1"/>
		</listOfProducts>
	</reaction>
	<reaction id="R01086_c" name="2-(Nomega-L-arginino)succinate arginine-lyase (fumarate-forming)" reversible="true">
		<notes>
			<html:p>GENE_ASSOCIATION: GRMZM2G124059</html:p>
			<html:p>Protein_ASSOCIATION: 4.3.2.1</html:p>
		</notes>
		<listOfReactants>
			<speciesReference species="C03406_c" stoichiometry="1"/>
		</listOfReactants>
		<listOfProducts>
			<speciesReference species="C00122_c" stoichiometry="1"/>
			<speciesReference species="C00062_c" stoichiometry="1"/>
		</listOfProducts>
	</reaction>
	<reaction id="R01092_c" name="ATP:D-galactose 1-phosphotransferase" reversible="true">
		<notes>
			<html:p>GENE_ASSOCIATION: GRMZM2G458549  </html:p>
			<html:p>Protein_ASSOCIATION: 2.7.1.6</html:p>
		</notes>
		<listOfReactants>
			<speciesReference species="C00002_c" stoichiometry="1"/>
			<speciesReference species="C00124_c" stoichiometry="1"/>
		</listOfReactants>
		<listOfProducts>
			<speciesReference species="C00008_c" stoichiometry="1"/>
			<speciesReference species="C00446_c" stoichiometry="1"/>
			<speciesReference species="C00008_c" stoichiometry="2"/>
		</listOfProducts>
	</reaction>
	<reaction id="R01101_c" name="melibiose galactohydrolase" reversible="false">
		<notes>
			<html:p>GENE_ASSOCIATION: GRMZM2G428518  or  GRMZM2G163129  or  GRMZM2G053554</html:p>
			<html:p>Protein_ASSOCIATION: 3.2.1.20</html:p>
		</notes>
		<listOfReactants>
			<speciesReference species="C05402_c" stoichiometry="1"/>
			<speciesReference species="C00001_c" stoichiometry="1"/>
		</listOfReactants>
		<listOfProducts>
			<speciesReference species="C00124_c" stoichiometry="1"/>
			<speciesReference species="C00031_c" stoichiometry="1"/>
		</listOfProducts>
	</reaction>
	<reaction id="R01103_c" name="Raffinose galactohydrolase" reversible="false">
		<notes>
			<html:p>GENE_ASSOCIATION: GRMZM2G053554</html:p>
			<html:p>Protein_ASSOCIATION: 3.2.1.22</html:p>
		</notes>
		<listOfReactants>
			<speciesReference species="C00492_c" stoichiometry="1"/>
			<speciesReference species="C00001_c" stoichiometry="1"/>
		</listOfReactants>
		<listOfProducts>
			<speciesReference species="C00124_c" stoichiometry="1"/>
			<speciesReference species="C00089_c" stoichiometry="1"/>
		</listOfProducts>
	</reaction>
	<reaction id="R01104_c" name="Galactosylglycerol galactohydrolase" reversible="true">
		<notes>
			<html:p>GENE_ASSOCIATION: GRMZM2G053554</html:p>
			<html:p>Protein_ASSOCIATION: 3.2.1.22</html:p>
		</notes>
		<listOfReactants>
			<speciesReference species="C05401_c" stoichiometry="1"/>
			<speciesReference species="C00001_c" stoichiometry="1"/>
		</listOfReactants>
		<listOfProducts>
			<speciesReference species="C00124_c" stoichiometry="1"/>
			<speciesReference species="C00116_c" stoichiometry="1"/>
		</listOfProducts>
	</reaction>
	<reaction id="R01105_c" name="Galactan galactohydrolase" reversible="false">
		<notes>
			<html:p>GENE_ASSOCIATION: GRMZM2G130375  or  GRMZM2G032496</html:p>
			<html:p>Protein_ASSOCIATION: 3.2.1.23</html:p>
		</notes>
		<listOfReactants>
			<speciesReference species="C05796_c" stoichiometry="1"/>
			<speciesReference species="C00001_c" stoichiometry="6"/>
		</listOfReactants>
		<listOfProducts>
			<speciesReference species="C00124_c" stoichiometry="1"/>
			<speciesReference species="C05796_c" stoichiometry="1"/>
		</listOfProducts>
	</reaction>
	<reaction id="R01121_c" name="ATP:(R)-5-diphosphomevalonate carboxy-lyase (adding ATP; isopentenyl-diphosphate-forming); ATP:(R)-5-diphosphomevalonate carboxy-lyase (dehydrating)" reversible="false">
		<notes>
			<html:p>GENE_ASSOCIATION: GRMZM2G396451  </html:p>
			<html:p>Protein_ASSOCIATION: 4.1.1.33</html:p>
		</notes>
		<listOfReactants>
			<speciesReference species="C00002_c" stoichiometry="1"/>
			<speciesReference species="C01143_c" stoichiometry="1"/>
		</listOfReactants>
		<listOfProducts>
			<speciesReference species="C00008_c" stoichiometry="1"/>
			<speciesReference species="C00009_c" stoichiometry="1"/>
			<speciesReference species="C00129_c" stoichiometry="1"/>
			<speciesReference species="C00011_c" stoichiometry="1"/>
		</listOfProducts>
	</reaction>
	<reaction id="R01123_c" name="Isopentenyl-diphosphate delta3-delta2-isomerase" reversible="true">
		<notes>
			<html:p>GENE_ASSOCIATION: GRMZM2G133082  or  GRMZM2G133082</html:p>
			<html:p>Protein_ASSOCIATION: 5.3.3.2</html:p>
		</notes>
		<listOfReactants>
			<speciesReference species="C00129_c" stoichiometry="1"/>
		</listOfReactants>
		<listOfProducts>
			<speciesReference species="C00235_c" stoichiometry="1"/>
		</listOfProducts>
	</reaction>
	<reaction id="R01126_c" name="Inosine 5-monophosphate phosphohydrolase" reversible="false">
		<notes>
			<html:p>GENE_ASSOCIATION: GRMZM2G102404  and  GRMZM2G037379</html:p>
			<html:p>Protein_ASSOCIATION: 3.1.3.5</html:p>
		</notes>
		<listOfReactants>
			<speciesReference species="C00130_c" stoichiometry="1"/>
			<speciesReference species="C00001_c" stoichiometry="1"/>
		</listOfReactants>
		<listOfProducts>
			<speciesReference species="C00294_c" stoichiometry="1"/>
			<speciesReference species="C00009_c" stoichiometry="1"/>
		</listOfProducts>
	</reaction>
	<reaction id="R01127_c" name="IMP 1,2-hydrolase (decyclizing)" reversible="true">
		<notes>
			<html:p>GENE_ASSOCIATION: GRMZM2G368902</html:p>
			<html:p>Protein_ASSOCIATION: 3.5.4.10</html:p>
		</notes>
		<listOfReactants>
			<speciesReference species="C00130_c" stoichiometry="1"/>
			<speciesReference species="C00001_c" stoichiometry="1"/>
		</listOfReactants>
		<listOfProducts>
			<speciesReference species="C04734_c" stoichiometry="1"/>
		</listOfProducts>
	</reaction>
	<reaction id="R01130_c" name="IMP:NAD+ oxidoreductase" reversible="true">
		<notes>
			<html:p>GENE_ASSOCIATION: GRMZM2G100084  or  GRMZM2G069772</html:p>
			<html:p>Protein_ASSOCIATION: 1.1.1.205</html:p>
		</notes>
		<listOfReactants>
			<speciesReference species="C00130_c" stoichiometry="1"/>
			<speciesReference species="C00003_c" stoichiometry="1"/>
			<speciesReference species="C00001_c" stoichiometry="1"/>
		</listOfReactants>
		<listOfProducts>
			<speciesReference species="C00655_c" stoichiometry="1"/>
			<speciesReference species="C00004_c" stoichiometry="1"/>
			<speciesReference species="C00008_c" stoichiometry="1"/>
		</listOfProducts>
	</reaction>
	<reaction id="R01132_c" name="IMP:diphosphate phospho-D-ribosyltransferase" reversible="true">
		<notes>
			<html:p>GENE_ASSOCIATION: GRMZM2G089021</html:p>
			<html:p>Protein_ASSOCIATION: 2.4.2.8</html:p>
		</notes>
		<listOfReactants>
			<speciesReference species="C00130_c" stoichiometry="1"/>
			<speciesReference species="C00013_c" stoichiometry="1"/>
		</listOfReactants>
		<listOfProducts>
			<speciesReference species="C00262_c" stoichiometry="1"/>
			<speciesReference species="C00119_c" stoichiometry="1"/>
		</listOfProducts>
	</reaction>
	<reaction id="R01135_c" name="IMP:L-aspartate ligase (GDP-forming)" reversible="true">
		<notes>
			<html:p>GENE_ASSOCIATION: GRMZM2G123204</html:p>
			<html:p>Protein_ASSOCIATION: 6.3.4.4</html:p>
		</notes>
		<listOfReactants>
			<speciesReference species="C00044_c" stoichiometry="1"/>
			<speciesReference species="C00130_c" stoichiometry="1"/>
			<speciesReference species="C00049_c" stoichiometry="1"/>
		</listOfReactants>
		<listOfProducts>
			<speciesReference species="C00035_c" stoichiometry="1"/>
			<speciesReference species="C00009_c" stoichiometry="1"/>
			<speciesReference species="C03794_c" stoichiometry="1"/>
			<speciesReference species="C00008_c" stoichiometry="2"/>
		</listOfProducts>
	</reaction>
	<reaction id="R01137_c" name="ATP:dADP phosphotransferase" reversible="true">
		<notes>
			<html:p>GENE_ASSOCIATION: GRMZM2G106099  or  GRMZM2G013478</html:p>
			<html:p>Protein_ASSOCIATION: 2.7.4.6</html:p>
		</notes>
		<listOfReactants>
			<speciesReference species="C00002_c" stoichiometry="1"/>
			<speciesReference species="C00206_c" stoichiometry="1"/>
		</listOfReactants>
		<listOfProducts>
			<speciesReference species="C00008_c" stoichiometry="1"/>
			<speciesReference species="C00131_c" stoichiometry="1"/>
			<speciesReference species="C00008_c" stoichiometry="1"/>
		</listOfProducts>
	</reaction>
	<reaction id="R01138_c" name="dATP:pyruvate 2-O-phosphotransferase" reversible="true">
		<notes>
			<html:p>GENE_ASSOCIATION: (GRMZM2G152686  and  GRMZM2G152686  or  (GRMZM2G003883  and  GRMZM2G003883  and  GRMZM2G004534  and  GRMZM2G003883  and  GRMZM2G003883  and  GRMZM2G003883  and  GRMZM2G008714  and  GRMZM2G003883  and  GRMZM2G150098)  </html:p>
			<html:p>Protein_ASSOCIATION: 2.7.1.40</html:p>
		</notes>
		<listOfReactants>
			<speciesReference species="C00131_c" stoichiometry="1"/>
			<speciesReference species="C00022_c" stoichiometry="1"/>
		</listOfReactants>
		<listOfProducts>
			<speciesReference species="C00206_c" stoichiometry="1"/>
			<speciesReference species="C00074_c" stoichiometry="1"/>
			<speciesReference species="C00008_c" stoichiometry="1"/>
		</listOfProducts>
	</reaction>
	<reaction id="R01159_c" name="S-adenosyl-L-methionine:L-histidine N-methyltransferase" reversible="false">
		<notes>
			<html:p>GENE_ASSOCIATION: GRMZM2G105755  or  GRMZM2G003038  or  GRMZM2G136599  or  AC198353.5_FG004  or  GRMZM2G160752    or  GRMZM2G037624  or  GRMZM2G003038</html:p>
			<html:p>Protein_ASSOCIATION: 2.1.1.-</html:p>
		</notes>
		<listOfReactants>
			<speciesReference species="C00135_c" stoichiometry="1"/>
			<speciesReference species="C00019_c" stoichiometry="1"/>
		</listOfReactants>
		<listOfProducts>
			<speciesReference species="C01152_c" stoichiometry="1"/>
			<speciesReference species="C00021_c" stoichiometry="1"/>
		</listOfProducts>
	</reaction>
	<reaction id="R01167_c" name="L-histidine carboxy-lyase (histamine-forming)" reversible="false">
		<notes>
			<html:p>GENE_ASSOCIATION: GRMZM2G451314</html:p>
			<html:p>Protein_ASSOCIATION: 4.1.1.22</html:p>
		</notes>
		<listOfReactants>
			<speciesReference species="C00135_c" stoichiometry="1"/>
		</listOfReactants>
		<listOfProducts>
			<speciesReference species="C00388_c" stoichiometry="1"/>
			<speciesReference species="C00011_c" stoichiometry="1"/>
		</listOfProducts>
	</reaction>
	<reaction id="R01175_x" name="Butanoyl-CoA:oxygen 2-oxidoreductase" reversible="false">
		<notes>
			<html:p>GENE_ASSOCIATION: GRMZM2G014136  or  GRMZM2G014136  or  GRMZM2G052389  or  GRMZM2G002959  or  GRMZM2G052389  or  GRMZM2G099666  or  GRMZM2G001297</html:p>
			<html:p>Protein_ASSOCIATION: 1.3.3.6</html:p>
		</notes>
		<listOfReactants>
			<speciesReference species="C00136_x" stoichiometry="1"/>
			<speciesReference species="C00016_x" stoichiometry="1"/>
		</listOfReactants>
		<listOfProducts>
			<speciesReference species="C01352_x" stoichiometry="1"/>
			<speciesReference species="C00877_x" stoichiometry="1"/>
		</listOfProducts>
	</reaction>
	<reaction id="R01177_x" name="butanoyl-CoA:acetyl-CoA C-butanoyltransferase" reversible="true">
		<notes>
			<html:p>GENE_ASSOCIATION: GRMZM2G062029  or  GRMZM2G062029  or  GRMZM2G062029  or  GRMZM2G085474</html:p>
			<html:p>Protein_ASSOCIATION: 2.3.1.16</html:p>
		</notes>
		<listOfReactants>
			<speciesReference species="C00024_x" stoichiometry="1"/>
			<speciesReference species="C00136_x" stoichiometry="1"/>
		</listOfReactants>
		<listOfProducts>
			<speciesReference species="C00010_x" stoichiometry="1"/>
			<speciesReference species="C05269_x" stoichiometry="1"/>
		</listOfProducts>
	</reaction>
	<reaction id="R01184_c" name="myo-Inositol:oxygen oxidoreductase" reversible="false">
		<notes>
			<html:p>GENE_ASSOCIATION: GRMZM2G126900  or  GRMZM2G126900  or  GRMZM2G126900  or  GRMZM2G126900</html:p>
			<html:p>Protein_ASSOCIATION: 1.13.99.1</html:p>
		</notes>
		<listOfReactants>
			<speciesReference species="C00137_c" stoichiometry="1"/>
			<speciesReference species="C00007_c" stoichiometry="1"/>
		</listOfReactants>
		<listOfProducts>
			<speciesReference species="C00191_c" stoichiometry="1"/>
			<speciesReference species="C00001_c" stoichiometry="1"/>
			<speciesReference species="C00008_c" stoichiometry="1"/>
		</listOfProducts>
	</reaction>
	<reaction id="R01185_c" name="1D-myo-Inositol 1-phosphate phosphohydrolase" reversible="true">
		<notes>
			<html:p>GENE_ASSOCIATION: GRMZM2G034417</html:p>
			<html:p>Protein_ASSOCIATION: 3.1.3.25</html:p>
		</notes>
		<listOfReactants>
			<speciesReference species="C01177_c" stoichiometry="1"/>
			<speciesReference species="C00001_c" stoichiometry="1"/>
		</listOfReactants>
		<listOfProducts>
			<speciesReference species="C00137_c" stoichiometry="1"/>
			<speciesReference species="C00009_c" stoichiometry="1"/>
		</listOfProducts>
	</reaction>
	<reaction id="R01186_c" name="1D-myo-Inositol 4-phosphate phosphohydrolase" reversible="false">
		<notes>
			<html:p>GENE_ASSOCIATION: GRMZM2G034417</html:p>
			<html:p>Protein_ASSOCIATION: 3.1.3.25</html:p>
		</notes>
		<listOfReactants>
			<speciesReference species="C03546_c" stoichiometry="1"/>
			<speciesReference species="C00001_c" stoichiometry="1"/>
		</listOfReactants>
		<listOfProducts>
			<speciesReference species="C00137_c" stoichiometry="1"/>
			<speciesReference species="C00009_c" stoichiometry="1"/>
		</listOfProducts>
	</reaction>
	<reaction id="R01187_c" name="1D-myo-Inositol 3-phosphate phosphohydrolase" reversible="false">
		<notes>
			<html:p>GENE_ASSOCIATION: GRMZM2G034417</html:p>
			<html:p>Protein_ASSOCIATION: 3.1.3.25</html:p>
		</notes>
		<listOfReactants>
			<speciesReference species="C04006_c" stoichiometry="1"/>
			<speciesReference species="C00001_c" stoichiometry="1"/>
		</listOfReactants>
		<listOfProducts>
			<speciesReference species="C00137_c" stoichiometry="1"/>
			<speciesReference species="C00009_c" stoichiometry="1"/>
		</listOfProducts>
	</reaction>
	<reaction id="R01194_c" name="3-O-alpha-D-Galactosyl-1D-myo-inositol galactohydrolase; 1-alpha-D-Galactosyl-myo-inositol galactohydrolase" reversible="true">
		<notes>
			<html:p>GENE_ASSOCIATION: GRMZM2G053554</html:p>
			<html:p>Protein_ASSOCIATION: 3.2.1.22</html:p>
		</notes>
		<listOfReactants>
			<speciesReference species="C01235_c" stoichiometry="1"/>
			<speciesReference species="C00001_c" stoichiometry="1"/>
		</listOfReactants>
		<listOfProducts>
			<speciesReference species="C00137_c" stoichiometry="1"/>
			<speciesReference species="C00124_c" stoichiometry="1"/>
		</listOfProducts>
	</reaction>
	<reaction id="R01195_p" name="Ferredoxin:NADP+ oxidoreductase" reversible="true">
		<notes>
			<html:p>GENE_ASSOCIATION: GRMZM2G168143  or  GRMZM2G058760  or  GRMZM2G058760    or  GRMZM2G059083</html:p>
			<html:p>Protein_ASSOCIATION: 1.18.1.2</html:p>
		</notes>
		<listOfReactants>
			<speciesReference species="C00138_p" stoichiometry="3"/>
			<speciesReference species="C00006_p" stoichiometry="5"/>
			<speciesReference species="C00080_p" stoichiometry="5"/>
		</listOfReactants>
		<listOfProducts>
			<speciesReference species="C00139_p" stoichiometry="3"/>
			<speciesReference species="C00005_p" stoichiometry="5"/>
		</listOfProducts>
	</reaction>
	<reaction id="R01209_c" name="2,3-Dihydroxy-3-methylbutanoate hydro-lyase" reversible="false">
		<notes>
			<html:p>GENE_ASSOCIATION: GRMZM2G014069</html:p>
			<html:p>Protein_ASSOCIATION: 4.2.1.9</html:p>
		</notes>
		<listOfReactants>
			<speciesReference species="C04039_c" stoichiometry="1"/>
		</listOfReactants>
		<listOfProducts>
			<speciesReference species="C00141_c" stoichiometry="1"/>
			<speciesReference species="C00001_c" stoichiometry="1"/>
		</listOfProducts>
	</reaction>
	<reaction id="R01213_c" name="acetyl-CoA:3-methyl-2-oxobutanoate C-acetyltransferase (thioester-hydrolysing, carboxymethyl-forming); 3-Carboxy-3-hydroxy-4-methylpentanoate 3-methyl-2-oxobutanoate-lyase (CoA-acetylating)" reversible="false">
		<notes>
			<html:p>GENE_ASSOCIATION: (GRMZM2G055507  or  GRMZM2G055507)  or  (GRMZM2G130062  or  GRMZM2G055507)</html:p>
			<html:p>Protein_ASSOCIATION: 2.3.3.13 or 2.3.3.-</html:p>
		</notes>
		<listOfReactants>
			<speciesReference species="C00024_c" stoichiometry="1"/>
			<speciesReference species="C00141_c" stoichiometry="1"/>
			<speciesReference species="C00001_c" stoichiometry="1"/>
		</listOfReactants>
		<listOfProducts>
			<speciesReference species="C02504_c" stoichiometry="1"/>
			<speciesReference species="C00010_c" stoichiometry="1"/>
		</listOfProducts>
	</reaction>
	<reaction id="R01220_c" name="5,10-methylenetetrahydrofolate:NADP+ oxidoreductase" reversible="true">
		<notes>
			<html:p>GENE_ASSOCIATION: GRMZM2G150485</html:p>
			<html:p>Protein_ASSOCIATION: 3.5.4.9</html:p>
		</notes>
		<listOfReactants>
			<speciesReference species="C00143_c" stoichiometry="1"/>
			<speciesReference species="C00006_c" stoichiometry="1"/>
		</listOfReactants>
		<listOfProducts>
			<speciesReference species="C00445_c" stoichiometry="1"/>
			<speciesReference species="C00005_c" stoichiometry="1"/>
		</listOfProducts>
	</reaction>
	<reaction id="R01221_c" name="glycine synthase; glycine cleavage system" reversible="true">
		<notes>
			<html:p>GENE_ASSOCIATION: GRMZM2G076673</html:p>
			<html:p>Protein_ASSOCIATION: 2.1.2.10</html:p>
		</notes>
		<listOfReactants>
			<speciesReference species="C00037_c" stoichiometry="1"/>
			<speciesReference species="C00101_c" stoichiometry="1"/>
			<speciesReference species="C00003_c" stoichiometry="1"/>
		</listOfReactants>
		<listOfProducts>
			<speciesReference species="C00143_c" stoichiometry="1"/>
			<speciesReference species="C00014_c" stoichiometry="1"/>
			<speciesReference species="C00011_c" stoichiometry="1"/>
			<speciesReference species="C00004_c" stoichiometry="1"/>
			<speciesReference species="C00080_c" stoichiometry="1"/>
		</listOfProducts>
	</reaction>
	<reaction id="R01221_m" name="glycine synthase; glycine cleavage system" reversible="true">
		<notes>
			<html:p>GENE_ASSOCIATION: GRMZM2G076673</html:p>
			<html:p>Protein_ASSOCIATION: 2.1.2.10</html:p>
		</notes>
		<listOfReactants>
			<speciesReference species="C00037_m" stoichiometry="1"/>
			<speciesReference species="C00101_m" stoichiometry="1"/>
			<speciesReference species="C00003_m" stoichiometry="1"/>
		</listOfReactants>
		<listOfProducts>
			<speciesReference species="C00143_m" stoichiometry="1"/>
			<speciesReference species="C00014_m" stoichiometry="1"/>
			<speciesReference species="C00011_m" stoichiometry="1"/>
			<speciesReference species="C00004_m" stoichiometry="1"/>
			<speciesReference species="C00080_m" stoichiometry="1"/>
		</listOfProducts>
	</reaction>
	<reaction id="R01222_c" name="" reversible="true">
		<notes>
			<html:p>GENE_ASSOCIATION: GRMZM2G034278,GRMZM2G034278</html:p>
			<html:p>Protein_ASSOCIATION: </html:p>
		</notes>
		<listOfReactants>
			<speciesReference species="C00143_c" stoichiometry="1"/>
			<speciesReference species="C01352_c" stoichiometry="1"/>
		</listOfReactants>
		<listOfProducts>
			<speciesReference species="C00440_c" stoichiometry="1"/>
			<speciesReference species="C00016_c" stoichiometry="1"/>
		</listOfProducts>
	</reaction>
	<reaction id="R01224_c" name="5-methyltetrahydrofolate:NADP+ oxidoreductase" reversible="false">
		<notes>
			<html:p>GENE_ASSOCIATION: GRMZM2G034278  and  GRMZM2G034278</html:p>
			<html:p>Protein_ASSOCIATION: 1.5.1.20 </html:p>
		</notes>
		<listOfReactants>
			<speciesReference species="C00143_c" stoichiometry="1"/>
			<speciesReference species="C00005_c" stoichiometry="1"/>
			<speciesReference species="C00008_c" stoichiometry="1"/>
		</listOfReactants>
		<listOfProducts>
			<speciesReference species="C00440_c" stoichiometry="1"/>
			<speciesReference species="C00006_c" stoichiometry="1"/>
		</listOfProducts>
	</reaction>
	<reaction id="R01227_c" name="Guanosine 5-monophosphate phosphohydrolase" reversible="false">
		<notes>
			<html:p>GENE_ASSOCIATION: GRMZM2G102404  and  GRMZM2G037379</html:p>
			<html:p>Protein_ASSOCIATION: 3.1.3.5</html:p>
		</notes>
		<listOfReactants>
			<speciesReference species="C00144_c" stoichiometry="1"/>
			<speciesReference species="C00001_c" stoichiometry="1"/>
		</listOfReactants>
		<listOfProducts>
			<speciesReference species="C00387_c" stoichiometry="1"/>
			<speciesReference species="C00009_c" stoichiometry="1"/>
		</listOfProducts>
	</reaction>
	<reaction id="R01230_c" name="Xanthosine-5-phosphate:ammonia ligase (AMP-forming)" reversible="false">
		<notes>
			<html:p>GENE_ASSOCIATION: GRMZM2G136283</html:p>
			<html:p>Protein_ASSOCIATION: 6.3.5.2</html:p>
		</notes>
		<listOfReactants>
			<speciesReference species="C00002_c" stoichiometry="1"/>
			<speciesReference species="C00655_c" stoichiometry="1"/>
			<speciesReference species="C00014_c" stoichiometry="1"/>
		</listOfReactants>
		<listOfProducts>
			<speciesReference species="C00020_c" stoichiometry="1"/>
			<speciesReference species="C00013_c" stoichiometry="1"/>
			<speciesReference species="C00144_c" stoichiometry="1"/>
		</listOfProducts>
	</reaction>
	<reaction id="R01231_c" name="Xanthosine-5-phosphate:L-glutamine amido-ligase (AMP-forming)" reversible="false">
		<notes>
			<html:p>GENE_ASSOCIATION: GRMZM2G136283</html:p>
			<html:p>Protein_ASSOCIATION: 6.3.5.2</html:p>
		</notes>
		<listOfReactants>
			<speciesReference species="C00002_c" stoichiometry="1"/>
			<speciesReference species="C00655_c" stoichiometry="1"/>
			<speciesReference species="C00064_c" stoichiometry="1"/>
			<speciesReference species="C00001_c" stoichiometry="1"/>
		</listOfReactants>
		<listOfProducts>
			<speciesReference species="C00020_c" stoichiometry="1"/>
			<speciesReference species="C00013_c" stoichiometry="1"/>
			<speciesReference species="C00144_c" stoichiometry="1"/>
			<speciesReference species="C00025_c" stoichiometry="1"/>
		</listOfProducts>
	</reaction>
	<reaction id="R01248_c" name="L-Proline:NAD+ 5-oxidoreductase" reversible="true">
		<notes>
			<html:p>GENE_ASSOCIATION: GRMZM2G068665</html:p>
			<html:p>Protein_ASSOCIATION: 1.5.1.2</html:p>
		</notes>
		<listOfReactants>
			<speciesReference species="C00148_c" stoichiometry="1"/>
			<speciesReference species="C00003_c" stoichiometry="1"/>
		</listOfReactants>
		<listOfProducts>
			<speciesReference species="C03912_c" stoichiometry="1"/>
			<speciesReference species="C00004_c" stoichiometry="1"/>
			<speciesReference species="C00008_c" stoichiometry="2"/>
		</listOfProducts>
	</reaction>
	<reaction id="R01251_c" name="L-Proline:NADP+ 5-oxidoreductase" reversible="true">
		<notes>
			<html:p>GENE_ASSOCIATION: GRMZM2G068665</html:p>
			<html:p>Protein_ASSOCIATION: 1.5.1.2</html:p>
		</notes>
		<listOfReactants>
			<speciesReference species="C00148_c" stoichiometry="1"/>
			<speciesReference species="C00006_c" stoichiometry="1"/>
		</listOfReactants>
		<listOfProducts>
			<speciesReference species="C03912_c" stoichiometry="1"/>
			<speciesReference species="C00005_c" stoichiometry="1"/>
			<speciesReference species="C00008_c" stoichiometry="2"/>
		</listOfProducts>
	</reaction>
	<reaction id="R01252_c" name="L-Proline,2-oxoglutarate:oxygen oxidoreductase (4-hydroxylating)" reversible="false">
		<notes>
			<html:p>GENE_ASSOCIATION: GRMZM2G520535</html:p>
			<html:p>Protein_ASSOCIATION: 1.14.11.2</html:p>
		</notes>
		<listOfReactants>
			<speciesReference species="C00148_c" stoichiometry="1"/>
			<speciesReference species="C00026_c" stoichiometry="1"/>
			<speciesReference species="C00007_c" stoichiometry="2"/>
		</listOfReactants>
		<listOfProducts>
			<speciesReference species="C01157_c" stoichiometry="1"/>
			<speciesReference species="C00042_c" stoichiometry="1"/>
			<speciesReference species="C00011_c" stoichiometry="1"/>
		</listOfProducts>
	</reaction>
	<reaction id="R01262_c" name="glutathione:L-amino-acid 5-glutamyltransferase" reversible="false">
		<notes>
			<html:p>GENE_ASSOCIATION: GRMZM2G139600</html:p>
			<html:p>Protein_ASSOCIATION: 2.3.2.2</html:p>
		</notes>
		<listOfReactants>
			<speciesReference species="C00051_c" stoichiometry="1"/>
			<speciesReference species="C00151_c" stoichiometry="1"/>
		</listOfReactants>
		<listOfProducts>
			<speciesReference species="C01419_c" stoichiometry="1"/>
			<speciesReference species="C03740_c" stoichiometry="1"/>
		</listOfProducts>
	</reaction>
	<reaction id="R01279_x" name="Palmitoyl-CoA:oxygen 2-oxidoreductase" reversible="false">
		<notes>
			<html:p>GENE_ASSOCIATION: GRMZM2G449033</html:p>
			<html:p>Protein_ASSOCIATION: 1.3.99.-</html:p>
		</notes>
		<listOfReactants>
			<speciesReference species="C00154_x" stoichiometry="1"/>
			<speciesReference species="C00016_x" stoichiometry="1"/>
		</listOfReactants>
		<listOfProducts>
			<speciesReference species="C05272_x" stoichiometry="1"/>
			<speciesReference species="C01352_x" stoichiometry="1"/>
		</listOfProducts>
	</reaction>
	<reaction id="R01280_x" name="Palmitate:CoA ligase (AMP-forming)" reversible="true">
		<notes>
			<html:p>GENE_ASSOCIATION: GRMZM2G104847  or  (GRMZM2G152127  and  GRMZM2G152127  and  GRMZM2G152127)  or  GRMZM2G118286  or  GRMZM2G059381  or  GRMZM2G016774  </html:p>
			<html:p>Protein_ASSOCIATION: 6.2.1.3</html:p>
		</notes>
		<listOfReactants>
			<speciesReference species="C00002_x" stoichiometry="1"/>
			<speciesReference species="C00249_x" stoichiometry="1"/>
			<speciesReference species="C00010_x" stoichiometry="1"/>
		</listOfReactants>
		<listOfProducts>
			<speciesReference species="C00020_x" stoichiometry="1"/>
			<speciesReference species="C00154_x" stoichiometry="1"/>
			<speciesReference species="C00013_x" stoichiometry="1"/>
			<speciesReference species="C00008_x" stoichiometry="1"/>
		</listOfProducts>
	</reaction>
	<reaction id="R01281_c" name="Palmitoyl-CoA:L-serine C-palmitoyltransferase (decarboxylating)" reversible="false">
		<notes>
			<html:p>GENE_ASSOCIATION: (GRMZM2G152888  )  or  GRMZM2G152888</html:p>
			<html:p>Protein_ASSOCIATION: 2.3.1.50</html:p>
		</notes>
		<listOfReactants>
			<speciesReference species="C00154_c" stoichiometry="1"/>
			<speciesReference species="C00065_c" stoichiometry="1"/>
			<speciesReference species="C00008_c" stoichiometry="1"/>
		</listOfReactants>
		<listOfProducts>
			<speciesReference species="C02934_c" stoichiometry="1"/>
			<speciesReference species="C00010_c" stoichiometry="1"/>
			<speciesReference species="C00011_c" stoichiometry="1"/>
		</listOfProducts>
	</reaction>
	<reaction id="R01286_c" name="L-cystathionine L-homocysteine-lyase (deaminating; pyruvate-forming)" reversible="false">
		<notes>
			<html:p>GENE_ASSOCIATION: GRMZM2G167156</html:p>
			<html:p>Protein_ASSOCIATION: 4.4.1.8</html:p>
		</notes>
		<listOfReactants>
			<speciesReference species="C02291_c" stoichiometry="1"/>
			<speciesReference species="C00001_c" stoichiometry="1"/>
		</listOfReactants>
		<listOfProducts>
			<speciesReference species="C00155_c" stoichiometry="1"/>
			<speciesReference species="C00014_c" stoichiometry="1"/>
			<speciesReference species="C00022_c" stoichiometry="1"/>
		</listOfProducts>
	</reaction>
	<reaction id="R01288_c" name="O4-succinyl-L-homoserine:hydrogen sulfide S-(3-amino-3-carboxypropyl)transferase; O-succinyl-L-homoserine succinate-lyase (adding hydrogen sulfide)" reversible="true">
		<notes>
			<html:p>GENE_ASSOCIATION: GRMZM2G112728  or  GRMZM2G097283  or  GRMZM2G112728  or  GRMZM2G033219  or  GRMZM2G178859</html:p>
			<html:p>Protein_ASSOCIATION: 2.5.1.-</html:p>
		</notes>
		<listOfReactants>
			<speciesReference species="C01118_c" stoichiometry="1"/>
			<speciesReference species="C00297_c" stoichiometry="1"/>
		</listOfReactants>
		<listOfProducts>
			<speciesReference species="C00155_c" stoichiometry="1"/>
			<speciesReference species="C00042_c" stoichiometry="1"/>
		</listOfProducts>
	</reaction>
	<reaction id="R01303_c" name="" reversible="false">
		<notes>
			<html:p>GENE_ASSOCIATION: GRMZM2G410515</html:p>
			<html:p>Protein_ASSOCIATION: 1.14.99.-</html:p>
		</notes>
		<listOfReactants>
			<speciesReference species="C00156_c" stoichiometry="1"/>
			<speciesReference species="C00028_c" stoichiometry="1"/>
			<speciesReference species="C00001_c" stoichiometry="1"/>
		</listOfReactants>
		<listOfProducts>
			<speciesReference species="C00633_c" stoichiometry="1"/>
			<speciesReference species="C00030_c" stoichiometry="1"/>
			<speciesReference species="C00007_c" stoichiometry="1"/>
		</listOfProducts>
	</reaction>
	<reaction id="R01310_c" name="Phosphatidylcholine phosphatidohydrolase" reversible="false">
		<notes>
			<html:p>GENE_ASSOCIATION: GRMZM2G159125  and  GRMZM2G133943  and  GRMZM2G066485  and  GRMZM2G061969  and  GRMZM2G133943  and  GRMZM2G133943  and  GRMZM2G061969</html:p>
			<html:p>Protein_ASSOCIATION: 3.1.4.4</html:p>
		</notes>
		<listOfReactants>
			<speciesReference species="C00157_c" stoichiometry="1"/>
			<speciesReference species="C00001_c" stoichiometry="1"/>
		</listOfReactants>
		<listOfProducts>
			<speciesReference species="C00416_c" stoichiometry="1"/>
			<speciesReference species="C00114_c" stoichiometry="1"/>
			<speciesReference species="C00008_c" stoichiometry="1"/>
		</listOfProducts>
	</reaction>
	<reaction id="R01324_c" name="citrate hydroxymutase" reversible="true">
		<notes>
			<html:p>GENE_ASSOCIATION: GRMZM2G020801</html:p>
			<html:p>Protein_ASSOCIATION: 4.2.1.3</html:p>
		</notes>
		<listOfReactants>
			<speciesReference species="C00158_c" stoichiometry="1"/>
		</listOfReactants>
		<listOfProducts>
			<speciesReference species="C00311_c" stoichiometry="1"/>
		</listOfProducts>
	</reaction>
	<reaction id="R01324_m" name="citrate hydroxymutase" reversible="true">
		<notes>
			<html:p>GENE_ASSOCIATION: GRMZM2G171707  or  GRMZM2G171707  or  GRMZM2G020801</html:p>
			<html:p>Protein_ASSOCIATION: 4.2.1.3</html:p>
		</notes>
		<listOfReactants>
			<speciesReference species="C00158_m" stoichiometry="1"/>
		</listOfReactants>
		<listOfProducts>
			<speciesReference species="C00311_m" stoichiometry="1"/>
		</listOfProducts>
	</reaction>
	<reaction id="R01329_c" name="Epimelibiose galactohydrolase" reversible="true">
		<notes>
			<html:p>GENE_ASSOCIATION: GRMZM2G053554</html:p>
			<html:p>Protein_ASSOCIATION: 3.2.1.22</html:p>
		</notes>
		<listOfReactants>
			<speciesReference species="C05400_c" stoichiometry="1"/>
			<speciesReference species="C00001_c" stoichiometry="1"/>
		</listOfReactants>
		<listOfProducts>
			<speciesReference species="C00159_c" stoichiometry="1"/>
			<speciesReference species="C00124_c" stoichiometry="1"/>
		</listOfProducts>
	</reaction>
	<reaction id="R01360_c" name="(S)-3-hydroxy-3-methylglutaryl-CoA acetoacetate-lyase (acetyl-CoA-forming)" reversible="true">
		<notes>
			<html:p>GENE_ASSOCIATION: GRMZM2G175071</html:p>
			<html:p>Protein_ASSOCIATION: 4.1.3.4</html:p>
		</notes>
		<listOfReactants>
			<speciesReference species="C00356_c" stoichiometry="1"/>
		</listOfReactants>
		<listOfProducts>
			<speciesReference species="C00024_c" stoichiometry="1"/>
			<speciesReference species="C00164_c" stoichiometry="1"/>
		</listOfProducts>
	</reaction>
	<reaction id="R01364_c" name="4-fumarylacetoacetate fumarylhydrolase" reversible="true">
		<notes>
			<html:p>GENE_ASSOCIATION: GRMZM2G093359</html:p>
			<html:p>Protein_ASSOCIATION: 3.7.1.2</html:p>
		</notes>
		<listOfReactants>
			<speciesReference species="C00164_c" stoichiometry="1"/>
			<speciesReference species="C00122_c" stoichiometry="1"/>
			<speciesReference species="C00008_c" stoichiometry="1"/>
		</listOfReactants>
		<listOfProducts>
			<speciesReference species="C01061_c" stoichiometry="1"/>
			<speciesReference species="C00001_c" stoichiometry="1"/>
		</listOfProducts>
	</reaction>
	<reaction id="R01372_c" name="Phenylpyruvate:oxygen oxidoreductase (hydroxylating,decarboxylating)" reversible="false">
		<notes>
			<html:p>GENE_ASSOCIATION: GRMZM2G088396</html:p>
			<html:p>Protein_ASSOCIATION: 1.13.11.27</html:p>
		</notes>
		<listOfReactants>
			<speciesReference species="C00166_c" stoichiometry="1"/>
			<speciesReference species="C00007_c" stoichiometry="1"/>
		</listOfReactants>
		<listOfProducts>
			<speciesReference species="C05852_c" stoichiometry="1"/>
			<speciesReference species="C00011_c" stoichiometry="1"/>
		</listOfProducts>
	</reaction>
	<reaction id="R01397_c" name="carbamoyl-phosphate:L-aspartate carbamoyltransferase" reversible="false">
		<notes>
			<html:p>GENE_ASSOCIATION: GRMZM2G080380</html:p>
			<html:p>Protein_ASSOCIATION: 2.1.3.2</html:p>
		</notes>
		<listOfReactants>
			<speciesReference species="C00169_c" stoichiometry="1"/>
			<speciesReference species="C00049_c" stoichiometry="1"/>
		</listOfReactants>
		<listOfProducts>
			<speciesReference species="C00009_c" stoichiometry="1"/>
			<speciesReference species="C00438_c" stoichiometry="1"/>
			<speciesReference species="C00008_c" stoichiometry="1"/>
		</listOfProducts>
	</reaction>
	<reaction id="R01398_c" name="Carbamoyl-phosphate:L-ornithine carbamoyltransferase" reversible="true">
		<notes>
			<html:p>GENE_ASSOCIATION: GRMZM2G046748</html:p>
			<html:p>Protein_ASSOCIATION: 2.1.3.3</html:p>
		</notes>
		<listOfReactants>
			<speciesReference species="C00169_c" stoichiometry="1"/>
			<speciesReference species="C00077_c" stoichiometry="1"/>
		</listOfReactants>
		<listOfProducts>
			<speciesReference species="C00009_c" stoichiometry="1"/>
			<speciesReference species="C00327_c" stoichiometry="1"/>
			<speciesReference species="C00008_c" stoichiometry="1"/>
		</listOfProducts>
	</reaction>
	<reaction id="R01398_m" name="Carbamoyl-phosphate:L-ornithine carbamoyltransferase" reversible="true">
		<notes>
			<html:p>GENE_ASSOCIATION: GRMZM2G046748</html:p>
			<html:p>Protein_ASSOCIATION: 2.1.3.3</html:p>
		</notes>
		<listOfReactants>
			<speciesReference species="C00169_m" stoichiometry="1"/>
			<speciesReference species="C00077_m" stoichiometry="1"/>
		</listOfReactants>
		<listOfProducts>
			<speciesReference species="C00009_m" stoichiometry="1"/>
			<speciesReference species="C00327_m" stoichiometry="1"/>
			<speciesReference species="C00008_m" stoichiometry="1"/>
		</listOfProducts>
	</reaction>
	<reaction id="R01398_p" name="Carbamoyl-phosphate:L-ornithine carbamoyltransferase" reversible="true">
		<notes>
			<html:p>GENE_ASSOCIATION: GRMZM2G046748</html:p>
			<html:p>Protein_ASSOCIATION: 2.1.3.3</html:p>
		</notes>
		<listOfReactants>
			<speciesReference species="C00169_p" stoichiometry="1"/>
			<speciesReference species="C00077_p" stoichiometry="1"/>
		</listOfReactants>
		<listOfProducts>
			<speciesReference species="C00009_p" stoichiometry="1"/>
			<speciesReference species="C00327_p" stoichiometry="1"/>
			<speciesReference species="C00008_p" stoichiometry="1"/>
		</listOfProducts>
	</reaction>
	<reaction id="R01409_c" name="Cyanohydrin aldehyde-lyase (cyanide-forming)" reversible="false">
		<notes>
			<html:p>GENE_ASSOCIATION: GRMZM2G434500  or  GRMZM2G033630</html:p>
			<html:p>Protein_ASSOCIATION: 4.1.2.10 or 4.1.2.11</html:p>
		</notes>
		<listOfReactants>
			<speciesReference species="C05712_c" stoichiometry="1"/>
		</listOfReactants>
		<listOfProducts>
			<speciesReference species="C00177_c" stoichiometry="1"/>
			<speciesReference species="C00071_c" stoichiometry="1"/>
		</listOfProducts>
	</reaction>
	<reaction id="R01432_c" name="D-xylose aldose-ketose-isomerase" reversible="true">
		<notes>
			<html:p>GENE_ASSOCIATION: GRMZM2G081682</html:p>
			<html:p>Protein_ASSOCIATION: 5.3.1.5</html:p>
		</notes>
		<listOfReactants>
			<speciesReference species="C00181_c" stoichiometry="1"/>
		</listOfReactants>
		<listOfProducts>
			<speciesReference species="C00310_c" stoichiometry="1"/>
		</listOfProducts>
	</reaction>
	<reaction id="R01451_c" name="Cholesterol:NAD+ delta7-oxidoreductase" reversible="false">
		<notes>
			<html:p>GENE_ASSOCIATION: GRMZM2G027886</html:p>
			<html:p>Protein_ASSOCIATION: 1.3.1.21</html:p>
		</notes>
		<listOfReactants>
			<speciesReference species="C01164_c" stoichiometry="1"/>
			<speciesReference species="C00004_c" stoichiometry="1"/>
			<speciesReference species="C00008_c" stoichiometry="1"/>
		</listOfReactants>
		<listOfProducts>
			<speciesReference species="C00187_c" stoichiometry="1"/>
			<speciesReference species="C00003_c" stoichiometry="1"/>
		</listOfProducts>
	</reaction>
	<reaction id="R01456_c" name="Cholesterol:NADP+ delta7-oxidoreductase" reversible="false">
		<notes>
			<html:p>GENE_ASSOCIATION: GRMZM2G027886</html:p>
			<html:p>Protein_ASSOCIATION: 1.3.1.21</html:p>
		</notes>
		<listOfReactants>
			<speciesReference species="C01164_c" stoichiometry="1"/>
			<speciesReference species="C00005_c" stoichiometry="1"/>
			<speciesReference species="C00008_c" stoichiometry="1"/>
		</listOfReactants>
		<listOfProducts>
			<speciesReference species="C00187_c" stoichiometry="1"/>
			<speciesReference species="C00006_c" stoichiometry="1"/>
		</listOfProducts>
	</reaction>
	<reaction id="R01457_c" name="cholesterol:NADP+ Delta24-oxidoreductase" reversible="false">
		<notes>
			<html:p>GENE_ASSOCIATION: GRMZM2G057000</html:p>
			<html:p>Protein_ASSOCIATION: 1.3.1.72</html:p>
		</notes>
		<listOfReactants>
			<speciesReference species="C01802_c" stoichiometry="1"/>
			<speciesReference species="C00005_c" stoichiometry="1"/>
			<speciesReference species="C00008_c" stoichiometry="1"/>
		</listOfReactants>
		<listOfProducts>
			<speciesReference species="C00187_c" stoichiometry="1"/>
			<speciesReference species="C00006_c" stoichiometry="1"/>
		</listOfProducts>
	</reaction>
	<reaction id="R01466_c" name="O-phospho-L-homoserine phosphate-lyase (adding water;L-threonine-forming)" reversible="false">
		<notes>
			<html:p>GENE_ASSOCIATION: GRMZM2G050570  or  GRMZM2G050570</html:p>
			<html:p>Protein_ASSOCIATION: 4.2.3.1</html:p>
		</notes>
		<listOfReactants>
			<speciesReference species="C01102_c" stoichiometry="1"/>
			<speciesReference species="C00001_c" stoichiometry="1"/>
		</listOfReactants>
		<listOfProducts>
			<speciesReference species="C00188_c" stoichiometry="1"/>
			<speciesReference species="C00009_c" stoichiometry="1"/>
		</listOfProducts>
	</reaction>
	<reaction id="R01512_c" name="ATP:3-phospho-D-glycerate 1-phosphotransferase" reversible="true">
		<notes>
			<html:p>GENE_ASSOCIATION: GRMZM2G382914  and  GRMZM2G083016</html:p>
			<html:p>Protein_ASSOCIATION: 2.7.2.3</html:p>
		</notes>
		<listOfReactants>
			<speciesReference species="C00002_c" stoichiometry="1"/>
			<speciesReference species="C00197_c" stoichiometry="1"/>
		</listOfReactants>
		<listOfProducts>
			<speciesReference species="C00008_c" stoichiometry="1"/>
			<speciesReference species="C00236_c" stoichiometry="1"/>
			<speciesReference species="C00008_c" stoichiometry="1"/>
		</listOfProducts>
	</reaction>
	<reaction id="R01512_p" name="ATP:3-phospho-D-glycerate 1-phosphotransferase" reversible="true">
		<notes>
			<html:p>GENE_ASSOCIATION: GRMZM2G083016  and  GRMZM2G382914  and  GRMZM2G083016</html:p>
			<html:p>Protein_ASSOCIATION: 2.7.2.3</html:p>
		</notes>
		<listOfReactants>
			<speciesReference species="C00002_p" stoichiometry="1"/>
			<speciesReference species="C00197_p" stoichiometry="1"/>
		</listOfReactants>
		<listOfProducts>
			<speciesReference species="C00008_p" stoichiometry="1"/>
			<speciesReference species="C00236_p" stoichiometry="1"/>
			<speciesReference species="C00008_p" stoichiometry="1"/>
		</listOfProducts>
	</reaction>
	<reaction id="R01513_c" name="3-Phospho-D-glycerate:NAD+ 2-oxidoreductase" reversible="true">
		<notes>
			<html:p>GENE_ASSOCIATION: GRMZM2G081886  or  GRMZM2G081886  or  GRMZM2G081886</html:p>
			<html:p>Protein_ASSOCIATION: 1.1.1.95</html:p>
		</notes>
		<listOfReactants>
			<speciesReference species="C00197_c" stoichiometry="1"/>
			<speciesReference species="C00003_c" stoichiometry="1"/>
		</listOfReactants>
		<listOfProducts>
			<speciesReference species="C03232_c" stoichiometry="1"/>
			<speciesReference species="C00004_c" stoichiometry="1"/>
			<speciesReference species="C00008_c" stoichiometry="1"/>
		</listOfProducts>
	</reaction>
	<reaction id="R01518_c" name="2-Phospho-D-glycerate 2,3-phosphomutase" reversible="true">
		<notes>
			<html:p>GENE_ASSOCIATION: GRMZM2G003385  or  GRMZM2G009607  or  GRMZM2G141634</html:p>
			<html:p>Protein_ASSOCIATION: 5.4.2.1</html:p>
		</notes>
		<listOfReactants>
			<speciesReference species="C00631_c" stoichiometry="1"/>
		</listOfReactants>
		<listOfProducts>
			<speciesReference species="C00197_c" stoichiometry="1"/>
		</listOfProducts>
	</reaction>
	<reaction id="R01518_p" name="2-Phospho-D-glycerate 2,3-phosphomutase" reversible="true">
		<notes>
			<html:p>GENE_ASSOCIATION: GRMZM2G141634</html:p>
			<html:p>Protein_ASSOCIATION: 5.4.2.1</html:p>
		</notes>
		<listOfReactants>
			<speciesReference species="C00631_p" stoichiometry="1"/>
		</listOfReactants>
		<listOfProducts>
			<speciesReference species="C00197_p" stoichiometry="1"/>
		</listOfProducts>
	</reaction>
	<reaction id="R01523_c" name="ATP:D-ribulose-5-phosphate 1-phosphotransferase" reversible="false">
		<notes>
			<html:p>GENE_ASSOCIATION: GRMZM2G162529</html:p>
			<html:p>Protein_ASSOCIATION: 2.7.1.19</html:p>
		</notes>
		<listOfReactants>
			<speciesReference species="C00002_c" stoichiometry="1"/>
			<speciesReference species="C00199_c" stoichiometry="1"/>
		</listOfReactants>
		<listOfProducts>
			<speciesReference species="C00008_c" stoichiometry="1"/>
			<speciesReference species="C01182_c" stoichiometry="1"/>
			<speciesReference species="C00008_c" stoichiometry="2"/>
		</listOfProducts>
	</reaction>
	<reaction id="R01523_p" name="ATP:D-ribulose-5-phosphate 1-phosphotransferase" reversible="false">
		<notes>
			<html:p>GENE_ASSOCIATION: GRMZM2G162529</html:p>
			<html:p>Protein_ASSOCIATION: 2.7.1.19</html:p>
		</notes>
		<listOfReactants>
			<speciesReference species="C00002_p" stoichiometry="1"/>
			<speciesReference species="C00199_p" stoichiometry="1"/>
		</listOfReactants>
		<listOfProducts>
			<speciesReference species="C00008_p" stoichiometry="1"/>
			<speciesReference species="C01182_p" stoichiometry="1"/>
			<speciesReference species="C00008_p" stoichiometry="2"/>
		</listOfProducts>
	</reaction>
	<reaction id="R01528_c" name="6-phospho-D-gluconate:NADP+ 2-oxidoreductase (decarboxylating)" reversible="false">
		<notes>
			<html:p>GENE_ASSOCIATION: GRMZM2G145715  and  GRMZM2G127798</html:p>
			<html:p>Protein_ASSOCIATION: 1.1.1.44</html:p>
		</notes>
		<listOfReactants>
			<speciesReference species="C00345_c" stoichiometry="1"/>
			<speciesReference species="C00006_c" stoichiometry="1"/>
		</listOfReactants>
		<listOfProducts>
			<speciesReference species="C00199_c" stoichiometry="1"/>
			<speciesReference species="C00011_c" stoichiometry="1"/>
			<speciesReference species="C00005_c" stoichiometry="1"/>
		</listOfProducts>
	</reaction>
	<reaction id="R01528_p" name="6-phospho-D-gluconate:NADP+ 2-oxidoreductase (decarboxylating)" reversible="false">
		<notes>
			<html:p>GENE_ASSOCIATION: GRMZM2G127798  and  GRMZM2G145715  and  GRMZM2G127798</html:p>
			<html:p>Protein_ASSOCIATION: 1.1.1.44</html:p>
		</notes>
		<listOfReactants>
			<speciesReference species="C00345_p" stoichiometry="1"/>
			<speciesReference species="C00006_p" stoichiometry="1"/>
		</listOfReactants>
		<listOfProducts>
			<speciesReference species="C00199_p" stoichiometry="1"/>
			<speciesReference species="C00011_p" stoichiometry="1"/>
			<speciesReference species="C00005_p" stoichiometry="1"/>
		</listOfProducts>
	</reaction>
	<reaction id="R01529_c" name="D-Ribulose-5-phosphate 3-epimerase" reversible="true">
		<notes>
			<html:p>GENE_ASSOCIATION: GRMZM2G083102  and  GRMZM2G083102  and  GRMZM2G026807</html:p>
			<html:p>Protein_ASSOCIATION: 5.1.3.1</html:p>
		</notes>
		<listOfReactants>
			<speciesReference species="C00199_c" stoichiometry="1"/>
		</listOfReactants>
		<listOfProducts>
			<speciesReference species="C00231_c" stoichiometry="1"/>
		</listOfProducts>
	</reaction>
	<reaction id="R01529_p" name="D-Ribulose-5-phosphate 3-epimerase" reversible="true">
		<notes>
			<html:p>GENE_ASSOCIATION: GRMZM2G026807</html:p>
			<html:p>Protein_ASSOCIATION: 5.1.3.1</html:p>
		</notes>
		<listOfReactants>
			<speciesReference species="C00199_p" stoichiometry="1"/>
		</listOfReactants>
		<listOfProducts>
			<speciesReference species="C00231_p" stoichiometry="1"/>
		</listOfProducts>
	</reaction>
	<reaction id="R01560_c" name="Adenosine aminohydrolase" reversible="false">
		<notes>
			<html:p>GENE_ASSOCIATION: GRMZM2G137724</html:p>
			<html:p>Protein_ASSOCIATION: 3.5.4.4</html:p>
		</notes>
		<listOfReactants>
			<speciesReference species="C00212_c" stoichiometry="1"/>
			<speciesReference species="C00001_c" stoichiometry="1"/>
		</listOfReactants>
		<listOfProducts>
			<speciesReference species="C00294_c" stoichiometry="1"/>
			<speciesReference species="C00014_c" stoichiometry="1"/>
		</listOfProducts>
	</reaction>
	<reaction id="R01567_c" name="ATP:thymidine 5-phosphotransferase" reversible="false">
		<notes>
			<html:p>GENE_ASSOCIATION: GRMZM2G048821  </html:p>
			<html:p>Protein_ASSOCIATION: 2.7.1.21</html:p>
		</notes>
		<listOfReactants>
			<speciesReference species="C00002_c" stoichiometry="1"/>
			<speciesReference species="C00214_c" stoichiometry="1"/>
		</listOfReactants>
		<listOfProducts>
			<speciesReference species="C00008_c" stoichiometry="1"/>
			<speciesReference species="C00364_c" stoichiometry="1"/>
			<speciesReference species="C00008_c" stoichiometry="2"/>
		</listOfProducts>
	</reaction>
	<reaction id="R01600_c" name="ATP:beta-D-glucose 6-phosphotransferase" reversible="false">
		<notes>
			<html:p>GENE_ASSOCIATION: GRMZM2G432801  or  GRMZM2G432801  or  GRMZM2G432801  or  GRMZM2G171373</html:p>
			<html:p>Protein_ASSOCIATION: 2.7.1.1</html:p>
		</notes>
		<listOfReactants>
			<speciesReference species="C00002_c" stoichiometry="1"/>
			<speciesReference species="C00221_c" stoichiometry="1"/>
		</listOfReactants>
		<listOfProducts>
			<speciesReference species="C00008_c" stoichiometry="1"/>
			<speciesReference species="C01172_c" stoichiometry="1"/>
			<speciesReference species="C00008_c" stoichiometry="2"/>
		</listOfProducts>
	</reaction>
	<reaction id="R01602_c" name="D-Glucose 1-epimerase" reversible="true">
		<notes>
			<html:p>GENE_ASSOCIATION: AC155417.2_FG009  and  GRMZM2G100452  and  GRMZM2G056629</html:p>
			<html:p>Protein_ASSOCIATION: 5.1.3.3</html:p>
		</notes>
		<listOfReactants>
			<speciesReference species="C00267_c" stoichiometry="1"/>
		</listOfReactants>
		<listOfProducts>
			<speciesReference species="C00221_c" stoichiometry="1"/>
		</listOfProducts>
	</reaction>
	<reaction id="R01613_c" name="Malonyl-CoA:4-Coumaroyl-CoA malonyltransferase(cyclizing)" reversible="false">
		<notes>
			<html:p>GENE_ASSOCIATION: GRMZM2G380650  or  GRMZM2G018724</html:p>
			<html:p>Protein_ASSOCIATION: 2.3.1.74</html:p>
		</notes>
		<listOfReactants>
			<speciesReference species="C00223_c" stoichiometry="27"/>
			<speciesReference species="C00083_c" stoichiometry="31"/>
			<speciesReference species="C00080_c" stoichiometry="59"/>
		</listOfReactants>
		<listOfProducts>
			<speciesReference species="C06561_c" stoichiometry="21"/>
			<speciesReference species="C00010_c" stoichiometry="58"/>
			<speciesReference species="C00011_c" stoichiometry="21"/>
		</listOfProducts>
	</reaction>
	<reaction id="R01615_c" name="4-Hydroxycinnamyl aldehyde:NADP+ oxidoreductase (CoA-hydroxycinnamoylating)" reversible="false">
		<notes>
			<html:p>GENE_ASSOCIATION: GRMZM2G131205  or  GRMZM2G131205</html:p>
			<html:p>Protein_ASSOCIATION: 1.2.1.44</html:p>
		</notes>
		<listOfReactants>
			<speciesReference species="C00223_c" stoichiometry="1"/>
			<speciesReference species="C00005_c" stoichiometry="1"/>
			<speciesReference species="C00008_c" stoichiometry="1"/>
		</listOfReactants>
		<listOfProducts>
			<speciesReference species="C05608_c" stoichiometry="1"/>
			<speciesReference species="C00010_c" stoichiometry="1"/>
			<speciesReference species="C00006_c" stoichiometry="1"/>
		</listOfProducts>
	</reaction>
	<reaction id="R01616_c" name="4-Coumarate:CoA ligase (AMP-forming)" reversible="false">
		<notes>
			<html:p>GENE_ASSOCIATION: GRMZM2G096020  or  (GRMZM2G055320  and  GRMZM2G145179)  or  GRMZM2G054013  or  GRMZM2G055320  or  GRMZM2G055320  or  GRMZM2G122787</html:p>
			<html:p>Protein_ASSOCIATION: 6.2.1.12</html:p>
		</notes>
		<listOfReactants>
			<speciesReference species="C00002_c" stoichiometry="1"/>
			<speciesReference species="C00811_c" stoichiometry="1"/>
			<speciesReference species="C00010_c" stoichiometry="1"/>
		</listOfReactants>
		<listOfProducts>
			<speciesReference species="C00020_c" stoichiometry="1"/>
			<speciesReference species="C00013_c" stoichiometry="1"/>
			<speciesReference species="C00223_c" stoichiometry="1"/>
			<speciesReference species="C00008_c" stoichiometry="1"/>
		</listOfProducts>
	</reaction>
	<reaction id="R01624_c" name="acetyl-CoA:[acyl-carrier-protein] S-acetyltransferase" reversible="true">
		<notes>
			<html:p>GENE_ASSOCIATION: GRMZM2G007757</html:p>
			<html:p>Protein_ASSOCIATION: </html:p>
		</notes>
		<listOfReactants>
			<speciesReference species="C00024_c" stoichiometry="1"/>
			<speciesReference species="C00229_c" stoichiometry="1"/>
		</listOfReactants>
		<listOfProducts>
			<speciesReference species="C00010_c" stoichiometry="1"/>
			<speciesReference species="C03939_c" stoichiometry="1"/>
		</listOfProducts>
	</reaction>
	<reaction id="R01624_p" name="acetyl-CoA:[acyl-carrier-protein] S-acetyltransferase" reversible="true">
		<notes>
			<html:p>GENE_ASSOCIATION: GRMZM2G022563</html:p>
			<html:p>Protein_ASSOCIATION: 2.3.1.180</html:p>
		</notes>
		<listOfReactants>
			<speciesReference species="C00024_p" stoichiometry="1"/>
			<speciesReference species="C00229_p" stoichiometry="1"/>
		</listOfReactants>
		<listOfProducts>
			<speciesReference species="C00010_p" stoichiometry="1"/>
			<speciesReference species="C03939_p" stoichiometry="1"/>
		</listOfProducts>
	</reaction>
	<reaction id="R01639_c" name="ATP:D-xylulose 5-phosphotransferase" reversible="true">
		<notes>
			<html:p>GENE_ASSOCIATION: GRMZM2G141510</html:p>
			<html:p>Protein_ASSOCIATION: 2.7.1.17</html:p>
		</notes>
		<listOfReactants>
			<speciesReference species="C00002_c" stoichiometry="1"/>
			<speciesReference species="C00310_c" stoichiometry="1"/>
		</listOfReactants>
		<listOfProducts>
			<speciesReference species="C00008_c" stoichiometry="1"/>
			<speciesReference species="C00231_c" stoichiometry="1"/>
			<speciesReference species="C00008_c" stoichiometry="2"/>
		</listOfProducts>
	</reaction>
	<reaction id="R01641_c" name="Sedoheptulose-7-phosphate:D-glyceraldehyde-3-phosphate glycolaldehyde transferase" reversible="true">
		<notes>
			<html:p>GENE_ASSOCIATION: GRMZM2G033208</html:p>
			<html:p>Protein_ASSOCIATION: 2.2.1.1</html:p>
		</notes>
		<listOfReactants>
			<speciesReference species="C05382_c" stoichiometry="1"/>
			<speciesReference species="C00118_c" stoichiometry="1"/>
		</listOfReactants>
		<listOfProducts>
			<speciesReference species="C00117_c" stoichiometry="1"/>
			<speciesReference species="C00231_c" stoichiometry="1"/>
		</listOfProducts>
	</reaction>
	<reaction id="R01641_p" name="Sedoheptulose-7-phosphate:D-glyceraldehyde-3-phosphate glycolaldehyde transferase" reversible="true">
		<notes>
			<html:p>GENE_ASSOCIATION: GRMZM2G033208  and  GRMZM2G033208</html:p>
			<html:p>Protein_ASSOCIATION: 2.2.1.1</html:p>
		</notes>
		<listOfReactants>
			<speciesReference species="C05382_p" stoichiometry="1"/>
			<speciesReference species="C00118_p" stoichiometry="1"/>
		</listOfReactants>
		<listOfProducts>
			<speciesReference species="C00117_p" stoichiometry="1"/>
			<speciesReference species="C00231_p" stoichiometry="1"/>
		</listOfProducts>
	</reaction>
	<reaction id="R01645_c" name="4-hydroxy-2-oxo-heptandioate succinate semialdehyde-lyase (pyruvate-forming)" reversible="false">
		<notes>
			<html:p>GENE_ASSOCIATION: GRMZM2G043887  or  GRMZM2G002178</html:p>
			<html:p>Protein_ASSOCIATION: 4.1.2.5 or 4.1.2.-</html:p>
		</notes>
		<listOfReactants>
			<speciesReference species="C05601_c" stoichiometry="1"/>
		</listOfReactants>
		<listOfProducts>
			<speciesReference species="C00232_c" stoichiometry="1"/>
			<speciesReference species="C00022_c" stoichiometry="1"/>
		</listOfProducts>
	</reaction>
	<reaction id="R01655_c" name="5,10-Methenyltetrahydrofolate 5-hydrolase (decyclizing)" reversible="true">
		<notes>
			<html:p>GENE_ASSOCIATION: GRMZM2G150485</html:p>
			<html:p>Protein_ASSOCIATION: 3.5.4.9 </html:p>
		</notes>
		<listOfReactants>
			<speciesReference species="C00445_c" stoichiometry="1"/>
			<speciesReference species="C00001_c" stoichiometry="1"/>
		</listOfReactants>
		<listOfProducts>
			<speciesReference species="C00234_c" stoichiometry="1"/>
			<speciesReference species="C00008_c" stoichiometry="1"/>
		</listOfProducts>
	</reaction>
	<reaction id="R01658_c" name="Dimethylallyl-diphosphate:isopentenyl-diphosphate dimethylallyltranstransferase" reversible="false">
		<notes>
			<html:p>GENE_ASSOCIATION: GRMZM2G102550  or  AC194970.5_FG001</html:p>
			<html:p>Protein_ASSOCIATION: 2.5.1.1</html:p>
		</notes>
		<listOfReactants>
			<speciesReference species="C00235_c" stoichiometry="1"/>
			<speciesReference species="C00129_c" stoichiometry="1"/>
		</listOfReactants>
		<listOfProducts>
			<speciesReference species="C00013_c" stoichiometry="1"/>
			<speciesReference species="C00341_c" stoichiometry="1"/>
		</listOfProducts>
	</reaction>
	<reaction id="R01663_c" name="dCMP aminohydrolase" reversible="false">
		<notes>
			<html:p>GENE_ASSOCIATION: GRMZM2G124091</html:p>
			<html:p>Protein_ASSOCIATION: 3.5.4.12</html:p>
		</notes>
		<listOfReactants>
			<speciesReference species="C00239_c" stoichiometry="1"/>
			<speciesReference species="C00001_c" stoichiometry="1"/>
			<speciesReference species="C00008_c" stoichiometry="1"/>
		</listOfReactants>
		<listOfProducts>
			<speciesReference species="C00365_c" stoichiometry="1"/>
			<speciesReference species="C00014_c" stoichiometry="1"/>
		</listOfProducts>
	</reaction>
	<reaction id="R01664_c" name="2-Deoxycytidine 5-monophosphate phosphohydrolase" reversible="false">
		<notes>
			<html:p>GENE_ASSOCIATION: GRMZM2G102404  and  GRMZM2G037379</html:p>
			<html:p>Protein_ASSOCIATION: 3.1.3.5</html:p>
		</notes>
		<listOfReactants>
			<speciesReference species="C00239_c" stoichiometry="1"/>
			<speciesReference species="C00001_c" stoichiometry="1"/>
		</listOfReactants>
		<listOfProducts>
			<speciesReference species="C00881_c" stoichiometry="1"/>
			<speciesReference species="C00009_c" stoichiometry="1"/>
		</listOfProducts>
	</reaction>
	<reaction id="R01665_c" name="ATP:dCMP phosphotransferase" reversible="false">
		<notes>
			<html:p>GENE_ASSOCIATION: GRMZM2G067453</html:p>
			<html:p>Protein_ASSOCIATION: 2.7.4.14</html:p>
		</notes>
		<listOfReactants>
			<speciesReference species="C00002_c" stoichiometry="1"/>
			<speciesReference species="C00239_c" stoichiometry="1"/>
		</listOfReactants>
		<listOfProducts>
			<speciesReference species="C00008_c" stoichiometry="1"/>
			<speciesReference species="C00705_c" stoichiometry="1"/>
			<speciesReference species="C00008_c" stoichiometry="1"/>
		</listOfProducts>
	</reaction>
	<reaction id="R01679_c" name="" reversible="false">
		<notes>
			<html:p>GENE_ASSOCIATION: GRMZM2G130375  or  GRMZM2G032496</html:p>
			<html:p>Protein_ASSOCIATION: 3.2.1.23</html:p>
		</notes>
		<listOfReactants>
			<speciesReference species="C00243_c" stoichiometry="1"/>
			<speciesReference species="C00009_c" stoichiometry="1"/>
		</listOfReactants>
		<listOfProducts>
			<speciesReference species="C05396_c" stoichiometry="1"/>
			<speciesReference species="C00001_c" stoichiometry="1"/>
		</listOfProducts>
	</reaction>
	<reaction id="R01687_c" name="(5-L-glutamyl)-peptide:taurine 5-glutamyltransferase" reversible="false">
		<notes>
			<html:p>GENE_ASSOCIATION: GRMZM2G139600</html:p>
			<html:p>Protein_ASSOCIATION: 2.3.2.2</html:p>
		</notes>
		<listOfReactants>
			<speciesReference species="C03193_c" stoichiometry="1"/>
			<speciesReference species="C00245_c" stoichiometry="1"/>
		</listOfReactants>
		<listOfProducts>
			<speciesReference species="C00012_c" stoichiometry="1"/>
			<speciesReference species="C05844_c" stoichiometry="1"/>
		</listOfProducts>
	</reaction>
	<reaction id="R01701_c" name="3-methyl-2-oxobutanoate:[dihydrolipoyllysine-residue (2-methylpropanoyl)transferase] lipoyllysine 2-oxidoreductase (decarboxylating, acceptor-2-methylpropanoylating)" reversible="false">
		<notes>
			<html:p>GENE_ASSOCIATION: (GRMZM2G088689  and  GRMZM2G037614  and  GRMZM2G037614  and  GRMZM2G088689)  or  GRMZM2G088689</html:p>
			<html:p>Protein_ASSOCIATION: 1.2.4.4</html:p>
		</notes>
		<listOfReactants>
			<speciesReference species="C00141_c" stoichiometry="1"/>
			<speciesReference species="C15972_c" stoichiometry="1"/>
			<speciesReference species="C00008_c" stoichiometry="1"/>
		</listOfReactants>
		<listOfProducts>
			<speciesReference species="C15977_c" stoichiometry="1"/>
			<speciesReference species="C00011_c" stoichiometry="1"/>
		</listOfProducts>
	</reaction>
	<reaction id="R01702_c" name="4-methyl-2-oxopentanoate:[dihydrolipoyllysine-residue (2-methylpropanoyl)transferase] lipoyllysine 2-oxidoreductase (decarboxylating, acceptor-2-methylpropanoylating)" reversible="false">
		<notes>
			<html:p>GENE_ASSOCIATION: (GRMZM2G088689  and  GRMZM2G037614  and  GRMZM2G037614  and  GRMZM2G088689)  or  GRMZM2G088689</html:p>
			<html:p>Protein_ASSOCIATION: 1.2.4.4</html:p>
		</notes>
		<listOfReactants>
			<speciesReference species="C00233_c" stoichiometry="1"/>
			<speciesReference species="C15972_c" stoichiometry="1"/>
			<speciesReference species="C00008_c" stoichiometry="1"/>
		</listOfReactants>
		<listOfProducts>
			<speciesReference species="C15975_c" stoichiometry="1"/>
			<speciesReference species="C00011_c" stoichiometry="1"/>
		</listOfProducts>
	</reaction>
	<reaction id="R01714_c" name="5-O-(1-Carboxyvinyl)-3-phosphoshikimate phosphate-lyase (chorismate-forming)" reversible="false">
		<notes>
			<html:p>GENE_ASSOCIATION: GRMZM2G164562</html:p>
			<html:p>Protein_ASSOCIATION: 4.2.3.5</html:p>
		</notes>
		<listOfReactants>
			<speciesReference species="C01269_c" stoichiometry="1"/>
		</listOfReactants>
		<listOfProducts>
			<speciesReference species="C00251_c" stoichiometry="1"/>
			<speciesReference species="C00009_c" stoichiometry="1"/>
		</listOfProducts>
	</reaction>
	<reaction id="R01715_c" name="Chorismate pyruvatemutase" reversible="true">
		<notes>
			<html:p>GENE_ASSOCIATION: GRMZM2G028369  and  GRMZM2G028369  and  GRMZM2G116087</html:p>
			<html:p>Protein_ASSOCIATION: 5.4.99.5</html:p>
		</notes>
		<listOfReactants>
			<speciesReference species="C00251_c" stoichiometry="1"/>
		</listOfReactants>
		<listOfProducts>
			<speciesReference species="C00254_c" stoichiometry="1"/>
		</listOfProducts>
	</reaction>
	<reaction id="R01716_c" name="chorismate:L-glutamine aminotransferase" reversible="false">
		<notes>
			<html:p>GENE_ASSOCIATION: GRMZM2G416386</html:p>
			<html:p>Protein_ASSOCIATION: 2.6.1.85</html:p>
		</notes>
		<listOfReactants>
			<speciesReference species="C00251_c" stoichiometry="1"/>
			<speciesReference species="C00064_c" stoichiometry="1"/>
		</listOfReactants>
		<listOfProducts>
			<speciesReference species="C11355_c" stoichiometry="1"/>
			<speciesReference species="C00025_c" stoichiometry="1"/>
		</listOfProducts>
	</reaction>
	<reaction id="R01717_c" name="chorismate hydroxymutase" reversible="true">
		<notes>
			<html:p>GENE_ASSOCIATION: GRMZM2G030570  and  GRMZM2G030570</html:p>
			<html:p>Protein_ASSOCIATION: 5.4.4.2</html:p>
		</notes>
		<listOfReactants>
			<speciesReference species="C00251_c" stoichiometry="1"/>
		</listOfReactants>
		<listOfProducts>
			<speciesReference species="C00885_c" stoichiometry="1"/>
		</listOfProducts>
	</reaction>
	<reaction id="R01719_c" name="" reversible="false">
		<notes>
			<html:p>GENE_ASSOCIATION: GRMZM2G097605  or  (GRMZM2G306348)  or  (GRMZM2G319573  and  GRMZM2G026991  and  GRMZM2G315176  and  GRMZM2G138041  and  GRMZM2G055807)  or  GRMZM2G451856    or  GRMZM2G097106  or  GRMZM2G100067  or  GRMZM2G467886  or  GRMZM2G057394  or  GRMZM2G146041  or  GRMZM2G043724    or  AC194970.5_FG009</html:p>
			<html:p>Protein_ASSOCIATION: 3.6.1.-</html:p>
		</notes>
		<listOfReactants>
			<speciesReference species="C00252_c" stoichiometry="1"/>
			<speciesReference species="C00002_c" stoichiometry="1"/>
			<speciesReference species="C00001_c" stoichiometry="1"/>
		</listOfReactants>
		<listOfProducts>
			<speciesReference species="C00252_c" stoichiometry="1"/>
			<speciesReference species="C00009_c" stoichiometry="1"/>
			<speciesReference species="C00008_c" stoichiometry="1"/>
		</listOfProducts>
	</reaction>
	<reaction id="R01724_c" name="Nicotinate D-ribonucleotide:diphosphate phosphoribosyltransferase" reversible="true">
		<notes>
			<html:p>GENE_ASSOCIATION: GRMZM2G046583</html:p>
			<html:p>Protein_ASSOCIATION: 2.4.2.11</html:p>
		</notes>
		<listOfReactants>
			<speciesReference species="C01185_c" stoichiometry="1"/>
			<speciesReference species="C00013_c" stoichiometry="1"/>
		</listOfReactants>
		<listOfProducts>
			<speciesReference species="C00253_c" stoichiometry="1"/>
			<speciesReference species="C00119_c" stoichiometry="1"/>
			<speciesReference species="C00008_c" stoichiometry="1"/>
		</listOfProducts>
	</reaction>
	<reaction id="R01737_c" name="ATP:D-Gluconate 6-phosphotransferase" reversible="false">
		<notes>
			<html:p>GENE_ASSOCIATION: GRMZM2G300258</html:p>
			<html:p>Protein_ASSOCIATION: 2.7.1.12</html:p>
		</notes>
		<listOfReactants>
			<speciesReference species="C00002_c" stoichiometry="1"/>
			<speciesReference species="C00257_c" stoichiometry="1"/>
		</listOfReactants>
		<listOfProducts>
			<speciesReference species="C00008_c" stoichiometry="1"/>
			<speciesReference species="C00345_c" stoichiometry="1"/>
			<speciesReference species="C00008_c" stoichiometry="2"/>
		</listOfProducts>
	</reaction>
	<reaction id="R01752_c" name="D-Glyceraldehyde:NAD+ oxidoreductase" reversible="true">
		<notes>
			<html:p>GENE_ASSOCIATION: GRMZM2G130440</html:p>
			<html:p>Protein_ASSOCIATION: 1.2.1.3</html:p>
		</notes>
		<listOfReactants>
			<speciesReference species="C00577_c" stoichiometry="1"/>
			<speciesReference species="C00003_c" stoichiometry="1"/>
			<speciesReference species="C00001_c" stoichiometry="1"/>
		</listOfReactants>
		<listOfProducts>
			<speciesReference species="C00258_c" stoichiometry="1"/>
			<speciesReference species="C00004_c" stoichiometry="1"/>
			<speciesReference species="C00008_c" stoichiometry="2"/>
		</listOfProducts>
	</reaction>
	<reaction id="R01768_c" name="hypoxanthine:NAD+ oxidoreductase" reversible="false">
		<notes>
			<html:p>GENE_ASSOCIATION: GRMZM2G050984</html:p>
			<html:p>Protein_ASSOCIATION: 1.17.3.2</html:p>
		</notes>
		<listOfReactants>
			<speciesReference species="C00385_c" stoichiometry="1"/>
			<speciesReference species="C00004_c" stoichiometry="1"/>
			<speciesReference species="C00008_c" stoichiometry="1"/>
		</listOfReactants>
		<listOfProducts>
			<speciesReference species="C00262_c" stoichiometry="1"/>
			<speciesReference species="C00003_c" stoichiometry="1"/>
			<speciesReference species="C00001_c" stoichiometry="1"/>
		</listOfProducts>
	</reaction>
	<reaction id="R01769_c" name="Hypoxanthine:oxygen oxidoreductase" reversible="false">
		<notes>
			<html:p>GENE_ASSOCIATION: GRMZM2G050984</html:p>
			<html:p>Protein_ASSOCIATION: 1.17.3.2</html:p>
		</notes>
		<listOfReactants>
			<speciesReference species="C00262_c" stoichiometry="1"/>
			<speciesReference species="C00007_c" stoichiometry="1"/>
			<speciesReference species="C00001_c" stoichiometry="1"/>
		</listOfReactants>
		<listOfProducts>
			<speciesReference species="C00385_c" stoichiometry="1"/>
			<speciesReference species="C00027_c" stoichiometry="1"/>
		</listOfProducts>
	</reaction>
	<reaction id="R01771_c" name="ATP:L-homoserine O-phosphotransferase" reversible="false">
		<notes>
			<html:p>GENE_ASSOCIATION: GRMZM2G048497</html:p>
			<html:p>Protein_ASSOCIATION: 2.7.1.39</html:p>
		</notes>
		<listOfReactants>
			<speciesReference species="C00002_c" stoichiometry="1"/>
			<speciesReference species="C00263_c" stoichiometry="1"/>
		</listOfReactants>
		<listOfProducts>
			<speciesReference species="C00008_c" stoichiometry="1"/>
			<speciesReference species="C01102_c" stoichiometry="1"/>
			<speciesReference species="C00008_c" stoichiometry="2"/>
		</listOfProducts>
	</reaction>
	<reaction id="R01773_c" name="L-Homoserine:NAD+ oxidoreductase" reversible="true">
		<notes>
			<html:p>GENE_ASSOCIATION: GRMZM2G104546</html:p>
			<html:p>Protein_ASSOCIATION: 1.1.1.3</html:p>
		</notes>
		<listOfReactants>
			<speciesReference species="C00263_c" stoichiometry="1"/>
			<speciesReference species="C00003_c" stoichiometry="1"/>
		</listOfReactants>
		<listOfProducts>
			<speciesReference species="C00441_c" stoichiometry="1"/>
			<speciesReference species="C00004_c" stoichiometry="1"/>
			<speciesReference species="C00008_c" stoichiometry="1"/>
		</listOfProducts>
	</reaction>
	<reaction id="R01775_c" name="L-homoserine:NADP+ oxidoreductase" reversible="true">
		<notes>
			<html:p>GENE_ASSOCIATION: GRMZM2G104546</html:p>
			<html:p>Protein_ASSOCIATION: 1.1.1.3</html:p>
		</notes>
		<listOfReactants>
			<speciesReference species="C00263_c" stoichiometry="1"/>
			<speciesReference species="C00006_c" stoichiometry="1"/>
		</listOfReactants>
		<listOfProducts>
			<speciesReference species="C00441_c" stoichiometry="1"/>
			<speciesReference species="C00005_c" stoichiometry="1"/>
			<speciesReference species="C00008_c" stoichiometry="1"/>
		</listOfProducts>
	</reaction>
	<reaction id="R01786_c" name="ATP:alpha-D-glucose 6-phosphotransferase" reversible="false">
		<notes>
			<html:p>GENE_ASSOCIATION: (GRMZM2G432801  and  GRMZM2G432801)  or  GRMZM2G432801  or  GRMZM2G171373</html:p>
			<html:p>Protein_ASSOCIATION: 2.7.1.1</html:p>
		</notes>
		<listOfReactants>
			<speciesReference species="C00002_c" stoichiometry="1"/>
			<speciesReference species="C00267_c" stoichiometry="1"/>
		</listOfReactants>
		<listOfProducts>
			<speciesReference species="C00008_c" stoichiometry="1"/>
			<speciesReference species="C00668_c" stoichiometry="1"/>
			<speciesReference species="C00008_c" stoichiometry="2"/>
		</listOfProducts>
	</reaction>
	<reaction id="R01799_c" name="CTP:phosphatidate cytidyltransferase" reversible="false">
		<notes>
			<html:p>GENE_ASSOCIATION: GRMZM2G048006  and  GRMZM2G062416</html:p>
			<html:p>Protein_ASSOCIATION: 2.7.7.41</html:p>
		</notes>
		<listOfReactants>
			<speciesReference species="C00063_c" stoichiometry="1"/>
			<speciesReference species="C00416_c" stoichiometry="1"/>
			<speciesReference species="C00008_c" stoichiometry="1"/>
		</listOfReactants>
		<listOfProducts>
			<speciesReference species="C00013_c" stoichiometry="1"/>
			<speciesReference species="C00269_c" stoichiometry="1"/>
		</listOfProducts>
	</reaction>
	<reaction id="R01801_c" name="CDP-diacylglycerol:sn-glycerol-3-phosphate 3-phosphatidyltransferase" reversible="false">
		<notes>
			<html:p>GENE_ASSOCIATION: GRMZM2G124313  and  GRMZM2G109967</html:p>
			<html:p>Protein_ASSOCIATION: 2.7.8.5</html:p>
		</notes>
		<listOfReactants>
			<speciesReference species="C00269_c" stoichiometry="1"/>
			<speciesReference species="C00093_c" stoichiometry="1"/>
		</listOfReactants>
		<listOfProducts>
			<speciesReference species="C00055_c" stoichiometry="1"/>
			<speciesReference species="C03892_c" stoichiometry="1"/>
		</listOfProducts>
	</reaction>
	<reaction id="R01802_c" name="CDP-diacylglycerol:myo-inositol 3-phosphatidyltransferase" reversible="false">
		<notes>
			<html:p>GENE_ASSOCIATION: GRMZM2G087850  or  GRMZM2G087850</html:p>
			<html:p>Protein_ASSOCIATION: 2.7.8.11</html:p>
		</notes>
		<listOfReactants>
			<speciesReference species="C00269_c" stoichiometry="1"/>
			<speciesReference species="C00137_c" stoichiometry="1"/>
		</listOfReactants>
		<listOfProducts>
			<speciesReference species="C00055_c" stoichiometry="1"/>
			<speciesReference species="C01194_c" stoichiometry="1"/>
			<speciesReference species="C00008_c" stoichiometry="1"/>
		</listOfProducts>
	</reaction>
	<reaction id="R01818_c" name="D-Mannose 6-phosphate 1,6-phosphomutase" reversible="true">
		<notes>
			<html:p>GENE_ASSOCIATION: GRMZM2G165535</html:p>
			<html:p>Protein_ASSOCIATION: 5.4.2.8</html:p>
		</notes>
		<listOfReactants>
			<speciesReference species="C00275_c" stoichiometry="1"/>
		</listOfReactants>
		<listOfProducts>
			<speciesReference species="C00636_c" stoichiometry="1"/>
		</listOfProducts>
	</reaction>
	<reaction id="R01819_c" name="D-mannose-6-phosphate aldose-ketose-isomerase" reversible="true">
		<notes>
			<html:p>GENE_ASSOCIATION: GRMZM2G121066  and  GRMZM2G121066</html:p>
			<html:p>Protein_ASSOCIATION: 5.3.1.8</html:p>
		</notes>
		<listOfReactants>
			<speciesReference species="C00275_c" stoichiometry="1"/>
		</listOfReactants>
		<listOfProducts>
			<speciesReference species="C05345_c" stoichiometry="1"/>
		</listOfProducts>
	</reaction>
	<reaction id="R01826_c" name="Phosphoenolpyruvate:D-erythrose-4-phosphate C-(1-carboxyvinyl)transferase (phosphate hydrolysing, 2-carboxy-2-oxoethyl-forming)" reversible="false">
		<notes>
			<html:p>GENE_ASSOCIATION: GRMZM2G365160</html:p>
			<html:p>Protein_ASSOCIATION: 2.5.1.54</html:p>
		</notes>
		<listOfReactants>
			<speciesReference species="C00074_c" stoichiometry="1"/>
			<speciesReference species="C00279_c" stoichiometry="1"/>
			<speciesReference species="C00001_c" stoichiometry="1"/>
		</listOfReactants>
		<listOfProducts>
			<speciesReference species="C04691_c" stoichiometry="1"/>
			<speciesReference species="C00009_c" stoichiometry="1"/>
		</listOfProducts>
	</reaction>
	<reaction id="R01827_p" name="sedoheptulose-7-phosphate:D-glyceraldehyde-3-phosphate glyceronetransferase" reversible="true">
		<notes>
			<html:p>GENE_ASSOCIATION: GRMZM2G052989  and  GRMZM2G134256</html:p>
			<html:p>Protein_ASSOCIATION: 2.2.1.2</html:p>
		</notes>
		<listOfReactants>
			<speciesReference species="C05382_p" stoichiometry="1"/>
			<speciesReference species="C00118_p" stoichiometry="1"/>
		</listOfReactants>
		<listOfProducts>
			<speciesReference species="C00279_p" stoichiometry="1"/>
			<speciesReference species="C05345_p" stoichiometry="1"/>
		</listOfProducts>
	</reaction>
	<reaction id="R01829_c" name="Sedoheptulose 1,7-bisphosphate D-glyceraldehyde-3-phosphate-lyase" reversible="false">
		<notes>
			<html:p>GENE_ASSOCIATION: (GRMZM2G057823  and  GRMZM2G066024  and  GRMZM2G066024  and  GRMZM2G066024)  or  GRMZM2G057823,</html:p>
			<html:p>Protein_ASSOCIATION: 4.1.2.13</html:p>
		</notes>
		<listOfReactants>
			<speciesReference species="C00111_c" stoichiometry="1"/>
			<speciesReference species="C00279_c" stoichiometry="1"/>
		</listOfReactants>
		<listOfProducts>
			<speciesReference species="C00447_c" stoichiometry="1"/>
		</listOfProducts>
	</reaction>
	<reaction id="R01829_p" name="Sedoheptulose 1,7-bisphosphate D-glyceraldehyde-3-phosphate-lyase" reversible="false">
		<notes>
			<html:p>GENE_ASSOCIATION: GRMZM2G089365  or  GRMZM2G046284  or  (GRMZM2G057823  and  GRMZM2G066024  and  GRMZM2G066024  and  GRMZM2G066024)  or  GRMZM2G057823  or  GRMZM2G046284</html:p>
			<html:p>Protein_ASSOCIATION: 4.1.2.13</html:p>
		</notes>
		<listOfReactants>
			<speciesReference species="C00111_p" stoichiometry="1"/>
			<speciesReference species="C00279_p" stoichiometry="1"/>
		</listOfReactants>
		<listOfProducts>
			<speciesReference species="C00447_p" stoichiometry="1"/>
		</listOfProducts>
	</reaction>
	<reaction id="R01830_c" name="beta-D-Fructose 6-phosphate:D-glyceraldehyde-3-phosphate glycolaldehyde transferase" reversible="true">
		<notes>
			<html:p>GENE_ASSOCIATION: GRMZM2G033208</html:p>
			<html:p>Protein_ASSOCIATION: 2.2.1.1</html:p>
		</notes>
		<listOfReactants>
			<speciesReference species="C05345_c" stoichiometry="1"/>
			<speciesReference species="C00118_c" stoichiometry="1"/>
		</listOfReactants>
		<listOfProducts>
			<speciesReference species="C00279_c" stoichiometry="1"/>
			<speciesReference species="C00231_c" stoichiometry="1"/>
		</listOfProducts>
	</reaction>
	<reaction id="R01830_p" name="beta-D-Fructose 6-phosphate:D-glyceraldehyde-3-phosphate glycolaldehyde transferase" reversible="true">
		<notes>
			<html:p>GENE_ASSOCIATION: GRMZM2G033208  and  GRMZM2G033208</html:p>
			<html:p>Protein_ASSOCIATION: 2.2.1.1</html:p>
		</notes>
		<listOfReactants>
			<speciesReference species="C05345_p" stoichiometry="1"/>
			<speciesReference species="C00118_p" stoichiometry="1"/>
		</listOfReactants>
		<listOfProducts>
			<speciesReference species="C00279_p" stoichiometry="1"/>
			<speciesReference species="C00231_p" stoichiometry="1"/>
		</listOfProducts>
	</reaction>
	<reaction id="R01845_c" name="Sedoheptulose 1,7-bisphosphate 1-phosphohydrolase" reversible="false">
		<notes>
			<html:p>GENE_ASSOCIATION: GRMZM2G322953</html:p>
			<html:p>Protein_ASSOCIATION: 3.1.3.11</html:p>
		</notes>
		<listOfReactants>
			<speciesReference species="C00447_c" stoichiometry="1"/>
			<speciesReference species="C00001_c" stoichiometry="1"/>
		</listOfReactants>
		<listOfProducts>
			<speciesReference species="C05382_c" stoichiometry="1"/>
			<speciesReference species="C00009_c" stoichiometry="1"/>
		</listOfProducts>
	</reaction>
	<reaction id="R01845_p" name="Sedoheptulose 1,7-bisphosphate 1-phosphohydrolase" reversible="false">
		<notes>
			<html:p>GENE_ASSOCIATION: GRMZM2G306732</html:p>
			<html:p>Protein_ASSOCIATION: 3.1.3.11</html:p>
		</notes>
		<listOfReactants>
			<speciesReference species="C00447_p" stoichiometry="1"/>
			<speciesReference species="C00001_p" stoichiometry="1"/>
		</listOfReactants>
		<listOfProducts>
			<speciesReference species="C05382_p" stoichiometry="1"/>
			<speciesReference species="C00009_p" stoichiometry="1"/>
		</listOfProducts>
	</reaction>
	<reaction id="R01855_c" name="2-Deoxyguanosine 5-triphosphate diphosphohydrolase" reversible="false">
		<notes>
			<html:p>GENE_ASSOCIATION: GRMZM2G020295</html:p>
			<html:p>Protein_ASSOCIATION: 3.6.1.19</html:p>
		</notes>
		<listOfReactants>
			<speciesReference species="C00286_c" stoichiometry="1"/>
			<speciesReference species="C00001_c" stoichiometry="1"/>
		</listOfReactants>
		<listOfProducts>
			<speciesReference species="C00362_c" stoichiometry="1"/>
			<speciesReference species="C00013_c" stoichiometry="1"/>
			<speciesReference species="C00008_c" stoichiometry="1"/>
		</listOfProducts>
	</reaction>
	<reaction id="R01857_c" name="ATP:dGDP phosphotransferase" reversible="true">
		<notes>
			<html:p>GENE_ASSOCIATION: GRMZM2G013478</html:p>
			<html:p>Protein_ASSOCIATION: 2.7.4.6</html:p>
		</notes>
		<listOfReactants>
			<speciesReference species="C00002_c" stoichiometry="1"/>
			<speciesReference species="C00361_c" stoichiometry="1"/>
		</listOfReactants>
		<listOfProducts>
			<speciesReference species="C00008_c" stoichiometry="1"/>
			<speciesReference species="C00286_c" stoichiometry="1"/>
			<speciesReference species="C00008_c" stoichiometry="1"/>
		</listOfProducts>
	</reaction>
	<reaction id="R01858_c" name="dGTP:pyruvate 2-O-phosphotransferase" reversible="false">
		<notes>
			<html:p>GENE_ASSOCIATION: (GRMZM2G152686  and  GRMZM2G003883  and  GRMZM2G003883  and  GRMZM2G004534  and  GRMZM2G003883  and  GRMZM2G003883  and  GRMZM2G008714  and  GRMZM2G152686  and  GRMZM2G003883  and  GRMZM2G150098)    or  GRMZM2G003883</html:p>
			<html:p>Protein_ASSOCIATION: 2.7.1.40</html:p>
		</notes>
		<listOfReactants>
			<speciesReference species="C00361_c" stoichiometry="1"/>
			<speciesReference species="C00074_c" stoichiometry="1"/>
			<speciesReference species="C00008_c" stoichiometry="1"/>
		</listOfReactants>
		<listOfProducts>
			<speciesReference species="C00286_c" stoichiometry="1"/>
			<speciesReference species="C00022_c" stoichiometry="1"/>
		</listOfProducts>
	</reaction>
	<reaction id="R01870_c" name="Orotidine-5-phosphate:diphosphate, phospho-alpha-D-ribosyl-transferase" reversible="true">
		<notes>
			<html:p>GENE_ASSOCIATION: GRMZM2G109472</html:p>
			<html:p>Protein_ASSOCIATION: 4.1.1.23</html:p>
		</notes>
		<listOfReactants>
			<speciesReference species="C01103_c" stoichiometry="1"/>
			<speciesReference species="C00013_c" stoichiometry="1"/>
		</listOfReactants>
		<listOfProducts>
			<speciesReference species="C00295_c" stoichiometry="1"/>
			<speciesReference species="C00119_c" stoichiometry="1"/>
		</listOfProducts>
	</reaction>
	<reaction id="R01878_c" name="Cytidine aminohydrolase" reversible="false">
		<notes>
			<html:p>GENE_ASSOCIATION: GRMZM2G380088</html:p>
			<html:p>Protein_ASSOCIATION: 3.5.4.5</html:p>
		</notes>
		<listOfReactants>
			<speciesReference species="C00475_c" stoichiometry="1"/>
			<speciesReference species="C00001_c" stoichiometry="1"/>
		</listOfReactants>
		<listOfProducts>
			<speciesReference species="C00299_c" stoichiometry="1"/>
			<speciesReference species="C00014_c" stoichiometry="1"/>
		</listOfProducts>
	</reaction>
	<reaction id="R01887_c" name="gamma-Amino-gamma-cyanobutanoate aminohydrolase" reversible="false">
		<notes>
			<html:p>GENE_ASSOCIATION: GRMZM2G111225  or  GRMZM2G111225  or  GRMZM2G178517</html:p>
			<html:p>Protein_ASSOCIATION: 3.5.5.1</html:p>
		</notes>
		<listOfReactants>
			<speciesReference species="C05715_c" stoichiometry="1"/>
			<speciesReference species="C00001_c" stoichiometry="2"/>
		</listOfReactants>
		<listOfProducts>
			<speciesReference species="C00302_c" stoichiometry="1"/>
			<speciesReference species="C00014_c" stoichiometry="1"/>
		</listOfProducts>
	</reaction>
	<reaction id="R01890_c" name="CTP:choline-phosphate cytidylyltransferase" reversible="false">
		<notes>
			<html:p>GENE_ASSOCIATION: GRMZM2G085926</html:p>
			<html:p>Protein_ASSOCIATION: 2.7.7.15</html:p>
		</notes>
		<listOfReactants>
			<speciesReference species="C00063_c" stoichiometry="1"/>
			<speciesReference species="C00588_c" stoichiometry="1"/>
			<speciesReference species="C00008_c" stoichiometry="1"/>
		</listOfReactants>
		<listOfProducts>
			<speciesReference species="C00013_c" stoichiometry="1"/>
			<speciesReference species="C00307_c" stoichiometry="1"/>
		</listOfProducts>
	</reaction>
	<reaction id="R01900_x" name="isocitrate hydro-lyase (cis-aconitate-forming)" reversible="true">
		<notes>
			<html:p>GENE_ASSOCIATION: GRMZM2G020801</html:p>
			<html:p>Protein_ASSOCIATION: 4.2.1.3</html:p>
		</notes>
		<listOfReactants>
			<speciesReference species="C00311_x" stoichiometry="1"/>
		</listOfReactants>
		<listOfProducts>
			<speciesReference species="C00417_x" stoichiometry="1"/>
			<speciesReference species="C00001_x" stoichiometry="1"/>
		</listOfProducts>
	</reaction>
	<reaction id="R01909_c" name="ATP:pyridoxine 5-phosphotransferase" reversible="false">
		<notes>
			<html:p>GENE_ASSOCIATION: GRMZM2G069758</html:p>
			<html:p>Protein_ASSOCIATION: 2.7.1.35</html:p>
		</notes>
		<listOfReactants>
			<speciesReference species="C00002_c" stoichiometry="1"/>
			<speciesReference species="C00314_c" stoichiometry="1"/>
		</listOfReactants>
		<listOfProducts>
			<speciesReference species="C00008_c" stoichiometry="1"/>
			<speciesReference species="C00627_c" stoichiometry="1"/>
			<speciesReference species="C00008_c" stoichiometry="2"/>
		</listOfProducts>
	</reaction>
	<reaction id="R01920_c" name="S-adenosylmethioninamine:putrescine 3-aminopropyltransferase" reversible="false">
		<notes>
			<html:p>GENE_ASSOCIATION: GRMZM2G064163  or  GRMZM2G064163</html:p>
			<html:p>Protein_ASSOCIATION: 2.5.1.16</html:p>
		</notes>
		<listOfReactants>
			<speciesReference species="C01137_c" stoichiometry="1"/>
			<speciesReference species="C00134_c" stoichiometry="1"/>
		</listOfReactants>
		<listOfProducts>
			<speciesReference species="C00170_c" stoichiometry="1"/>
			<speciesReference species="C00315_c" stoichiometry="1"/>
			<speciesReference species="C00008_c" stoichiometry="1"/>
		</listOfProducts>
	</reaction>
	<reaction id="R01933_c" name="2-oxoadipate dehydrogenase complex" reversible="false">
		<notes>
			<html:p>GENE_ASSOCIATION: GRMZM2G145595  or  GRMZM2G152958  or  GRMZM2G079538  or  GRMZM2G079538</html:p>
			<html:p>Protein_ASSOCIATION: 1.8.1.4</html:p>
		</notes>
		<listOfReactants>
			<speciesReference species="C00322_c" stoichiometry="1"/>
			<speciesReference species="C00010_c" stoichiometry="1"/>
			<speciesReference species="C00003_c" stoichiometry="1"/>
		</listOfReactants>
		<listOfProducts>
			<speciesReference species="C00527_c" stoichiometry="1"/>
			<speciesReference species="C00011_c" stoichiometry="1"/>
			<speciesReference species="C00004_c" stoichiometry="1"/>
		</listOfProducts>
	</reaction>
	<reaction id="R01940_c" name="2-Oxoadipate:lipoamde 2-oxidoreductase(decarboxylating and acceptor-succinylating)" reversible="false">
		<notes>
			<html:p>GENE_ASSOCIATION: GRMZM2G142863  and  GRMZM2G142863</html:p>
[truncated: 1,001,920 more chars]
