# Supplementary material for: Zea mays iRS1563: A Comprehensive Genome-Scale Metabolic Reconstruction of Maize Metabolism
Source: PLoS One. 2011 Jul 6;6(7):e21784. doi: 10.1371/journal.pone.0021784 (PMC3131064; doi:10.1371/journal.pone.0021784)
Supplement: File S7 — Literature data used for testing Zea mays iRS1563 model. (XLS) [file pone.0021784.s007.xls]

## Sheet: Data for testing iRS1563 model
Table S7-1: Cell wall sugar Composition (mg g-1 of CW) of Wild-Type and bm Mutants of Maize*
Neutral Sugars	Control	bm1	bm3
Glucose	479.1	471.8	491.2
Mannose	4.7 ± 0.1	3.2 ± 0.0	3.0 ± 0.1
Arabinose	36.7 ± 0.6	34.4 ± 0.1	32.7 ± 1.0
Galactose	7.0 ± 0.1	6.8 ± 0.2	6.9 ± 0.4
Xylose	226.6 ± 5.4	252.9 ± 20.3	262.1 ± 3.5
*Marita JM, Vermerris W, Ralph J, Hatfield RD (2003) Variations in the cell wall composition of maize brown midrib mutants. Journal of Agricultural and Food Chemistry 51: 1313-1321.
Table S7-2: Cell Wall Components (g/kg) of Wild-Type and bm3 Mutant of Maize**
Cell wall components	Control	bm3
Lignin	20	13
Crude protein	77	75
** Sattler SE, Funnell-Harris DL, Pedersen JF (2010) Brown midrib mutations and their importance to the utilization of maize, sorghum, and pearl millet lignocellulosic tissues. Plant Science 178: 229-238.
Table S7-3: Effects on lignin content and H/G/S composition in bm mutants relative to wild type***
Cell wall components	bm1	bm3
Total lignin	Decrease	Decrease
S-lignin	Decrease	Decrease
G-lignin	Decrease	Decrease
H-lignin	Decrease	Decrease
S-lignin/G-lignin ratio	No Change	No Change
*** Vanholme R, Morreel K, Ralph J, Boerjan W (2008) Lignin engineering. Current Opinion in Plant Biology 11: 278-285.
